# Supplementary material for: A Passive Microfluidic Device for Chemotaxis Studies
Source: Micromachines (Basel). 2019 Aug 20;10(8):551. doi: 10.3390/mi10080551 (PMC6722731; doi:10.3390/mi10080551)
Supplement: Supplementary file 1 [file micromachines-10-00551-s001.zip]

Archive with 8 entries (7 files):
- Supplementary materials/
- Supplementary materials/CAD file S1 Microfluidic device and Optical window 1.STEP
- Supplementary materials/CAD file S2 Microfluidic device and Optical window 2.STEP
- Supplementary materials/CAD file S3 Mini incubator 1 _ hidden components.STEP
- Supplementary materials/CAD file S4 Mini incubator 1.STEP
- Supplementary materials/CAD file S5 Mini incubator 2 _ hidden components.STEP
- Supplementary materials/CAD file S6 Mini incubator 2.STEP
- Supplementary materials/micromachines-558919-supplementary materials .docx
