# Supplementary material for: A Passive Microfluidic Device for Chemotaxis Studies
Source: Micromachines (Basel). 2019 Aug 20;10(8):551. doi: 10.3390/mi10080551 (PMC6722731; doi:10.3390/mi10080551)
Supplement: Supplementary file 1 [file micromachines-10-00551-s001.zip › Supplementary materials/CAD file S1 Microfluidic device and Optical window 1.STEP]

ISO-10303-21;
HEADER;
FILE_DESCRIPTION (( 'STEP AP203' ),
    '1' );
FILE_NAME ('Dispositivo_con_Optical_window.STEP',
    '2019-07-29T12:09:58',
    ( '' ),
    ( '' ),
    'SwSTEP 2.0',
    'SolidWorks 2017',
    '' );
FILE_SCHEMA (( 'CONFIG_CONTROL_DESIGN' ));
ENDSEC;

DATA;
#1 = VECTOR ( 'NONE', #4254, 1000.000000000000000 ) ;
#2 = LINE ( 'NONE', #8520, #2571 ) ;
#3 = DIRECTION ( 'NONE',  ( 1.000000000000000000, 0.0000000000000000000, 0.0000000000000000000 ) ) ;
#4 = LINE ( 'NONE', #10526, #1886 ) ;
#5 = EDGE_LOOP ( 'NONE', ( #9435, #2723, #6128, #3955 ) ) ;
#6 = VERTEX_POINT ( 'NONE', #6433 ) ;
#8 = DIRECTION ( 'NONE',  ( 0.0000000000000000000, 1.000000000000000000, 0.0000000000000000000 ) ) ;
#7 = DIRECTION ( 'NONE',  ( 1.000000000000000000, 0.0000000000000000000, 0.0000000000000000000 ) ) ;
#9 = ORIENTED_EDGE ( 'NONE', *, *, #7386, .F. ) ;
#10 = DIRECTION ( 'NONE',  ( 0.0000000000000000000, -0.0000000000000000000, 1.000000000000000000 ) ) ;
#11 = DIRECTION ( 'NONE',  ( 1.000000000000000000, 8.374527125405275700E-016, 0.0000000000000000000 ) ) ;
#12 = ORIENTED_EDGE ( 'NONE', *, *, #4786, .T. ) ;
#13 = DIRECTION ( 'NONE',  ( 0.0000000000000000000, 0.0000000000000000000, -1.000000000000000000 ) ) ;
#14 = VECTOR ( 'NONE', #353, 1000.000000000000000 ) ;
#15 = CYLINDRICAL_SURFACE ( 'NONE', #1938, 1.500000000000001300 ) ;
#16 = EDGE_CURVE ( 'NONE', #2805, #14216, #12119, .T. ) ;
#17 = ORIENTED_EDGE ( 'NONE', *, *, #10581, .F. ) ;
#18 = LINE ( 'NONE', #3614, #9644 ) ;
#19 = VERTEX_POINT ( 'NONE', #12062 ) ;
#20 = EDGE_CURVE ( 'NONE', #5635, #10907, #13839, .T. ) ;
#21 = ORIENTED_EDGE ( 'NONE', *, *, #14026, .F. ) ;
#22 = CARTESIAN_POINT ( 'NONE',  ( 9.851756600579390600, -23.71477303807744600, -0.1000000000000000100 ) ) ;
#23 = CARTESIAN_POINT ( 'NONE',  ( -0.6707149158231057200, 17.53477303807743900, -0.1000000000000000100 ) ) ;
#24 = ORIENTED_EDGE ( 'NONE', *, *, #6148, .F. ) ;
#25 = EDGE_CURVE ( 'NONE', #6436, #2200, #4560, .T. ) ;
#26 = AXIS2_PLACEMENT_3D ( 'NONE', #5795, #11265, #13295 ) ;
#27 = VERTEX_POINT ( 'NONE', #23 ) ;
#28 = DIRECTION ( 'NONE',  ( 0.0000000000000000000, 0.0000000000000000000, 1.000000000000000000 ) ) ;
#29 = CARTESIAN_POINT ( 'NONE',  ( 8.171756600579392700, 0.0000000000000000000, 0.0000000000000000000 ) ) ;
#30 = DIRECTION ( 'NONE',  ( -1.000000000000000000, 2.811167896983621500E-014, 0.0000000000000000000 ) ) ;
#31 = PLANE ( 'NONE',  #9965 ) ;
#32 = ADVANCED_FACE ( 'NONE', ( #5057 ), #3145, .T. ) ;
#33 = VECTOR ( 'NONE', #10525, 1000.000000000000000 ) ;
#34 = CARTESIAN_POINT ( 'NONE',  ( -0.7733056302908671900, 1.250508054722739400, -3.000000000000000000 ) ) ;
#35 = FACE_OUTER_BOUND ( 'NONE', #1500, .T. ) ;
#36 = ORIENTED_EDGE ( 'NONE', *, *, #3772, .F. ) ;
#37 = VERTEX_POINT ( 'NONE', #8724 ) ;
#38 = CARTESIAN_POINT ( 'NONE',  ( 0.6717566005793923500, 0.0000000000000000000, 0.0000000000000000000 ) ) ;
#39 = DIRECTION ( 'NONE',  ( 0.0000000000000000000, 0.0000000000000000000, 1.000000000000000000 ) ) ;
#40 = CARTESIAN_POINT ( 'NONE',  ( 23.90999999999999300, 0.0000000000000000000, 0.0000000000000000000 ) ) ;
#41 = ORIENTED_EDGE ( 'NONE', *, *, #8970, .T. ) ;
#42 = ORIENTED_EDGE ( 'NONE', *, *, #8506, .F. ) ;
#43 = EDGE_CURVE ( 'NONE', #7878, #11653, #8012, .T. ) ;
#44 = DIRECTION ( 'NONE',  ( 0.0000000000000000000, 0.0000000000000000000, 1.000000000000000000 ) ) ;
#45 = EDGE_CURVE ( 'NONE', #6237, #14168, #13487, .T. ) ;
#46 = CARTESIAN_POINT ( 'NONE',  ( -19.50000000000000000, 2.388061258337338900E-015, -2.500000000000000000 ) ) ;
#47 = CARTESIAN_POINT ( 'NONE',  ( 0.8517566005793924000, -22.03477303807744300, 0.0000000000000000000 ) ) ;
#48 = VECTOR ( 'NONE', #2583, 1000.000000000000000 ) ;
#49 = ORIENTED_EDGE ( 'NONE', *, *, #821, .F. ) ;
#50 = DIRECTION ( 'NONE',  ( 0.0000000000000000000, 0.0000000000000000000, -1.000000000000000000 ) ) ;
#51 = VECTOR ( 'NONE', #2483, 1000.000000000000000 ) ;
#52 = EDGE_CURVE ( 'NONE', #4775, #2190, #7661, .T. ) ;
#53 = DIRECTION ( 'NONE',  ( -0.0000000000000000000, -0.0000000000000000000, 1.000000000000000000 ) ) ;
#55 = DIRECTION ( 'NONE',  ( -1.000000000000000000, -1.734723475976786900E-016, 0.0000000000000000000 ) ) ;
#54 = CARTESIAN_POINT ( 'NONE',  ( 1.544024710238081700E-016, -1.214773038077437800, 0.0000000000000000000 ) ) ;
#56 = CARTESIAN_POINT ( 'NONE',  ( -3.162277660168385700, -2.500000000000004000, -3.000000000000000000 ) ) ;
#57 = CIRCLE ( 'NONE', #7226, 5.000000000000417400 ) ;
#58 = ADVANCED_FACE ( 'NONE', ( #2128 ), #1070, .T. ) ;
#59 = FACE_OUTER_BOUND ( 'NONE', #8013, .T. ) ;
#60 = CARTESIAN_POINT ( 'NONE',  ( 9.671756600579392700, 0.0000000000000000000, -0.1000000000000000100 ) ) ;
#61 = DIRECTION ( 'NONE',  ( 0.0000000000000000000, 1.000000000000000000, -0.0000000000000000000 ) ) ;
#62 = ORIENTED_EDGE ( 'NONE', *, *, #11261, .F. ) ;
#63 = DIRECTION ( 'NONE',  ( 0.0000000000000000000, 0.0000000000000000000, 1.000000000000000000 ) ) ;
#64 = CARTESIAN_POINT ( 'NONE',  ( -14.17175660057943000, -1.214773038077439500, -0.1000000000000000100 ) ) ;
#65 = VECTOR ( 'NONE', #10685, 1000.000000000000000 ) ;
#66 = VECTOR ( 'NONE', #9820, 1000.000000000000000 ) ;
#67 = CARTESIAN_POINT ( 'NONE',  ( -0.6707149158231057200, 0.0000000000000000000, -0.1000000000000000100 ) ) ;
#68 = CARTESIAN_POINT ( 'NONE',  ( -0.8517566005793871800, -28.03477303807744600, 0.0000000000000000000 ) ) ;
#69 = PLANE ( 'NONE',  #5744 ) ;
#70 = CARTESIAN_POINT ( 'NONE',  ( -0.8507149158231057700, 16.03477303807743900, 0.0000000000000000000 ) ) ;
#71 = ORIENTED_EDGE ( 'NONE', *, *, #2950, .F. ) ;
#72 = LINE ( 'NONE', #4570, #747 ) ;
#73 = ORIENTED_EDGE ( 'NONE', *, *, #13196, .T. ) ;
#74 = ORIENTED_EDGE ( 'NONE', *, *, #655, .F. ) ;
#75 = EDGE_CURVE ( 'NONE', #10795, #14072, #10301, .T. ) ;
#76 = PLANE ( 'NONE',  #7090 ) ;
#77 = CARTESIAN_POINT ( 'NONE',  ( -4.351756600579372900, -5.714773038077408900, -0.1000000000000000100 ) ) ;
#78 = VECTOR ( 'NONE', #10468, 1000.000000000000000 ) ;
#79 = APPLICATION_CONTEXT ( 'configuration controlled 3d designs of mechanical parts and assemblies' ) ;
#80 = EDGE_CURVE ( 'NONE', #13195, #14072, #12881, .T. ) ;
#81 = EDGE_LOOP ( 'NONE', ( #1282, #3681, #12586, #10120 ) ) ;
#82 = VECTOR ( 'NONE', #7355, 1000.000000000000000 ) ;
#83 = PERSON_AND_ORGANIZATION_ROLE ( 'creator' ) ;
#84 = AXIS2_PLACEMENT_3D ( 'NONE', #2640, #6892, #12366 ) ;
#85 = VECTOR ( 'NONE', #9476, 1000.000000000000000 ) ;
#86 = ORIENTED_EDGE ( 'NONE', *, *, #13056, .T. ) ;
#87 = DIRECTION ( 'NONE',  ( 0.0000000000000000000, -1.000000000000000000, 0.0000000000000000000 ) ) ;
#88 = CARTESIAN_POINT ( 'NONE',  ( -8.170714915823106500, 19.21477303807744300, -0.1000000000000000100 ) ) ;
#89 = ORIENTED_EDGE ( 'NONE', *, *, #10558, .T. ) ;
#90 = CARTESIAN_POINT ( 'NONE',  ( -11.85175660057942600, -26.71477303807745000, -0.1000000000000000100 ) ) ;
#91 = VERTEX_POINT ( 'NONE', #9005 ) ;
#92 = LINE ( 'NONE', #5324, #2982 ) ;
#93 = ADVANCED_FACE ( 'NONE', ( #2562 ), #4626, .F. ) ;
#94 = DIRECTION ( 'NONE',  ( 0.0000000000000000000, 0.0000000000000000000, -1.000000000000000000 ) ) ;
#95 = EDGE_CURVE ( 'NONE', #10555, #2666, #337, .T. ) ;
#96 = VECTOR ( 'NONE', #3569, 1000.000000000000000 ) ;
#97 = DIRECTION ( 'NONE',  ( 1.642730564371974000E-016, -1.000000000000000000, 0.0000000000000000000 ) ) ;
#98 = ORIENTED_EDGE ( 'NONE', *, *, #5175, .F. ) ;
#99 = EDGE_CURVE ( 'NONE', #1624, #13100, #11665, .T. ) ;
#100 = ORIENTED_EDGE ( 'NONE', *, *, #5652, .F. ) ;
#101 = ORIENTED_EDGE ( 'NONE', *, *, #9498, .T. ) ;
#102 = CARTESIAN_POINT ( 'NONE',  ( -35.00000000000000000, -30.99999999999999600, -3.000000000000000000 ) ) ;
#103 = EDGE_CURVE ( 'NONE', #410, #10238, #9464, .T. ) ;
#104 = VERTEX_POINT ( 'NONE', #3417 ) ;
#105 = CALENDAR_DATE ( 2019, 29, 7 ) ;
#106 = DIRECTION ( 'NONE',  ( 0.0000000000000000000, 1.000000000000000000, -0.0000000000000000000 ) ) ;
#107 = CARTESIAN_POINT ( 'NONE',  ( 0.6717566005794738400, -26.53477303807745000, -0.1000000000000000100 ) ) ;
#108 = AXIS2_PLACEMENT_3D ( 'NONE', #11247, #12462, #9128 ) ;
#109 = VERTEX_POINT ( 'NONE', #12302 ) ;
#110 = ORIENTED_EDGE ( 'NONE', *, *, #13268, .F. ) ;
#111 = DIRECTION ( 'NONE',  ( -1.000000000000000000, -1.271039660776250300E-016, 0.0000000000000000000 ) ) ;
#113 = LINE ( 'NONE', #5940, #13190 ) ;
#112 = LINE ( 'NONE', #9790, #12829 ) ;
#114 = CARTESIAN_POINT ( 'NONE',  ( 7.311465735067031500E-016, -4.214773038077443500, 0.0000000000000000000 ) ) ;
#115 = EDGE_LOOP ( 'NONE', ( #3313, #5611, #10050, #13709 ) ) ;
#116 = VERTEX_POINT ( 'NONE', #64 ) ;
#117 = DIRECTION ( 'NONE',  ( 0.0000000000000000000, 0.0000000000000000000, -1.000000000000000000 ) ) ;
#118 = CARTESIAN_POINT ( 'NONE',  ( 39.99999999999999300, 7.709882115452474200E-015, 0.0000000000000000000 ) ) ;
#119 = DIRECTION ( 'NONE',  ( -2.312964634635457500E-016, 1.000000000000000000, 0.0000000000000000000 ) ) ;
#120 = ORIENTED_EDGE ( 'NONE', *, *, #13902, .F. ) ;
#121 = EDGE_CURVE ( 'NONE', #8359, #12761, #7051, .T. ) ;
#122 = PERSON_AND_ORGANIZATION ( #13254, #10766 ) ;
#123 = ORIENTED_EDGE ( 'NONE', *, *, #2761, .T. ) ;
#124 = EDGE_CURVE ( 'NONE', #125, #11955, #13222, .T. ) ;
#125 = VERTEX_POINT ( 'NONE', #11045 ) ;
#126 = CARTESIAN_POINT ( 'NONE',  ( 4.351756600579392400, 7.034773038077446500, -0.1000000000000000100 ) ) ;
#128 = VECTOR ( 'NONE', #1289, 1000.000000000000000 ) ;
#127 = LINE ( 'NONE', #11143, #7360 ) ;
#129 = CARTESIAN_POINT ( 'NONE',  ( 6.171756600579392700, -4.214773038077442600, -0.1000000000000000100 ) ) ;
#130 = ADVANCED_FACE ( 'NONE', ( #9801 ), #3551, .T. ) ;
#131 = DIRECTION ( 'NONE',  ( -1.000000000000000000, 0.0000000000000000000, 0.0000000000000000000 ) ) ;
#132 = LINE ( 'NONE', #8777, #13081 ) ;
#133 = ORIENTED_EDGE ( 'NONE', *, *, #8506, .T. ) ;
#134 = CARTESIAN_POINT ( 'NONE',  ( 0.0000000000000000000, -25.03477303807744600, -0.1000000000000000100 ) ) ;
#135 = DIRECTION ( 'NONE',  ( -0.0000000000000000000, -0.0000000000000000000, 1.000000000000000000 ) ) ;
#136 = VERTEX_POINT ( 'NONE', #4524 ) ;
#137 = EDGE_CURVE ( 'NONE', #4411, #13696, #12538, .T. ) ;
#138 = ORIENTED_EDGE ( 'NONE', *, *, #9203, .F. ) ;
#139 = DATE_AND_TIME ( #3020, #4934 ) ;
#140 = CARTESIAN_POINT ( 'NONE',  ( -40.00000000000000700, 36.00000000000000000, -3.000000000000000000 ) ) ;
#141 = CARTESIAN_POINT ( 'NONE',  ( 0.0000000000000000000, 4.214773038077441700, -0.1000000000000000100 ) ) ;
#142 = VECTOR ( 'NONE', #5677, 1000.000000000000000 ) ;
#143 = EDGE_LOOP ( 'NONE', ( #3165, #10959, #8263, #7677 ) ) ;
#145 = VECTOR ( 'NONE', #8500, 1000.000000000000000 ) ;
#144 = LINE ( 'NONE', #11399, #2358 ) ;
#146 = ORIENTED_EDGE ( 'NONE', *, *, #13538, .T. ) ;
#147 = LINE ( 'NONE', #5766, #12688 ) ;
#148 = ORIENTED_EDGE ( 'NONE', *, *, #7693, .F. ) ;
#149 = DIRECTION ( 'NONE',  ( 0.0000000000000000000, 0.0000000000000000000, 1.000000000000000000 ) ) ;
#151 = DIRECTION ( 'NONE',  ( 0.0000000000000000000, 1.000000000000000000, -0.0000000000000000000 ) ) ;
#150 = DIRECTION ( 'NONE',  ( -0.0000000000000000000, 0.0000000000000000000, 1.000000000000000000 ) ) ;
#152 = ORIENTED_EDGE ( 'NONE', *, *, #5228, .T. ) ;
#153 = LINE ( 'NONE', #470, #10121 ) ;
#154 = DIRECTION ( 'NONE',  ( 1.290716872006556200E-016, -1.000000000000000000, 0.0000000000000000000 ) ) ;
#155 = AXIS2_PLACEMENT_3D ( 'NONE', #2737, #4953, #2873 ) ;
#156 = VERTEX_POINT ( 'NONE', #13362 ) ;
#157 = EDGE_LOOP ( 'NONE', ( #11942, #5424, #8591, #10673 ) ) ;
#158 = LINE ( 'NONE', #702, #8930 ) ;
#159 = DIRECTION ( 'NONE',  ( 0.0000000000000000000, 0.0000000000000000000, 1.000000000000000000 ) ) ;
#160 = EDGE_CURVE ( 'NONE', #11537, #12402, #10976, .T. ) ;
#161 = CC_DESIGN_PERSON_AND_ORGANIZATION_ASSIGNMENT ( #8203, #1525, ( #8438 ) ) ;
#162 = VECTOR ( 'NONE', #14065, 1000.000000000000000 ) ;
#163 = EDGE_LOOP ( 'NONE', ( #1058, #2533, #6293, #713 ) ) ;
#164 = CARTESIAN_POINT ( 'NONE',  ( 24.08999999999998600, -31.59000000000000000, -0.1000000000000000100 ) ) ;
#165 = VECTOR ( 'NONE', #832, 1000.000000000000000 ) ;
#166 = ORIENTED_EDGE ( 'NONE', *, *, #5786, .F. ) ;
#167 = ORIENTED_EDGE ( 'NONE', *, *, #2110, .F. ) ;
#168 = DIRECTION ( 'NONE',  ( -0.0000000000000000000, -0.0000000000000000000, 1.000000000000000000 ) ) ;
#169 = DIRECTION ( 'NONE',  ( -0.0000000000000000000, 0.0000000000000000000, 1.000000000000000000 ) ) ;
#170 = FACE_OUTER_BOUND ( 'NONE', #7383, .T. ) ;
#171 = EDGE_CURVE ( 'NONE', #1050, #1456, #11321, .T. ) ;
#172 = CARTESIAN_POINT ( 'NONE',  ( -6.171756600579430000, -4.214773038077442600, 0.0000000000000000000 ) ) ;
#173 = VECTOR ( 'NONE', #4512, 1000.000000000000000 ) ;
#174 = LINE ( 'NONE', #3987, #5654 ) ;
#175 = ORIENTED_EDGE ( 'NONE', *, *, #10518, .F. ) ;
#176 = ADVANCED_FACE ( 'NONE', ( #496 ), #249, .T. ) ;
#177 = AXIS2_PLACEMENT_3D ( 'NONE', #4183, #7675, #13185 ) ;
#178 = DIRECTION ( 'NONE',  ( -0.0000000000000000000, -0.0000000000000000000, 1.000000000000000000 ) ) ;
#179 = ORIENTED_EDGE ( 'NONE', *, *, #427, .F. ) ;
#180 = CARTESIAN_POINT ( 'NONE',  ( -0.6717566005794316500, -8.670475782496389400E-017, 0.0000000000000000000 ) ) ;
#181 = ORIENTED_EDGE ( 'NONE', *, *, #1861, .T. ) ;
#182 = AXIS2_PLACEMENT_3D ( 'NONE', #7708, #7567, #8665 ) ;
#183 = CARTESIAN_POINT ( 'NONE',  ( 8.171756600579392700, 11.53477303807744600, -0.1000000000000000100 ) ) ;
#184 = CARTESIAN_POINT ( 'NONE',  ( 8.171756600579392700, 19.21477303807744300, -0.1000000000000000100 ) ) ;
#185 = CARTESIAN_POINT ( 'NONE',  ( 0.0000000000000000000, 5.534773038077442000, -0.1000000000000000100 ) ) ;
#186 = EDGE_CURVE ( 'NONE', #567, #11284, #3934, .T. ) ;
#187 = VECTOR ( 'NONE', #531, 1000.000000000000000 ) ;
#188 = LINE ( 'NONE', #8313, #11517 ) ;
#189 = ORIENTED_EDGE ( 'NONE', *, *, #9314, .F. ) ;
#190 = VECTOR ( 'NONE', #13838, 1000.000000000000000 ) ;
#191 = ORIENTED_EDGE ( 'NONE', *, *, #12872, .T. ) ;
#192 = DIRECTION ( 'NONE',  ( 0.0000000000000000000, 0.0000000000000000000, 1.000000000000000000 ) ) ;
#193 = ORIENTED_EDGE ( 'NONE', *, *, #8547, .F. ) ;
#194 = EDGE_CURVE ( 'NONE', #10415, #2175, #672, .T. ) ;
#195 = EDGE_CURVE ( 'NONE', #11994, #13052, #12375, .T. ) ;
#196 = VERTEX_POINT ( 'NONE', #1159 ) ;
#197 = ADVANCED_FACE ( 'NONE', ( #12719 ), #2449, .T. ) ;
#198 = LINE ( 'NONE', #8315, #5676 ) ;
#200 = CARTESIAN_POINT ( 'NONE',  ( 0.6717566005793923500, 23.53477303807744600, -0.1000000000000000100 ) ) ;
#199 = PLANE ( 'NONE',  #12226 ) ;
#201 = VECTOR ( 'NONE', #10490, 1000.000000000000000 ) ;
#202 = ORIENTED_EDGE ( 'NONE', *, *, #14154, .F. ) ;
#203 = LINE ( 'NONE', #13156, #1749 ) ;
#204 = AXIS2_PLACEMENT_3D ( 'NONE', #5597, #5455, #7804 ) ;
#205 = DIRECTION ( 'NONE',  ( 0.0000000000000000000, 1.000000000000000000, 0.0000000000000000000 ) ) ;
#206 = ORIENTED_EDGE ( 'NONE', *, *, #7680, .T. ) ;
#207 = CARTESIAN_POINT ( 'NONE',  ( 0.0000000000000000000, -20.53477303807744300, -0.1000000000000000100 ) ) ;
#208 = DIRECTION ( 'NONE',  ( 0.0000000000000000000, -0.0000000000000000000, -1.000000000000000000 ) ) ;
#209 = ADVANCED_FACE ( 'NONE', ( #1184 ), #12558, .T. ) ;
#210 = CARTESIAN_POINT ( 'NONE',  ( -4.517539514526262700, -3.142857142857144100, -3.000000000000000000 ) ) ;
#211 = ORIENTED_EDGE ( 'NONE', *, *, #2953, .F. ) ;
#212 = DIRECTION ( 'NONE',  ( 1.000000000000000000, 0.0000000000000000000, 0.0000000000000000000 ) ) ;
#213 = CARTESIAN_POINT ( 'NONE',  ( 6.999215509391206200E-016, -4.034773038077443800, -0.1000000000000000100 ) ) ;
#214 = EDGE_CURVE ( 'NONE', #2563, #1121, #4796, .T. ) ;
#215 = VECTOR ( 'NONE', #9671, 1000.000000000000000 ) ;
#216 = EDGE_CURVE ( 'NONE', #1710, #11431, #6176, .T. ) ;
#217 = LINE ( 'NONE', #2945, #3461 ) ;
#218 = ORIENTED_EDGE ( 'NONE', *, *, #2378, .F. ) ;
#219 = EDGE_CURVE ( 'NONE', #10907, #882, #5135, .T. ) ;
#220 = AXIS2_PLACEMENT_3D ( 'NONE', #3379, #13189, #3325 ) ;
#221 = DIRECTION ( 'NONE',  ( -1.000000000000000000, -1.734723475976786900E-016, 0.0000000000000000000 ) ) ;
#222 = ORIENTED_EDGE ( 'NONE', *, *, #1290, .T. ) ;
#223 = AXIS2_PLACEMENT_3D ( 'NONE', #1715, #8269, #9454 ) ;
#224 = DIRECTION ( 'NONE',  ( 0.0000000000000000000, -1.000000000000000000, 0.0000000000000000000 ) ) ;
#225 = EDGE_CURVE ( 'NONE', #7338, #7712, #6519, .T. ) ;
#226 = LINE ( 'NONE', #13852, #11554 ) ;
#227 = CARTESIAN_POINT ( 'NONE',  ( -0.8517566005794285900, -23.71477303807744600, -0.1000000000000000100 ) ) ;
#228 = VECTOR ( 'NONE', #13300, 1000.000000000000000 ) ;
#229 = EDGE_CURVE ( 'NONE', #13169, #365, #3412, .T. ) ;
#230 = CARTESIAN_POINT ( 'NONE',  ( -8.351756600579426100, -16.03477303807743900, 0.0000000000000000000 ) ) ;
#231 = CARTESIAN_POINT ( 'NONE',  ( 14.35175660057939200, 0.0000000000000000000, 0.0000000000000000000 ) ) ;
#232 = VECTOR ( 'NONE', #5325, 1000.000000000000000 ) ;
#233 = EDGE_CURVE ( 'NONE', #12879, #10907, #8771, .T. ) ;
#234 = PRODUCT_DEFINITION ( 'NON CONOSCIUTO', '', #3978, #5475 ) ;
#235 = LINE ( 'NONE', #6206, #3118 ) ;
#236 = ADVANCED_FACE ( 'NONE', ( #1020 ), #5817, .F. ) ;
#238 = PLANE ( 'NONE',  #2863 ) ;
#237 = CARTESIAN_POINT ( 'NONE',  ( -3.162277660168385700, -2.500000000000004000, 0.0000000000000000000 ) ) ;
#239 = CARTESIAN_POINT ( 'NONE',  ( 0.0000000000000000000, -1.000000000000004000, 0.0000000000000000000 ) ) ;
#240 = CARTESIAN_POINT ( 'NONE',  ( 9.171756600579392700, 0.0000000000000000000, 0.0000000000000000000 ) ) ;
#241 = EDGE_LOOP ( 'NONE', ( #11999, #9163, #8982, #9742, #12837, #7156, #8509, #7945, #2565, #9062, #752, #6762, #8189, #3726, #8215, #8813, #7859, #11914, #5091, #8755, #10547, #11584, #8729, #1513, #6090, #3933, #4672, #4549, #3057, #9662, #13530, #9561, #3283, #5333, #2379, #5081, #133, #4205, #3548, #8518, #5404, #2760, #4314, #10411, #11576, #100, #9307, #5503, #13220, #8964, #1519, #12270, #940, #13853, #14224, #6111, #3919, #4068, #9065, #1505, #5399, #3767, #11427, #6248, #4054, #5934, #8077, #5030, #7788, #14250, #193, #5820, #4824, #3948, #610, #14086, #5458, #6807, #2139, #11810, #7100, #2177, #13845, #10786, #166, #12243, #12729, #10914, #10373, #4418, #809, #10945, #9809, #4110, #10355, #9739, #6688, #5454, #9427, #8218, #8427, #9649, #11100, #9621, #10920, #527, #4082, #13201, #8548, #6179, #8606, #8596, #7535, #12643, #10881, #8097, #4580, #12138, #1300, #9477, #9387, #6547, #14221, #2119, #11632, #9437, #3568, #5489, #11730, #2907, #573, #13765, #1650, #797, #1996, #7920, #12625, #5268, #5545, #12100, #1091, #10675, #12527, #13605, #6143, #13724, #7930, #5109, #10115, #3133, #936, #12984, #5379, #12152, #4945, #484, #10268, #49, #10500, #9273, #8746, #7004, #9648, #7559, #1234, #2865, #13492, #13924, #9659, #1304, #1470, #11626, #10652, #764, #222, #9256, #11779, #9908, #4302, #2646, #14073, #968, #5473, #13865, #8562, #11446, #3621, #5001, #2285, #5500, #12791, #13775, #11663, #6966, #10467, #2473, #10183, #10015, #5907, #13984, #6287, #8860, #4591, #13868, #7532, #2521, #5757, #8856, #5415, #6013, #7584, #11170, #12027, #4225, #1400, #8133, #5505, #3957, #5679, #4400, #12674, #376, #6611, #9708, #2150, #12200, #639, #10327, #6430, #4548, #7187, #12668, #6458, #9463, #5523, #1110, #5588, #9260, #13925, #10573, #3691, #2209, #4390, #7932, #602, #4253, #6333, #11057, #3611, #9281, #1167, #9148, #5100, #303, #5011, #2532, #3531, #10255, #431, #9059, #5977, #13158, #13382, #12882, #9360, #11259, #7726, #12666, #5555, #3787, #11984, #12133, #5937, #13266, #10071, #7042, #13580, #14010, #6598, #1132, #7868, #4645, #1761, #2026, #8785, #5181, #10614, #6852, #9451, #4166, #8419, #12215, #11258, #13866, #12622, #3039, #11193, #7339, #10966, #14199, #12404, #8017, #11295, #2169, #11788, #7430, #9936, #11253, #2407, #7385, #13672, #3654, #2317, #10150, #3190, #12024, #7547, #9066, #6508, #2154, #3397, #9020, #13532, #7222, #2659, #12231, #3785, #6648, #1948, #8453, #12659, #11397, #8291, #1658, #7501, #1922, #10760, #8364, #7326, #6527, #3426, #3907, #11634, #803, #11985, #1188, #71, #4234, #4120, #11640, #11679, #6269, #11248, #12686, #938, #7728, #12171, #5152, #8642, #11044, #873, #5794, #269 ) ) ;
#242 = VECTOR ( 'NONE', #4547, 1000.000000000000000 ) ;
#243 = DIRECTION ( 'NONE',  ( 0.0000000000000000000, -1.000000000000000000, 0.0000000000000000000 ) ) ;
#244 = ORIENTED_EDGE ( 'NONE', *, *, #10579, .F. ) ;
#245 = LINE ( 'NONE', #7919, #12443 ) ;
#246 = DIRECTION ( 'NONE',  ( 1.000000000000000000, 0.0000000000000000000, 0.0000000000000000000 ) ) ;
#247 = ORIENTED_EDGE ( 'NONE', *, *, #3088, .T. ) ;
#248 = VECTOR ( 'NONE', #13089, 1000.000000000000000 ) ;
#249 = PLANE ( 'NONE',  #12372 ) ;
#250 = VERTEX_POINT ( 'NONE', #8108 ) ;
#251 = ORIENTED_EDGE ( 'NONE', *, *, #5916, .T. ) ;
#252 = ADVANCED_FACE ( 'NONE', ( #10146 ), #4752, .F. ) ;
#253 = VECTOR ( 'NONE', #14009, 1000.000000000000000 ) ;
#254 = DIRECTION ( 'NONE',  ( 0.0000000000000000000, -0.0000000000000000000, 1.000000000000000000 ) ) ;
#255 = DIRECTION ( 'NONE',  ( 1.290716872006556200E-016, -1.000000000000000000, 0.0000000000000000000 ) ) ;
#256 = VECTOR ( 'NONE', #4187, 1000.000000000000000 ) ;
#257 = DIRECTION ( 'NONE',  ( 0.0000000000000000000, 0.0000000000000000000, -1.000000000000000000 ) ) ;
#258 = EDGE_LOOP ( 'NONE', ( #4010, #1867, #14008, #8104 ) ) ;
#259 = EDGE_CURVE ( 'NONE', #9430, #9405, #10476, .T. ) ;
#260 = CARTESIAN_POINT ( 'NONE',  ( 8.351756600579392400, 0.0000000000000000000, 0.0000000000000000000 ) ) ;
#261 = ORIENTED_EDGE ( 'NONE', *, *, #4090, .F. ) ;
#262 = ADVANCED_FACE ( 'NONE', ( #12185 ), #296, .F. ) ;
#263 = DIRECTION ( 'NONE',  ( 0.0000000000000000000, -1.000000000000000000, 0.0000000000000000000 ) ) ;
#264 = EDGE_CURVE ( 'NONE', #5521, #4822, #10637, .T. ) ;
#265 = ORIENTED_EDGE ( 'NONE', *, *, #8248, .F. ) ;
#266 = DIRECTION ( 'NONE',  ( 1.000000000000000000, 0.0000000000000000000, 0.0000000000000000000 ) ) ;
#267 = CARTESIAN_POINT ( 'NONE',  ( 8.351756600579392400, 0.0000000000000000000, -0.1000000000000000100 ) ) ;
#268 = ORGANIZATION ( 'NAUO-ORG1', 'UNSPECIFIED', 'UNSPECIFIED' ) ;
#269 = ORIENTED_EDGE ( 'NONE', *, *, #11047, .T. ) ;
#270 = CARTESIAN_POINT ( 'NONE',  ( 0.6717566005794740600, -28.21477303807744600, 0.0000000000000000000 ) ) ;
#271 = DIRECTION ( 'NONE',  ( -1.000000000000000000, -1.734723475976807100E-016, 0.0000000000000000000 ) ) ;
#272 = VERTEX_POINT ( 'NONE', #12449 ) ;
#273 = VECTOR ( 'NONE', #8757, 1000.000000000000000 ) ;
#274 = ORIENTED_EDGE ( 'NONE', *, *, #6377, .F. ) ;
#275 = ORIENTED_EDGE ( 'NONE', *, *, #8861, .F. ) ;
#276 = ORIENTED_EDGE ( 'NONE', *, *, #1933, .F. ) ;
#277 = VERTEX_POINT ( 'NONE', #11233 ) ;
#278 = PERSON_AND_ORGANIZATION ( #13254, #10766 ) ;
#279 = CARTESIAN_POINT ( 'NONE',  ( -24.00000000000000000, -15.00000000000000000, -3.000000000000000000 ) ) ;
#280 = CARTESIAN_POINT ( 'NONE',  ( 9.171756600579392700, -8.534773038077448200, 0.0000000000000000000 ) ) ;
#281 = EDGE_CURVE ( 'NONE', #11256, #10320, #9122, .T. ) ;
#282 = CARTESIAN_POINT ( 'NONE',  ( 0.6717566005793923500, 0.0000000000000000000, 0.0000000000000000000 ) ) ;
#283 = CLOSED_SHELL ( 'NONE', ( #7206, #5338, #12293, #4207, #7791, #13417, #11540, #3050, #5727, #12219, #5486, #851, #902, #5803, #9913, #308, #4842, #5519, #13167, #9213, #6352, #8213, #9155, #12107, #330, #11354, #6820, #6784 ) ) ;
#284 = DIRECTION ( 'NONE',  ( 0.0000000000000000000, 1.000000000000000000, -0.0000000000000000000 ) ) ;
#285 = EDGE_CURVE ( 'NONE', #7403, #1832, #1878, .T. ) ;
#286 = EDGE_LOOP ( 'NONE', ( #8068, #175, #9701, #3697 ) ) ;
#288 = VECTOR ( 'NONE', #7019, 1000.000000000000000 ) ;
#287 = VECTOR ( 'NONE', #1643, 1000.000000000000000 ) ;
#289 = DIRECTION ( 'NONE',  ( 1.000000000000000000, 0.0000000000000000000, 0.0000000000000000000 ) ) ;
#290 = EDGE_CURVE ( 'NONE', #13127, #4216, #5829, .T. ) ;
#291 = ORIENTED_EDGE ( 'NONE', *, *, #5252, .F. ) ;
#292 = AXIS2_PLACEMENT_3D ( 'NONE', #3437, #4681, #1241 ) ;
#293 = ORIENTED_EDGE ( 'NONE', *, *, #2045, .F. ) ;
#294 = VERTEX_POINT ( 'NONE', #12601 ) ;
#295 = PERSON_AND_ORGANIZATION ( #13254, #10766 ) ;
#296 = PLANE ( 'NONE',  #7667 ) ;
#297 = LINE ( 'NONE', #384, #649 ) ;
#298 = ORIENTED_EDGE ( 'NONE', *, *, #4710, .T. ) ;
#300 = VECTOR ( 'NONE', #8660, 1000.000000000000000 ) ;
#299 = LINE ( 'NONE', #3410, #13527 ) ;
#301 = DIRECTION ( 'NONE',  ( -1.000000000000000000, 0.0000000000000000000, -0.0000000000000000000 ) ) ;
#302 = DIRECTION ( 'NONE',  ( -0.0000000000000000000, -0.0000000000000000000, 1.000000000000000000 ) ) ;
#303 = ORIENTED_EDGE ( 'NONE', *, *, #10835, .F. ) ;
#304 = ORIENTED_EDGE ( 'NONE', *, *, #11422, .T. ) ;
#305 = EDGE_CURVE ( 'NONE', #12754, #9334, #2208, .T. ) ;
#306 = LINE ( 'NONE', #8060, #11478 ) ;
#307 = EDGE_LOOP ( 'NONE', ( #12055, #6258, #1363, #10722 ) ) ;
#308 = ADVANCED_FACE ( 'NONE', ( #12015 ), #9340, .F. ) ;
#309 = EDGE_CURVE ( 'NONE', #8801, #4411, #8435, .T. ) ;
#310 = ORIENTED_EDGE ( 'NONE', *, *, #7864, .T. ) ;
#311 = FACE_OUTER_BOUND ( 'NONE', #2505, .T. ) ;
#312 = CARTESIAN_POINT ( 'NONE',  ( 0.0000000000000000000, 25.21477303807744600, -0.1000000000000000100 ) ) ;
#313 = ORIENTED_EDGE ( 'NONE', *, *, #11699, .T. ) ;
#314 = CC_DESIGN_APPROVAL ( #6942, ( #3978 ) ) ;
#315 = LINE ( 'NONE', #1171, #5804 ) ;
#316 = DIRECTION ( 'NONE',  ( 1.000000000000000000, 0.0000000000000000000, 0.0000000000000000000 ) ) ;
#317 = VERTEX_POINT ( 'NONE', #9353 ) ;
#319 = VECTOR ( 'NONE', #7274, 1000.000000000000000 ) ;
#318 = FACE_OUTER_BOUND ( 'NONE', #6010, .T. ) ;
#320 = CARTESIAN_POINT ( 'NONE',  ( -11.35175660057943100, -4.034773038077443800, 0.0000000000000000000 ) ) ;
#321 = EDGE_CURVE ( 'NONE', #5449, #1479, #13053, .T. ) ;
#322 = EDGE_LOOP ( 'NONE', ( #8294, #9978, #1185, #4191 ) ) ;
#323 = VECTOR ( 'NONE', #3858, 1000.000000000000000 ) ;
#324 = ORIENTED_EDGE ( 'NONE', *, *, #3418, .T. ) ;
#325 = ORIENTED_EDGE ( 'NONE', *, *, #6148, .T. ) ;
#326 = PLANE ( 'NONE',  #3997 ) ;
#327 = CARTESIAN_POINT ( 'NONE',  ( 24.08999999999999300, 29.49972068696497000, 0.0000000000000000000 ) ) ;
#328 = VERTEX_POINT ( 'NONE', #9771 ) ;
#329 = DIRECTION ( 'NONE',  ( 0.0000000000000000000, 1.000000000000000000, -0.0000000000000000000 ) ) ;
#330 = ADVANCED_FACE ( 'NONE', ( #7575 ), #12704, .F. ) ;
#331 = ORIENTED_EDGE ( 'NONE', *, *, #13770, .F. ) ;
#332 = VECTOR ( 'NONE', #10827, 1000.000000000000000 ) ;
#333 = VECTOR ( 'NONE', #1010, 1000.000000000000000 ) ;
#334 = FACE_OUTER_BOUND ( 'NONE', #6613, .T. ) ;
#335 = CARTESIAN_POINT ( 'NONE',  ( 8.351756600579392400, -13.03477303807744100, 0.0000000000000000000 ) ) ;
#336 = ORIENTED_EDGE ( 'NONE', *, *, #6743, .F. ) ;
#337 = LINE ( 'NONE', #12217, #4097 ) ;
#338 = DIRECTION ( 'NONE',  ( 0.0000000000000000000, 1.000000000000000000, -0.0000000000000000000 ) ) ;
#339 = ORIENTED_EDGE ( 'NONE', *, *, #2622, .F. ) ;
#340 = PLANE ( 'NONE',  #12123 ) ;
#341 = CARTESIAN_POINT ( 'NONE',  ( 11.35175660057939200, 4.034773038077442000, 0.0000000000000000000 ) ) ;
#342 = ORIENTED_EDGE ( 'NONE', *, *, #4105, .F. ) ;
#343 = ADVANCED_FACE ( 'NONE', ( #7743 ), #13895, .F. ) ;
#344 = DIRECTION ( 'NONE',  ( 0.0000000000000000000, 1.000000000000000000, -0.0000000000000000000 ) ) ;
#345 = CC_DESIGN_DATE_AND_TIME_ASSIGNMENT ( #12296, #7164, ( #4273 ) ) ;
#346 = LINE ( 'NONE', #11848, #3941 ) ;
#347 = VECTOR ( 'NONE', #570, 1000.000000000000000 ) ;
#348 = DIRECTION ( 'NONE',  ( 0.0000000000000000000, -0.0000000000000000000, -1.000000000000000000 ) ) ;
#349 = LINE ( 'NONE', #10205, #10983 ) ;
#350 = VERTEX_POINT ( 'NONE', #9596 ) ;
#351 = ORIENTED_EDGE ( 'NONE', *, *, #6247, .T. ) ;
#352 = VERTEX_POINT ( 'NONE', #13864 ) ;
#353 = DIRECTION ( 'NONE',  ( 0.0000000000000000000, 1.000000000000000000, -0.0000000000000000000 ) ) ;
#354 = ORIENTED_EDGE ( 'NONE', *, *, #10713, .F. ) ;
#355 = EDGE_CURVE ( 'NONE', #11867, #14151, #3218, .T. ) ;
#356 = CARTESIAN_POINT ( 'NONE',  ( -40.00000000000000700, 36.00000000000000000, -3.000000000000000000 ) ) ;
#357 = DIRECTION ( 'NONE',  ( 1.642730564371980700E-016, -1.000000000000000000, 0.0000000000000000000 ) ) ;
#358 = EDGE_CURVE ( 'NONE', #10225, #11356, #9781, .T. ) ;
#359 = LINE ( 'NONE', #1644, #4816 ) ;
#360 = AXIS2_PLACEMENT_3D ( 'NONE', #9201, #10293, #3613 ) ;
#361 = LINE ( 'NONE', #8727, #3779 ) ;
#362 = ORIENTED_EDGE ( 'NONE', *, *, #8674, .T. ) ;
#363 = LINE ( 'NONE', #9853, #13936 ) ;
#364 = VERTEX_POINT ( 'NONE', #5165 ) ;
#365 = VERTEX_POINT ( 'NONE', #10586 ) ;
#366 = CARTESIAN_POINT ( 'NONE',  ( -11.17071491582310600, 5.534773038077442000, -0.1000000000000000100 ) ) ;
#367 = ORIENTED_EDGE ( 'NONE', *, *, #9084, .F. ) ;
#368 = ORIENTED_EDGE ( 'NONE', *, *, #8382, .T. ) ;
#369 = CARTESIAN_POINT ( 'NONE',  ( 0.8517566005793924000, 0.0000000000000000000, 0.0000000000000000000 ) ) ;
#370 = CARTESIAN_POINT ( 'NONE',  ( 8.351756600579392400, -20.71477303807744300, -0.1000000000000000100 ) ) ;
#371 = LINE ( 'NONE', #7346, #11702 ) ;
#372 = LINE ( 'NONE', #3435, #1759 ) ;
#373 = VERTEX_POINT ( 'NONE', #9510 ) ;
#374 = EDGE_LOOP ( 'NONE', ( #11795, #12993, #3704, #3755 ) ) ;
#375 = EDGE_CURVE ( 'NONE', #2475, #3565, #10793, .T. ) ;
#376 = ORIENTED_EDGE ( 'NONE', *, *, #3387, .T. ) ;
#377 = AXIS2_PLACEMENT_3D ( 'NONE', #12039, #1087, #11024 ) ;
#378 = VERTEX_POINT ( 'NONE', #5201 ) ;
#379 = ADVANCED_FACE ( 'NONE', ( #5999 ), #6262, .T. ) ;
#380 = CARTESIAN_POINT ( 'NONE',  ( -0.6707149158231057200, 26.53477303807745000, 0.0000000000000000000 ) ) ;
#381 = AXIS2_PLACEMENT_3D ( 'NONE', #11952, #1892, #7477 ) ;
#382 = DIRECTION ( 'NONE',  ( 0.0000000000000000000, 0.0000000000000000000, -1.000000000000000000 ) ) ;
#383 = DIRECTION ( 'NONE',  ( -0.0000000000000000000, -0.0000000000000000000, 1.000000000000000000 ) ) ;
#384 = CARTESIAN_POINT ( 'NONE',  ( -0.0000000000000000000, 22.21477303807744300, 0.0000000000000000000 ) ) ;
#385 = FACE_OUTER_BOUND ( 'NONE', #7763, .T. ) ;
#386 = DIRECTION ( 'NONE',  ( 1.000000000000000000, 0.0000000000000000000, 0.0000000000000000000 ) ) ;
#387 = LINE ( 'NONE', #12202, #2617 ) ;
#388 = EDGE_CURVE ( 'NONE', #11367, #8480, #13391, .T. ) ;
#389 = EDGE_CURVE ( 'NONE', #4702, #12921, #8078, .T. ) ;
#390 = DIRECTION ( 'NONE',  ( -0.0000000000000000000, -0.0000000000000000000, 1.000000000000000000 ) ) ;
#392 = VECTOR ( 'NONE', #1893, 1000.000000000000000 ) ;
#391 = AXIS2_PLACEMENT_3D ( 'NONE', #12631, #6132, #1636 ) ;
#393 = CARTESIAN_POINT ( 'NONE',  ( 3.056530269180728100E-015, -13.21477303807744100, -0.1000000000000000100 ) ) ;
#394 = DIRECTION ( 'NONE',  ( 0.0000000000000000000, 0.0000000000000000000, 1.000000000000000000 ) ) ;
#395 = FACE_OUTER_BOUND ( 'NONE', #8026, .T. ) ;
#396 = AXIS2_PLACEMENT_3D ( 'NONE', #4467, #12139, #9852 ) ;
#397 = DIRECTION ( 'NONE',  ( 0.0000000000000000000, 1.000000000000000000, -0.0000000000000000000 ) ) ;
#398 = EDGE_CURVE ( 'NONE', #1765, #9049, #11996, .T. ) ;
#399 = CARTESIAN_POINT ( 'NONE',  ( 0.6717566005793891300, 8.670475782495839600E-017, -0.1000000000000000100 ) ) ;
#400 = VERTEX_POINT ( 'NONE', #8138 ) ;
#401 = LINE ( 'NONE', #3631, #5726 ) ;
#402 = ADVANCED_FACE ( 'NONE', ( #10463 ), #2549, .F. ) ;
#403 = DIRECTION ( 'NONE',  ( 0.0000000000000000000, -0.0000000000000000000, -1.000000000000000000 ) ) ;
#404 = DIRECTION ( 'NONE',  ( -0.0000000000000000000, -0.0000000000000000000, 1.000000000000000000 ) ) ;
#405 = EDGE_LOOP ( 'NONE', ( #12292, #1887, #298, #4131 ) ) ;
#406 = FACE_OUTER_BOUND ( 'NONE', #7873, .T. ) ;
#407 = APPROVAL_ROLE ( '' ) ;
#408 = CARTESIAN_POINT ( 'NONE',  ( -6.171756600579430000, -2.534773038077438500, -0.1000000000000000100 ) ) ;
#409 = CARTESIAN_POINT ( 'NONE',  ( -0.8517566005793871800, -26.71477303807745000, -0.1000000000000000100 ) ) ;
#410 = VERTEX_POINT ( 'NONE', #2621 ) ;
#411 = DIRECTION ( 'NONE',  ( -1.000000000000000000, 0.0000000000000000000, 0.0000000000000000000 ) ) ;
#412 = VERTEX_POINT ( 'NONE', #8027 ) ;
#413 = CIRCLE ( 'NONE', #9111, 1.500000000000001300 ) ;
#414 = EDGE_CURVE ( 'NONE', #2367, #3844, #10961, .T. ) ;
#415 = CC_DESIGN_APPROVAL ( #4839, ( #1631 ) ) ;
#416 = ORIENTED_EDGE ( 'NONE', *, *, #798, .T. ) ;
#417 = VECTOR ( 'NONE', #8459, 1000.000000000000000 ) ;
#418 = LINE ( 'NONE', #7282, #6257 ) ;
#419 = DIRECTION ( 'NONE',  ( 1.000000000000000000, 0.0000000000000000000, 0.0000000000000000000 ) ) ;
#420 = DIRECTION ( 'NONE',  ( -1.000000000000000000, -2.312964634635457500E-016, 0.0000000000000000000 ) ) ;
#421 = ORIENTED_EDGE ( 'NONE', *, *, #6803, .T. ) ;
#422 = CARTESIAN_POINT ( 'NONE',  ( 11.67175660057939300, 0.0000000000000000000, 0.0000000000000000000 ) ) ;
#423 = EDGE_LOOP ( 'NONE', ( #13330, #10962, #9041, #8569 ) ) ;
#424 = DIRECTION ( 'NONE',  ( 1.000000000000000000, 1.503427012513232700E-014, 0.0000000000000000000 ) ) ;
#425 = ORIENTED_EDGE ( 'NONE', *, *, #10581, .T. ) ;
#426 = LINE ( 'NONE', #3543, #11073 ) ;
#427 = EDGE_CURVE ( 'NONE', #2253, #4840, #11496, .T. ) ;
#428 = DIRECTION ( 'NONE',  ( 1.000000000000000000, 0.0000000000000000000, 0.0000000000000000000 ) ) ;
#429 = LINE ( 'NONE', #12379, #8870 ) ;
#430 = DIRECTION ( 'NONE',  ( -0.0000000000000000000, 0.0000000000000000000, 1.000000000000000000 ) ) ;
#431 = ORIENTED_EDGE ( 'NONE', *, *, #1783, .F. ) ;
#432 = AXIS2_PLACEMENT_3D ( 'NONE', #11603, #8426, #5024 ) ;
#433 = ORIENTED_EDGE ( 'NONE', *, *, #10964, .F. ) ;
#434 = ORIENTED_EDGE ( 'NONE', *, *, #7221, .F. ) ;
#435 = CARTESIAN_POINT ( 'NONE',  ( 0.6717566005793923500, -10.21477303807744600, 0.0000000000000000000 ) ) ;
#436 = ORIENTED_EDGE ( 'NONE', *, *, #9848, .F. ) ;
#437 = CARTESIAN_POINT ( 'NONE',  ( -0.5233056302908671900, 1.250508054722739400, -3.000000000000000000 ) ) ;
#438 = LOCAL_TIME ( 14, 9, 58.00000000000000000, #8016 ) ;
#439 = ADVANCED_FACE ( 'NONE', ( #10620 ), #4976, .F. ) ;
#440 = CARTESIAN_POINT ( 'NONE',  ( 0.0000000000000000000, 26.71477303807745000, -0.1000000000000000100 ) ) ;
#441 = DIRECTION ( 'NONE',  ( 1.290716872006552300E-016, -1.000000000000000000, 0.0000000000000000000 ) ) ;
#442 = ORIENTED_EDGE ( 'NONE', *, *, #9731, .T. ) ;
#443 = EDGE_LOOP ( 'NONE', ( #8063, #9695, #3530, #7015 ) ) ;
#444 = EDGE_CURVE ( 'NONE', #10225, #7338, #6158, .T. ) ;
#446 = LINE ( 'NONE', #1735, #2329 ) ;
#445 = LINE ( 'NONE', #3399, #3867 ) ;
#447 = CARTESIAN_POINT ( 'NONE',  ( 0.0000000000000000000, 1.214773038077438000, 0.0000000000000000000 ) ) ;
#448 = CARTESIAN_POINT ( 'NONE',  ( -4.170714915823106500, 0.0000000000000000000, 0.0000000000000000000 ) ) ;
#449 = EDGE_CURVE ( 'NONE', #12156, #13521, #8421, .T. ) ;
#450 = ORIENTED_EDGE ( 'NONE', *, *, #8414, .T. ) ;
#451 = CARTESIAN_POINT ( 'NONE',  ( 14.17175660057939300, 0.0000000000000000000, -0.1000000000000000100 ) ) ;
#452 = ORIENTED_EDGE ( 'NONE', *, *, #9798, .F. ) ;
#453 = VERTEX_POINT ( 'NONE', #13676 ) ;
#454 = APPLICATION_CONTEXT ( 'configuration controlled 3d designs of mechanical parts and assemblies' ) ;
#455 = CALENDAR_DATE ( 2019, 29, 7 ) ;
#456 = CARTESIAN_POINT ( 'NONE',  ( -9.850714915823104400, 23.71477303807744600, -0.1000000000000000100 ) ) ;
#457 = ORIENTED_EDGE ( 'NONE', *, *, #43, .F. ) ;
#458 = CARTESIAN_POINT ( 'NONE',  ( -0.8507149158231057700, 8.714773038077448000, -0.1000000000000000100 ) ) ;
#459 = VERTEX_POINT ( 'NONE', #7223 ) ;
#460 = DIRECTION ( 'NONE',  ( 0.0000000000000000000, 0.0000000000000000000, 1.000000000000000000 ) ) ;
#462 = FACE_BOUND ( 'NONE', #9369, .T. ) ;
#461 = VECTOR ( 'NONE', #12979, 1000.000000000000000 ) ;
#463 = CARTESIAN_POINT ( 'NONE',  ( 8.171756600579392700, -16.21477303807743900, -0.1000000000000000100 ) ) ;
#464 = LINE ( 'NONE', #878, #11777 ) ;
#465 = ORIENTED_EDGE ( 'NONE', *, *, #10338, .F. ) ;
#466 = ORIENTED_EDGE ( 'NONE', *, *, #8702, .F. ) ;
#467 = DIRECTION ( 'NONE',  ( 1.290716872006555000E-016, -1.000000000000000000, 0.0000000000000000000 ) ) ;
#468 = ORIENTED_EDGE ( 'NONE', *, *, #11754, .T. ) ;
#469 = EDGE_CURVE ( 'NONE', #661, #7659, #2879, .T. ) ;
#470 = CARTESIAN_POINT ( 'NONE',  ( 0.0000000000000000000, 20.53477303807744300, -0.1000000000000000100 ) ) ;
#471 = DIRECTION ( 'NONE',  ( 1.000000000000000000, 0.0000000000000000000, 0.0000000000000000000 ) ) ;
#472 = EDGE_CURVE ( 'NONE', #1172, #196, #10135, .T. ) ;
#473 = ADVANCED_FACE ( 'NONE', ( #11650 ), #8230, .T. ) ;
#474 = FACE_OUTER_BOUND ( 'NONE', #4837, .T. ) ;
#475 = CARTESIAN_POINT ( 'NONE',  ( 11.35175660057939200, 0.0000000000000000000, -0.1000000000000000100 ) ) ;
#476 = ORIENTED_EDGE ( 'NONE', *, *, #7683, .T. ) ;
#477 = EDGE_CURVE ( 'NONE', #8880, #8476, #10285, .T. ) ;
#478 = AXIS2_PLACEMENT_3D ( 'NONE', #11097, #10023, #10061 ) ;
#480 = FACE_OUTER_BOUND ( 'NONE', #645, .T. ) ;
#479 = VECTOR ( 'NONE', #11546, 1000.000000000000000 ) ;
#481 = ORIENTED_EDGE ( 'NONE', *, *, #9691, .F. ) ;
#482 = DIRECTION ( 'NONE',  ( 0.0000000000000000000, 1.000000000000000000, -0.0000000000000000000 ) ) ;
#483 = CIRCLE ( 'NONE', #12907, 1.500000000000001300 ) ;
#484 = ORIENTED_EDGE ( 'NONE', *, *, #13079, .F. ) ;
#485 = EDGE_CURVE ( 'NONE', #9766, #5256, #13737, .T. ) ;
#486 = ORIENTED_EDGE ( 'NONE', *, *, #12172, .T. ) ;
#487 = DIRECTION ( 'NONE',  ( 1.000000000000000000, 0.0000000000000000000, 0.0000000000000000000 ) ) ;
#488 = DIRECTION ( 'NONE',  ( 1.000000000000000000, 0.0000000000000000000, 0.0000000000000000000 ) ) ;
#489 = LINE ( 'NONE', #8328, #2710 ) ;
#490 = VERTEX_POINT ( 'NONE', #13778 ) ;
#491 = VECTOR ( 'NONE', #5014, 1000.000000000000000 ) ;
#492 = FACE_OUTER_BOUND ( 'NONE', #13099, .T. ) ;
#493 = EDGE_CURVE ( 'NONE', #13955, #3687, #4780, .T. ) ;
#494 = DIRECTION ( 'NONE',  ( 0.0000000000000000000, -1.000000000000000000, 0.0000000000000000000 ) ) ;
#495 = VERTEX_POINT ( 'NONE', #5936 ) ;
#496 = FACE_OUTER_BOUND ( 'NONE', #9496, .T. ) ;
#497 = EDGE_LOOP ( 'NONE', ( #10931, #2343, #13145, #4636 ) ) ;
#498 = CARTESIAN_POINT ( 'NONE',  ( 0.0000000000000000000, 25.21477303807744600, 0.0000000000000000000 ) ) ;
#499 = VERTEX_POINT ( 'NONE', #7171 ) ;
#500 = CARTESIAN_POINT ( 'NONE',  ( 38.49999999999999300, -15.00000000000000000, 0.0000000000000000000 ) ) ;
#501 = PLANE ( 'NONE',  #12068 ) ;
#502 = DIRECTION ( 'NONE',  ( 0.0000000000000000000, 0.0000000000000000000, 1.000000000000000000 ) ) ;
#503 = DIRECTION ( 'NONE',  ( 0.0000000000000000000, 1.000000000000000000, -0.0000000000000000000 ) ) ;
#504 = FACE_OUTER_BOUND ( 'NONE', #5577, .T. ) ;
#505 = EDGE_CURVE ( 'NONE', #11600, #13779, #3579, .T. ) ;
#506 = VECTOR ( 'NONE', #10846, 1000.000000000000000 ) ;
#507 = APPROVAL_ROLE ( '' ) ;
#508 = VECTOR ( 'NONE', #11547, 1000.000000000000000 ) ;
#509 = VERTEX_POINT ( 'NONE', #2713 ) ;
#510 = ORIENTED_EDGE ( 'NONE', *, *, #7660, .F. ) ;
#511 = CARTESIAN_POINT ( 'NONE',  ( -6.171756600579430000, -4.214773038077442600, -0.1000000000000000100 ) ) ;
#512 = ORIENTED_EDGE ( 'NONE', *, *, #1461, .F. ) ;
#513 = EDGE_LOOP ( 'NONE', ( #8617, #2056, #11644, #7850 ) ) ;
#514 = DIRECTION ( 'NONE',  ( 0.0000000000000000000, 0.0000000000000000000, 1.000000000000000000 ) ) ;
#515 = CARTESIAN_POINT ( 'NONE',  ( 0.0000000000000000000, -17.71477303807743900, 0.0000000000000000000 ) ) ;
#516 = ADVANCED_FACE ( 'NONE', ( #2192 ), #2762, .T. ) ;
#517 = FACE_OUTER_BOUND ( 'NONE', #7263, .T. ) ;
#518 = DIRECTION ( 'NONE',  ( 0.0000000000000000000, 1.000000000000000000, -0.0000000000000000000 ) ) ;
#519 = FACE_OUTER_BOUND ( 'NONE', #6275, .T. ) ;
#520 = ORIENTED_EDGE ( 'NONE', *, *, #566, .T. ) ;
#521 = VECTOR ( 'NONE', #1455, 1000.000000000000000 ) ;
#522 = ORIENTED_EDGE ( 'NONE', *, *, #9928, .F. ) ;
#523 = PLANE ( 'NONE',  #9390 ) ;
#524 = AXIS2_PLACEMENT_3D ( 'NONE', #7561, #5357, #4259 ) ;
#525 = ORIENTED_EDGE ( 'NONE', *, *, #11028, .F. ) ;
#526 = DIRECTION ( 'NONE',  ( 0.0000000000000000000, 1.000000000000000000, -0.0000000000000000000 ) ) ;
#527 = ORIENTED_EDGE ( 'NONE', *, *, #5175, .T. ) ;
#528 = DIRECTION ( 'NONE',  ( 0.0000000000000000000, 1.000000000000000000, -0.0000000000000000000 ) ) ;
#529 = VECTOR ( 'NONE', #9637, 1000.000000000000000 ) ;
#530 = LINE ( 'NONE', #5776, #2060 ) ;
#531 = DIRECTION ( 'NONE',  ( 1.000000000000000000, 0.0000000000000000000, 0.0000000000000000000 ) ) ;
#532 = EDGE_LOOP ( 'NONE', ( #1498, #7291, #4048, #13789 ) ) ;
#533 = LINE ( 'NONE', #4571, #11866 ) ;
#534 = ORIENTED_EDGE ( 'NONE', *, *, #5142, .T. ) ;
#535 = EDGE_CURVE ( 'NONE', #3331, #9408, #5456, .T. ) ;
#536 = CARTESIAN_POINT ( 'NONE',  ( -35.00000000000000000, -30.99999999999999600, -3.000000000000000000 ) ) ;
#537 = CARTESIAN_POINT ( 'NONE',  ( 3.162798502545807600, 2.499999999999995600, -3.000000000000000000 ) ) ;
#538 = EDGE_CURVE ( 'NONE', #5048, #5400, #1862, .T. ) ;
#539 = VERTEX_POINT ( 'NONE', #8281 ) ;
#540 = AXIS2_PLACEMENT_3D ( 'NONE', #10274, #560, #13592 ) ;
#541 = CARTESIAN_POINT ( 'NONE',  ( -6.351756600579429700, -4.034773038077442900, 0.0000000000000000000 ) ) ;
#542 = DIRECTION ( 'NONE',  ( 1.734723475976786900E-016, -1.000000000000000000, 0.0000000000000000000 ) ) ;
#543 = VECTOR ( 'NONE', #9539, 1000.000000000000000 ) ;
#544 = LINE ( 'NONE', #12675, #7284 ) ;
#545 = DIRECTION ( 'NONE',  ( 0.0000000000000000000, 0.0000000000000000000, 1.000000000000000000 ) ) ;
#546 = ADVANCED_FACE ( 'NONE', ( #9449 ), #3996, .T. ) ;
#547 = ORIENTED_EDGE ( 'NONE', *, *, #7462, .F. ) ;
#548 = DIRECTION ( 'NONE',  ( -1.000000000000000000, 0.0000000000000000000, 0.0000000000000000000 ) ) ;
#549 = DIRECTION ( 'NONE',  ( 1.000000000000000000, 0.0000000000000000000, 0.0000000000000000000 ) ) ;
#550 = CARTESIAN_POINT ( 'NONE',  ( 0.6717566005784655300, 8.670475782483731900E-017, 0.0000000000000000000 ) ) ;
#551 = DIRECTION ( 'NONE',  ( -0.0000000000000000000, -0.0000000000000000000, 1.000000000000000000 ) ) ;
#552 = EDGE_CURVE ( 'NONE', #9785, #1638, #11306, .T. ) ;
#553 = EDGE_CURVE ( 'NONE', #3384, #9238, #5645, .T. ) ;
#554 = PLANE ( 'NONE',  #5173 ) ;
#555 = VECTOR ( 'NONE', #1572, 1000.000000000000000 ) ;
#556 = EDGE_CURVE ( 'NONE', #13069, #1796, #7907, .T. ) ;
#557 = VECTOR ( 'NONE', #383, 1000.000000000000000 ) ;
#558 = AXIS2_PLACEMENT_3D ( 'NONE', #2032, #4144, #6560 ) ;
#559 = CARTESIAN_POINT ( 'NONE',  ( -0.7716780982019411100, -1.250000000000004700, 0.0000000000000000000 ) ) ;
#560 = DIRECTION ( 'NONE',  ( 1.084202172485504400E-016, -1.000000000000000000, 0.0000000000000000000 ) ) ;
#561 = FACE_OUTER_BOUND ( 'NONE', #12028, .T. ) ;
#562 = VECTOR ( 'NONE', #4589, 1000.000000000000000 ) ;
#563 = CARTESIAN_POINT ( 'NONE',  ( 0.8517566005793924000, 0.0000000000000000000, -0.1000000000000000100 ) ) ;
#564 = EDGE_CURVE ( 'NONE', #1047, #12652, #8264, .T. ) ;
#565 = VECTOR ( 'NONE', #7250, 1000.000000000000100 ) ;
#566 = EDGE_CURVE ( 'NONE', #9296, #11812, #4255, .T. ) ;
#567 = VERTEX_POINT ( 'NONE', #6593 ) ;
#568 = AXIS2_PLACEMENT_3D ( 'NONE', #761, #3048, #5186 ) ;
#569 = ORIENTED_EDGE ( 'NONE', *, *, #4972, .T. ) ;
#571 = VECTOR ( 'NONE', #4783, 1000.000000000000000 ) ;
#570 = DIRECTION ( 'NONE',  ( 0.0000000000000000000, 0.0000000000000000000, 1.000000000000000000 ) ) ;
#572 = PLANE ( 'NONE',  #8204 ) ;
#573 = ORIENTED_EDGE ( 'NONE', *, *, #3964, .T. ) ;
#574 = LINE ( 'NONE', #498, #11906 ) ;
#575 = AXIS2_PLACEMENT_3D ( 'NONE', #11871, #3270, #13176 ) ;
#576 = ADVANCED_FACE ( 'NONE', ( #1711 ), #6441, .T. ) ;
#577 = EDGE_CURVE ( 'NONE', #272, #11867, #656, .T. ) ;
#578 = ORIENTED_EDGE ( 'NONE', *, *, #11493, .T. ) ;
#579 = CIRCLE ( 'NONE', #12418, 5.000000000000417400 ) ;
#580 = CARTESIAN_POINT ( 'NONE',  ( 3.162277660169156700, -1.000000000000011800, 0.0000000000000000000 ) ) ;
#581 = DIRECTION ( 'NONE',  ( 1.000000000000000000, 2.312964634635457500E-016, 0.0000000000000000000 ) ) ;
#582 = CARTESIAN_POINT ( 'NONE',  ( 11.85175660057939200, 25.03477303807744600, -0.1000000000000000100 ) ) ;
#583 = ORIENTED_EDGE ( 'NONE', *, *, #13137, .F. ) ;
#584 = CARTESIAN_POINT ( 'NONE',  ( -24.09000000000000000, -31.59000000000000000, -0.1000000000000000100 ) ) ;
#585 = EDGE_LOOP ( 'NONE', ( #3985, #1977, #9643, #11441, #10216 ) ) ;
#586 = CARTESIAN_POINT ( 'NONE',  ( 0.6717566005793923500, -16.21477303807743900, -0.1000000000000000100 ) ) ;
#587 = DIRECTION ( 'NONE',  ( 0.0000000000000000000, -0.0000000000000000000, -1.000000000000000000 ) ) ;
#588 = LINE ( 'NONE', #1354, #11756 ) ;
#589 = APPLICATION_PROTOCOL_DEFINITION ( 'international standard', 'config_control_design', 1994, #10495 ) ;
#590 = CARTESIAN_POINT ( 'NONE',  ( -11.35175660057943100, -5.714773038077409800, 0.0000000000000000000 ) ) ;
#591 = DIRECTION ( 'NONE',  ( 1.000000000000000000, 2.312964634635743000E-016, 0.0000000000000000000 ) ) ;
#592 = VECTOR ( 'NONE', #732, 1000.000000000000000 ) ;
#593 = VERTEX_POINT ( 'NONE', #1226 ) ;
#594 = AXIS2_PLACEMENT_3D ( 'NONE', #7761, #7808, #1098 ) ;
#595 = ORIENTED_EDGE ( 'NONE', *, *, #6152, .F. ) ;
#596 = ORIENTED_EDGE ( 'NONE', *, *, #13829, .T. ) ;
#597 = CONTEXT_DEPENDENT_SHAPE_REPRESENTATION ( #6115, #7122 ) ;
#598 = DIRECTION ( 'NONE',  ( 1.000000000000000000, 0.0000000000000000000, 0.0000000000000000000 ) ) ;
#599 = DIRECTION ( 'NONE',  ( -1.000000000000000000, 0.0000000000000000000, -0.0000000000000000000 ) ) ;
#600 = CARTESIAN_POINT ( 'NONE',  ( -35.00000000000000000, -30.99999999999999600, -3.000000000000000000 ) ) ;
#601 = EDGE_LOOP ( 'NONE', ( #4421, #11631, #1033, #3974 ) ) ;
#602 = ORIENTED_EDGE ( 'NONE', *, *, #2159, .F. ) ;
#603 = FACE_OUTER_BOUND ( 'NONE', #13894, .T. ) ;
#604 = ADVANCED_FACE ( 'NONE', ( #5811 ), #31, .T. ) ;
#605 = ORIENTED_EDGE ( 'NONE', *, *, #3439, .T. ) ;
#606 = PLANE ( 'NONE',  #7824 ) ;
#607 = ORIENTED_EDGE ( 'NONE', *, *, #6410, .T. ) ;
#608 = EDGE_LOOP ( 'NONE', ( #9052, #5044, #9309, #5552 ) ) ;
#609 = EDGE_CURVE ( 'NONE', #8935, #7479, #1361, .T. ) ;
#610 = ORIENTED_EDGE ( 'NONE', *, *, #11408, .F. ) ;
#611 = PERSON_AND_ORGANIZATION ( #13254, #10766 ) ;
#612 = AXIS2_PLACEMENT_3D ( 'NONE', #9685, #10968, #1078 ) ;
#613 = VERTEX_POINT ( 'NONE', #1073 ) ;
#614 = EDGE_LOOP ( 'NONE', ( #11534, #12509, #2211, #3429 ) ) ;
#615 = ORIENTED_EDGE ( 'NONE', *, *, #5184, .F. ) ;
#617 = LINE ( 'NONE', #13586, #11954 ) ;
#616 = CIRCLE ( 'NONE', #8638, 1.500000000000000000 ) ;
#618 = CARTESIAN_POINT ( 'NONE',  ( 8.171756600579392700, 10.21477303807744400, -0.1000000000000000100 ) ) ;
#619 = PLANE ( 'NONE',  #3479 ) ;
#620 = CARTESIAN_POINT ( 'NONE',  ( -15.35175660057951100, 0.0000000000000000000, -0.1000000000000000100 ) ) ;
#621 = EDGE_LOOP ( 'NONE', ( #5210, #7179, #293, #10232 ) ) ;
#622 = ORIENTED_EDGE ( 'NONE', *, *, #1512, .T. ) ;
#623 = VERTEX_POINT ( 'NONE', #3368 ) ;
#624 = DATE_AND_TIME ( #7696, #13694 ) ;
#625 = CARTESIAN_POINT ( 'NONE',  ( 4.517539514526743200, -3.142857142856857200, 0.0000000000000000000 ) ) ;
#626 = CARTESIAN_POINT ( 'NONE',  ( 0.0000000000000000000, 13.21477303807744100, 0.0000000000000000000 ) ) ;
#627 = LINE ( 'NONE', #13444, #999 ) ;
#628 = CARTESIAN_POINT ( 'NONE',  ( 8.351756600579392400, 0.0000000000000000000, -0.1000000000000000100 ) ) ;
#629 = EDGE_CURVE ( 'NONE', #13369, #2867, #9103, .T. ) ;
#630 = ORIENTED_EDGE ( 'NONE', *, *, #1250, .T. ) ;
#631 = PLANE ( 'NONE',  #5798 ) ;
#633 = LINE ( 'NONE', #1086, #9249 ) ;
#632 = VECTOR ( 'NONE', #2301, 1000.000000000000000 ) ;
#634 = DIRECTION ( 'NONE',  ( 1.000000000000000000, 0.0000000000000000000, 0.0000000000000000000 ) ) ;
#635 = ORIENTED_EDGE ( 'NONE', *, *, #2812, .F. ) ;
#636 = VERTEX_POINT ( 'NONE', #4486 ) ;
#637 = AXIS2_PLACEMENT_3D ( 'NONE', #641, #1768, #1898 ) ;
#638 = VECTOR ( 'NONE', #12030, 1000.000000000000000 ) ;
#639 = ORIENTED_EDGE ( 'NONE', *, *, #9628, .F. ) ;
#640 = CARTESIAN_POINT ( 'NONE',  ( 0.0000000000000000000, 26.71477303807745000, -0.1000000000000000100 ) ) ;
#641 = CARTESIAN_POINT ( 'NONE',  ( 23.99999999999999300, 15.00000000000000000, 0.0000000000000000000 ) ) ;
#642 = EDGE_LOOP ( 'NONE', ( #2936, #5655, #13199, #2510 ) ) ;
#643 = AXIS2_PLACEMENT_3D ( 'NONE', #6776, #7911, #12362 ) ;
#644 = FACE_OUTER_BOUND ( 'NONE', #11489, .T. ) ;
#645 = EDGE_LOOP ( 'NONE', ( #8929, #13854, #5793, #9875 ) ) ;
#646 = FACE_OUTER_BOUND ( 'NONE', #6307, .T. ) ;
#647 = PRODUCT_DEFINITION_SHAPE ( 'NONE', 'NONE',  #14253 ) ;
#648 = ORIENTED_EDGE ( 'NONE', *, *, #469, .F. ) ;
#650 = VECTOR ( 'NONE', #13253, 1000.000000000000000 ) ;
#649 = VECTOR ( 'NONE', #2627, 1000.000000000000000 ) ;
#651 = DIRECTION ( 'NONE',  ( 0.0000000000000000000, 0.0000000000000000000, 1.000000000000000000 ) ) ;
#652 = CARTESIAN_POINT ( 'NONE',  ( -6.351756600579429700, -2.714773038077438200, -0.1000000000000000100 ) ) ;
#653 = DIRECTION ( 'NONE',  ( -0.0000000000000000000, -0.0000000000000000000, 1.000000000000000000 ) ) ;
#654 = ORIENTED_EDGE ( 'NONE', *, *, #3954, .F. ) ;
#655 = EDGE_CURVE ( 'NONE', #8818, #961, #4437, .T. ) ;
#656 = CIRCLE ( 'NONE', #5998, 0.5000000000000000000 ) ;
#657 = VERTEX_POINT ( 'NONE', #12106 ) ;
#658 = ORIENTED_EDGE ( 'NONE', *, *, #8224, .T. ) ;
#659 = CARTESIAN_POINT ( 'NONE',  ( 39.99999999999999300, 7.709882115452474200E-015, -3.000000000000000000 ) ) ;
#660 = EDGE_CURVE ( 'NONE', #4417, #2438, #818, .T. ) ;
#661 = VERTEX_POINT ( 'NONE', #5531 ) ;
#662 = VERTEX_POINT ( 'NONE', #1166 ) ;
#663 = CARTESIAN_POINT ( 'NONE',  ( 0.8517566005793892900, 1.399206601177334200E-016, 0.0000000000000000000 ) ) ;
#664 = AXIS2_PLACEMENT_3D ( 'NONE', #11061, #4496, #2318 ) ;
#665 = ORIENTED_EDGE ( 'NONE', *, *, #801, .F. ) ;
#666 = VECTOR ( 'NONE', #3408, 1000.000000000000000 ) ;
#667 = LINE ( 'NONE', #10700, #6869 ) ;
#668 = VECTOR ( 'NONE', #6183, 1000.000000000000000 ) ;
#669 = EDGE_CURVE ( 'NONE', #4310, #3487, #6671, .T. ) ;
#670 = ORIENTED_EDGE ( 'NONE', *, *, #12323, .T. ) ;
#671 = DIRECTION ( 'NONE',  ( -0.0000000000000000000, -0.0000000000000000000, 1.000000000000000000 ) ) ;
#672 = LINE ( 'NONE', #9051, #1539 ) ;
#673 = ORIENTED_EDGE ( 'NONE', *, *, #1369, .T. ) ;
#674 = DIRECTION ( 'NONE',  ( 0.0000000000000000000, 1.000000000000000000, -0.0000000000000000000 ) ) ;
#675 = VERTEX_POINT ( 'NONE', #2415 ) ;
#676 = CARTESIAN_POINT ( 'NONE',  ( -6.351756600579429700, 0.0000000000000000000, 0.0000000000000000000 ) ) ;
#677 = CARTESIAN_POINT ( 'NONE',  ( -4.171756600579373100, -7.214773038077729500, 0.0000000000000000000 ) ) ;
#678 = DIRECTION ( 'NONE',  ( 0.0000000000000000000, 0.0000000000000000000, 1.000000000000000000 ) ) ;
#679 = VECTOR ( 'NONE', #11892, 1000.000000000000000 ) ;
#680 = DIRECTION ( 'NONE',  ( 0.0000000000000000000, 1.000000000000000000, -0.0000000000000000000 ) ) ;
#681 = VECTOR ( 'NONE', #4757, 1000.000000000000000 ) ;
#682 = LINE ( 'NONE', #5491, #6188 ) ;
#683 = VERTEX_POINT ( 'NONE', #6742 ) ;
#684 = ORIENTED_EDGE ( 'NONE', *, *, #3317, .F. ) ;
#685 = ORIENTED_EDGE ( 'NONE', *, *, #5986, .F. ) ;
#686 = DIRECTION ( 'NONE',  ( 0.0000000000000000000, -0.0000000000000000000, 1.000000000000000000 ) ) ;
#687 = DIRECTION ( 'NONE',  ( 0.0000000000000000000, 0.0000000000000000000, 1.000000000000000000 ) ) ;
#688 = DIRECTION ( 'NONE',  ( -1.000000000000000000, 0.0000000000000000000, -0.0000000000000000000 ) ) ;
#689 = EDGE_LOOP ( 'NONE', ( #4718, #1684, #11462, #2606 ) ) ;
#690 = CARTESIAN_POINT ( 'NONE',  ( 0.5243473150475203000, 1.250508054722739400, -3.000000000000000000 ) ) ;
#691 = CARTESIAN_POINT ( 'NONE',  ( -9.851756600579426100, -23.71477303807744600, 0.0000000000000000000 ) ) ;
#692 = EDGE_CURVE ( 'NONE', #7338, #11227, #6484, .T. ) ;
#693 = PRODUCT_DEFINITION ( 'NON CONOSCIUTO', '', #11612, #10759 ) ;
#694 = DIRECTION ( 'NONE',  ( 1.000000000000000000, 0.0000000000000000000, 0.0000000000000000000 ) ) ;
#695 = LINE ( 'NONE', #8966, #10995 ) ;
#696 = DIRECTION ( 'NONE',  ( 0.0000000000000000000, -0.0000000000000000000, -1.000000000000000000 ) ) ;
#697 = DIRECTION ( 'NONE',  ( 0.0000000000000000000, 0.0000000000000000000, -1.000000000000000000 ) ) ;
#698 = LINE ( 'NONE', #12220, #11847 ) ;
#699 = EDGE_LOOP ( 'NONE', ( #1017, #5595, #10214, #10761 ) ) ;
#700 = LINE ( 'NONE', #1706, #6026 ) ;
#701 = ORIENTED_EDGE ( 'NONE', *, *, #4338, .F. ) ;
#702 = CARTESIAN_POINT ( 'NONE',  ( 1.220338593732198300E-015, -7.034773038077730700, -0.1000000000000000100 ) ) ;
#703 = PLANE ( 'NONE',  #6092 ) ;
#704 = ORIENTED_EDGE ( 'NONE', *, *, #10790, .F. ) ;
#705 = ORIENTED_EDGE ( 'NONE', *, *, #2288, .F. ) ;
#706 = CARTESIAN_POINT ( 'NONE',  ( -4.170714915823106500, 5.534773038077442000, -0.1000000000000000100 ) ) ;
#707 = EDGE_CURVE ( 'NONE', #1870, #5828, #147, .T. ) ;
#708 = DIRECTION ( 'NONE',  ( 0.0000000000000000000, 0.0000000000000000000, -1.000000000000000000 ) ) ;
#709 = PLANE ( 'NONE',  #6746 ) ;
#710 = CARTESIAN_POINT ( 'NONE',  ( 6.171756600579392700, 2.534773038077437600, -0.1000000000000000100 ) ) ;
#711 = VECTOR ( 'NONE', #9265, 1000.000000000000000 ) ;
#712 = VECTOR ( 'NONE', #9841, 1000.000000000000000 ) ;
#713 = ORIENTED_EDGE ( 'NONE', *, *, #3826, .T. ) ;
#714 = CARTESIAN_POINT ( 'NONE',  ( 0.0000000000000000000, 17.53477303807743900, -0.1000000000000000100 ) ) ;
#715 = AXIS2_PLACEMENT_3D ( 'NONE', #6769, #12205, #11038 ) ;
#716 = ORIENTED_EDGE ( 'NONE', *, *, #6051, .F. ) ;
#717 = ORIENTED_EDGE ( 'NONE', *, *, #4217, .T. ) ;
#718 = CARTESIAN_POINT ( 'NONE',  ( -11.85175660057942600, -25.03477303807744600, -0.1000000000000000100 ) ) ;
#719 = FACE_OUTER_BOUND ( 'NONE', #14210, .T. ) ;
#720 = EDGE_CURVE ( 'NONE', #12689, #4345, #7396, .T. ) ;
#721 = DIRECTION ( 'NONE',  ( 0.0000000000000000000, -1.000000000000000000, 0.0000000000000000000 ) ) ;
#722 = EDGE_CURVE ( 'NONE', #11070, #8094, #306, .T. ) ;
#723 = LINE ( 'NONE', #2665, #11030 ) ;
#724 = DIRECTION ( 'NONE',  ( 0.0000000000000000000, -0.0000000000000000000, 1.000000000000000000 ) ) ;
#725 = DIRECTION ( 'NONE',  ( 1.000000000000000000, 0.0000000000000000000, 0.0000000000000000000 ) ) ;
#726 = DIRECTION ( 'NONE',  ( 0.0000000000000000000, 0.0000000000000000000, -1.000000000000000000 ) ) ;
#727 = PLANE ( 'NONE',  #5622 ) ;
#728 = LINE ( 'NONE', #7265, #9854 ) ;
#729 = PLANE ( 'NONE',  #4130 ) ;
#730 = CARTESIAN_POINT ( 'NONE',  ( -0.09000000000003853500, -1.500000000000004000, -3.000000000000000000 ) ) ;
#731 = LINE ( 'NONE', #4352, #9679 ) ;
#732 = DIRECTION ( 'NONE',  ( 1.642730564371974000E-016, -1.000000000000000000, 0.0000000000000000000 ) ) ;
#733 = VERTEX_POINT ( 'NONE', #5675 ) ;
#734 = PLANE ( 'NONE',  #8575 ) ;
#735 = EDGE_CURVE ( 'NONE', #733, #6594, #6841, .T. ) ;
#736 = EDGE_CURVE ( 'NONE', #12017, #4119, #7542, .T. ) ;
#737 = DIRECTION ( 'NONE',  ( 0.0000000000000000000, 0.0000000000000000000, 1.000000000000000000 ) ) ;
#738 = CARTESIAN_POINT ( 'NONE',  ( 8.171756600579392700, 0.0000000000000000000, 0.0000000000000000000 ) ) ;
#739 = EDGE_LOOP ( 'NONE', ( #2721, #13768, #10910, #10886 ) ) ;
#740 = CARTESIAN_POINT ( 'NONE',  ( 9.851756600579390600, 0.0000000000000000000, -0.1000000000000000100 ) ) ;
#741 = VECTOR ( 'NONE', #1245, 1000.000000000000000 ) ;
#742 = EDGE_CURVE ( 'NONE', #3034, #13439, #2008, .T. ) ;
#744 = FACE_OUTER_BOUND ( 'NONE', #14093, .T. ) ;
#743 = AXIS2_PLACEMENT_3D ( 'NONE', #11630, #7307, #587 ) ;
#745 = DIRECTION ( 'NONE',  ( 1.000000000000000000, 0.0000000000000000000, 0.0000000000000000000 ) ) ;
#746 = ORIENTED_EDGE ( 'NONE', *, *, #755, .T. ) ;
#747 = VECTOR ( 'NONE', #4629, 1000.000000000000000 ) ;
#748 = DIRECTION ( 'NONE',  ( -0.0000000000000000000, -0.0000000000000000000, 1.000000000000000000 ) ) ;
#749 = CARTESIAN_POINT ( 'NONE',  ( 11.17175660057939300, 5.534773038077442000, -0.1000000000000000100 ) ) ;
#750 = ORIENTED_EDGE ( 'NONE', *, *, #5764, .T. ) ;
#751 = DIRECTION ( 'NONE',  ( 1.000000000000000000, 0.0000000000000000000, 0.0000000000000000000 ) ) ;
#752 = ORIENTED_EDGE ( 'NONE', *, *, #4155, .T. ) ;
#753 = VECTOR ( 'NONE', #7132, 1000.000000000000000 ) ;
#754 = VERTEX_POINT ( 'NONE', #8114 ) ;
#755 = EDGE_CURVE ( 'NONE', #1121, #2563, #483, .T. ) ;
#756 = EDGE_CURVE ( 'NONE', #13579, #7070, #3904, .T. ) ;
#757 = CARTESIAN_POINT ( 'NONE',  ( 24.08999999999999300, 31.59000000000000700, -0.1000000000000000100 ) ) ;
#758 = VECTOR ( 'NONE', #1425, 1000.000000000000000 ) ;
#759 = ORIENTED_EDGE ( 'NONE', *, *, #11408, .T. ) ;
#760 = ORIENTED_EDGE ( 'NONE', *, *, #290, .T. ) ;
#761 = CARTESIAN_POINT ( 'NONE',  ( 0.8517566005793892900, 1.399206601177334200E-016, -0.1000000000000000100 ) ) ;
#762 = DIRECTION ( 'NONE',  ( 1.000000000000000000, 0.0000000000000000000, 0.0000000000000000000 ) ) ;
#763 = DIRECTION ( 'NONE',  ( 1.000000000000000000, 0.0000000000000000000, 0.0000000000000000000 ) ) ;
#764 = ORIENTED_EDGE ( 'NONE', *, *, #8046, .F. ) ;
#765 = VECTOR ( 'NONE', #13595, 1000.000000000000000 ) ;
#766 = DIRECTION ( 'NONE',  ( 2.040851148208008200E-016, -1.000000000000000000, 0.0000000000000000000 ) ) ;
#767 = EDGE_CURVE ( 'NONE', #13168, #8880, #6142, .T. ) ;
#768 = CARTESIAN_POINT ( 'NONE',  ( -0.6707149158231057200, 0.0000000000000000000, 0.0000000000000000000 ) ) ;
#769 = VERTEX_POINT ( 'NONE', #1114 ) ;
#770 = CARTESIAN_POINT ( 'NONE',  ( -35.00000000000000000, -30.99999999999999600, 0.0000000000000000000 ) ) ;
#771 = LINE ( 'NONE', #12071, #8192 ) ;
#772 = ORIENTED_EDGE ( 'NONE', *, *, #5928, .F. ) ;
#773 = DIRECTION ( 'NONE',  ( -1.000000000000000000, -2.312964634635743000E-016, 0.0000000000000000000 ) ) ;
#774 = ORIENTED_EDGE ( 'NONE', *, *, #3976, .F. ) ;
#775 = CARTESIAN_POINT ( 'NONE',  ( 0.6717566005793923500, 26.53477303807745000, -0.1000000000000000100 ) ) ;
#776 = ORIENTED_EDGE ( 'NONE', *, *, #8973, .T. ) ;
#777 = ORIENTED_EDGE ( 'NONE', *, *, #12512, .F. ) ;
#778 = DATE_AND_TIME ( #1315, #4734 ) ;
#779 = DIRECTION ( 'NONE',  ( -0.0000000000000000000, -0.0000000000000000000, 1.000000000000000000 ) ) ;
#780 = CARTESIAN_POINT ( 'NONE',  ( -0.6707149158231057200, 17.53477303807743900, -0.1000000000000000100 ) ) ;
#781 = ORIENTED_EDGE ( 'NONE', *, *, #1131, .T. ) ;
#782 = DIRECTION ( 'NONE',  ( -1.000000000000000000, 0.0000000000000000000, -0.0000000000000000000 ) ) ;
#783 = ORIENTED_EDGE ( 'NONE', *, *, #1165, .T. ) ;
#784 = DIRECTION ( 'NONE',  ( 0.0000000000000000000, 0.0000000000000000000, -1.000000000000000000 ) ) ;
#786 = LINE ( 'NONE', #13734, #8883 ) ;
#785 = VECTOR ( 'NONE', #14116, 1000.000000000000000 ) ;
#787 = DIRECTION ( 'NONE',  ( -0.0000000000000000000, -0.0000000000000000000, 1.000000000000000000 ) ) ;
#788 = ORIENTED_EDGE ( 'NONE', *, *, #6581, .T. ) ;
#789 = ORIENTED_EDGE ( 'NONE', *, *, #6828, .T. ) ;
#790 = CARTESIAN_POINT ( 'NONE',  ( -8.350714915823104400, 11.71477303807744400, -0.1000000000000000100 ) ) ;
#791 = CARTESIAN_POINT ( 'NONE',  ( -11.17071491582310600, 5.534773038077442000, -0.1000000000000000100 ) ) ;
#792 = ORIENTED_EDGE ( 'NONE', *, *, #13657, .T. ) ;
#793 = DATE_AND_TIME ( #8220, #6133 ) ;
#794 = CARTESIAN_POINT ( 'NONE',  ( -0.0000000000000000000, -19.03477303807744300, 0.0000000000000000000 ) ) ;
#795 = VERTEX_POINT ( 'NONE', #1225 ) ;
#796 = CARTESIAN_POINT ( 'NONE',  ( -0.8507149158231057700, 10.03477303807744500, -0.1000000000000000100 ) ) ;
#797 = ORIENTED_EDGE ( 'NONE', *, *, #767, .F. ) ;
#798 = EDGE_CURVE ( 'NONE', #11256, #10588, #13028, .T. ) ;
#800 = FACE_OUTER_BOUND ( 'NONE', #10608, .T. ) ;
#799 = VECTOR ( 'NONE', #4318, 1000.000000000000000 ) ;
#801 = EDGE_CURVE ( 'NONE', #13332, #14037, #13371, .T. ) ;
#802 = LINE ( 'NONE', #7354, #12129 ) ;
#803 = ORIENTED_EDGE ( 'NONE', *, *, #11723, .F. ) ;
#804 = VERTEX_POINT ( 'NONE', #70 ) ;
#805 = AXIS2_PLACEMENT_3D ( 'NONE', #4022, #11715, #8620 ) ;
#806 = VERTEX_POINT ( 'NONE', #172 ) ;
#807 = CARTESIAN_POINT ( 'NONE',  ( -0.0000000000000000000, -20.53477303807744300, 0.0000000000000000000 ) ) ;
#808 = COORDINATED_UNIVERSAL_TIME_OFFSET ( 1, 0, .AHEAD. ) ;
#809 = ORIENTED_EDGE ( 'NONE', *, *, #4105, .T. ) ;
#810 = DIRECTION ( 'NONE',  ( -1.000000000000000000, -2.312964634635457500E-016, 0.0000000000000000000 ) ) ;
#811 = CARTESIAN_POINT ( 'NONE',  ( -11.35175660057943100, 0.0000000000000000000, -0.1000000000000000100 ) ) ;
#812 = FACE_OUTER_BOUND ( 'NONE', #11173, .T. ) ;
#813 = DIRECTION ( 'NONE',  ( -0.0000000000000000000, -0.0000000000000000000, 1.000000000000000000 ) ) ;
#814 = EDGE_LOOP ( 'NONE', ( #9027, #6003 ) ) ;
#816 = VECTOR ( 'NONE', #9141, 1000.000000000000000 ) ;
#815 = LINE ( 'NONE', #7204, #12861 ) ;
#817 = ORIENTED_EDGE ( 'NONE', *, *, #3317, .T. ) ;
#818 = LINE ( 'NONE', #2269, #9763 ) ;
#819 = VERTEX_POINT ( 'NONE', #8195 ) ;
#820 = VERTEX_POINT ( 'NONE', #13834 ) ;
#821 = EDGE_CURVE ( 'NONE', #11293, #8725, #12867, .T. ) ;
#822 = FACE_OUTER_BOUND ( 'NONE', #11677, .T. ) ;
#823 = EDGE_CURVE ( 'NONE', #10596, #9716, #3196, .T. ) ;
#824 = CARTESIAN_POINT ( 'NONE',  ( -0.0000000000000000000, -17.53477303807743900, 0.0000000000000000000 ) ) ;
#825 = VERTEX_POINT ( 'NONE', #4900 ) ;
#826 = FACE_OUTER_BOUND ( 'NONE', #5723, .T. ) ;
#827 = EDGE_CURVE ( 'NONE', #12310, #4822, #11124, .T. ) ;
#828 = LINE ( 'NONE', #12141, #4091 ) ;
#829 = AXIS2_PLACEMENT_3D ( 'NONE', #5834, #13574, #10310 ) ;
#830 = VECTOR ( 'NONE', #13396, 1000.000000000000000 ) ;
#831 = DIRECTION ( 'NONE',  ( -1.000000000000000000, 0.0000000000000000000, 0.0000000000000000000 ) ) ;
#832 = DIRECTION ( 'NONE',  ( -0.0000000000000000000, -0.0000000000000000000, 1.000000000000000000 ) ) ;
#833 = ORIENTED_EDGE ( 'NONE', *, *, #4423, .F. ) ;
#835 = VECTOR ( 'NONE', #11337, 1000.000000000000000 ) ;
#834 = AXIS2_PLACEMENT_3D ( 'NONE', #12694, #119, #1717 ) ;
#836 = ORIENTED_EDGE ( 'NONE', *, *, #7888, .T. ) ;
#837 = ORIENTED_EDGE ( 'NONE', *, *, #6951, .T. ) ;
#838 = CARTESIAN_POINT ( 'NONE',  ( 23.90999999999998600, -29.49972068696497000, -0.1000000000000000100 ) ) ;
#839 = CARTESIAN_POINT ( 'NONE',  ( 39.99999999999999300, 7.709882115452474200E-015, -3.000000000000000000 ) ) ;
#840 = VECTOR ( 'NONE', #6656, 1000.000000000000000 ) ;
#841 = DIRECTION ( 'NONE',  ( -0.0000000000000000000, -0.0000000000000000000, 1.000000000000000000 ) ) ;
#842 = FACE_OUTER_BOUND ( 'NONE', #10951, .T. ) ;
#843 = EDGE_CURVE ( 'NONE', #6141, #806, #11980, .T. ) ;
#844 = LINE ( 'NONE', #6748, #3943 ) ;
#845 = DIRECTION ( 'NONE',  ( -1.000000000000000000, 0.0000000000000000000, -0.0000000000000000000 ) ) ;
#846 = ORIENTED_EDGE ( 'NONE', *, *, #6951, .F. ) ;
#847 = ORIENTED_EDGE ( 'NONE', *, *, #12822, .T. ) ;
#848 = DIRECTION ( 'NONE',  ( -0.0000000000000000000, 0.0000000000000000000, 1.000000000000000000 ) ) ;
#849 = EDGE_CURVE ( 'NONE', #7588, #6975, #11811, .T. ) ;
#850 = VERTEX_POINT ( 'NONE', #11824 ) ;
#851 = ADVANCED_FACE ( 'NONE', ( #4602 ), #10116, .F. ) ;
#852 = CARTESIAN_POINT ( 'NONE',  ( -9.670714915823104700, 0.0000000000000000000, 0.0000000000000000000 ) ) ;
#853 = VERTEX_POINT ( 'NONE', #2605 ) ;
#854 =( GEOMETRIC_REPRESENTATION_CONTEXT ( 3 ) GLOBAL_UNCERTAINTY_ASSIGNED_CONTEXT ( ( #12580 ) ) GLOBAL_UNIT_ASSIGNED_CONTEXT ( ( #11882, #5208, #8549 ) ) REPRESENTATION_CONTEXT ( 'NONE', 'WORKASPACE' ) );
#855 = AXIS2_PLACEMENT_3D ( 'NONE', #12263, #2309, #11099 ) ;
#856 = CYLINDRICAL_SURFACE ( 'NONE', #10045, 1.500000000000001300 ) ;
#857 = EDGE_CURVE ( 'NONE', #3383, #11744, #1526, .T. ) ;
#858 = LINE ( 'NONE', #2070, #11167 ) ;
#859 = CARTESIAN_POINT ( 'NONE',  ( -11.85071491582310400, 26.71477303807745000, -0.1000000000000000100 ) ) ;
#860 = EDGE_LOOP ( 'NONE', ( #9108, #1238, #12511, #1916 ) ) ;
#861 = LINE ( 'NONE', #13020, #12036 ) ;
#862 = ORIENTED_EDGE ( 'NONE', *, *, #7839, .T. ) ;
#863 = ORIENTED_EDGE ( 'NONE', *, *, #3936, .T. ) ;
#864 = DIRECTION ( 'NONE',  ( -0.0000000000000000000, -0.0000000000000000000, 1.000000000000000000 ) ) ;
#865 = DIRECTION ( 'NONE',  ( -0.0000000000000000000, 0.0000000000000000000, 1.000000000000000000 ) ) ;
#866 = DIRECTION ( 'NONE',  ( -1.000000000000000000, -1.642730564371974000E-016, 0.0000000000000000000 ) ) ;
#867 = ORIENTED_EDGE ( 'NONE', *, *, #4866, .F. ) ;
#868 = FACE_OUTER_BOUND ( 'NONE', #11472, .T. ) ;
#869 = VECTOR ( 'NONE', #10127, 1000.000000000000000 ) ;
#870 = CARTESIAN_POINT ( 'NONE',  ( 0.0000000000000000000, -20.71477303807744300, -0.1000000000000000100 ) ) ;
#871 = ORIENTED_EDGE ( 'NONE', *, *, #7505, .F. ) ;
#872 = VECTOR ( 'NONE', #10763, 1000.000000000000000 ) ;
#873 = ORIENTED_EDGE ( 'NONE', *, *, #14061, .F. ) ;
#874 = AXIS2_PLACEMENT_3D ( 'NONE', #4160, #12832, #14076 ) ;
#875 = CARTESIAN_POINT ( 'NONE',  ( 23.99999999999999300, 15.00000000000000000, -0.1000000000000000100 ) ) ;
#876 = EDGE_CURVE ( 'NONE', #4464, #2367, #9270, .T. ) ;
#877 = ADVANCED_FACE ( 'NONE', ( #7214 ), #13792, .F. ) ;
#878 = CARTESIAN_POINT ( 'NONE',  ( 0.0000000000000000000, 11.53477303807744600, -0.1000000000000000100 ) ) ;
#879 = VECTOR ( 'NONE', #503, 1000.000000000000000 ) ;
#880 = CARTESIAN_POINT ( 'NONE',  ( -0.8507149158231057700, 17.71477303807743900, 0.0000000000000000000 ) ) ;
#881 = VECTOR ( 'NONE', #10726, 1000.000000000000000 ) ;
#882 = VERTEX_POINT ( 'NONE', #8868 ) ;
#883 = CARTESIAN_POINT ( 'NONE',  ( 2.482936281965425600E-014, -31.58999999999997900, -0.1000000000000000100 ) ) ;
#884 = EDGE_CURVE ( 'NONE', #8477, #6636, #10779, .T. ) ;
#885 = DIRECTION ( 'NONE',  ( 1.000000000000000000, 0.0000000000000000000, 0.0000000000000000000 ) ) ;
#886 = AXIS2_PLACEMENT_3D ( 'NONE', #3451, #13342, #13296 ) ;
#887 = CARTESIAN_POINT ( 'NONE',  ( 14.35175660057939200, 1.034773038077438000, -0.1000000000000000100 ) ) ;
#888 = VECTOR ( 'NONE', #2703, 1000.000000000000000 ) ;
#889 = DIRECTION ( 'NONE',  ( 1.000000000000000000, 0.0000000000000000000, 0.0000000000000000000 ) ) ;
#890 = VECTOR ( 'NONE', #5272, 1000.000000000000000 ) ;
#891 = EDGE_CURVE ( 'NONE', #2543, #10555, #8740, .T. ) ;
#892 = PRODUCT ( 'secondo strato', 'secondo strato', '', ( #9989 ) ) ;
#893 = CARTESIAN_POINT ( 'NONE',  ( -36.50000000000000700, -30.99999999999999600, -3.000000000000000000 ) ) ;
#894 = CARTESIAN_POINT ( 'NONE',  ( 0.0000000000000000000, 7.034773038077446500, -0.1000000000000000100 ) ) ;
#895 = EDGE_CURVE ( 'NONE', #2003, #11249, #3030, .T. ) ;
#897 = LINE ( 'NONE', #11400, #12258 ) ;
#896 = DIRECTION ( 'NONE',  ( 0.0000000000000000000, 0.0000000000000000000, -1.000000000000000000 ) ) ;
#898 = CARTESIAN_POINT ( 'NONE',  ( -35.00000000000000000, -30.99999999999999600, -3.000000000000000000 ) ) ;
#899 = DIRECTION ( 'NONE',  ( 0.0000000000000000000, 0.0000000000000000000, 1.000000000000000000 ) ) ;
#900 = EDGE_CURVE ( 'NONE', #3384, #7271, #9606, .T. ) ;
#901 = LINE ( 'NONE', #13430, #562 ) ;
#902 = ADVANCED_FACE ( 'NONE', ( #3396 ), #6510, .T. ) ;
#903 = DIRECTION ( 'NONE',  ( 1.000000000000000000, 0.0000000000000000000, 0.0000000000000000000 ) ) ;
#904 = AXIS2_PLACEMENT_3D ( 'NONE', #1028, #8537, #3065 ) ;
#905 = LINE ( 'NONE', #1504, #4531 ) ;
#906 = CARTESIAN_POINT ( 'NONE',  ( 0.5243473150475203000, 1.250508054722739400, -3.000000000000000000 ) ) ;
#907 = PLANE ( 'NONE',  #5944 ) ;
#908 = ADVANCED_FACE ( 'NONE', ( #14053 ), #1079, .T. ) ;
#909 = ORIENTED_EDGE ( 'NONE', *, *, #12041, .F. ) ;
#910 = ORIENTED_EDGE ( 'NONE', *, *, #12685, .F. ) ;
#911 = CARTESIAN_POINT ( 'NONE',  ( -0.0000000000000000000, -25.21477303807744600, 0.0000000000000000000 ) ) ;
#912 = LINE ( 'NONE', #11172, #12961 ) ;
#913 = ORIENTED_EDGE ( 'NONE', *, *, #735, .F. ) ;
#914 = VECTOR ( 'NONE', #3567, 1000.000000000000000 ) ;
#915 = CARTESIAN_POINT ( 'NONE',  ( 11.85175660057939200, 26.71477303807745000, 0.0000000000000000000 ) ) ;
#916 = CARTESIAN_POINT ( 'NONE',  ( 6.171756600579392700, 2.534773038077437600, 0.0000000000000000000 ) ) ;
#917 = VERTEX_POINT ( 'NONE', #10724 ) ;
#918 = EDGE_CURVE ( 'NONE', #12306, #14168, #8246, .T. ) ;
#919 = VECTOR ( 'NONE', #14171, 1000.000000000000000 ) ;
#920 = EDGE_CURVE ( 'NONE', #13498, #6163, #1168, .T. ) ;
#921 = DIRECTION ( 'NONE',  ( 0.0000000000000000000, -0.0000000000000000000, -1.000000000000000000 ) ) ;
#922 = ORIENTED_EDGE ( 'NONE', *, *, #2233, .F. ) ;
#923 = EDGE_CURVE ( 'NONE', #2331, #9091, #5280, .T. ) ;
#924 = AXIS2_PLACEMENT_3D ( 'NONE', #4827, #7208, #2615 ) ;
#925 = EDGE_LOOP ( 'NONE', ( #11989, #2691, #8586, #3371 ) ) ;
#926 = DIRECTION ( 'NONE',  ( 1.642730564371979000E-016, -1.000000000000000000, 0.0000000000000000000 ) ) ;
#927 = DIRECTION ( 'NONE',  ( 1.000000000000000000, 0.0000000000000000000, 0.0000000000000000000 ) ) ;
#928 = LINE ( 'NONE', #10011, #3337 ) ;
#929 = DIRECTION ( 'NONE',  ( -0.0000000000000000000, -0.0000000000000000000, 1.000000000000000000 ) ) ;
#930 = PLANE ( 'NONE',  #12859 ) ;
#931 = AXIS2_PLACEMENT_3D ( 'NONE', #1048, #13964, #11069 ) ;
#932 = CARTESIAN_POINT ( 'NONE',  ( 0.5230127018922191600, -1.250000000000004000, -3.000000000000000000 ) ) ;
#933 = DIRECTION ( 'NONE',  ( 0.0000000000000000000, 0.0000000000000000000, 1.000000000000000000 ) ) ;
#934 = EDGE_CURVE ( 'NONE', #136, #12913, #7890, .T. ) ;
#935 = VECTOR ( 'NONE', #10694, 1000.000000000000000 ) ;
#936 = ORIENTED_EDGE ( 'NONE', *, *, #219, .F. ) ;
#937 = DIRECTION ( 'NONE',  ( 1.000000000000000000, 0.0000000000000000000, 0.0000000000000000000 ) ) ;
#938 = ORIENTED_EDGE ( 'NONE', *, *, #11565, .F. ) ;
#939 = DIRECTION ( 'NONE',  ( -0.0000000000000000000, 0.0000000000000000000, 1.000000000000000000 ) ) ;
#940 = ORIENTED_EDGE ( 'NONE', *, *, #6919, .F. ) ;
#941 = ADVANCED_FACE ( 'NONE', ( #12525 ), #3026, .T. ) ;
#942 = COORDINATED_UNIVERSAL_TIME_OFFSET ( 1, 0, .AHEAD. ) ;
#943 = EDGE_CURVE ( 'NONE', #2829, #1474, #13327, .T. ) ;
#944 = ADVANCED_FACE ( 'NONE', ( #2706 ), #9728, .T. ) ;
#945 = ORIENTED_EDGE ( 'NONE', *, *, #14212, .T. ) ;
#946 = VERTEX_POINT ( 'NONE', #3225 ) ;
#948 = CARTESIAN_POINT ( 'NONE',  ( 0.8517566005793924000, 0.0000000000000000000, -0.1000000000000000100 ) ) ;
#947 = CARTESIAN_POINT ( 'NONE',  ( -0.6707149158231057200, 19.21477303807744300, 0.0000000000000000000 ) ) ;
#949 = FACE_OUTER_BOUND ( 'NONE', #11325, .T. ) ;
#950 = CARTESIAN_POINT ( 'NONE',  ( 3.403474964376467300E-015, -14.71477303807744300, -0.1000000000000000100 ) ) ;
#951 = ORIENTED_EDGE ( 'NONE', *, *, #10418, .T. ) ;
#952 = CARTESIAN_POINT ( 'NONE',  ( 39.99999999999998600, 36.00000000000000000, -3.000000000000000000 ) ) ;
#953 = ORIENTED_EDGE ( 'NONE', *, *, #216, .F. ) ;
#954 = EDGE_LOOP ( 'NONE', ( #1183, #953, #2814, #6779 ) ) ;
#955 = CARTESIAN_POINT ( 'NONE',  ( 8.351756600579392400, -19.03477303807744300, -0.1000000000000000100 ) ) ;
#956 = EDGE_CURVE ( 'NONE', #13685, #3219, #6874, .T. ) ;
#957 = CC_DESIGN_DATE_AND_TIME_ASSIGNMENT ( #793, #7630, ( #234 ) ) ;
#958 = EDGE_LOOP ( 'NONE', ( #7528, #10138, #10046, #3848 ) ) ;
#959 = CALENDAR_DATE ( 2019, 29, 7 ) ;
#960 = DIRECTION ( 'NONE',  ( -1.000000000000000000, -1.642730564371979000E-016, 0.0000000000000000000 ) ) ;
#961 = VERTEX_POINT ( 'NONE', #14136 ) ;
#962 = ORIENTED_EDGE ( 'NONE', *, *, #6919, .T. ) ;
#963 = ORIENTED_EDGE ( 'NONE', *, *, #10178, .F. ) ;
#964 = DIRECTION ( 'NONE',  ( -0.0000000000000000000, 0.0000000000000000000, 1.000000000000000000 ) ) ;
#966 = LINE ( 'NONE', #4932, #12321 ) ;
#965 = LINE ( 'NONE', #894, #12320 ) ;
#967 = DIRECTION ( 'NONE',  ( -0.0000000000000000000, 0.0000000000000000000, 1.000000000000000000 ) ) ;
#968 = ORIENTED_EDGE ( 'NONE', *, *, #13083, .F. ) ;
#969 = EDGE_LOOP ( 'NONE', ( #3720, #9, #6079, #11519 ) ) ;
#970 = CARTESIAN_POINT ( 'NONE',  ( 0.0000000000000000000, 2.534773038077437600, -0.1000000000000000100 ) ) ;
#971 = CARTESIAN_POINT ( 'NONE',  ( 0.0000000000000000000, -16.21477303807743900, -0.1000000000000000100 ) ) ;
#972 = ORIENTED_EDGE ( 'NONE', *, *, #6366, .T. ) ;
#973 = DIRECTION ( 'NONE',  ( -0.0000000000000000000, 0.0000000000000000000, 1.000000000000000000 ) ) ;
#974 = LINE ( 'NONE', #11185, #6478 ) ;
#975 = AXIS2_PLACEMENT_3D ( 'NONE', #60, #212, #6684 ) ;
#976 = ORIENTED_EDGE ( 'NONE', *, *, #3771, .F. ) ;
#977 = CARTESIAN_POINT ( 'NONE',  ( -23.91000000000000000, 0.0000000000000000000, -0.1000000000000000100 ) ) ;
#979 = LINE ( 'NONE', #8987, #4236 ) ;
#978 = LINE ( 'NONE', #12211, #632 ) ;
#980 = CARTESIAN_POINT ( 'NONE',  ( 8.171756600579392700, 0.0000000000000000000, -0.1000000000000000100 ) ) ;
#981 = ADVANCED_FACE ( 'NONE', ( #14071 ), #9840, .F. ) ;
#982 = ORIENTED_EDGE ( 'NONE', *, *, #12144, .T. ) ;
#983 = DIRECTION ( 'NONE',  ( 0.0000000000000000000, 1.000000000000000000, -0.0000000000000000000 ) ) ;
#984 = ORIENTED_EDGE ( 'NONE', *, *, #6921, .T. ) ;
#985 = PLANE ( 'NONE',  #7182 ) ;
#986 = VECTOR ( 'NONE', #6894, 1000.000000000000000 ) ;
#987 = APPLICATION_CONTEXT ( 'configuration controlled 3d designs of mechanical parts and assemblies' ) ;
#988 = ORIENTED_EDGE ( 'NONE', *, *, #6627, .F. ) ;
#989 = ORIENTED_EDGE ( 'NONE', *, *, #11327, .F. ) ;
#990 = ADVANCED_FACE ( 'NONE', ( #1729 ), #6402, .F. ) ;
#991 = VECTOR ( 'NONE', #5799, 1000.000000000000000 ) ;
#992 = CARTESIAN_POINT ( 'NONE',  ( 0.0000000000000000000, -36.00000000000000000, -3.000000000000000000 ) ) ;
#993 = VERTEX_POINT ( 'NONE', #5432 ) ;
#994 = EDGE_CURVE ( 'NONE', #5566, #6358, #12728, .T. ) ;
#995 = FACE_OUTER_BOUND ( 'NONE', #1096, .T. ) ;
#996 = EDGE_CURVE ( 'NONE', #5581, #5256, #4107, .T. ) ;
#997 = ORIENTED_EDGE ( 'NONE', *, *, #11749, .F. ) ;
#998 = CARTESIAN_POINT ( 'NONE',  ( 2.362640878790383500E-015, -10.21477303807744400, -0.1000000000000000100 ) ) ;
#1000 = VECTOR ( 'NONE', #1583, 1000.000000000000000 ) ;
#999 = VECTOR ( 'NONE', #13404, 1000.000000000000000 ) ;
#1001 = EDGE_LOOP ( 'NONE', ( #11374, #5066 ) ) ;
#1002 = DIRECTION ( 'NONE',  ( 0.0000000000000000000, 0.0000000000000000000, 1.000000000000000000 ) ) ;
#1003 = VECTOR ( 'NONE', #11694, 1000.000000000000000 ) ;
#1004 = ORIENTED_EDGE ( 'NONE', *, *, #6844, .F. ) ;
#1005 = ORIENTED_EDGE ( 'NONE', *, *, #11869, .F. ) ;
#1006 = EDGE_LOOP ( 'NONE', ( #2550, #6845, #2548, #11027 ) ) ;
#1008 = CARTESIAN_POINT ( 'NONE',  ( -0.0000000000000000000, 25.21477303807744600, 0.0000000000000000000 ) ) ;
#1007 = CARTESIAN_POINT ( 'NONE',  ( 14.35175660057939200, 0.0000000000000000000, -0.1000000000000000100 ) ) ;
#1009 = ORIENTED_EDGE ( 'NONE', *, *, #4114, .F. ) ;
#1010 = DIRECTION ( 'NONE',  ( 0.0000000000000000000, 0.0000000000000000000, 1.000000000000000000 ) ) ;
#1011 = DIRECTION ( 'NONE',  ( -1.000000000000000000, 0.0000000000000000000, -0.0000000000000000000 ) ) ;
#1012 = LINE ( 'NONE', #11141, #666 ) ;
#1013 = DIRECTION ( 'NONE',  ( 1.000000000000000000, 0.0000000000000000000, 0.0000000000000000000 ) ) ;
#1014 = LINE ( 'NONE', #11893, #506 ) ;
#1015 = LINE ( 'NONE', #14196, #6516 ) ;
#1016 = DIRECTION ( 'NONE',  ( 0.0000000000000000000, 1.000000000000000000, -0.0000000000000000000 ) ) ;
#1017 = ORIENTED_EDGE ( 'NONE', *, *, #355, .T. ) ;
#1018 = CARTESIAN_POINT ( 'NONE',  ( -8.171756600579430000, 0.0000000000000000000, -0.1000000000000000100 ) ) ;
#1019 = EDGE_CURVE ( 'NONE', #7275, #509, #6883, .T. ) ;
#1020 = FACE_OUTER_BOUND ( 'NONE', #9765, .T. ) ;
#1021 = EDGE_CURVE ( 'NONE', #1456, #1120, #7423, .T. ) ;
#1022 = ORIENTED_EDGE ( 'NONE', *, *, #9481, .T. ) ;
#1023 = CARTESIAN_POINT ( 'NONE',  ( 6.171756600579392700, 0.0000000000000000000, -0.1000000000000000100 ) ) ;
#1024 = DIRECTION ( 'NONE',  ( 0.0000000000000000000, -0.0000000000000000000, 1.000000000000000000 ) ) ;
#1025 = EDGE_CURVE ( 'NONE', #1952, #11710, #4462, .T. ) ;
#1026 = VECTOR ( 'NONE', #12692, 1000.000000000000000 ) ;
#1027 = CARTESIAN_POINT ( 'NONE',  ( 3.162277660169153100, -2.500000000000011500, 0.0000000000000000000 ) ) ;
#1028 = CARTESIAN_POINT ( 'NONE',  ( -24.00000000000000000, -15.00000000000000000, -3.000000000000000000 ) ) ;
#1029 = VECTOR ( 'NONE', #5271, 1000.000000000000000 ) ;
#1030 = FACE_OUTER_BOUND ( 'NONE', #7508, .T. ) ;
#1031 = AXIS2_PLACEMENT_3D ( 'NONE', #7590, #2078, #4286 ) ;
#1032 = ORIENTED_EDGE ( 'NONE', *, *, #3029, .F. ) ;
#1033 = ORIENTED_EDGE ( 'NONE', *, *, #13102, .T. ) ;
#1034 = ADVANCED_FACE ( 'NONE', ( #9630 ), #8831, .F. ) ;
#1035 = DIRECTION ( 'NONE',  ( 0.0000000000000000000, 0.0000000000000000000, -1.000000000000000000 ) ) ;
#1036 = ORIENTED_EDGE ( 'NONE', *, *, #2080, .T. ) ;
#1037 = ORIENTED_EDGE ( 'NONE', *, *, #477, .T. ) ;
#1038 = DIRECTION ( 'NONE',  ( 0.0000000000000000000, 0.0000000000000000000, -1.000000000000000000 ) ) ;
#1039 = CARTESIAN_POINT ( 'NONE',  ( 3.483385041049330800, -1.034773038077744500, 0.0000000000000000000 ) ) ;
#1040 = EDGE_CURVE ( 'NONE', #1510, #125, #7256, .T. ) ;
#1041 = APPLICATION_CONTEXT ( 'configuration controlled 3d designs of mechanical parts and assemblies' ) ;
#1042 = VECTOR ( 'NONE', #10340, 1000.000000000000000 ) ;
#1043 = EDGE_CURVE ( 'NONE', #4365, #10439, #682, .T. ) ;
#1044 = LINE ( 'NONE', #6750, #12397 ) ;
#1045 = ORIENTED_EDGE ( 'NONE', *, *, #12206, .F. ) ;
#1046 = VECTOR ( 'NONE', #2959, 1000.000000000000000 ) ;
#1047 = VERTEX_POINT ( 'NONE', #5685 ) ;
#1048 = CARTESIAN_POINT ( 'NONE',  ( -24.00000000000000400, 15.00000000000000000, -3.000000000000000000 ) ) ;
#1049 = SECURITY_CLASSIFICATION ( '', '', #9844 ) ;
#1050 = VERTEX_POINT ( 'NONE', #77 ) ;
#1051 = ORIENTED_EDGE ( 'NONE', *, *, #7921, .T. ) ;
#1052 = PLANE ( 'NONE',  #11240 ) ;
#1053 = EDGE_CURVE ( 'NONE', #4730, #7851, #10484, .T. ) ;
#1054 = VECTOR ( 'NONE', #5689, 1000.000000000000000 ) ;
#1055 = DIRECTION ( 'NONE',  ( 0.0000000000000000000, -1.000000000000000000, 0.0000000000000000000 ) ) ;
#1056 = VECTOR ( 'NONE', #13325, 1000.000000000000000 ) ;
#1057 = DIRECTION ( 'NONE',  ( 0.0000000000000000000, 0.0000000000000000000, 1.000000000000000000 ) ) ;
#1058 = ORIENTED_EDGE ( 'NONE', *, *, #11300, .F. ) ;
#1059 = CARTESIAN_POINT ( 'NONE',  ( 0.0000000000000000000, 10.03477303807744500, -0.1000000000000000100 ) ) ;
#1060 = PLANE ( 'NONE',  #7272 ) ;
#1061 = ADVANCED_FACE ( 'NONE', ( #5483 ), #1274, .T. ) ;
#1062 = CARTESIAN_POINT ( 'NONE',  ( -14.17175660057943000, 0.0000000000000000000, -0.1000000000000000100 ) ) ;
#1063 = ORIENTED_EDGE ( 'NONE', *, *, #4518, .F. ) ;
#1064 = DIRECTION ( 'NONE',  ( -0.0000000000000000000, -0.0000000000000000000, 1.000000000000000000 ) ) ;
#1065 = DIRECTION ( 'NONE',  ( 1.000000000000000000, 2.040851148208008200E-016, 0.0000000000000000000 ) ) ;
#1066 = ADVANCED_FACE ( 'NONE', ( #12023 ), #11058, .F. ) ;
#1067 = AXIS2_PLACEMENT_3D ( 'NONE', #12503, #721, #10378 ) ;
#1068 = CARTESIAN_POINT ( 'NONE',  ( 0.0000000000000000000, 2.714773038077437300, 0.0000000000000000000 ) ) ;
#1069 = VECTOR ( 'NONE', #4793, 1000.000000000000000 ) ;
#1070 = PLANE ( 'NONE',  #1866 ) ;
#1071 = VECTOR ( 'NONE', #1349, 1000.000000000000000 ) ;
#1072 = CARTESIAN_POINT ( 'NONE',  ( 8.351756600579392400, 11.71477303807744400, -0.1000000000000000100 ) ) ;
#1073 = CARTESIAN_POINT ( 'NONE',  ( 4.662798502545808100, 2.499999999999995600, 0.0000000000000000000 ) ) ;
#1074 = EDGE_LOOP ( 'NONE', ( #9525, #2500, #2007, #73 ) ) ;
#1075 = DIRECTION ( 'NONE',  ( -1.000000000000000000, -1.734723475976807100E-016, 0.0000000000000000000 ) ) ;
#1076 = VECTOR ( 'NONE', #3810, 1000.000000000000000 ) ;
#1077 = EDGE_CURVE ( 'NONE', #8094, #5147, #2572, .T. ) ;
#1078 = DIRECTION ( 'NONE',  ( 0.0000000000000000000, -0.0000000000000000000, -1.000000000000000000 ) ) ;
#1079 = PLANE ( 'NONE',  #11145 ) ;
#1080 = PLANE ( 'NONE',  #220 ) ;
#1081 = EDGE_CURVE ( 'NONE', #8555, #13579, #6526, .T. ) ;
#1082 = LINE ( 'NONE', #6240, #6234 ) ;
#1083 = PERSON_AND_ORGANIZATION_ROLE ( 'classification_officer' ) ;
#1084 = ORIENTED_EDGE ( 'NONE', *, *, #1770, .F. ) ;
#1085 = AXIS2_PLACEMENT_3D ( 'NONE', #2503, #13607, #1607 ) ;
#1086 = CARTESIAN_POINT ( 'NONE',  ( -0.0000000000000000000, 16.21477303807743900, 0.0000000000000000000 ) ) ;
#1087 = DIRECTION ( 'NONE',  ( -1.000000000000000000, -1.642730564371974000E-016, 0.0000000000000000000 ) ) ;
#1088 = VERTEX_POINT ( 'NONE', #8873 ) ;
#1089 = VECTOR ( 'NONE', #8019, 1000.000000000000000 ) ;
#1090 = LINE ( 'NONE', #8067, #12964 ) ;
#1091 = ORIENTED_EDGE ( 'NONE', *, *, #12223, .F. ) ;
#1092 = LINE ( 'NONE', #13956, #4883 ) ;
#1093 = ADVANCED_FACE ( 'NONE', ( #11674 ), #12177, .T. ) ;
#1095 = DIRECTION ( 'NONE',  ( -1.734723475976786900E-016, 1.000000000000000000, 0.0000000000000000000 ) ) ;
#1094 = DIRECTION ( 'NONE',  ( -1.000000000000000000, 0.0000000000000000000, 0.0000000000000000000 ) ) ;
#1096 = EDGE_LOOP ( 'NONE', ( #12000, #11616, #12891, #8538 ) ) ;
#1097 = DIRECTION ( 'NONE',  ( -0.0000000000000000000, 0.0000000000000000000, 1.000000000000000000 ) ) ;
#1098 = DIRECTION ( 'NONE',  ( 1.000000000000000000, -1.734723475976807100E-015, 0.0000000000000000000 ) ) ;
#1099 = EDGE_CURVE ( 'NONE', #6655, #13213, #844, .T. ) ;
#1100 = EDGE_LOOP ( 'NONE', ( #1730, #3146, #8303, #12815 ) ) ;
#1101 = LINE ( 'NONE', #6923, #13303 ) ;
#1102 = EDGE_LOOP ( 'NONE', ( #10184, #11147, #11784, #11796 ) ) ;
#1103 = DIRECTION ( 'NONE',  ( 1.000000000000000000, 0.0000000000000000000, 0.0000000000000000000 ) ) ;
#1104 = DIRECTION ( 'NONE',  ( 1.642730564371928900E-016, -1.000000000000000000, 0.0000000000000000000 ) ) ;
#1105 = VECTOR ( 'NONE', #10466, 1000.000000000000000 ) ;
#1106 = ORIENTED_EDGE ( 'NONE', *, *, #4440, .T. ) ;
#1107 = CARTESIAN_POINT ( 'NONE',  ( -9.851756600579426100, 0.0000000000000000000, -0.1000000000000000100 ) ) ;
#1108 = DIRECTION ( 'NONE',  ( -1.000000000000000000, 0.0000000000000000000, 0.0000000000000000000 ) ) ;
#1109 = VERTEX_POINT ( 'NONE', #12234 ) ;
#1110 = ORIENTED_EDGE ( 'NONE', *, *, #10326, .F. ) ;
#1112 = VECTOR ( 'NONE', #7990, 1000.000000000000000 ) ;
#1111 = CARTESIAN_POINT ( 'NONE',  ( -1.206611260581739600, 1.499999999999996200, 0.0000000000000000000 ) ) ;
#1113 = CARTESIAN_POINT ( 'NONE',  ( 40.00000000000000000, -36.00000000000000000, -3.000000000000000000 ) ) ;
#1114 = CARTESIAN_POINT ( 'NONE',  ( -0.6707149158231057200, 14.53477303807744100, -0.1000000000000000100 ) ) ;
#1115 = EDGE_CURVE ( 'NONE', #11256, #12707, #9472, .T. ) ;
#1116 = EDGE_LOOP ( 'NONE', ( #3581, #1063, #11254, #9420 ) ) ;
#1117 = EDGE_CURVE ( 'NONE', #3413, #4742, #6695, .T. ) ;
#1118 = CARTESIAN_POINT ( 'NONE',  ( 0.6717566005793921300, -20.53477303807744300, -0.1000000000000000100 ) ) ;
#1119 = LINE ( 'NONE', #8830, #1645 ) ;
#1120 = VERTEX_POINT ( 'NONE', #2514 ) ;
#1121 = VERTEX_POINT ( 'NONE', #3625 ) ;
#1122 = AXIS2_PLACEMENT_3D ( 'NONE', #3595, #10273, #12437 ) ;
#1123 = DIRECTION ( 'NONE',  ( 0.0000000000000000000, 0.0000000000000000000, -1.000000000000000000 ) ) ;
#1124 = VERTEX_POINT ( 'NONE', #2425 ) ;
#1125 = ADVANCED_FACE ( 'NONE', ( #7582 ), #13464, .F. ) ;
#1126 = ORIENTED_EDGE ( 'NONE', *, *, #11296, .F. ) ;
#1127 = CARTESIAN_POINT ( 'NONE',  ( 0.0000000000000000000, 11.71477303807744400, 0.0000000000000000000 ) ) ;
#1128 = AXIS2_PLACEMENT_3D ( 'NONE', #8090, #13681, #6045 ) ;
#1129 = PERSON_AND_ORGANIZATION_ROLE ( 'creator' ) ;
#1130 = APPROVAL_PERSON_ORGANIZATION ( #1480, #4002, #9218 ) ;
#1131 = EDGE_CURVE ( 'NONE', #10969, #3773, #5145, .T. ) ;
#1132 = ORIENTED_EDGE ( 'NONE', *, *, #6567, .T. ) ;
#1133 = ORIENTED_EDGE ( 'NONE', *, *, #6371, .T. ) ;
#1135 = LINE ( 'NONE', #12763, #14019 ) ;
#1134 = LINE ( 'NONE', #12969, #4050 ) ;
#1136 = DIRECTION ( 'NONE',  ( 1.000000000000000000, 0.0000000000000000000, 0.0000000000000000000 ) ) ;
#1137 = ORIENTED_EDGE ( 'NONE', *, *, #13811, .T. ) ;
#1138 = ORIENTED_EDGE ( 'NONE', *, *, #13565, .T. ) ;
#1139 = ORIENTED_EDGE ( 'NONE', *, *, #7107, .T. ) ;
#1140 = APPROVAL_DATE_TIME ( #13179, #5102 ) ;
#1141 = ORIENTED_EDGE ( 'NONE', *, *, #4373, .F. ) ;
#1142 = DIRECTION ( 'NONE',  ( -1.000000000000000000, -1.271039660776250300E-016, 0.0000000000000000000 ) ) ;
#1143 = CARTESIAN_POINT ( 'NONE',  ( 0.8517566005793924000, 0.0000000000000000000, -0.1000000000000000100 ) ) ;
#1144 = CARTESIAN_POINT ( 'NONE',  ( 11.85175660057939200, -26.71477303807745000, -0.1000000000000000100 ) ) ;
#1145 = DIRECTION ( 'NONE',  ( 1.000000000000000000, 0.0000000000000000000, 0.0000000000000000000 ) ) ;
#1146 = ORIENTED_EDGE ( 'NONE', *, *, #9674, .T. ) ;
#1148 = LINE ( 'NONE', #4339, #2529 ) ;
#1147 = FACE_OUTER_BOUND ( 'NONE', #10928, .T. ) ;
#1149 = PLANE ( 'NONE',  #715 ) ;
#1150 = EDGE_CURVE ( 'NONE', #7901, #10397, #1385, .T. ) ;
#1151 = LINE ( 'NONE', #11596, #5947 ) ;
#1152 = ORIENTED_EDGE ( 'NONE', *, *, #12256, .F. ) ;
#1153 = ORIENTED_EDGE ( 'NONE', *, *, #4859, .F. ) ;
#1154 = CARTESIAN_POINT ( 'NONE',  ( 0.0000000000000000000, 22.21477303807744300, -0.1000000000000000100 ) ) ;
#1155 = ORIENTED_EDGE ( 'NONE', *, *, #2991, .T. ) ;
#1156 = SHAPE_DEFINITION_REPRESENTATION ( #9638, #2305 ) ;
#1157 = ORIENTED_EDGE ( 'NONE', *, *, #5232, .F. ) ;
#1158 = CARTESIAN_POINT ( 'NONE',  ( 6.171756600579392700, 2.534773038077437600, -0.1000000000000000100 ) ) ;
#1159 = CARTESIAN_POINT ( 'NONE',  ( -0.8517566005794294800, -17.71477303807743900, 0.0000000000000000000 ) ) ;
#1160 = VECTOR ( 'NONE', #494, 1000.000000000000000 ) ;
#1161 = ORIENTED_EDGE ( 'NONE', *, *, #956, .F. ) ;
#1163 = LINE ( 'NONE', #4101, #6667 ) ;
#1162 = VECTOR ( 'NONE', #1957, 1000.000000000000000 ) ;
#1164 = DIRECTION ( 'NONE',  ( 1.927470528863119000E-016, -1.000000000000000000, 0.0000000000000000000 ) ) ;
#1165 = EDGE_CURVE ( 'NONE', #11901, #5241, #349, .T. ) ;
#1166 = CARTESIAN_POINT ( 'NONE',  ( 8.171756600579392700, 14.53477303807744100, 0.0000000000000000000 ) ) ;
#1167 = ORIENTED_EDGE ( 'NONE', *, *, #4312, .F. ) ;
#1168 = LINE ( 'NONE', #13134, #2364 ) ;
#1169 = ORIENTED_EDGE ( 'NONE', *, *, #1994, .F. ) ;
#1170 = ADVANCED_FACE ( 'NONE', ( #4278 ), #10174, .T. ) ;
#1171 = CARTESIAN_POINT ( 'NONE',  ( 0.0000000000000000000, 25.03477303807744600, -0.1000000000000000100 ) ) ;
#1172 = VERTEX_POINT ( 'NONE', #2613 ) ;
#1173 = LINE ( 'NONE', #6920, #11131 ) ;
#1174 = AXIS2_PLACEMENT_3D ( 'NONE', #13873, #12735, #7181 ) ;
#1175 = DIRECTION ( 'NONE',  ( 1.000000000000000000, 0.0000000000000000000, 0.0000000000000000000 ) ) ;
#1176 = DIRECTION ( 'NONE',  ( -0.0000000000000000000, -0.0000000000000000000, 1.000000000000000000 ) ) ;
#1177 = ORIENTED_EDGE ( 'NONE', *, *, #12060, .F. ) ;
#1178 = LINE ( 'NONE', #13914, #13214 ) ;
#1179 = LINE ( 'NONE', #1203, #12532 ) ;
#1180 = CARTESIAN_POINT ( 'NONE',  ( 0.0000000000000000000, 11.71477303807744400, -0.1000000000000000100 ) ) ;
#1181 = FACE_OUTER_BOUND ( 'NONE', #1564, .T. ) ;
#1182 = APPLICATION_PROTOCOL_DEFINITION ( 'international standard', 'config_control_design', 1994, #6566 ) ;
#1183 = ORIENTED_EDGE ( 'NONE', *, *, #8314, .F. ) ;
#1184 = FACE_OUTER_BOUND ( 'NONE', #4910, .T. ) ;
#1185 = ORIENTED_EDGE ( 'NONE', *, *, #12477, .F. ) ;
#1186 = DIRECTION ( 'NONE',  ( -0.0000000000000000000, -0.0000000000000000000, 1.000000000000000000 ) ) ;
#1187 = DIRECTION ( 'NONE',  ( 0.0000000000000000000, -1.000000000000000000, 0.0000000000000000000 ) ) ;
#1188 = ORIENTED_EDGE ( 'NONE', *, *, #6592, .F. ) ;
#1189 = EDGE_CURVE ( 'NONE', #12818, #12733, #13922, .T. ) ;
#1190 = EDGE_CURVE ( 'NONE', #623, #12310, #2222, .T. ) ;
#1191 = PLANE ( 'NONE',  #1696 ) ;
#1192 = ADVANCED_FACE ( 'NONE', ( #1030 ), #11298, .T. ) ;
#1193 = VECTOR ( 'NONE', #9807, 1000.000000000000000 ) ;
#1194 = LINE ( 'NONE', #8304, #5144 ) ;
#1195 = CARTESIAN_POINT ( 'NONE',  ( 0.0000000000000000000, 17.71477303807743900, -0.1000000000000000100 ) ) ;
#1196 = VECTOR ( 'NONE', #1176, 1000.000000000000000 ) ;
#1197 = VERTEX_POINT ( 'NONE', #3708 ) ;
#1198 = ORIENTED_EDGE ( 'NONE', *, *, #3660, .F. ) ;
#1200 = DIRECTION ( 'NONE',  ( 0.0000000000000000000, -1.000000000000000000, 0.0000000000000000000 ) ) ;
#1199 = DIRECTION ( 'NONE',  ( -0.0000000000000000000, -0.0000000000000000000, 1.000000000000000000 ) ) ;
#1201 = ORIENTED_EDGE ( 'NONE', *, *, #10765, .T. ) ;
#1202 = AXIS2_PLACEMENT_3D ( 'NONE', #1571, #9131, #5925 ) ;
#1203 = CARTESIAN_POINT ( 'NONE',  ( -8.351756600579429700, -14.71477303807744300, -0.1000000000000000100 ) ) ;
#1204 = CARTESIAN_POINT ( 'NONE',  ( -24.10535831459990400, 0.01255508516738923000, 0.0000000000000000000 ) ) ;
#1205 = DIRECTION ( 'NONE',  ( 0.0000000000000000000, -1.000000000000000000, 0.0000000000000000000 ) ) ;
#1206 = ORIENTED_EDGE ( 'NONE', *, *, #8100, .T. ) ;
#1207 = ADVANCED_FACE ( 'NONE', ( #3604 ), #3657, .F. ) ;
#1208 = DIRECTION ( 'NONE',  ( -0.0000000000000000000, -0.0000000000000000000, 1.000000000000000000 ) ) ;
#1209 = CARTESIAN_POINT ( 'NONE',  ( -0.8507149158231057700, 22.03477303807744300, -0.1000000000000000100 ) ) ;
#1210 = VECTOR ( 'NONE', #6629, 1000.000000000000000 ) ;
#1211 = VECTOR ( 'NONE', #6692, 1000.000000000000000 ) ;
#1212 = DIRECTION ( 'NONE',  ( 0.0000000000000000000, -0.0000000000000000000, -1.000000000000000000 ) ) ;
#1213 = EDGE_CURVE ( 'NONE', #12452, #1796, #7751, .T. ) ;
#1214 = ORIENTED_EDGE ( 'NONE', *, *, #10153, .F. ) ;
#1215 = CIRCLE ( 'NONE', #1806, 1.500000000000001300 ) ;
#1216 = EDGE_LOOP ( 'NONE', ( #5309, #3401, #547, #7348 ) ) ;
#1217 = EDGE_CURVE ( 'NONE', #8818, #882, #8780, .T. ) ;
#1218 = ORIENTED_EDGE ( 'NONE', *, *, #10335, .F. ) ;
#1219 = PLANE ( 'NONE',  #3100 ) ;
#1220 = ORIENTED_EDGE ( 'NONE', *, *, #7581, .F. ) ;
#1221 = EDGE_CURVE ( 'NONE', #1362, #12327, #13762, .T. ) ;
#1222 = AXIS2_PLACEMENT_3D ( 'NONE', #5672, #4484, #5569 ) ;
#1223 = CARTESIAN_POINT ( 'NONE',  ( 8.171756600579392700, -13.21477303807744100, -0.1000000000000000100 ) ) ;
#1224 = DIRECTION ( 'NONE',  ( 0.0000000000000000000, -0.0000000000000000000, -1.000000000000000000 ) ) ;
#1225 = CARTESIAN_POINT ( 'NONE',  ( 0.6717566005793923500, 20.53477303807744300, -0.1000000000000000100 ) ) ;
#1226 = CARTESIAN_POINT ( 'NONE',  ( 0.6717566005784677600, 11.53477303807744600, 0.0000000000000000000 ) ) ;
#1227 = AXIS2_PLACEMENT_3D ( 'NONE', #11029, #8841, #7802 ) ;
#1228 = LINE ( 'NONE', #3144, #13943 ) ;
#1229 = CARTESIAN_POINT ( 'NONE',  ( -8.170714915823106500, 17.53477303807743900, 0.0000000000000000000 ) ) ;
#1230 = EDGE_CURVE ( 'NONE', #8919, #13472, #4985, .T. ) ;
#1231 = VECTOR ( 'NONE', #8072, 1000.000000000000000 ) ;
#1232 = VERTEX_POINT ( 'NONE', #1462 ) ;
#1233 = VECTOR ( 'NONE', #8200, 1000.000000000000000 ) ;
#1234 = ORIENTED_EDGE ( 'NONE', *, *, #10870, .F. ) ;
#1235 = CARTESIAN_POINT ( 'NONE',  ( -8.351756600579429700, 0.0000000000000000000, 0.0000000000000000000 ) ) ;
#1236 = DIRECTION ( 'NONE',  ( 0.0000000000000000000, 1.000000000000000000, 0.0000000000000000000 ) ) ;
#1237 = CARTESIAN_POINT ( 'NONE',  ( -9.350714915823106200, 7.034773038077446500, -0.1000000000000000100 ) ) ;
#1238 = ORIENTED_EDGE ( 'NONE', *, *, #12042, .F. ) ;
#1239 = VERTEX_POINT ( 'NONE', #6850 ) ;
#1240 = CARTESIAN_POINT ( 'NONE',  ( 23.90999999999998600, -31.41000000000000000, 0.0000000000000000000 ) ) ;
#1241 = DIRECTION ( 'NONE',  ( 1.000000000000000000, 0.0000000000000000000, 0.0000000000000000000 ) ) ;
#1242 = EDGE_CURVE ( 'NONE', #1665, #11084, #10647, .T. ) ;
#1243 = VECTOR ( 'NONE', #6751, 1000.000000000000000 ) ;
#1244 = CARTESIAN_POINT ( 'NONE',  ( -0.8507149158231057700, 10.03477303807744500, 0.0000000000000000000 ) ) ;
#1245 = DIRECTION ( 'NONE',  ( -0.0000000000000000000, -0.0000000000000000000, 1.000000000000000000 ) ) ;
#1246 = LINE ( 'NONE', #3485, #4675 ) ;
#1247 = ORIENTED_EDGE ( 'NONE', *, *, #8479, .F. ) ;
#1248 = CARTESIAN_POINT ( 'NONE',  ( 9.851756600579390600, 0.0000000000000000000, -0.1000000000000000100 ) ) ;
#1249 = VECTOR ( 'NONE', #12632, 1000.000000000000000 ) ;
#1250 = EDGE_CURVE ( 'NONE', #13138, #6, #5837, .T. ) ;
#1251 = ADVANCED_FACE ( 'NONE', ( #2049 ), #11444, .F. ) ;
#1252 = CARTESIAN_POINT ( 'NONE',  ( 0.8517566005784671400, -11.71477303807740500, -0.1000000000000000100 ) ) ;
#1254 = DIRECTION ( 'NONE',  ( 1.000000000000000000, 0.0000000000000000000, 0.0000000000000000000 ) ) ;
#1253 = DIRECTION ( 'NONE',  ( -0.9999998643617870100, 0.0005208420178040528100, 0.0000000000000000000 ) ) ;
#1255 = PLANE ( 'NONE',  #3038 ) ;
#1256 = DIRECTION ( 'NONE',  ( 0.0000000000000000000, -0.0000000000000000000, -1.000000000000000000 ) ) ;
#1257 = CARTESIAN_POINT ( 'NONE',  ( -9.850714915823104400, 22.03477303807744300, -0.1000000000000000100 ) ) ;
#1258 = LINE ( 'NONE', #8015, #9675 ) ;
#1259 = CARTESIAN_POINT ( 'NONE',  ( -6.171756600579430000, 0.0000000000000000000, 0.0000000000000000000 ) ) ;
#1260 = FACE_BOUND ( 'NONE', #4341, .T. ) ;
#1261 = CARTESIAN_POINT ( 'NONE',  ( 1.207652945338392600, 1.499999999999996200, 0.0000000000000000000 ) ) ;
#1262 = DIRECTION ( 'NONE',  ( 0.0000000000000000000, 0.0000000000000000000, -1.000000000000000000 ) ) ;
#1263 = FACE_OUTER_BOUND ( 'NONE', #9212, .T. ) ;
#1264 = VECTOR ( 'NONE', #6244, 1000.000000000000000 ) ;
#1265 = DIRECTION ( 'NONE',  ( -0.0000000000000000000, -0.0000000000000000000, 1.000000000000000000 ) ) ;
#1266 = CARTESIAN_POINT ( 'NONE',  ( -0.8507149158231057700, 0.0000000000000000000, -0.1000000000000000100 ) ) ;
#1267 = DIRECTION ( 'NONE',  ( 0.0000000000000000000, 1.000000000000000000, -0.0000000000000000000 ) ) ;
#1268 = LINE ( 'NONE', #11488, #7470 ) ;
#1269 = VERTEX_POINT ( 'NONE', #2825 ) ;
#1270 = CARTESIAN_POINT ( 'NONE',  ( -8.170714915823106500, 0.0000000000000000000, 0.0000000000000000000 ) ) ;
#1271 = ORIENTED_EDGE ( 'NONE', *, *, #5687, .T. ) ;
#1272 = EDGE_CURVE ( 'NONE', #9136, #6606, #7931, .T. ) ;
#1273 = CARTESIAN_POINT ( 'NONE',  ( 0.0000000000000000000, 7.034773038077446500, -0.1000000000000000100 ) ) ;
#1274 = PLANE ( 'NONE',  #3217 ) ;
#1275 = LINE ( 'NONE', #8988, #11904 ) ;
#1276 = ADVANCED_FACE ( 'NONE', ( #11332 ), #12574, .T. ) ;
#1277 = CARTESIAN_POINT ( 'NONE',  ( 3.935706167755517600, -1.214773038077437800, 0.0000000000000000000 ) ) ;
#1278 = EDGE_CURVE ( 'NONE', #9968, #662, #4, .T. ) ;
#1279 = ORIENTED_EDGE ( 'NONE', *, *, #1332, .F. ) ;
#1280 = VECTOR ( 'NONE', #6847, 1000.000000000000000 ) ;
#1281 = CARTESIAN_POINT ( 'NONE',  ( -0.08999999999999419600, 0.9999999999999954500, -0.1000000000000000100 ) ) ;
#1282 = ORIENTED_EDGE ( 'NONE', *, *, #8049, .T. ) ;
#1283 = LINE ( 'NONE', #7482, #10543 ) ;
#1284 = CARTESIAN_POINT ( 'NONE',  ( 0.8517566005793921800, -17.71477303807743900, 0.0000000000000000000 ) ) ;
#1285 = ORIENTED_EDGE ( 'NONE', *, *, #4993, .F. ) ;
#1286 = DIRECTION ( 'NONE',  ( 0.0000000000000000000, -1.000000000000000000, 0.0000000000000000000 ) ) ;
#1287 = ORIENTED_EDGE ( 'NONE', *, *, #9240, .T. ) ;
#1288 = LINE ( 'NONE', #12490, #12636 ) ;
#1289 = DIRECTION ( 'NONE',  ( 1.000000000000000000, 2.040851148208008200E-016, 0.0000000000000000000 ) ) ;
#1290 = EDGE_CURVE ( 'NONE', #9894, #1362, #13409, .T. ) ;
#1291 = VECTOR ( 'NONE', #6061, 1000.000000000000000 ) ;
#1292 = DIRECTION ( 'NONE',  ( -1.000000000000000000, 0.0000000000000000000, 0.0000000000000000000 ) ) ;
#1293 = CARTESIAN_POINT ( 'NONE',  ( 9.851756600579390600, 0.0000000000000000000, -0.1000000000000000100 ) ) ;
#1294 = EDGE_LOOP ( 'NONE', ( #788, #5906, #5348, #5249 ) ) ;
#1295 = DIRECTION ( 'NONE',  ( 1.000000000000000000, 1.794541526872559300E-015, 0.0000000000000000000 ) ) ;
#1296 = EDGE_CURVE ( 'NONE', #10555, #6795, #4806, .T. ) ;
#1297 = VERTEX_POINT ( 'NONE', #8347 ) ;
#1298 = PLANE ( 'NONE',  #10291 ) ;
#1299 = EDGE_CURVE ( 'NONE', #11930, #4775, #7242, .T. ) ;
#1300 = ORIENTED_EDGE ( 'NONE', *, *, #321, .T. ) ;
#1301 = AXIS2_PLACEMENT_3D ( 'NONE', #13535, #13632, #10365 ) ;
#1302 = DATE_AND_TIME ( #11931, #6438 ) ;
#1303 = AXIS2_PLACEMENT_3D ( 'NONE', #12422, #1516, #4772 ) ;
#1304 = ORIENTED_EDGE ( 'NONE', *, *, #10992, .F. ) ;
#1305 = ORIENTED_EDGE ( 'NONE', *, *, #9311, .T. ) ;
#1306 = CIRCLE ( 'NONE', #3643, 1.500000000000000400 ) ;
#1307 = DIRECTION ( 'NONE',  ( -0.0000000000000000000, 0.0000000000000000000, 1.000000000000000000 ) ) ;
#1308 = ORIENTED_EDGE ( 'NONE', *, *, #9590, .F. ) ;
#1309 = VERTEX_POINT ( 'NONE', #5974 ) ;
#1310 = DIRECTION ( 'NONE',  ( -1.000000000000000000, -2.312964634635457500E-016, 0.0000000000000000000 ) ) ;
#1311 = DIRECTION ( 'NONE',  ( 0.0000000000000000000, 1.000000000000000000, 0.0000000000000000000 ) ) ;
#1312 = DIRECTION ( 'NONE',  ( -1.000000000000000000, 0.0000000000000000000, 0.0000000000000000000 ) ) ;
#1313 = ORIENTED_EDGE ( 'NONE', *, *, #7149, .T. ) ;
#1314 = EDGE_CURVE ( 'NONE', #9560, #6672, #2204, .T. ) ;
#1315 = CALENDAR_DATE ( 2019, 29, 7 ) ;
#1316 = ADVANCED_FACE ( 'NONE', ( #8767 ), #501, .T. ) ;
#1317 = ORIENTED_EDGE ( 'NONE', *, *, #8329, .F. ) ;
#1318 = EDGE_CURVE ( 'NONE', #2628, #9724, #4969, .T. ) ;
#1319 = DIRECTION ( 'NONE',  ( 1.000000000000000000, 2.040851148208008200E-016, 0.0000000000000000000 ) ) ;
#1320 = DIRECTION ( 'NONE',  ( -0.0000000000000000000, -0.0000000000000000000, 1.000000000000000000 ) ) ;
#1321 = EDGE_LOOP ( 'NONE', ( #6838, #9759, #11755, #7720 ) ) ;
#1322 = VERTEX_POINT ( 'NONE', #582 ) ;
#1323 = AXIS2_PLACEMENT_3D ( 'NONE', #1482, #5941, #13635 ) ;
#1324 = DIRECTION ( 'NONE',  ( -1.000000000000000000, 0.0000000000000000000, 0.0000000000000000000 ) ) ;
#1326 = VECTOR ( 'NONE', #5459, 1000.000000000000000 ) ;
#1325 = LINE ( 'NONE', #4893, #13862 ) ;
#1327 = DIRECTION ( 'NONE',  ( -0.0000000000000000000, -0.0000000000000000000, 1.000000000000000000 ) ) ;
#1328 = ORIENTED_EDGE ( 'NONE', *, *, #12709, .F. ) ;
#1329 = CARTESIAN_POINT ( 'NONE',  ( -0.0000000000000000000, 5.714773038077441700, 0.0000000000000000000 ) ) ;
#1330 = DIRECTION ( 'NONE',  ( 0.0000000000000000000, 1.000000000000000000, -0.0000000000000000000 ) ) ;
#1331 = VERTEX_POINT ( 'NONE', #13660 ) ;
#1332 = EDGE_CURVE ( 'NONE', #4192, #7964, #9795, .T. ) ;
#1333 = ORIENTED_EDGE ( 'NONE', *, *, #8599, .T. ) ;
#1334 = DIRECTION ( 'NONE',  ( -0.0000000000000000000, -0.0000000000000000000, 1.000000000000000000 ) ) ;
#1335 = CARTESIAN_POINT ( 'NONE',  ( -0.0000000000000000000, 1.214773038077438000, 0.0000000000000000000 ) ) ;
#1336 = FACE_OUTER_BOUND ( 'NONE', #4064, .T. ) ;
#1337 = ORIENTED_EDGE ( 'NONE', *, *, #10374, .T. ) ;
#1338 = CARTESIAN_POINT ( 'NONE',  ( -0.6717566005794316500, -8.670475782496389400E-017, -0.1000000000000000100 ) ) ;
#1340 = FACE_OUTER_BOUND ( 'NONE', #8044, .T. ) ;
#1339 = VECTOR ( 'NONE', #1065, 1000.000000000000000 ) ;
#1341 = ORIENTED_EDGE ( 'NONE', *, *, #1792, .F. ) ;
#1342 = VECTOR ( 'NONE', #1371, 1000.000000000000000 ) ;
#1343 = VERTEX_POINT ( 'NONE', #1616 ) ;
#1345 = DIRECTION ( 'NONE',  ( 0.0000000000000000000, 1.000000000000000000, 0.0000000000000000000 ) ) ;
#1344 = CARTESIAN_POINT ( 'NONE',  ( 0.0000000000000000000, 13.21477303807744100, -0.1000000000000000100 ) ) ;
#1346 = ORIENTED_EDGE ( 'NONE', *, *, #4289, .F. ) ;
#1347 = CARTESIAN_POINT ( 'NONE',  ( 9.671756600579392700, 22.21477303807744300, -0.1000000000000000100 ) ) ;
#1348 = VECTOR ( 'NONE', #748, 1000.000000000000000 ) ;
#1349 = DIRECTION ( 'NONE',  ( 1.000000000000000000, 1.084202172485504400E-016, 0.0000000000000000000 ) ) ;
#1350 = CARTESIAN_POINT ( 'NONE',  ( 8.351756600579392400, 0.0000000000000000000, 0.0000000000000000000 ) ) ;
#1351 = VERTEX_POINT ( 'NONE', #9313 ) ;
#1352 = ADVANCED_FACE ( 'NONE', ( #6870 ), #9348, .F. ) ;
#1353 = FACE_OUTER_BOUND ( 'NONE', #13356, .T. ) ;
#1354 = CARTESIAN_POINT ( 'NONE',  ( 0.0000000000000000000, -19.03477303807744300, 0.0000000000000000000 ) ) ;
#1355 = CC_DESIGN_APPROVAL ( #12943, ( #2069 ) ) ;
#1357 = LINE ( 'NONE', #3334, #830 ) ;
#1356 = VECTOR ( 'NONE', #7083, 1000.000000000000000 ) ;
#1358 = CARTESIAN_POINT ( 'NONE',  ( -6.351756600579429700, 0.0000000000000000000, -0.1000000000000000100 ) ) ;
#1359 = ORIENTED_EDGE ( 'NONE', *, *, #1655, .F. ) ;
#1360 = CARTESIAN_POINT ( 'NONE',  ( -38.50000000000000700, -14.99999999999999800, 0.0000000000000000000 ) ) ;
#1361 = LINE ( 'NONE', #7780, #3920 ) ;
#1362 = VERTEX_POINT ( 'NONE', #12609 ) ;
#1363 = ORIENTED_EDGE ( 'NONE', *, *, #7432, .F. ) ;
#1364 = ORIENTED_EDGE ( 'NONE', *, *, #10128, .T. ) ;
#1365 = CARTESIAN_POINT ( 'NONE',  ( -36.50000000000000700, -30.99999999999999600, 0.0000000000000000000 ) ) ;
#1366 = DIRECTION ( 'NONE',  ( 0.0000000000000000000, 0.0000000000000000000, 1.000000000000000000 ) ) ;
#1367 = CARTESIAN_POINT ( 'NONE',  ( -0.8517566005793871800, -28.03477303807744600, -0.1000000000000000100 ) ) ;
#1368 = VECTOR ( 'NONE', #3354, 1000.000000000000000 ) ;
#1369 = EDGE_CURVE ( 'NONE', #12820, #6636, #6009, .T. ) ;
#1370 = VECTOR ( 'NONE', #1292, 1000.000000000000000 ) ;
#1371 = DIRECTION ( 'NONE',  ( 1.290716872006524200E-016, -1.000000000000000000, 0.0000000000000000000 ) ) ;
#1372 = VECTOR ( 'NONE', #13058, 1000.000000000000000 ) ;
#1373 = AXIS2_PLACEMENT_3D ( 'NONE', #4149, #885, #9609 ) ;
#1374 = CARTESIAN_POINT ( 'NONE',  ( 0.0000000000000000000, 13.03477303807744100, -0.1000000000000000100 ) ) ;
#1375 = ORIENTED_EDGE ( 'NONE', *, *, #11344, .T. ) ;
#1376 = VECTOR ( 'NONE', #390, 1000.000000000000000 ) ;
#1377 = DIRECTION ( 'NONE',  ( 1.000000000000000000, 0.0000000000000000000, 0.0000000000000000000 ) ) ;
#1378 = EDGE_LOOP ( 'NONE', ( #7801, #3880, #3525, #11000 ) ) ;
#1379 = PLANE ( 'NONE',  #6785 ) ;
#1380 = DIRECTION ( 'NONE',  ( 0.0000000000000000000, 1.000000000000000000, -0.0000000000000000000 ) ) ;
#1381 = CARTESIAN_POINT ( 'NONE',  ( 11.85175660057939200, 0.0000000000000000000, 0.0000000000000000000 ) ) ;
#1382 = DIRECTION ( 'NONE',  ( -1.000000000000000000, -1.084202172485504400E-016, 0.0000000000000000000 ) ) ;
#1383 = LINE ( 'NONE', #5269, #1 ) ;
#1384 = CIRCLE ( 'NONE', #4890, 1.500000000000000000 ) ;
#1385 = LINE ( 'NONE', #4537, #9808 ) ;
#1386 = ORIENTED_EDGE ( 'NONE', *, *, #10771, .T. ) ;
#1387 = ORIENTED_EDGE ( 'NONE', *, *, #10512, .F. ) ;
#1388 = CARTESIAN_POINT ( 'NONE',  ( 0.8517566005793924000, 19.03477303807744300, -0.1000000000000000100 ) ) ;
#1389 = PLANE ( 'NONE',  #11946 ) ;
#1390 = ORIENTED_EDGE ( 'NONE', *, *, #11074, .T. ) ;
#1391 = EDGE_CURVE ( 'NONE', #459, #675, #13050, .T. ) ;
#1392 = ORIENTED_EDGE ( 'NONE', *, *, #11212, .T. ) ;
#1393 = CARTESIAN_POINT ( 'NONE',  ( 0.0000000000000000000, 5.534773038077442000, 0.0000000000000000000 ) ) ;
#1394 = AXIS2_PLACEMENT_3D ( 'NONE', #9693, #3083, #4190 ) ;
#1395 = ADVANCED_FACE ( 'NONE', ( #334 ), #13767, .T. ) ;
#1396 = CIRCLE ( 'NONE', #6545, 14.49999999999999800 ) ;
#1397 = DIRECTION ( 'NONE',  ( -0.0000000000000000000, 0.0000000000000000000, 1.000000000000000000 ) ) ;
#1398 = DIRECTION ( 'NONE',  ( -0.0000000000000000000, 0.0000000000000000000, 1.000000000000000000 ) ) ;
#1399 = VECTOR ( 'NONE', #13136, 1000.000000000000000 ) ;
#1400 = ORIENTED_EDGE ( 'NONE', *, *, #6012, .T. ) ;
#1401 = CIRCLE ( 'NONE', #2120, 1.500000000000000000 ) ;
#1402 = AXIS2_PLACEMENT_3D ( 'NONE', #13495, #428, #4896 ) ;
#1403 = DIRECTION ( 'NONE',  ( 0.0000000000000000000, 1.000000000000000000, -0.0000000000000000000 ) ) ;
#1404 = ORIENTED_EDGE ( 'NONE', *, *, #11797, .T. ) ;
#1405 = DIRECTION ( 'NONE',  ( 1.000000000000000000, 0.0000000000000000000, 0.0000000000000000000 ) ) ;
#1406 = DIRECTION ( 'NONE',  ( 0.0000000000000000000, 1.000000000000000000, -0.0000000000000000000 ) ) ;
#1407 = ORIENTED_EDGE ( 'NONE', *, *, #2310, .F. ) ;
#1408 = DIRECTION ( 'NONE',  ( 0.0000000000000000000, 0.0000000000000000000, -1.000000000000000000 ) ) ;
#1409 = VERTEX_POINT ( 'NONE', #4965 ) ;
#1410 = CARTESIAN_POINT ( 'NONE',  ( -4.517018672145639800, 3.142857142858237000, -3.000000000000000000 ) ) ;
#1411 = EDGE_CURVE ( 'NONE', #2995, #11842, #4267, .T. ) ;
#1412 = LINE ( 'NONE', #7974, #3459 ) ;
#1413 = EDGE_CURVE ( 'NONE', #6767, #5955, #7570, .T. ) ;
#1414 = VECTOR ( 'NONE', #4005, 1000.000000000000000 ) ;
#1415 = CARTESIAN_POINT ( 'NONE',  ( -8.170714915823106500, 17.53477303807743900, -0.1000000000000000100 ) ) ;
#1416 = ORIENTED_EDGE ( 'NONE', *, *, #10326, .T. ) ;
#1417 = ADVANCED_FACE ( 'NONE', ( #13563 ), #8451, .F. ) ;
#1418 = CARTESIAN_POINT ( 'NONE',  ( 0.09104168475664752000, 1.499999999999995800, -3.000000000000000000 ) ) ;
#1419 = EDGE_LOOP ( 'NONE', ( #12095, #1009, #910, #5114 ) ) ;
#1420 = VERTEX_POINT ( 'NONE', #9495 ) ;
#1421 = CARTESIAN_POINT ( 'NONE',  ( -15.17071491582310600, 31.59000000000000700, 0.0000000000000000000 ) ) ;
#1422 = EDGE_CURVE ( 'NONE', #6076, #10570, #8604, .T. ) ;
#1423 = PLANE ( 'NONE',  #6071 ) ;
#1424 = VECTOR ( 'NONE', #4508, 1000.000000000000000 ) ;
#1425 = DIRECTION ( 'NONE',  ( -0.0000000000000000000, -0.0000000000000000000, 1.000000000000000000 ) ) ;
#1426 = CARTESIAN_POINT ( 'NONE',  ( -15.35071491582310600, 31.41000000000000700, -0.1000000000000000100 ) ) ;
#1427 = ADVANCED_FACE ( 'NONE', ( #3054 ), #6264, .T. ) ;
#1428 = CARTESIAN_POINT ( 'NONE',  ( 15.17175660057934500, -28.21477303807744600, -0.1000000000000000100 ) ) ;
#1429 = VECTOR ( 'NONE', #6876, 1000.000000000000000 ) ;
#1430 = CARTESIAN_POINT ( 'NONE',  ( 15.17175660057939300, 31.59000000000000700, -0.1000000000000000100 ) ) ;
#1431 = DIRECTION ( 'NONE',  ( 0.0000000000000000000, 0.0000000000000000000, 1.000000000000000000 ) ) ;
#1432 = LINE ( 'NONE', #12938, #7979 ) ;
#1433 = EDGE_CURVE ( 'NONE', #13567, #7544, #174, .T. ) ;
#1434 = CC_DESIGN_DATE_AND_TIME_ASSIGNMENT ( #11451, #2279, ( #5844 ) ) ;
#1435 = VECTOR ( 'NONE', #7200, 1000.000000000000000 ) ;
#1436 = VERTEX_POINT ( 'NONE', #10567 ) ;
#1437 = DIRECTION ( 'NONE',  ( 0.0000000000000000000, -1.000000000000000000, 0.0000000000000000000 ) ) ;
#1438 = CARTESIAN_POINT ( 'NONE',  ( -9.500000000000003600, 15.00000000000000000, -3.000000000000000000 ) ) ;
#1439 = CARTESIAN_POINT ( 'NONE',  ( 11.85175660057939200, -25.03477303807744600, -0.1000000000000000100 ) ) ;
#1440 = VERTEX_POINT ( 'NONE', #2944 ) ;
#1441 = VECTOR ( 'NONE', #7799, 1000.000000000000000 ) ;
#1442 = DIRECTION ( 'NONE',  ( 1.000000000000000000, 0.0000000000000000000, 0.0000000000000000000 ) ) ;
#1443 = VECTOR ( 'NONE', #11678, 1000.000000000000000 ) ;
#1444 = EDGE_CURVE ( 'NONE', #4730, #3866, #11835, .T. ) ;
#1445 = EDGE_LOOP ( 'NONE', ( #1837, #6842, #4244, #5649 ) ) ;
#1446 = CARTESIAN_POINT ( 'NONE',  ( -8.171756600579426400, -19.21477303807744300, -0.1000000000000000100 ) ) ;
#1447 = VECTOR ( 'NONE', #10063, 1000.000000000000000 ) ;
#1448 = AXIS2_PLACEMENT_3D ( 'NONE', #6213, #2696, #8310 ) ;
#1449 = ORIENTED_EDGE ( 'NONE', *, *, #10509, .T. ) ;
#1450 = AXIS2_PLACEMENT_3D ( 'NONE', #11718, #8490, #2961 ) ;
#1451 = VERTEX_POINT ( 'NONE', #12863 ) ;
#1453 = VECTOR ( 'NONE', #13248, 1000.000000000000000 ) ;
#1452 = DIRECTION ( 'NONE',  ( -0.0000000000000000000, 0.0000000000000000000, 1.000000000000000000 ) ) ;
#1454 = CARTESIAN_POINT ( 'NONE',  ( 0.8517566005794738900, -26.71477303807745000, 0.0000000000000000000 ) ) ;
#1455 = DIRECTION ( 'NONE',  ( 1.642730564371978700E-016, -1.000000000000000000, 0.0000000000000000000 ) ) ;
#1456 = VERTEX_POINT ( 'NONE', #11781 ) ;
#1457 = ADVANCED_FACE ( 'NONE', ( #11155 ), #12914, .F. ) ;
#1458 = DIRECTION ( 'NONE',  ( 1.000000000000000000, 1.734723475976807100E-015, 0.0000000000000000000 ) ) ;
#1459 = LINE ( 'NONE', #749, #6095 ) ;
#1460 = ORIENTED_EDGE ( 'NONE', *, *, #9243, .F. ) ;
#1461 = EDGE_CURVE ( 'NONE', #10294, #6290, #12193, .T. ) ;
#1462 = CARTESIAN_POINT ( 'NONE',  ( 0.7743473150475203000, 1.250508054722739400, -3.000000000000000000 ) ) ;
#1463 = ORIENTED_EDGE ( 'NONE', *, *, #5118, .F. ) ;
#1464 = DIRECTION ( 'NONE',  ( -0.0000000000000000000, -0.0000000000000000000, 1.000000000000000000 ) ) ;
#1465 = EDGE_CURVE ( 'NONE', #5628, #14001, #2389, .T. ) ;
#1466 = VERTEX_POINT ( 'NONE', #6315 ) ;
#1467 = CARTESIAN_POINT ( 'NONE',  ( 8.171756600579392700, 0.0000000000000000000, -0.1000000000000000100 ) ) ;
#1468 = CARTESIAN_POINT ( 'NONE',  ( 8.171756600579392700, 0.0000000000000000000, -0.1000000000000000100 ) ) ;
#1469 = VECTOR ( 'NONE', #1208, 1000.000000000000000 ) ;
#1470 = ORIENTED_EDGE ( 'NONE', *, *, #1613, .F. ) ;
#1471 = DIRECTION ( 'NONE',  ( 1.000000000000000000, 0.0000000000000000000, 0.0000000000000000000 ) ) ;
#1472 = ORIENTED_EDGE ( 'NONE', *, *, #12084, .T. ) ;
#1473 = FACE_OUTER_BOUND ( 'NONE', #11291, .T. ) ;
#1474 = VERTEX_POINT ( 'NONE', #2981 ) ;
#1475 = CARTESIAN_POINT ( 'NONE',  ( 0.6717566005793895700, 8.670475782495845800E-017, 0.0000000000000000000 ) ) ;
#1476 = ORIENTED_EDGE ( 'NONE', *, *, #4991, .F. ) ;
#1477 = ORIENTED_EDGE ( 'NONE', *, *, #9661, .F. ) ;
#1478 = DIRECTION ( 'NONE',  ( 0.0000000000000000000, -0.0000000000000000000, -1.000000000000000000 ) ) ;
#1479 = VERTEX_POINT ( 'NONE', #6127 ) ;
#1480 = PERSON_AND_ORGANIZATION ( #13254, #10766 ) ;
#1481 = EDGE_CURVE ( 'NONE', #10117, #12500, #11508, .T. ) ;
#1482 = CARTESIAN_POINT ( 'NONE',  ( 0.0005208423781716396000, 0.9999999999989825900, -3.000000000000000000 ) ) ;
#1483 = DIRECTION ( 'NONE',  ( 0.0000000000000000000, 0.0000000000000000000, 1.000000000000000000 ) ) ;
#1484 = ORIENTED_EDGE ( 'NONE', *, *, #10554, .T. ) ;
#1485 = CARTESIAN_POINT ( 'NONE',  ( -38.50000000000000700, -14.99999999999999800, -3.000000000000000000 ) ) ;
#1486 = EDGE_CURVE ( 'NONE', #12554, #6334, #10141, .T. ) ;
#1487 = ORIENTED_EDGE ( 'NONE', *, *, #8065, .T. ) ;
#1489 = LINE ( 'NONE', #5062, #4762 ) ;
#1488 = CIRCLE ( 'NONE', #3078, 1.500000000000000000 ) ;
#1490 = ADVANCED_FACE ( 'NONE', ( #4633 ), #13818, .T. ) ;
#1491 = DIRECTION ( 'NONE',  ( 0.0000000000000000000, -0.0000000000000000000, -1.000000000000000000 ) ) ;
#1492 = EDGE_CURVE ( 'NONE', #1420, #5758, #5304, .T. ) ;
#1493 = ORIENTED_EDGE ( 'NONE', *, *, #1250, .F. ) ;
#1494 = AXIS2_PLACEMENT_3D ( 'NONE', #9418, #11595, #745 ) ;
#1495 = ORIENTED_EDGE ( 'NONE', *, *, #6247, .F. ) ;
#1496 = ORIENTED_EDGE ( 'NONE', *, *, #2887, .T. ) ;
#1497 = PERSON_AND_ORGANIZATION ( #13254, #10766 ) ;
#1498 = ORIENTED_EDGE ( 'NONE', *, *, #6608, .F. ) ;
#1499 = DIRECTION ( 'NONE',  ( -1.000000000000000000, 0.0000000000000000000, -0.0000000000000000000 ) ) ;
#1500 = EDGE_LOOP ( 'NONE', ( #5471, #4891, #10085, #14155 ) ) ;
#1502 = LINE ( 'NONE', #6661, #1843 ) ;
#1501 = LINE ( 'NONE', #11542, #11973 ) ;
#1503 = CARTESIAN_POINT ( 'NONE',  ( 0.0000000000000000000, 0.9999999999999956700, -3.000000000000000000 ) ) ;
#1504 = CARTESIAN_POINT ( 'NONE',  ( -0.0000000000000000000, 23.53477303807744600, 0.0000000000000000000 ) ) ;
#1505 = ORIENTED_EDGE ( 'NONE', *, *, #4818, .F. ) ;
#1506 = LINE ( 'NONE', #5119, #11092 ) ;
#1507 = CARTESIAN_POINT ( 'NONE',  ( 9.499999999999994700, 15.00000000000000200, -3.000000000000000000 ) ) ;
#1508 = ORIENTED_EDGE ( 'NONE', *, *, #2939, .T. ) ;
#1509 = EDGE_CURVE ( 'NONE', #7714, #4365, #9292, .T. ) ;
#1510 = VERTEX_POINT ( 'NONE', #7279 ) ;
#1511 = ORIENTED_EDGE ( 'NONE', *, *, #3983, .T. ) ;
#1512 = EDGE_CURVE ( 'NONE', #9231, #12708, #9460, .T. ) ;
#1513 = ORIENTED_EDGE ( 'NONE', *, *, #9355, .T. ) ;
#1514 = ORIENTED_EDGE ( 'NONE', *, *, #12512, .T. ) ;
#1515 = CARTESIAN_POINT ( 'NONE',  ( -4.171756600579373100, -5.534773038077409200, 0.0000000000000000000 ) ) ;
#1516 = DIRECTION ( 'NONE',  ( -2.040851148208008200E-016, 1.000000000000000000, 0.0000000000000000000 ) ) ;
#1517 = VECTOR ( 'NONE', #10244, 1000.000000000000000 ) ;
#1518 = CARTESIAN_POINT ( 'NONE',  ( 2.931630559502044300E-014, -1.034773038077843000, 0.0000000000000000000 ) ) ;
#1519 = ORIENTED_EDGE ( 'NONE', *, *, #11438, .F. ) ;
#1521 = LINE ( 'NONE', #6309, #9943 ) ;
#1520 = FACE_OUTER_BOUND ( 'NONE', #1100, .T. ) ;
#1522 = DIRECTION ( 'NONE',  ( -1.000000000000000000, 0.0000000000000000000, 0.0000000000000000000 ) ) ;
#1523 = EDGE_CURVE ( 'NONE', #12154, #5953, #11316, .T. ) ;
#1524 = EDGE_LOOP ( 'NONE', ( #1632, #10780, #13722, #6443 ) ) ;
#1525 = PERSON_AND_ORGANIZATION_ROLE ( 'classification_officer' ) ;
#1526 = CIRCLE ( 'NONE', #4230, 14.50000000000000000 ) ;
#1527 = ORIENTED_EDGE ( 'NONE', *, *, #12649, .F. ) ;
#1528 = CARTESIAN_POINT ( 'NONE',  ( -24.00000000000000000, -15.00000000000000000, -3.000000000000000000 ) ) ;
#1529 = DIRECTION ( 'NONE',  ( 1.000000000000000000, 0.0000000000000000000, 0.0000000000000000000 ) ) ;
#1530 = ORIENTED_EDGE ( 'NONE', *, *, #6093, .T. ) ;
#1531 = ORIENTED_EDGE ( 'NONE', *, *, #14230, .T. ) ;
#1532 = LINE ( 'NONE', #4281, #10456 ) ;
#1533 = LINE ( 'NONE', #6676, #9959 ) ;
#1534 = LINE ( 'NONE', #11312, #8934 ) ;
#1535 = ADVANCED_FACE ( 'NONE', ( #2729 ), #9512, .F. ) ;
#1536 = CARTESIAN_POINT ( 'NONE',  ( -0.8517566005794323700, -1.399206601177405200E-016, -0.1000000000000000100 ) ) ;
#1537 = CARTESIAN_POINT ( 'NONE',  ( 0.0000000000000000000, 2.714773038077437300, -0.1000000000000000100 ) ) ;
#1538 = ORIENTED_EDGE ( 'NONE', *, *, #14105, .F. ) ;
#1539 = VECTOR ( 'NONE', #6777, 1000.000000000000000 ) ;
#1540 = DIRECTION ( 'NONE',  ( -1.000000000000000000, 0.0000000000000000000, 0.0000000000000000000 ) ) ;
#1541 = VERTEX_POINT ( 'NONE', #9553 ) ;
#1542 = CARTESIAN_POINT ( 'NONE',  ( 11.35175660057939200, 0.0000000000000000000, -0.1000000000000000100 ) ) ;
#1543 = AXIS2_PLACEMENT_3D ( 'NONE', #12884, #1882, #14021 ) ;
#1544 = VERTEX_POINT ( 'NONE', #12768 ) ;
#1545 = CARTESIAN_POINT ( 'NONE',  ( 8.351756600579392400, 0.0000000000000000000, 0.0000000000000000000 ) ) ;
#1546 = AXIS2_PLACEMENT_3D ( 'NONE', #2839, #737, #7273 ) ;
#1547 = FACE_OUTER_BOUND ( 'NONE', #10465, .T. ) ;
#1548 = VECTOR ( 'NONE', #810, 1000.000000000000000 ) ;
#1549 = DIRECTION ( 'NONE',  ( 0.0000000000000000000, -0.0000000000000000000, -1.000000000000000000 ) ) ;
#1550 = VECTOR ( 'NONE', #1327, 1000.000000000000000 ) ;
#1551 = VERTEX_POINT ( 'NONE', #10643 ) ;
#1552 = ORIENTED_EDGE ( 'NONE', *, *, #11527, .F. ) ;
#1553 = EDGE_LOOP ( 'NONE', ( #9394, #2113, #251, #9397 ) ) ;
#1554 = CARTESIAN_POINT ( 'NONE',  ( 0.0005208423781716396000, 0.9999999999989825900, 0.0000000000000000000 ) ) ;
#1555 = ORIENTED_EDGE ( 'NONE', *, *, #10231, .T. ) ;
#1556 = EDGE_CURVE ( 'NONE', #7655, #6609, #8944, .T. ) ;
#1557 = DIRECTION ( 'NONE',  ( 1.642730564371980700E-016, -1.000000000000000000, 0.0000000000000000000 ) ) ;
#1558 = DIRECTION ( 'NONE',  ( -1.000000000000000000, -1.642730564371980700E-016, 0.0000000000000000000 ) ) ;
#1559 = EDGE_CURVE ( 'NONE', #11600, #3239, #13907, .T. ) ;
#1560 = DIRECTION ( 'NONE',  ( 1.000000000000000000, 0.0000000000000000000, 0.0000000000000000000 ) ) ;
#1561 = VECTOR ( 'NONE', #7038, 1000.000000000000000 ) ;
#1562 = ORIENTED_EDGE ( 'NONE', *, *, #12893, .F. ) ;
#1563 = FACE_OUTER_BOUND ( 'NONE', #12229, .T. ) ;
#1564 = EDGE_LOOP ( 'NONE', ( #9824, #8208, #8362, #4280 ) ) ;
#1565 = DIRECTION ( 'NONE',  ( -1.000000000000000000, 0.0000000000000000000, 0.0000000000000000000 ) ) ;
#1566 = EDGE_LOOP ( 'NONE', ( #1511, #8726, #8796, #8194 ) ) ;
#1567 = DIRECTION ( 'NONE',  ( 1.290716872006552300E-016, -1.000000000000000000, 0.0000000000000000000 ) ) ;
#1568 = CARTESIAN_POINT ( 'NONE',  ( 0.0000000000000000000, 17.71477303807743900, -0.1000000000000000100 ) ) ;
#1569 = ADVANCED_FACE ( 'NONE', ( #13399, #6344 ), #6522, .T. ) ;
#1570 = ORIENTED_EDGE ( 'NONE', *, *, #485, .F. ) ;
#1571 = CARTESIAN_POINT ( 'NONE',  ( 0.0000000000000000000, 13.21477303807744100, -0.1000000000000000100 ) ) ;
#1572 = DIRECTION ( 'NONE',  ( 0.0000000000000000000, -1.000000000000000000, 0.0000000000000000000 ) ) ;
#1573 = APPLICATION_PROTOCOL_DEFINITION ( 'international standard', 'config_control_design', 1994, #454 ) ;
#1574 = LINE ( 'NONE', #4167, #9821 ) ;
#1575 = CARTESIAN_POINT ( 'NONE',  ( -0.8507149158221811700, 0.0000000000000000000, -0.1000000000000000100 ) ) ;
#1576 = CARTESIAN_POINT ( 'NONE',  ( 11.85175660057939200, 0.0000000000000000000, -0.1000000000000000100 ) ) ;
#1577 = LINE ( 'NONE', #7973, #7784 ) ;
#1578 = EDGE_CURVE ( 'NONE', #9053, #13015, #3424, .T. ) ;
#1579 = VERTEX_POINT ( 'NONE', #12044 ) ;
#1580 = FACE_OUTER_BOUND ( 'NONE', #3887, .T. ) ;
#1581 = EDGE_LOOP ( 'NONE', ( #11019, #1766, #13882, #2601 ) ) ;
#1582 = EDGE_CURVE ( 'NONE', #11599, #4316, #3932, .T. ) ;
#1583 = DIRECTION ( 'NONE',  ( -1.000000000000000000, 0.0000000000000000000, 0.0000000000000000000 ) ) ;
#1584 = DIRECTION ( 'NONE',  ( 0.0000000000000000000, -1.000000000000000000, 0.0000000000000000000 ) ) ;
#1585 = EDGE_CURVE ( 'NONE', #2333, #7513, #13749, .T. ) ;
#1586 = ORIENTED_EDGE ( 'NONE', *, *, #219, .T. ) ;
#1587 = AXIS2_PLACEMENT_3D ( 'NONE', #1889, #1927, #7441 ) ;
#1588 = DIRECTION ( 'NONE',  ( 1.642730564371974000E-016, -1.000000000000000000, 0.0000000000000000000 ) ) ;
#1589 = DIRECTION ( 'NONE',  ( 1.000000000000000000, -8.673617379884033500E-016, 0.0000000000000000000 ) ) ;
#1590 = AXIS2_PLACEMENT_3D ( 'NONE', #7141, #3831, #7189 ) ;
#1591 = CARTESIAN_POINT ( 'NONE',  ( -4.171756600579373100, 0.0000000000000000000, 0.0000000000000000000 ) ) ;
#1592 = CARTESIAN_POINT ( 'NONE',  ( -0.6717566005794315400, -8.670475782496388200E-017, -0.1000000000000000100 ) ) ;
#1593 = LINE ( 'NONE', #12340, #12931 ) ;
#1594 = ORIENTED_EDGE ( 'NONE', *, *, #13643, .F. ) ;
#1595 = DIRECTION ( 'NONE',  ( 1.000000000000000000, 0.0000000000000000000, 0.0000000000000000000 ) ) ;
#1596 = DIRECTION ( 'NONE',  ( 0.0000000000000000000, 1.000000000000000000, 0.0000000000000000000 ) ) ;
#1597 = LINE ( 'NONE', #1381, #12936 ) ;
#1598 = CARTESIAN_POINT ( 'NONE',  ( 0.0000000000000000000, -26.53477303807745000, -0.1000000000000000100 ) ) ;
#1599 = EDGE_CURVE ( 'NONE', #1479, #2666, #12011, .T. ) ;
#1600 = EDGE_CURVE ( 'NONE', #5613, #5041, #1015, .T. ) ;
#1601 = CARTESIAN_POINT ( 'NONE',  ( 0.0000000000000000000, -22.03477303807744300, 0.0000000000000000000 ) ) ;
#1602 = DIRECTION ( 'NONE',  ( 1.000000000000000000, 0.0000000000000000000, 0.0000000000000000000 ) ) ;
#1603 = CARTESIAN_POINT ( 'NONE',  ( -23.92535833901482100, 0.01246133360421052300, -0.1000000000000000100 ) ) ;
#1605 = LINE ( 'NONE', #12237, #12602 ) ;
#1604 = AXIS2_PLACEMENT_3D ( 'NONE', #12972, #8708, #896 ) ;
#1606 = CARTESIAN_POINT ( 'NONE',  ( 0.6717566005793923500, 10.21477303807744400, -0.1000000000000000100 ) ) ;
#1607 = DIRECTION ( 'NONE',  ( 0.0000000000000000000, 0.0000000000000000000, -1.000000000000000000 ) ) ;
#1608 = DIRECTION ( 'NONE',  ( -0.0000000000000000000, 0.0000000000000000000, 1.000000000000000000 ) ) ;
#1609 = LINE ( 'NONE', #9570, #13630 ) ;
#1610 = AXIS2_PLACEMENT_3D ( 'NONE', #8458, #1850, #9546 ) ;
#1611 = ADVANCED_FACE ( 'NONE', ( #492 ), #1052, .T. ) ;
#1612 = DIRECTION ( 'NONE',  ( -0.0000000000000000000, -0.0000000000000000000, 1.000000000000000000 ) ) ;
#1613 = EDGE_CURVE ( 'NONE', #10588, #825, #9446, .T. ) ;
#1614 = CARTESIAN_POINT ( 'NONE',  ( 8.351756600579392400, -19.03477303807744300, 0.0000000000000000000 ) ) ;
#1615 = CARTESIAN_POINT ( 'NONE',  ( -40.00000000000000700, -3.854941057726238700E-015, -3.000000000000000000 ) ) ;
#1616 = CARTESIAN_POINT ( 'NONE',  ( -9.851756600579426100, -23.71477303807744600, -0.1000000000000000100 ) ) ;
#1617 = VECTOR ( 'NONE', #12902, 1000.000000000000000 ) ;
#1618 = PLANE ( 'NONE',  #924 ) ;
#1619 = VECTOR ( 'NONE', #12182, 1000.000000000000000 ) ;
#1620 = FACE_OUTER_BOUND ( 'NONE', #6208, .T. ) ;
#1621 = PERSON_AND_ORGANIZATION_ROLE ( 'classification_officer' ) ;
#1622 = DIRECTION ( 'NONE',  ( 0.0000000000000000000, -0.0000000000000000000, -1.000000000000000000 ) ) ;
#1623 = CARTESIAN_POINT ( 'NONE',  ( -0.0000000000000000000, -1.250000000000004700, 0.0000000000000000000 ) ) ;
#1624 = VERTEX_POINT ( 'NONE', #1995 ) ;
#1625 = AXIS2_PLACEMENT_3D ( 'NONE', #11239, #1608, #7044 ) ;
#1626 = CARTESIAN_POINT ( 'NONE',  ( -0.6717566005793871300, -28.21477303807744600, 0.0000000000000000000 ) ) ;
#1627 = ORIENTED_EDGE ( 'NONE', *, *, #1664, .T. ) ;
#1628 = DIRECTION ( 'NONE',  ( 1.000000000000000000, 0.0000000000000000000, 0.0000000000000000000 ) ) ;
#1629 = FACE_OUTER_BOUND ( 'NONE', #11357, .T. ) ;
#1630 = EDGE_CURVE ( 'NONE', #9785, #5396, #12533, .T. ) ;
#1631 = SECURITY_CLASSIFICATION ( '', '', #4968 ) ;
#1632 = ORIENTED_EDGE ( 'NONE', *, *, #13322, .F. ) ;
#1633 = LINE ( 'NONE', #180, #6948 ) ;
#1634 = CARTESIAN_POINT ( 'NONE',  ( 0.0000000000000000000, 23.71477303807744600, 0.0000000000000000000 ) ) ;
#1635 = VECTOR ( 'NONE', #8678, 1000.000000000000000 ) ;
#1636 = DIRECTION ( 'NONE',  ( 1.000000000000000000, 0.0000000000000000000, 0.0000000000000000000 ) ) ;
#1637 = DIRECTION ( 'NONE',  ( 1.000000000000000000, 0.0000000000000000000, 0.0000000000000000000 ) ) ;
#1638 = VERTEX_POINT ( 'NONE', #10878 ) ;
#1639 = ADVANCED_FACE ( 'NONE', ( #13038 ), #6571, .T. ) ;
#1640 = ORIENTED_EDGE ( 'NONE', *, *, #1709, .F. ) ;
#1641 = LINE ( 'NONE', #9957, #6425 ) ;
#1642 = EDGE_CURVE ( 'NONE', #7351, #8447, #10298, .T. ) ;
#1643 = DIRECTION ( 'NONE',  ( -1.000000000000000000, 0.0000000000000000000, 0.0000000000000000000 ) ) ;
#1644 = CARTESIAN_POINT ( 'NONE',  ( 1.220338593732197900E-015, -7.034773038077728900, 0.0000000000000000000 ) ) ;
#1645 = VECTOR ( 'NONE', #2372, 1000.000000000000000 ) ;
#1646 = DIRECTION ( 'NONE',  ( 0.0000000000000000000, 1.000000000000000000, -0.0000000000000000000 ) ) ;
#1647 = ORIENTED_EDGE ( 'NONE', *, *, #9433, .T. ) ;
#1648 = AXIS2_PLACEMENT_3D ( 'NONE', #10482, #3801, #10432 ) ;
#1649 = ORIENTED_EDGE ( 'NONE', *, *, #14084, .F. ) ;
#1650 = ORIENTED_EDGE ( 'NONE', *, *, #477, .F. ) ;
#1651 = CARTESIAN_POINT ( 'NONE',  ( 0.7716780982019022500, -1.250000000000004000, -3.000000000000000000 ) ) ;
#1652 = DIRECTION ( 'NONE',  ( 0.0000000000000000000, -0.0000000000000000000, -1.000000000000000000 ) ) ;
#1653 = DIRECTION ( 'NONE',  ( 1.000000000000000000, 0.0000000000000000000, 0.0000000000000000000 ) ) ;
#1654 = ORIENTED_EDGE ( 'NONE', *, *, #6940, .T. ) ;
#1655 = EDGE_CURVE ( 'NONE', #10582, #6975, #3576, .T. ) ;
#1656 = CARTESIAN_POINT ( 'NONE',  ( 0.6717566005793923500, 20.53477303807744300, -0.1000000000000000100 ) ) ;
#1657 = DIRECTION ( 'NONE',  ( -1.000000000000000000, 0.0000000000000000000, -0.0000000000000000000 ) ) ;
#1658 = ORIENTED_EDGE ( 'NONE', *, *, #3439, .F. ) ;
#1659 = EDGE_LOOP ( 'NONE', ( #4770, #13912, #4779, #10305 ) ) ;
#1660 = EDGE_CURVE ( 'NONE', #2579, #6041, #11140, .T. ) ;
#1661 = DIRECTION ( 'NONE',  ( -0.0000000000000000000, -0.0000000000000000000, 1.000000000000000000 ) ) ;
#1662 = FACE_OUTER_BOUND ( 'NONE', #10447, .T. ) ;
#1663 = DIRECTION ( 'NONE',  ( 1.000000000000000000, 0.0000000000000000000, 0.0000000000000000000 ) ) ;
#1664 = EDGE_CURVE ( 'NONE', #1474, #1109, #10789, .T. ) ;
#1665 = VERTEX_POINT ( 'NONE', #8699 ) ;
#1666 = CARTESIAN_POINT ( 'NONE',  ( -0.7716780982019411100, -1.250000000000004700, -3.000000000000000000 ) ) ;
#1667 = ORIENTED_EDGE ( 'NONE', *, *, #5938, .F. ) ;
#1668 = ORIENTED_EDGE ( 'NONE', *, *, #2384, .F. ) ;
#1669 = AXIS2_PLACEMENT_3D ( 'NONE', #6396, #5336, #9641 ) ;
#1670 = PERSON_AND_ORGANIZATION ( #13254, #10766 ) ;
#1671 = CARTESIAN_POINT ( 'NONE',  ( -11.35175660057943100, -5.714773038077409800, -0.1000000000000000100 ) ) ;
#1672 = ORIENTED_EDGE ( 'NONE', *, *, #12348, .F. ) ;
#1673 = DIRECTION ( 'NONE',  ( 1.000000000000000000, 0.0000000000000000000, 0.0000000000000000000 ) ) ;
#1674 = AXIS2_PLACEMENT_3D ( 'NONE', #8585, #12983, #10677 ) ;
#1675 = VERTEX_POINT ( 'NONE', #3086 ) ;
#1676 = EDGE_LOOP ( 'NONE', ( #12962, #8106, #10123, #13948 ) ) ;
#1677 = CARTESIAN_POINT ( 'NONE',  ( -0.8507149158231057700, 0.0000000000000000000, -0.1000000000000000100 ) ) ;
#1679 = CYLINDRICAL_SURFACE ( 'NONE', #5540, 14.49999999999999800 ) ;
#1678 = LINE ( 'NONE', #7136, #7875 ) ;
#1680 = EDGE_LOOP ( 'NONE', ( #9816, #5841, #6482, #7769, #6494, #9562, #1514, #9431, #8618, #12434, #5942, #596, #8671, #2545, #5166, #9668, #1364, #817, #4622, #14069, #476, #11819, #12869, #10079, #12, #10553, #630, #3415, #1698, #2491, #13378, #6417, #11338, #4624, #12324, #9764, #9576, #984, #12456, #3605, #10007, #3523, #7521, #4835, #2112, #9259, #11948, #10159, #1317, #9080, #3517, #12052, #1218, #11568, #7014, #5745, #9104, #12295, #13324, #7428, #11440, #12469, #7895, #1849, #2107, #3793, #7236, #4223, #2975, #846, #1032, #10989, #6049, #13424, #62, #12827, #989, #6469, #9634, #1346, #13885, #8038 ) ) ;
#1681 = ORIENTED_EDGE ( 'NONE', *, *, #7656, .F. ) ;
#1682 = ADVANCED_FACE ( 'NONE', ( #1181 ), #4194, .T. ) ;
#1683 = CARTESIAN_POINT ( 'NONE',  ( 0.09104168475664696500, 0.9999999999999956700, -3.000000000000000000 ) ) ;
#1684 = ORIENTED_EDGE ( 'NONE', *, *, #5893, .F. ) ;
#1685 = EDGE_CURVE ( 'NONE', #11812, #5075, #3041, .T. ) ;
#1686 = DIRECTION ( 'NONE',  ( -0.0000000000000000000, -0.0000000000000000000, 1.000000000000000000 ) ) ;
#1687 = CARTESIAN_POINT ( 'NONE',  ( 0.6717566005794740600, -28.21477303807744600, -0.1000000000000000100 ) ) ;
#1688 = EDGE_CURVE ( 'NONE', #9039, #11002, #7046, .T. ) ;
#1689 = LINE ( 'NONE', #1542, #13019 ) ;
#1690 = ORIENTED_EDGE ( 'NONE', *, *, #6867, .F. ) ;
#1691 = EDGE_CURVE ( 'NONE', #9589, #7031, #7406, .T. ) ;
#1693 = LINE ( 'NONE', #6446, #8055 ) ;
#1692 = VECTOR ( 'NONE', #2929, 1000.000000000000000 ) ;
#1694 = VERTEX_POINT ( 'NONE', #90 ) ;
#1695 = CARTESIAN_POINT ( 'NONE',  ( -11.85175660057942600, -26.71477303807745000, 0.0000000000000000000 ) ) ;
#1697 = VECTOR ( 'NONE', #6640, 1000.000000000000000 ) ;
#1696 = AXIS2_PLACEMENT_3D ( 'NONE', #12245, #11071, #50 ) ;
#1698 = ORIENTED_EDGE ( 'NONE', *, *, #2435, .T. ) ;
#1699 = EDGE_CURVE ( 'NONE', #10279, #3844, #11993, .T. ) ;
#1700 = ORIENTED_EDGE ( 'NONE', *, *, #6592, .T. ) ;
#1701 = DIRECTION ( 'NONE',  ( -1.000000000000000000, -2.312964634635743000E-016, 0.0000000000000000000 ) ) ;
#1702 = FACE_BOUND ( 'NONE', #7710, .T. ) ;
#1703 = EDGE_LOOP ( 'NONE', ( #10927, #12043, #6929, #5120 ) ) ;
#1704 = CARTESIAN_POINT ( 'NONE',  ( 0.0000000000000000000, 14.53477303807744100, 0.0000000000000000000 ) ) ;
#1705 = FACE_OUTER_BOUND ( 'NONE', #11610, .T. ) ;
#1706 = CARTESIAN_POINT ( 'NONE',  ( -9.670714915823104700, 0.0000000000000000000, -0.1000000000000000100 ) ) ;
#1708 = FACE_OUTER_BOUND ( 'NONE', #8226, .T. ) ;
#1707 = LINE ( 'NONE', #2292, #7903 ) ;
#1709 = EDGE_CURVE ( 'NONE', #14119, #9365, #10131, .T. ) ;
#1710 = VERTEX_POINT ( 'NONE', #6757 ) ;
#1711 = FACE_OUTER_BOUND ( 'NONE', #8461, .T. ) ;
#1712 = VERTEX_POINT ( 'NONE', #7937 ) ;
#1713 = DIRECTION ( 'NONE',  ( 1.000000000000000000, 0.0000000000000000000, 0.0000000000000000000 ) ) ;
#1714 = ORIENTED_EDGE ( 'NONE', *, *, #7693, .T. ) ;
#1715 = CARTESIAN_POINT ( 'NONE',  ( 0.0000000000000000000, -17.53477303807743900, -0.1000000000000000100 ) ) ;
#1716 = ADVANCED_FACE ( 'NONE', ( #6683 ), #11175, .F. ) ;
#1717 = DIRECTION ( 'NONE',  ( -1.000000000000000000, -2.312964634635457500E-016, 0.0000000000000000000 ) ) ;
#1718 = CARTESIAN_POINT ( 'NONE',  ( 0.0000000000000000000, -1.250000000000004000, -3.000000000000000000 ) ) ;
#1719 = DIRECTION ( 'NONE',  ( 0.0000000000000000000, -1.000000000000000000, 0.0000000000000000000 ) ) ;
#1720 = VECTOR ( 'NONE', #9905, 1000.000000000000000 ) ;
#1721 = EDGE_CURVE ( 'NONE', #9088, #593, #7228, .T. ) ;
#1722 = CC_DESIGN_APPROVAL ( #13771, ( #5844 ) ) ;
#1723 = LINE ( 'NONE', #8808, #11834 ) ;
#1724 = SECURITY_CLASSIFICATION_LEVEL ( 'unclassified' ) ;
#1725 = VECTOR ( 'NONE', #10353, 1000.000000000000000 ) ;
#1726 = CARTESIAN_POINT ( 'NONE',  ( -0.0000000000000000000, 8.714773038077448000, 0.0000000000000000000 ) ) ;
#1727 = DIRECTION ( 'NONE',  ( 0.0000000000000000000, -0.0000000000000000000, -1.000000000000000000 ) ) ;
#1728 = EDGE_LOOP ( 'NONE', ( #2161, #654, #11939, #3443 ) ) ;
#1729 = FACE_OUTER_BOUND ( 'NONE', #7849, .T. ) ;
#1730 = ORIENTED_EDGE ( 'NONE', *, *, #9407, .F. ) ;
#1731 = DIRECTION ( 'NONE',  ( 0.0000000000000000000, -1.000000000000000000, 0.0000000000000000000 ) ) ;
#1732 = DIRECTION ( 'NONE',  ( 1.642730564371974000E-016, -1.000000000000000000, 0.0000000000000000000 ) ) ;
#1733 = VECTOR ( 'NONE', #14149, 1000.000000000000000 ) ;
#1734 = DIRECTION ( 'NONE',  ( -1.000000000000000000, -1.642730564371980700E-016, 0.0000000000000000000 ) ) ;
#1735 = CARTESIAN_POINT ( 'NONE',  ( -4.350714915823106200, 0.0000000000000000000, 0.0000000000000000000 ) ) ;
#1736 = LINE ( 'NONE', #2735, #8101 ) ;
#1737 = VECTOR ( 'NONE', #6945, 1000.000000000000000 ) ;
#1738 = ORIENTED_EDGE ( 'NONE', *, *, #11028, .T. ) ;
#1739 = ORIENTED_EDGE ( 'NONE', *, *, #12041, .T. ) ;
#1740 = DIRECTION ( 'NONE',  ( -0.0000000000000000000, -0.0000000000000000000, 1.000000000000000000 ) ) ;
#1741 = AXIS2_PLACEMENT_3D ( 'NONE', #9751, #3091, #10517 ) ;
#1742 = ORIENTED_EDGE ( 'NONE', *, *, #1958, .T. ) ;
#1743 = ORIENTED_EDGE ( 'NONE', *, *, #6279, .F. ) ;
#1744 = AXIS2_PLACEMENT_3D ( 'NONE', #13357, #4561, #6772 ) ;
#1745 = CYLINDRICAL_SURFACE ( 'NONE', #14164, 14.50000000000000000 ) ;
#1746 = VECTOR ( 'NONE', #2649, 1000.000000000000000 ) ;
#1747 = DIRECTION ( 'NONE',  ( 0.0000000000000000000, -0.0000000000000000000, -1.000000000000000000 ) ) ;
#1748 = ORIENTED_EDGE ( 'NONE', *, *, #2362, .T. ) ;
#1749 = VECTOR ( 'NONE', #3135, 1000.000000000000000 ) ;
#1750 = ORIENTED_EDGE ( 'NONE', *, *, #7033, .T. ) ;
#1751 = EDGE_CURVE ( 'NONE', #10605, #10330, #13386, .T. ) ;
#1752 = CARTESIAN_POINT ( 'NONE',  ( 0.0000000000000000000, 1.034773038077438000, -0.1000000000000000100 ) ) ;
#1753 = CARTESIAN_POINT ( 'NONE',  ( 0.6717566005793923500, 16.21477303807743900, -0.1000000000000000100 ) ) ;
#1754 = CARTESIAN_POINT ( 'NONE',  ( 1.220338593732197900E-015, -7.034773038077728900, -0.1000000000000000100 ) ) ;
#1755 = EDGE_CURVE ( 'NONE', #10903, #1624, #9616, .T. ) ;
#1756 = ORIENTED_EDGE ( 'NONE', *, *, #12836, .F. ) ;
#1757 = ADVANCED_FACE ( 'NONE', ( #10633 ), #12877, .F. ) ;
#1758 = LINE ( 'NONE', #5640, #1054 ) ;
#1759 = VECTOR ( 'NONE', #131, 1000.000000000000000 ) ;
#1760 = CARTESIAN_POINT ( 'NONE',  ( 0.6717566005793923500, 19.21477303807744300, -0.1000000000000000100 ) ) ;
#1761 = ORIENTED_EDGE ( 'NONE', *, *, #7941, .T. ) ;
#1762 = DIRECTION ( 'NONE',  ( 0.0000000000000000000, 1.000000000000000000, -0.0000000000000000000 ) ) ;
#1763 = DIRECTION ( 'NONE',  ( 0.0000000000000000000, -1.000000000000000000, 0.0000000000000000000 ) ) ;
#1764 = CARTESIAN_POINT ( 'NONE',  ( 15.17175660057939300, 0.0000000000000000000, 0.0000000000000000000 ) ) ;
#1765 = VERTEX_POINT ( 'NONE', #7748 ) ;
#1766 = ORIENTED_EDGE ( 'NONE', *, *, #225, .F. ) ;
#1767 = PLANE ( 'NONE',  #5862 ) ;
#1768 = DIRECTION ( 'NONE',  ( -0.0000000000000000000, 0.0000000000000000000, 1.000000000000000000 ) ) ;
#1769 = EDGE_CURVE ( 'NONE', #5612, #7659, #3751, .T. ) ;
#1770 = EDGE_CURVE ( 'NONE', #12342, #9444, #12700, .T. ) ;
#1771 = CARTESIAN_POINT ( 'NONE',  ( 0.0000000000000000000, 26.71477303807745000, -0.1000000000000000100 ) ) ;
#1772 = LINE ( 'NONE', #2439, #7295 ) ;
#1773 = EDGE_CURVE ( 'NONE', #2634, #5428, #1357, .T. ) ;
#1774 = LINE ( 'NONE', #1204, #13619 ) ;
#1775 = DIRECTION ( 'NONE',  ( 1.000000000000000000, 0.0000000000000000000, 0.0000000000000000000 ) ) ;
#1776 = DIRECTION ( 'NONE',  ( 1.290716872006552300E-016, -1.000000000000000000, 0.0000000000000000000 ) ) ;
#1777 = CARTESIAN_POINT ( 'NONE',  ( 0.0000000000000000000, 10.03477303807744500, -0.1000000000000000100 ) ) ;
#1778 = ADVANCED_FACE ( 'NONE', ( #1708 ), #1191, .F. ) ;
#1779 = DIRECTION ( 'NONE',  ( 0.0000000000000000000, -0.0000000000000000000, 1.000000000000000000 ) ) ;
#1780 = LINE ( 'NONE', #11326, #4161 ) ;
#1781 = EDGE_CURVE ( 'NONE', #5612, #3080, #6328, .T. ) ;
#1782 = VECTOR ( 'NONE', #11035, 1000.000000000000000 ) ;
#1783 = EDGE_CURVE ( 'NONE', #4811, #3094, #7740, .T. ) ;
#1784 = CARTESIAN_POINT ( 'NONE',  ( 0.0000000000000000000, 7.214773038077446200, -0.1000000000000000100 ) ) ;
#1785 = CC_DESIGN_APPROVAL ( #5102, ( #1049 ) ) ;
#1786 = ORIENTED_EDGE ( 'NONE', *, *, #3865, .F. ) ;
#1788 = LINE ( 'NONE', #88, #1441 ) ;
#1787 = DIRECTION ( 'NONE',  ( 0.0000000000000000000, -0.0000000000000000000, -1.000000000000000000 ) ) ;
#1789 = CARTESIAN_POINT ( 'NONE',  ( -0.8517566005794294800, -16.03477303807743900, -0.1000000000000000100 ) ) ;
#1790 = CARTESIAN_POINT ( 'NONE',  ( 0.08999999999999999700, -1.000000000000004000, -3.000000000000000000 ) ) ;
#1791 = VECTOR ( 'NONE', #4125, 1000.000000000000000 ) ;
#1792 = EDGE_CURVE ( 'NONE', #11002, #4310, #12181, .T. ) ;
#1793 = ORIENTED_EDGE ( 'NONE', *, *, #9332, .T. ) ;
#1794 = LINE ( 'NONE', #2216, #12630 ) ;
#1795 = DIRECTION ( 'NONE',  ( 0.0000000000000000000, -1.000000000000000000, 0.0000000000000000000 ) ) ;
#1796 = VERTEX_POINT ( 'NONE', #10038 ) ;
#1797 = EDGE_LOOP ( 'NONE', ( #10715, #13064, #1460, #2127 ) ) ;
#1798 = CARTESIAN_POINT ( 'NONE',  ( 2.943362825688632600E-016, -2.714773038077439100, -0.1000000000000000100 ) ) ;
#1799 = CARTESIAN_POINT ( 'NONE',  ( -0.0000000000000000000, 31.59000000000000700, 0.0000000000000000000 ) ) ;
#1800 = VECTOR ( 'NONE', #12634, 1000.000000000000000 ) ;
#1801 = ORIENTED_EDGE ( 'NONE', *, *, #5063, .F. ) ;
#1802 = DIRECTION ( 'NONE',  ( -1.000000000000000000, 0.0000000000000000000, -0.0000000000000000000 ) ) ;
#1803 = CARTESIAN_POINT ( 'NONE',  ( 8.351756600579392400, 0.0000000000000000000, -0.1000000000000000100 ) ) ;
#1804 = VECTOR ( 'NONE', #4771, 1000.000000000000000 ) ;
#1805 = VERTEX_POINT ( 'NONE', #11120 ) ;
#1806 = AXIS2_PLACEMENT_3D ( 'NONE', #13889, #12935, #9571 ) ;
#1807 = CARTESIAN_POINT ( 'NONE',  ( 0.0000000000000000000, 17.71477303807743900, -0.1000000000000000100 ) ) ;
#1808 = EDGE_LOOP ( 'NONE', ( #8449, #12460, #14030, #11234 ) ) ;
#1809 = CARTESIAN_POINT ( 'NONE',  ( 0.0000000000000000000, 0.0000000000000000000, -2.500000000000000000 ) ) ;
#1810 = ORIENTED_EDGE ( 'NONE', *, *, #45, .T. ) ;
#1811 = CARTESIAN_POINT ( 'NONE',  ( -38.50000000000000000, -14.99999999999999800, -3.000000000000000000 ) ) ;
#1812 = LINE ( 'NONE', #9236, #1112 ) ;
#1813 = DIRECTION ( 'NONE',  ( 1.000000000000000000, 0.0000000000000000000, 0.0000000000000000000 ) ) ;
#1814 = DIRECTION ( 'NONE',  ( -0.0000000000000000000, 0.0000000000000000000, 1.000000000000000000 ) ) ;
#1815 = DIRECTION ( 'NONE',  ( 0.0000000000000000000, -0.0000000000000000000, -1.000000000000000000 ) ) ;
#1816 = VERTEX_POINT ( 'NONE', #3391 ) ;
#1817 = ORIENTED_EDGE ( 'NONE', *, *, #14102, .F. ) ;
#1818 = LINE ( 'NONE', #7826, #9221 ) ;
#1819 = VERTEX_POINT ( 'NONE', #5650 ) ;
#1820 = CARTESIAN_POINT ( 'NONE',  ( -0.8507149158221811700, 13.03477303807744100, -0.1000000000000000100 ) ) ;
#1821 = ORIENTED_EDGE ( 'NONE', *, *, #5184, .T. ) ;
#1822 = EDGE_CURVE ( 'NONE', #1544, #13015, #12354, .T. ) ;
#1823 = ORIENTED_EDGE ( 'NONE', *, *, #5302, .F. ) ;
#1824 = EDGE_CURVE ( 'NONE', #13498, #804, #4792, .T. ) ;
#1825 = ORIENTED_EDGE ( 'NONE', *, *, #7888, .F. ) ;
#1826 = COORDINATED_UNIVERSAL_TIME_OFFSET ( 1, 0, .AHEAD. ) ;
#1827 = ORIENTED_EDGE ( 'NONE', *, *, #669, .F. ) ;
#1828 = EDGE_LOOP ( 'NONE', ( #13537, #10230, #5669, #534 ) ) ;
#1830 = LINE ( 'NONE', #7845, #14035 ) ;
#1829 = VECTOR ( 'NONE', #2774, 1000.000000000000000 ) ;
#1831 = CARTESIAN_POINT ( 'NONE',  ( 6.351756600579391500, 2.714773038077437300, 0.0000000000000000000 ) ) ;
#1832 = VERTEX_POINT ( 'NONE', #4683 ) ;
#1833 = VERTEX_POINT ( 'NONE', #3448 ) ;
#1834 = ORIENTED_EDGE ( 'NONE', *, *, #7833, .F. ) ;
#1835 = APPROVAL_PERSON_ORGANIZATION ( #12137, #5102, #6457 ) ;
#1836 = CARTESIAN_POINT ( 'NONE',  ( 3.056530269180728100E-015, -13.21477303807744100, 0.0000000000000000000 ) ) ;
#1837 = ORIENTED_EDGE ( 'NONE', *, *, #12493, .F. ) ;
#1838 = CARTESIAN_POINT ( 'NONE',  ( 3.361841600953024000E-015, -14.53477303807744300, -0.1000000000000000100 ) ) ;
#1839 = EDGE_CURVE ( 'NONE', #6609, #12098, #11492, .T. ) ;
#1840 = EDGE_LOOP ( 'NONE', ( #3282, #12507, #10666, #6685 ) ) ;
#1841 = CARTESIAN_POINT ( 'NONE',  ( 15.35175660057934400, -31.41000000000000000, 0.0000000000000000000 ) ) ;
#1843 = VECTOR ( 'NONE', #8835, 1000.000000000000000 ) ;
#1842 = VECTOR ( 'NONE', #7617, 1000.000000000000000 ) ;
#1844 = VERTEX_POINT ( 'NONE', #11257 ) ;
#1845 = FACE_OUTER_BOUND ( 'NONE', #6848, .T. ) ;
#1846 = VERTEX_POINT ( 'NONE', #9081 ) ;
#1847 = AXIS2_PLACEMENT_3D ( 'NONE', #9462, #1727, #4095 ) ;
#1848 = ORIENTED_EDGE ( 'NONE', *, *, #3744, .T. ) ;
#1849 = ORIENTED_EDGE ( 'NONE', *, *, #5592, .F. ) ;
#1850 = DIRECTION ( 'NONE',  ( 1.000000000000000000, 0.0000000000000000000, 0.0000000000000000000 ) ) ;
#1851 = ORIENTED_EDGE ( 'NONE', *, *, #3107, .F. ) ;
#1852 = AXIS2_PLACEMENT_3D ( 'NONE', #13170, #4321, #8774 ) ;
#1853 = VERTEX_POINT ( 'NONE', #6865 ) ;
#1854 = DIRECTION ( 'NONE',  ( -0.0000000000000000000, 0.0000000000000000000, 1.000000000000000000 ) ) ;
#1855 = CARTESIAN_POINT ( 'NONE',  ( 0.0000000000000000000, 0.0000000000000000000, 2.000000000000000000 ) ) ;
#1856 = LINE ( 'NONE', #1118, #13200 ) ;
#1857 = ORIENTED_EDGE ( 'NONE', *, *, #3449, .F. ) ;
#1859 = FACE_OUTER_BOUND ( 'NONE', #1797, .T. ) ;
#1858 = LINE ( 'NONE', #10497, #5806 ) ;
#1860 = ORIENTED_EDGE ( 'NONE', *, *, #95, .T. ) ;
#1861 = EDGE_CURVE ( 'NONE', #4192, #12360, #2024, .T. ) ;
#1862 = LINE ( 'NONE', #11514, #3044 ) ;
#1863 = CARTESIAN_POINT ( 'NONE',  ( 0.0000000000000000000, 0.0000000000000000000, -3.000000000000000000 ) ) ;
#1864 = ORIENTED_EDGE ( 'NONE', *, *, #2013, .T. ) ;
#1865 = CARTESIAN_POINT ( 'NONE',  ( 0.0000000000000000000, 23.71477303807744600, -0.1000000000000000100 ) ) ;
#1866 = AXIS2_PLACEMENT_3D ( 'NONE', #3307, #6393, #10809 ) ;
#1867 = ORIENTED_EDGE ( 'NONE', *, *, #1190, .F. ) ;
#1868 = CARTESIAN_POINT ( 'NONE',  ( 0.8517566005794738900, -26.71477303807745000, -0.1000000000000000100 ) ) ;
#1869 = AXIS2_PLACEMENT_3D ( 'NONE', #950, #5319, #12001 ) ;
#1870 = VERTEX_POINT ( 'NONE', #10321 ) ;
#1871 = LINE ( 'NONE', #9594, #14063 ) ;
#1872 = LINE ( 'NONE', #7806, #12876 ) ;
#1873 = VECTOR ( 'NONE', #8941, 1000.000000000000000 ) ;
#1874 = AXIS2_PLACEMENT_3D ( 'NONE', #6227, #1813, #13782 ) ;
#1875 = EDGE_CURVE ( 'NONE', #13602, #4709, #8588, .T. ) ;
#1876 = VERTEX_POINT ( 'NONE', #5736 ) ;
#1877 = DIRECTION ( 'NONE',  ( -0.0000000000000000000, 0.0000000000000000000, 1.000000000000000000 ) ) ;
#1878 = LINE ( 'NONE', #11536, #7411 ) ;
#1879 = ORIENTED_EDGE ( 'NONE', *, *, #7133, .T. ) ;
#1880 = EDGE_LOOP ( 'NONE', ( #10100, #7841, #7598, #12816 ) ) ;
#1881 = CARTESIAN_POINT ( 'NONE',  ( -0.0000000000000000000, -16.21477303807743900, 0.0000000000000000000 ) ) ;
#1882 = DIRECTION ( 'NONE',  ( -0.0000000000000000000, 0.0000000000000000000, 1.000000000000000000 ) ) ;
#1883 = LINE ( 'NONE', #10792, #679 ) ;
#1884 = CARTESIAN_POINT ( 'NONE',  ( 9.851756600579390600, 22.03477303807744300, -0.1000000000000000100 ) ) ;
#1885 = LINE ( 'NONE', #9199, #11673 ) ;
#1886 = VECTOR ( 'NONE', #3760, 1000.000000000000000 ) ;
#1887 = ORIENTED_EDGE ( 'NONE', *, *, #6266, .F. ) ;
#1888 = VERTEX_POINT ( 'NONE', #2527 ) ;
#1889 = CARTESIAN_POINT ( 'NONE',  ( 0.0000000000000000000, 19.21477303807744300, -0.1000000000000000100 ) ) ;
#1890 = ORIENTED_EDGE ( 'NONE', *, *, #11166, .T. ) ;
#1891 = ORIENTED_EDGE ( 'NONE', *, *, #4493, .T. ) ;
#1892 = DIRECTION ( 'NONE',  ( 0.0000000000000000000, -0.0000000000000000000, -1.000000000000000000 ) ) ;
#1893 = DIRECTION ( 'NONE',  ( 0.0000000000000000000, -1.000000000000000000, 0.0000000000000000000 ) ) ;
#1894 = EDGE_CURVE ( 'NONE', #8863, #11706, #1534, .T. ) ;
#1895 = CARTESIAN_POINT ( 'NONE',  ( 9.671756600579392700, -22.21477303807744300, -0.1000000000000000100 ) ) ;
#1896 = LINE ( 'NONE', #12557, #4474 ) ;
#1897 = DIRECTION ( 'NONE',  ( -0.0000000000000000000, -0.0000000000000000000, 1.000000000000000000 ) ) ;
#1898 = DIRECTION ( 'NONE',  ( 1.000000000000000000, 0.0000000000000000000, 0.0000000000000000000 ) ) ;
#1899 = CARTESIAN_POINT ( 'NONE',  ( 8.351756600579392400, 14.71477303807744100, -0.1000000000000000100 ) ) ;
#1900 = ORIENTED_EDGE ( 'NONE', *, *, #9153, .T. ) ;
#1901 = VECTOR ( 'NONE', #763, 1000.000000000000000 ) ;
#1902 = ORIENTED_EDGE ( 'NONE', *, *, #11735, .T. ) ;
#1903 = DIRECTION ( 'NONE',  ( 1.000000000000000000, 2.312964634635457500E-016, 0.0000000000000000000 ) ) ;
#1904 = CARTESIAN_POINT ( 'NONE',  ( -8.351756600579429700, -14.71477303807744300, 0.0000000000000000000 ) ) ;
#1905 = ORIENTED_EDGE ( 'NONE', *, *, #2186, .T. ) ;
#1906 = ORIENTED_EDGE ( 'NONE', *, *, #9880, .T. ) ;
#1907 = EDGE_CURVE ( 'NONE', #8480, #2913, #4616, .T. ) ;
#1908 = CARTESIAN_POINT ( 'NONE',  ( 0.8517566005794741100, -28.03477303807744600, -0.1000000000000000100 ) ) ;
#1909 = CARTESIAN_POINT ( 'NONE',  ( 0.6717566005793923500, 26.53477303807745000, 0.0000000000000000000 ) ) ;
#1910 = DIRECTION ( 'NONE',  ( 0.0000000000000000000, 0.0000000000000000000, 1.000000000000000000 ) ) ;
#1911 = LINE ( 'NONE', #6392, #2059 ) ;
#1912 = VECTOR ( 'NONE', #8981, 1000.000000000000000 ) ;
#1913 = ORIENTED_EDGE ( 'NONE', *, *, #3635, .F. ) ;
#1914 = VECTOR ( 'NONE', #4485, 1000.000000000000000 ) ;
#1915 = EDGE_LOOP ( 'NONE', ( #4076, #7437, #8109, #5528 ) ) ;
#1916 = ORIENTED_EDGE ( 'NONE', *, *, #14084, .T. ) ;
#1917 = VERTEX_POINT ( 'NONE', #10361 ) ;
#1918 = DIRECTION ( 'NONE',  ( 1.000000000000000000, 0.0000000000000000000, 0.0000000000000000000 ) ) ;
#1919 = CIRCLE ( 'NONE', #4224, 4.999999999998696200 ) ;
#1920 = EDGE_CURVE ( 'NONE', #7662, #820, #9961, .T. ) ;
#1921 = DIRECTION ( 'NONE',  ( 0.0000000000000000000, 0.0000000000000000000, 1.000000000000000000 ) ) ;
#1922 = ORIENTED_EDGE ( 'NONE', *, *, #5621, .F. ) ;
#1923 = DIRECTION ( 'NONE',  ( 0.0000000000000000000, -0.0000000000000000000, -1.000000000000000000 ) ) ;
#1924 = CARTESIAN_POINT ( 'NONE',  ( 0.0000000000000000000, 20.53477303807744300, -0.1000000000000000100 ) ) ;
#1925 = EDGE_CURVE ( 'NONE', #1309, #6200, #13732, .T. ) ;
#1926 = LINE ( 'NONE', #9072, #1243 ) ;
#1927 = DIRECTION ( 'NONE',  ( 0.0000000000000000000, -1.000000000000000000, 0.0000000000000000000 ) ) ;
#1928 = LINE ( 'NONE', #2569, #9518 ) ;
#1929 = DIRECTION ( 'NONE',  ( -0.0000000000000000000, -0.0000000000000000000, 1.000000000000000000 ) ) ;
#1930 = FACE_OUTER_BOUND ( 'NONE', #3001, .T. ) ;
#1931 = CARTESIAN_POINT ( 'NONE',  ( -11.35071491582310600, 4.034773038077442000, 0.0000000000000000000 ) ) ;
#1932 = EDGE_CURVE ( 'NONE', #19, #490, #3736, .T. ) ;
#1933 = EDGE_CURVE ( 'NONE', #4742, #9237, #13366, .T. ) ;
#1934 = DIRECTION ( 'NONE',  ( -0.0000000000000000000, -0.0000000000000000000, 1.000000000000000000 ) ) ;
#1935 = CARTESIAN_POINT ( 'NONE',  ( 4.517539514526743200, -3.142857142856857200, -3.000000000000000000 ) ) ;
#1936 = LINE ( 'NONE', #3853, #11894 ) ;
#1937 = EDGE_CURVE ( 'NONE', #6137, #2306, #2005, .T. ) ;
#1939 = VECTOR ( 'NONE', #11621, 1000.000000000000000 ) ;
#1938 = AXIS2_PLACEMENT_3D ( 'NONE', #11004, #4432, #8864 ) ;
#1940 = CARTESIAN_POINT ( 'NONE',  ( -8.350714915823104400, 0.0000000000000000000, -0.1000000000000000100 ) ) ;
#1941 = LINE ( 'NONE', #1367, #11053 ) ;
#1942 = CARTESIAN_POINT ( 'NONE',  ( 0.8517566005793882900, 1.399206601177332700E-016, 0.0000000000000000000 ) ) ;
#1943 = EDGE_CURVE ( 'NONE', #3881, #10542, #8075, .T. ) ;
#1944 = ORIENTED_EDGE ( 'NONE', *, *, #8515, .T. ) ;
#1945 = CARTESIAN_POINT ( 'NONE',  ( 0.08999999999999999700, -1.500000000000004000, -3.000000000000000000 ) ) ;
#1946 = ORIENTED_EDGE ( 'NONE', *, *, #3607, .F. ) ;
#1947 = CIRCLE ( 'NONE', #1174, 1.500000000000000000 ) ;
#1948 = ORIENTED_EDGE ( 'NONE', *, *, #5876, .F. ) ;
#1949 = LINE ( 'NONE', #3906, #13638 ) ;
#1950 = EDGE_CURVE ( 'NONE', #8519, #14038, #2189, .T. ) ;
#1951 = VECTOR ( 'NONE', #779, 1000.000000000000000 ) ;
#1952 = VERTEX_POINT ( 'NONE', #13583 ) ;
#1953 = CARTESIAN_POINT ( 'NONE',  ( 9.351756600579392400, 0.0000000000000000000, -0.1000000000000000100 ) ) ;
#1954 = DIRECTION ( 'NONE',  ( 1.000000000000000000, 0.0000000000000000000, 0.0000000000000000000 ) ) ;
#1955 = ORIENTED_EDGE ( 'NONE', *, *, #309, .T. ) ;
#1956 = FACE_OUTER_BOUND ( 'NONE', #7517, .T. ) ;
#1957 = DIRECTION ( 'NONE',  ( 0.0000000000000000000, 1.000000000000000000, -0.0000000000000000000 ) ) ;
#1958 = EDGE_CURVE ( 'NONE', #3737, #12985, #7887, .T. ) ;
#1959 = CARTESIAN_POINT ( 'NONE',  ( -8.171756600579426400, -16.21477303807743900, 0.0000000000000000000 ) ) ;
#1960 = VECTOR ( 'NONE', #12176, 1000.000000000000000 ) ;
#1961 = ORIENTED_EDGE ( 'NONE', *, *, #707, .T. ) ;
#1962 = ORIENTED_EDGE ( 'NONE', *, *, #10067, .F. ) ;
#1963 = ORIENTED_EDGE ( 'NONE', *, *, #4394, .F. ) ;
#1964 = ORIENTED_EDGE ( 'NONE', *, *, #12457, .F. ) ;
#1965 = LOCAL_TIME ( 14, 9, 58.00000000000000000, #13489 ) ;
#1966 = DIRECTION ( 'NONE',  ( 1.000000000000000000, 0.0000000000000000000, 0.0000000000000000000 ) ) ;
#1967 = DIRECTION ( 'NONE',  ( 0.0000000000000000000, 1.000000000000000000, -0.0000000000000000000 ) ) ;
#1968 = CARTESIAN_POINT ( 'NONE',  ( 9.851756600579390600, 22.03477303807744300, -0.1000000000000000100 ) ) ;
#1969 = ORIENTED_EDGE ( 'NONE', *, *, #11585, .F. ) ;
#1970 = AXIS2_PLACEMENT_3D ( 'NONE', #10488, #6063, #2823 ) ;
#1971 = CARTESIAN_POINT ( 'NONE',  ( -8.350714915823104400, 13.03477303807744100, -0.1000000000000000100 ) ) ;
#1972 = ORIENTED_EDGE ( 'NONE', *, *, #1077, .T. ) ;
#1973 = DIRECTION ( 'NONE',  ( -1.000000000000000000, -2.312964634635457500E-016, 0.0000000000000000000 ) ) ;
#1975 = VECTOR ( 'NONE', #14040, 1000.000000000000000 ) ;
#1974 = FACE_OUTER_BOUND ( 'NONE', #8720, .T. ) ;
#1976 = AXIS2_PLACEMENT_3D ( 'NONE', #11773, #11641, #7452 ) ;
#1977 = ORIENTED_EDGE ( 'NONE', *, *, #11043, .T. ) ;
#1978 = CARTESIAN_POINT ( 'NONE',  ( -3.162277660168385700, -2.500000000000004000, 0.0000000000000000000 ) ) ;
#1979 = CARTESIAN_POINT ( 'NONE',  ( 0.0000000000000000000, -28.03477303807744600, -0.1000000000000000100 ) ) ;
#1980 = ORIENTED_EDGE ( 'NONE', *, *, #2506, .T. ) ;
#1981 = ADVANCED_FACE ( 'NONE', ( #3212 ), #2580, .F. ) ;
#1982 = EDGE_LOOP ( 'NONE', ( #11798, #12312, #3759, #4540, #10782, #4020, #14033, #2053 ) ) ;
#1983 = DIRECTION ( 'NONE',  ( 0.0000000000000000000, -1.000000000000000000, 0.0000000000000000000 ) ) ;
#1984 = CALENDAR_DATE ( 2019, 29, 7 ) ;
#1985 = CARTESIAN_POINT ( 'NONE',  ( 1.778555456113255400E-015, -8.714773038077449700, -0.1000000000000000100 ) ) ;
#1986 = ORIENTED_EDGE ( 'NONE', *, *, #12415, .T. ) ;
#1987 = ORIENTED_EDGE ( 'NONE', *, *, #5520, .F. ) ;
#1988 = ADVANCED_FACE ( 'NONE', ( #4778 ), #9467, .T. ) ;
#1989 = PLANE ( 'NONE',  #1394 ) ;
#1990 = ORIENTED_EDGE ( 'NONE', *, *, #13770, .T. ) ;
#1991 = EDGE_CURVE ( 'NONE', #6445, #11994, #8243, .T. ) ;
#1993 = VECTOR ( 'NONE', #7894, 1000.000000000000000 ) ;
#1992 = VECTOR ( 'NONE', #5901, 1000.000000000000000 ) ;
#1994 = EDGE_CURVE ( 'NONE', #109, #3757, #2702, .T. ) ;
#1995 = CARTESIAN_POINT ( 'NONE',  ( -0.8507149158231057700, 23.71477303807744600, 0.0000000000000000000 ) ) ;
#1996 = ORIENTED_EDGE ( 'NONE', *, *, #5512, .F. ) ;
#1997 = ORIENTED_EDGE ( 'NONE', *, *, #3682, .T. ) ;
#1998 = VERTEX_POINT ( 'NONE', #10399 ) ;
#1999 = CARTESIAN_POINT ( 'NONE',  ( 38.49999999999999300, 15.00000000000000000, -3.000000000000000000 ) ) ;
#2000 = CARTESIAN_POINT ( 'NONE',  ( 3.361841600953024000E-015, -14.53477303807744300, 0.0000000000000000000 ) ) ;
#2001 = DIRECTION ( 'NONE',  ( 1.000000000000000000, 0.0000000000000000000, 0.0000000000000000000 ) ) ;
#2002 = LINE ( 'NONE', #3701, #3022 ) ;
#2003 = VERTEX_POINT ( 'NONE', #3856 ) ;
#2005 = LINE ( 'NONE', #8176, #816 ) ;
#2004 = VECTOR ( 'NONE', #5092, 1000.000000000000000 ) ;
#2006 = DIRECTION ( 'NONE',  ( -0.0000000000000000000, -0.0000000000000000000, 1.000000000000000000 ) ) ;
#2007 = ORIENTED_EDGE ( 'NONE', *, *, #1781, .T. ) ;
#2008 = LINE ( 'NONE', #9010, #1342 ) ;
#2009 = ORIENTED_EDGE ( 'NONE', *, *, #4440, .F. ) ;
#2010 = DIRECTION ( 'NONE',  ( 1.642730564371928900E-016, -1.000000000000000000, 0.0000000000000000000 ) ) ;
#2011 = EDGE_LOOP ( 'NONE', ( #5409, #2043, #146, #8946 ) ) ;
#2012 = CARTESIAN_POINT ( 'NONE',  ( 8.351756600579392400, 0.0000000000000000000, -0.1000000000000000100 ) ) ;
#2013 = EDGE_CURVE ( 'NONE', #6536, #5758, #13203, .T. ) ;
#2014 = FACE_BOUND ( 'NONE', #2263, .T. ) ;
#2015 = EDGE_CURVE ( 'NONE', #12475, #6463, #3025, .T. ) ;
#2016 = ORIENTED_EDGE ( 'NONE', *, *, #3617, .T. ) ;
#2017 = DIRECTION ( 'NONE',  ( -1.000000000000000000, 0.0000000000000000000, -0.0000000000000000000 ) ) ;
#2018 = ORIENTED_EDGE ( 'NONE', *, *, #5026, .T. ) ;
#2019 = CIRCLE ( 'NONE', #4668, 14.49999999999999800 ) ;
#2020 = EDGE_CURVE ( 'NONE', #9538, #3703, #9267, .T. ) ;
#2021 = AXIS2_PLACEMENT_3D ( 'NONE', #12658, #6167, #6218 ) ;
#2022 = ADVANCED_FACE ( 'NONE', ( #4941 ), #6075, .T. ) ;
#2024 = LINE ( 'NONE', #4787, #5288 ) ;
#2023 = FACE_OUTER_BOUND ( 'NONE', #5068, .T. ) ;
#2025 = PLANE ( 'NONE',  #9762 ) ;
#2026 = ORIENTED_EDGE ( 'NONE', *, *, #2480, .T. ) ;
#2027 = VECTOR ( 'NONE', #4228, 1000.000000000000000 ) ;
#2028 = VERTEX_POINT ( 'NONE', #11513 ) ;
#2029 = VERTEX_POINT ( 'NONE', #1626 ) ;
#2030 = CARTESIAN_POINT ( 'NONE',  ( 9.851756600579390600, -23.71477303807744600, 0.0000000000000000000 ) ) ;
#2031 = DIRECTION ( 'NONE',  ( 0.0000000000000000000, 1.000000000000000000, -0.0000000000000000000 ) ) ;
#2032 = CARTESIAN_POINT ( 'NONE',  ( 0.0000000000000000000, 4.034773038077442000, -0.1000000000000000100 ) ) ;
#2033 = LINE ( 'NONE', #11086, #3929 ) ;
#2034 = DIRECTION ( 'NONE',  ( 0.0000000000000000000, 0.0000000000000000000, -1.000000000000000000 ) ) ;
#2035 = LINE ( 'NONE', #3455, #2387 ) ;
#2036 = EDGE_CURVE ( 'NONE', #8466, #12291, #10616, .T. ) ;
#2037 = VECTOR ( 'NONE', #11592, 1000.000000000000000 ) ;
#2038 = CARTESIAN_POINT ( 'NONE',  ( -0.6707149158231057200, 22.21477303807744300, -0.1000000000000000100 ) ) ;
#2039 = CARTESIAN_POINT ( 'NONE',  ( 8.351756600579392400, -13.03477303807744100, -0.1000000000000000100 ) ) ;
#2040 = EDGE_CURVE ( 'NONE', #5808, #2438, #11646, .T. ) ;
#2041 = VERTEX_POINT ( 'NONE', #13861 ) ;
#2042 = SECURITY_CLASSIFICATION_LEVEL ( 'unclassified' ) ;
#2043 = ORIENTED_EDGE ( 'NONE', *, *, #918, .T. ) ;
#2044 = VECTOR ( 'NONE', #5079, 1000.000000000000000 ) ;
#2045 = EDGE_CURVE ( 'NONE', #961, #3740, #9101, .T. ) ;
#2046 = VECTOR ( 'NONE', #13754, 1000.000000000000000 ) ;
#2047 = DIRECTION ( 'NONE',  ( -0.0000000000000000000, 0.0000000000000000000, 1.000000000000000000 ) ) ;
#2048 = ORIENTED_EDGE ( 'NONE', *, *, #6633, .T. ) ;
#2049 = FACE_OUTER_BOUND ( 'NONE', #7209, .T. ) ;
#2050 = VERTEX_POINT ( 'NONE', #13728 ) ;
#2052 = DIRECTION ( 'NONE',  ( 1.000000000000000000, 1.084202172485504400E-016, 0.0000000000000000000 ) ) ;
#2051 = DIRECTION ( 'NONE',  ( 0.0000000000000000000, 1.000000000000000000, -0.0000000000000000000 ) ) ;
#2053 = ORIENTED_EDGE ( 'NONE', *, *, #5572, .F. ) ;
#2054 = DIRECTION ( 'NONE',  ( 0.0000000000000000000, 0.0000000000000000000, 1.000000000000000000 ) ) ;
#2055 = CARTESIAN_POINT ( 'NONE',  ( -8.351756600579429700, -14.71477303807744300, -0.1000000000000000100 ) ) ;
#2056 = ORIENTED_EDGE ( 'NONE', *, *, #2828, .F. ) ;
#2057 = ADVANCED_FACE ( 'NONE', ( #13549 ), #703, .T. ) ;
#2058 = DIRECTION ( 'NONE',  ( 1.000000000000000000, 0.0000000000000000000, 0.0000000000000000000 ) ) ;
#2059 = VECTOR ( 'NONE', #10808, 1000.000000000000000 ) ;
#2060 = VECTOR ( 'NONE', #316, 1000.000000000000000 ) ;
#2062 = EDGE_LOOP ( 'NONE', ( #12635, #7325, #716, #351 ) ) ;
#2061 = ADVANCED_FACE ( 'NONE', ( #1859 ), #554, .F. ) ;
#2063 = VECTOR ( 'NONE', #1164, 1000.000000000000000 ) ;
#2064 = ORIENTED_EDGE ( 'NONE', *, *, #1755, .T. ) ;
#2065 = AXIS2_PLACEMENT_3D ( 'NONE', #10224, #13540, #471 ) ;
#2066 = CARTESIAN_POINT ( 'NONE',  ( -8.350714915823104400, 19.03477303807744300, 0.0000000000000000000 ) ) ;
#2067 = DIRECTION ( 'NONE',  ( -0.0000000000000000000, -0.0000000000000000000, 1.000000000000000000 ) ) ;
#2068 = EDGE_LOOP ( 'NONE', ( #12619, #5696, #4655, #2924, #11269, #8413 ) ) ;
#2069 = SECURITY_CLASSIFICATION ( '', '', #6073 ) ;
#2070 = CARTESIAN_POINT ( 'NONE',  ( 0.8517566005794695600, 1.399206601177470000E-016, 0.0000000000000000000 ) ) ;
#2071 = DIRECTION ( 'NONE',  ( 1.000000000000000000, 0.0000000000000000000, 0.0000000000000000000 ) ) ;
#2072 = CARTESIAN_POINT ( 'NONE',  ( 0.0000000000000000000, 10.03477303807744500, 0.0000000000000000000 ) ) ;
#2073 = LINE ( 'NONE', #11208, #3090 ) ;
#2074 = CARTESIAN_POINT ( 'NONE',  ( 23.90999999999998600, -29.49972068696497000, -0.1000000000000000100 ) ) ;
#2075 = VECTOR ( 'NONE', #8417, 1000.000000000000000 ) ;
#2076 = ORIENTED_EDGE ( 'NONE', *, *, #2271, .F. ) ;
#2077 = DIRECTION ( 'NONE',  ( 0.0000000000000000000, -0.0000000000000000000, -1.000000000000000000 ) ) ;
#2078 = DIRECTION ( 'NONE',  ( -1.000000000000000000, 0.0000000000000000000, -0.0000000000000000000 ) ) ;
#2079 = DIRECTION ( 'NONE',  ( -1.000000000000000000, 0.0000000000000000000, 0.0000000000000000000 ) ) ;
#2080 = EDGE_CURVE ( 'NONE', #5997, #12098, #6155, .T. ) ;
#2081 = EDGE_LOOP ( 'NONE', ( #13910, #12960, #3394, #776 ) ) ;
#2082 = DATE_TIME_ROLE ( 'creation_date' ) ;
#2083 = AXIS2_PLACEMENT_3D ( 'NONE', #6849, #9016, #13282 ) ;
#2084 = PLANE ( 'NONE',  #2388 ) ;
#2085 = CIRCLE ( 'NONE', #5239, 14.50000000000000000 ) ;
#2086 = VECTOR ( 'NONE', #8290, 1000.000000000000000 ) ;
#2087 = ADVANCED_FACE ( 'NONE', ( #8915 ), #5989, .F. ) ;
#2088 = DIRECTION ( 'NONE',  ( -1.000000000000000000, 0.0000000000000000000, 0.0000000000000000000 ) ) ;
#2089 = PLANE ( 'NONE',  #3263 ) ;
#2090 = EDGE_CURVE ( 'NONE', #6711, #13890, #2359, .T. ) ;
#2091 = VECTOR ( 'NONE', #8393, 1000.000000000000000 ) ;
#2092 = AXIS2_PLACEMENT_3D ( 'NONE', #10318, #12617, #9359 ) ;
#2093 = FACE_BOUND ( 'NONE', #7345, .T. ) ;
#2094 = DIRECTION ( 'NONE',  ( 1.000000000000000000, 0.0000000000000000000, 0.0000000000000000000 ) ) ;
#2095 = DIRECTION ( 'NONE',  ( -0.0000000000000000000, 0.0000000000000000000, 1.000000000000000000 ) ) ;
#2096 = AXIS2_PLACEMENT_3D ( 'NONE', #5712, #3550, #4625 ) ;
#2097 = VERTEX_POINT ( 'NONE', #2796 ) ;
#2098 = CARTESIAN_POINT ( 'NONE',  ( -3.482864198667627900, 1.034773038077438000, 0.0000000000000000000 ) ) ;
#2099 = ORIENTED_EDGE ( 'NONE', *, *, #10697, .T. ) ;
#2100 = CARTESIAN_POINT ( 'NONE',  ( 0.0000000000000000000, 1.034773038077438000, 0.0000000000000000000 ) ) ;
#2101 = VECTOR ( 'NONE', #5930, 1000.000000000000000 ) ;
#2102 = LINE ( 'NONE', #5972, #10051 ) ;
#2103 = CARTESIAN_POINT ( 'NONE',  ( -24.00000000000000400, 15.00000000000000000, -3.000000000000000000 ) ) ;
#2104 = CARTESIAN_POINT ( 'NONE',  ( 4.171756600579335000, -5.534773038077409200, -0.1000000000000000100 ) ) ;
#2105 = DIRECTION ( 'NONE',  ( 1.271039660776348600E-016, -1.000000000000000000, 0.0000000000000000000 ) ) ;
#2106 = CARTESIAN_POINT ( 'NONE',  ( 14.35175660057939200, 0.0000000000000000000, 0.0000000000000000000 ) ) ;
#2107 = ORIENTED_EDGE ( 'NONE', *, *, #10058, .F. ) ;
#2108 = EDGE_CURVE ( 'NONE', #6975, #12085, #12862, .T. ) ;
#2109 = VECTOR ( 'NONE', #7529, 1000.000000000000000 ) ;
#2110 = EDGE_CURVE ( 'NONE', #9558, #10182, #14051, .T. ) ;
#2111 = CARTESIAN_POINT ( 'NONE',  ( 15.35175660057934400, -28.03477303807744600, -0.1000000000000000100 ) ) ;
#2112 = ORIENTED_EDGE ( 'NONE', *, *, #2650, .F. ) ;
#2113 = ORIENTED_EDGE ( 'NONE', *, *, #194, .F. ) ;
#2114 = DIRECTION ( 'NONE',  ( 9.637352644315595200E-017, -1.000000000000000000, 0.0000000000000000000 ) ) ;
#2115 = CARTESIAN_POINT ( 'NONE',  ( 4.351756600579392400, 0.0000000000000000000, 0.0000000000000000000 ) ) ;
#2116 = LINE ( 'NONE', #12681, #6091 ) ;
#2117 = ADVANCED_FACE ( 'NONE', ( #11122 ), #6222, .T. ) ;
#2118 = DIRECTION ( 'NONE',  ( 1.000000000000000000, 0.0000000000000000000, 0.0000000000000000000 ) ) ;
#2119 = ORIENTED_EDGE ( 'NONE', *, *, #5518, .T. ) ;
#2120 = AXIS2_PLACEMENT_3D ( 'NONE', #1027, #3064, #4372 ) ;
#2121 = CARTESIAN_POINT ( 'NONE',  ( 24.54897326985314300, 42.12945667109129000, 65.45147988800000900 ) ) ;
#2122 = EDGE_CURVE ( 'NONE', #1466, #13169, #6314, .T. ) ;
#2123 = VECTOR ( 'NONE', #5065, 1000.000000000000000 ) ;
#2124 = ADVANCED_FACE ( 'NONE', ( #8416 ), #11775, .T. ) ;
#2125 = ORIENTED_EDGE ( 'NONE', *, *, #6012, .F. ) ;
#2126 = DIRECTION ( 'NONE',  ( -1.000000000000000000, -2.312964634635743000E-016, 0.0000000000000000000 ) ) ;
#2127 = ORIENTED_EDGE ( 'NONE', *, *, #8142, .T. ) ;
#2128 = FACE_OUTER_BOUND ( 'NONE', #14011, .T. ) ;
#2129 = ORIENTED_EDGE ( 'NONE', *, *, #7635, .F. ) ;
#2130 = CALENDAR_DATE ( 2019, 29, 7 ) ;
#2131 = CARTESIAN_POINT ( 'NONE',  ( 0.6717566005793923500, 20.53477303807744300, 0.0000000000000000000 ) ) ;
#2132 = ORIENTED_EDGE ( 'NONE', *, *, #8669, .F. ) ;
#2133 = VERTEX_POINT ( 'NONE', #14097 ) ;
#2135 = DIRECTION ( 'NONE',  ( 0.0000000000000000000, 1.000000000000000000, -0.0000000000000000000 ) ) ;
#2134 = CARTESIAN_POINT ( 'NONE',  ( 23.99999999999999300, -15.00000000000000000, -3.000000000000000000 ) ) ;
#2136 = FACE_OUTER_BOUND ( 'NONE', #8784, .T. ) ;
#2137 = CARTESIAN_POINT ( 'NONE',  ( 23.90999999999999300, 29.49972068696497000, -0.1000000000000000100 ) ) ;
#2138 = DIRECTION ( 'NONE',  ( 0.0000000000000000000, -0.0000000000000000000, -1.000000000000000000 ) ) ;
#2139 = ORIENTED_EDGE ( 'NONE', *, *, #9447, .F. ) ;
#2140 = CARTESIAN_POINT ( 'NONE',  ( 0.8517566005793924000, 17.71477303807743900, -0.1000000000000000100 ) ) ;
#2141 = ORIENTED_EDGE ( 'NONE', *, *, #13274, .F. ) ;
#2142 = EDGE_LOOP ( 'NONE', ( #9055, #3208, #525, #4141 ) ) ;
#2143 = CARTESIAN_POINT ( 'NONE',  ( -11.67071491582310500, 0.0000000000000000000, -0.1000000000000000100 ) ) ;
#2144 = EDGE_CURVE ( 'NONE', #9415, #11955, #8750, .T. ) ;
#2145 = CC_DESIGN_PERSON_AND_ORGANIZATION_ASSIGNMENT ( #9919, #3013, ( #892 ) ) ;
#2146 = VERTEX_POINT ( 'NONE', #1904 ) ;
#2147 = COORDINATED_UNIVERSAL_TIME_OFFSET ( 1, 0, .AHEAD. ) ;
#2148 = DIRECTION ( 'NONE',  ( 0.0000000000000000000, 1.000000000000000000, 0.0000000000000000000 ) ) ;
#2149 = ORIENTED_EDGE ( 'NONE', *, *, #1021, .F. ) ;
#2150 = ORIENTED_EDGE ( 'NONE', *, *, #6610, .T. ) ;
#2151 = DIRECTION ( 'NONE',  ( -0.0000000000000000000, -0.0000000000000000000, 1.000000000000000000 ) ) ;
#2153 = LINE ( 'NONE', #12396, #13701 ) ;
#2152 = VECTOR ( 'NONE', #4619, 1000.000000000000000 ) ;
#2154 = ORIENTED_EDGE ( 'NONE', *, *, #4754, .F. ) ;
#2155 = EDGE_LOOP ( 'NONE', ( #2935, #14247, #10014, #12853 ) ) ;
#2156 = CARTESIAN_POINT ( 'NONE',  ( -35.00000000000000000, -30.99999999999999600, -3.000000000000000000 ) ) ;
#2157 = CARTESIAN_POINT ( 'NONE',  ( 0.0000000000000000000, 2.714773038077437300, -0.1000000000000000100 ) ) ;
#2158 = CARTESIAN_POINT ( 'NONE',  ( -8.171756600579426400, -16.21477303807743900, -0.1000000000000000100 ) ) ;
#2159 = EDGE_CURVE ( 'NONE', #9408, #4726, #4431, .T. ) ;
#2160 = CARTESIAN_POINT ( 'NONE',  ( -0.0000000000000000000, 17.53477303807743900, 0.0000000000000000000 ) ) ;
#2161 = ORIENTED_EDGE ( 'NONE', *, *, #16, .F. ) ;
#2162 = COORDINATED_UNIVERSAL_TIME_OFFSET ( 1, 0, .AHEAD. ) ;
#2163 = ADVANCED_FACE ( 'NONE', ( #14226 ), #6363, .T. ) ;
#2164 = AXIS2_PLACEMENT_3D ( 'NONE', #12939, #7340, #14083 ) ;
#2165 = ORIENTED_EDGE ( 'NONE', *, *, #10359, .F. ) ;
#2166 = CARTESIAN_POINT ( 'NONE',  ( 0.0000000000000000000, 4.034773038077442000, 0.0000000000000000000 ) ) ;
#2167 = LINE ( 'NONE', #10317, #8749 ) ;
#2168 = AXIS2_PLACEMENT_3D ( 'NONE', #10991, #4208, #13074 ) ;
#2169 = ORIENTED_EDGE ( 'NONE', *, *, #4850, .T. ) ;
#2170 = CARTESIAN_POINT ( 'NONE',  ( 9.499999999999994700, 15.00000000000000200, 0.0000000000000000000 ) ) ;
#2172 = FACE_OUTER_BOUND ( 'NONE', #7366, .T. ) ;
#2171 = LINE ( 'NONE', #5469, #12501 ) ;
#2173 = ORIENTED_EDGE ( 'NONE', *, *, #309, .F. ) ;
#2174 = DIRECTION ( 'NONE',  ( -0.0000000000000000000, 0.0000000000000000000, 1.000000000000000000 ) ) ;
#2175 = VERTEX_POINT ( 'NONE', #12805 ) ;
#2176 = CARTESIAN_POINT ( 'NONE',  ( 1.741820135445511700E-015, -8.534773038077450000, -0.1000000000000000100 ) ) ;
#2177 = ORIENTED_EDGE ( 'NONE', *, *, #5717, .F. ) ;
#2178 = APPLICATION_PROTOCOL_DEFINITION ( 'international standard', 'config_control_design', 1994, #13241 ) ;
#2179 = ORIENTED_EDGE ( 'NONE', *, *, #8779, .F. ) ;
#2180 = EDGE_LOOP ( 'NONE', ( #8219, #3714, #7936, #3807 ) ) ;
#2181 = DIRECTION ( 'NONE',  ( -2.312964634635743000E-016, 1.000000000000000000, 0.0000000000000000000 ) ) ;
#2182 = DIRECTION ( 'NONE',  ( -1.000000000000000000, 0.0000000000000000000, 0.0000000000000000000 ) ) ;
#2183 = ORIENTED_EDGE ( 'NONE', *, *, #2040, .T. ) ;
#2184 = EDGE_CURVE ( 'NONE', #400, #12921, #1521, .T. ) ;
#2185 = LINE ( 'NONE', #13182, #11470 ) ;
#2186 = EDGE_CURVE ( 'NONE', #10330, #12112, #12522, .T. ) ;
#2187 = ORIENTED_EDGE ( 'NONE', *, *, #10265, .F. ) ;
#2189 = LINE ( 'NONE', #8024, #5624 ) ;
#2188 = LINE ( 'NONE', #11494, #13186 ) ;
#2190 = VERTEX_POINT ( 'NONE', #880 ) ;
#2191 = CARTESIAN_POINT ( 'NONE',  ( -8.170714915823106500, 0.0000000000000000000, 0.0000000000000000000 ) ) ;
#2192 = FACE_OUTER_BOUND ( 'NONE', #2081, .T. ) ;
#2193 = ORIENTED_EDGE ( 'NONE', *, *, #10672, .F. ) ;
#2194 = EDGE_LOOP ( 'NONE', ( #5871, #6546, #10806, #6721 ) ) ;
#2196 = PLANE ( 'NONE',  #11890 ) ;
#2195 = CARTESIAN_POINT ( 'NONE',  ( 0.0000000000000000000, 25.21477303807744600, -0.1000000000000000100 ) ) ;
#2197 = ORIENTED_EDGE ( 'NONE', *, *, #2506, .F. ) ;
#2198 = CARTESIAN_POINT ( 'NONE',  ( -0.6717566005793871300, -26.53477303807745000, -0.1000000000000000100 ) ) ;
#2199 = ADVANCED_FACE ( 'NONE', ( #4078 ), #8541, .F. ) ;
#2200 = VERTEX_POINT ( 'NONE', #5163 ) ;
#2201 = FACE_OUTER_BOUND ( 'NONE', #814, .T. ) ;
#2202 = CARTESIAN_POINT ( 'NONE',  ( -8.350714915823104400, 0.0000000000000000000, -0.1000000000000000100 ) ) ;
#2203 = LINE ( 'NONE', #676, #4791 ) ;
#2204 = LINE ( 'NONE', #7261, #508 ) ;
#2205 = DIRECTION ( 'NONE',  ( 1.000000000000000000, 1.734723475976807100E-016, 0.0000000000000000000 ) ) ;
#2206 = ORIENTED_EDGE ( 'NONE', *, *, #5617, .T. ) ;
#2207 = EDGE_CURVE ( 'NONE', #4180, #1172, #3393, .T. ) ;
#2208 = LINE ( 'NONE', #10290, #13911 ) ;
#2209 = ORIENTED_EDGE ( 'NONE', *, *, #12732, .F. ) ;
#2210 = EDGE_CURVE ( 'NONE', #2519, #12463, #1163, .T. ) ;
#2211 = ORIENTED_EDGE ( 'NONE', *, *, #12836, .T. ) ;
#2212 = DIRECTION ( 'NONE',  ( -0.0000000000000000000, -0.0000000000000000000, 1.000000000000000000 ) ) ;
#2213 = EDGE_CURVE ( 'NONE', #9622, #1832, #5980, .T. ) ;
#2214 = AXIS2_PLACEMENT_3D ( 'NONE', #12915, #3027, #6316 ) ;
#2215 = DIRECTION ( 'NONE',  ( -0.0000000000000000000, -0.0000000000000000000, 1.000000000000000000 ) ) ;
#2216 = CARTESIAN_POINT ( 'NONE',  ( 2.748206434641239900E-016, -2.534773038077437600, 0.0000000000000000000 ) ) ;
#2217 = LINE ( 'NONE', #10551, #2044 ) ;
#2218 = DIRECTION ( 'NONE',  ( -0.0000000000000000000, -0.0000000000000000000, 1.000000000000000000 ) ) ;
#2219 = DIRECTION ( 'NONE',  ( -0.0000000000000000000, -0.0000000000000000000, 1.000000000000000000 ) ) ;
#2220 = DIRECTION ( 'NONE',  ( 0.0000000000000000000, -0.0000000000000000000, -1.000000000000000000 ) ) ;
#2221 = FACE_OUTER_BOUND ( 'NONE', #4476, .T. ) ;
#2222 = LINE ( 'NONE', #12322, #8103 ) ;
#2223 = AXIS2_PLACEMENT_3D ( 'NONE', #3528, #1286, #2245 ) ;
#2224 = ORIENTED_EDGE ( 'NONE', *, *, #214, .F. ) ;
#2225 = VERTEX_POINT ( 'NONE', #1935 ) ;
#2226 = CARTESIAN_POINT ( 'NONE',  ( -0.8517566005793871800, 0.0000000000000000000, -0.1000000000000000100 ) ) ;
#2227 = EDGE_CURVE ( 'NONE', #1665, #4047, #7030, .T. ) ;
#2228 = VERTEX_POINT ( 'NONE', #10721 ) ;
#2229 = ORIENTED_EDGE ( 'NONE', *, *, #5652, .T. ) ;
#2230 = DIRECTION ( 'NONE',  ( 0.0000000000000000000, -0.0000000000000000000, -1.000000000000000000 ) ) ;
#2231 = DIRECTION ( 'NONE',  ( -1.000000000000000000, -1.290716872006552300E-016, 0.0000000000000000000 ) ) ;
#2232 = CARTESIAN_POINT ( 'NONE',  ( -40.00000000000000700, 36.00000000000000000, 3.000000000000000000 ) ) ;
#2233 = EDGE_CURVE ( 'NONE', #5127, #14038, #6139, .T. ) ;
#2234 = APPLICATION_PROTOCOL_DEFINITION ( 'international standard', 'config_control_design', 1994, #4336 ) ;
#2235 = VECTOR ( 'NONE', #8858, 1000.000000000000000 ) ;
#2236 = EDGE_CURVE ( 'NONE', #1876, #125, #1693, .T. ) ;
#2237 = CYLINDRICAL_SURFACE ( 'NONE', #2858, 1.500000000000001300 ) ;
#2238 = VERTEX_POINT ( 'NONE', #4232 ) ;
#2239 = LINE ( 'NONE', #9302, #11690 ) ;
#2240 = ORIENTED_EDGE ( 'NONE', *, *, #5731, .F. ) ;
#2241 = CARTESIAN_POINT ( 'NONE',  ( 0.0000000000000000000, -25.21477303807744600, -0.1000000000000000100 ) ) ;
#2242 = DIRECTION ( 'NONE',  ( 1.000000000000000000, 2.312964634635743000E-016, 0.0000000000000000000 ) ) ;
#2243 = ORIENTED_EDGE ( 'NONE', *, *, #1655, .T. ) ;
#2244 = ORIENTED_EDGE ( 'NONE', *, *, #609, .T. ) ;
#2245 = DIRECTION ( 'NONE',  ( 0.0000000000000000000, -0.0000000000000000000, -1.000000000000000000 ) ) ;
#2246 = EDGE_CURVE ( 'NONE', #3857, #3441, #6651, .T. ) ;
#2247 = DIRECTION ( 'NONE',  ( 0.0000000000000000000, 1.000000000000000000, -0.0000000000000000000 ) ) ;
#2248 = ADVANCED_FACE ( 'NONE', ( #14209 ), #13095, .F. ) ;
#2249 = CYLINDRICAL_SURFACE ( 'NONE', #5525, 14.49999999999999800 ) ;
#2250 = VECTOR ( 'NONE', #13384, 1000.000000000000000 ) ;
#2251 = ORIENTED_EDGE ( 'NONE', *, *, #7731, .T. ) ;
#2252 = VECTOR ( 'NONE', #6837, 1000.000000000000000 ) ;
#2253 = VERTEX_POINT ( 'NONE', #10821 ) ;
#2254 = ORIENTED_EDGE ( 'NONE', *, *, #11438, .T. ) ;
#2255 = CARTESIAN_POINT ( 'NONE',  ( 3.162798502545807600, 2.499999999999995600, 0.0000000000000000000 ) ) ;
#2256 = ORIENTED_EDGE ( 'NONE', *, *, #13810, .F. ) ;
#2257 = ORIENTED_EDGE ( 'NONE', *, *, #186, .F. ) ;
#2258 = CARTESIAN_POINT ( 'NONE',  ( -8.351756600579429700, -11.71477303807740500, -0.1000000000000000100 ) ) ;
#2259 = AXIS2_PLACEMENT_3D ( 'NONE', #4682, #11171, #13393 ) ;
#2260 = VECTOR ( 'NONE', #7981, 1000.000000000000000 ) ;
#2261 = CARTESIAN_POINT ( 'NONE',  ( -8.350714915823104400, 10.03477303807744500, 0.0000000000000000000 ) ) ;
#2262 = CARTESIAN_POINT ( 'NONE',  ( -0.08999999999999419600, 0.0000000000000000000, 0.0000000000000000000 ) ) ;
#2263 = EDGE_LOOP ( 'NONE', ( #6696, #8066 ) ) ;
#2264 = AXIS2_PLACEMENT_3D ( 'NONE', #6362, #7533, #11830 ) ;
#2265 = LINE ( 'NONE', #8896, #8489 ) ;
#2266 = ADVANCED_FACE ( 'NONE', ( #9926 ), #7587, .T. ) ;
#2267 = CARTESIAN_POINT ( 'NONE',  ( 4.351756600579334700, -5.714773038077408900, -0.1000000000000000100 ) ) ;
#2268 = DIRECTION ( 'NONE',  ( -0.0000000000000000000, 0.0000000000000000000, 1.000000000000000000 ) ) ;
#2269 = CARTESIAN_POINT ( 'NONE',  ( -14.17175660057943000, 0.0000000000000000000, 0.0000000000000000000 ) ) ;
#2270 = LINE ( 'NONE', #10254, #7120 ) ;
#2271 = EDGE_CURVE ( 'NONE', #9074, #4504, #8900, .T. ) ;
#2272 = DIRECTION ( 'NONE',  ( 0.0000000000000000000, -1.000000000000000000, 0.0000000000000000000 ) ) ;
#2273 = DIRECTION ( 'NONE',  ( -0.0000000000000000000, -0.0000000000000000000, 1.000000000000000000 ) ) ;
#2274 = ADVANCED_FACE ( 'NONE', ( #4756 ), #12125, .T. ) ;
#2275 = CARTESIAN_POINT ( 'NONE',  ( -15.17071491582310600, 31.59000000000000700, -0.1000000000000000100 ) ) ;
#2276 = EDGE_CURVE ( 'NONE', #4212, #6120, #3898, .T. ) ;
#2277 = DIRECTION ( 'NONE',  ( 1.000000000000000000, 0.0000000000000000000, 0.0000000000000000000 ) ) ;
#2278 = VECTOR ( 'NONE', #10935, 1000.000000000000000 ) ;
#2279 = DATE_TIME_ROLE ( 'classification_date' ) ;
#2280 = CARTESIAN_POINT ( 'NONE',  ( 15.17175660057939300, 0.0000000000000000000, -0.1000000000000000100 ) ) ;
#2281 = CARTESIAN_POINT ( 'NONE',  ( 8.171756600579392700, 16.21477303807743900, -0.1000000000000000100 ) ) ;
#2282 = ORIENTED_EDGE ( 'NONE', *, *, #14006, .F. ) ;
#2283 = LINE ( 'NONE', #10863, #4879 ) ;
#2284 = FACE_OUTER_BOUND ( 'NONE', #8732, .T. ) ;
#2285 = ORIENTED_EDGE ( 'NONE', *, *, #13977, .T. ) ;
#2287 = CARTESIAN_POINT ( 'NONE',  ( 3.361841600953023600E-015, -14.53477303807744100, -0.1000000000000000100 ) ) ;
#2286 = PLANE ( 'NONE',  #9834 ) ;
#2288 = EDGE_CURVE ( 'NONE', #3219, #13085, #1502, .T. ) ;
#2289 = EDGE_LOOP ( 'NONE', ( #12303, #5952, #10580, #10661 ) ) ;
#2290 = DIRECTION ( 'NONE',  ( 1.000000000000000000, 0.0000000000000000000, 0.0000000000000000000 ) ) ;
#2291 = DIRECTION ( 'NONE',  ( 0.0000000000000000000, 1.000000000000000000, -0.0000000000000000000 ) ) ;
#2292 = CARTESIAN_POINT ( 'NONE',  ( -0.6717566005794283200, -25.21477303807744600, -0.1000000000000000100 ) ) ;
#2293 = EDGE_CURVE ( 'NONE', #10903, #1124, #5791, .T. ) ;
#2294 = VERTEX_POINT ( 'NONE', #6265 ) ;
#2295 = VECTOR ( 'NONE', #3824, 1000.000000000000000 ) ;
#2296 = DIRECTION ( 'NONE',  ( 1.000000000000000000, 2.040851148208008200E-016, 0.0000000000000000000 ) ) ;
#2297 = ORIENTED_EDGE ( 'NONE', *, *, #13083, .T. ) ;
#2298 = EDGE_CURVE ( 'NONE', #9405, #9430, #2860, .T. ) ;
#2299 = VECTOR ( 'NONE', #591, 1000.000000000000000 ) ;
#2300 = CARTESIAN_POINT ( 'NONE',  ( 0.6717566005793923500, -22.21477303807744300, -0.1000000000000000100 ) ) ;
#2301 = DIRECTION ( 'NONE',  ( 0.0000000000000000000, 1.000000000000000000, -0.0000000000000000000 ) ) ;
#2302 = LINE ( 'NONE', #9503, #9871 ) ;
#2303 = AXIS2_PLACEMENT_3D ( 'NONE', #7733, #3323, #6652 ) ;
#2304 = ORIENTED_EDGE ( 'NONE', *, *, #10741, .F. ) ;
#2305 = SHAPE_REPRESENTATION ( 'fondo con finestra tonda - Copia', ( #6558 ), #854 ) ;
#2306 = VERTEX_POINT ( 'NONE', #7421 ) ;
#2307 = FACE_OUTER_BOUND ( 'NONE', #12111, .T. ) ;
#2308 = DIRECTION ( 'NONE',  ( -0.0000000000000000000, 0.0000000000000000000, 1.000000000000000000 ) ) ;
#2309 = DIRECTION ( 'NONE',  ( 0.0000000000000000000, 1.000000000000000000, 0.0000000000000000000 ) ) ;
#2310 = EDGE_CURVE ( 'NONE', #11837, #3384, #10263, .T. ) ;
#2311 = ADVANCED_FACE ( 'NONE', ( #7010 ), #12187, .F. ) ;
#2312 = AXIS2_PLACEMENT_3D ( 'NONE', #11903, #7620, #1024 ) ;
#2313 = DIRECTION ( 'NONE',  ( -0.0000000000000000000, -0.0000000000000000000, 1.000000000000000000 ) ) ;
#2314 = ORIENTED_EDGE ( 'NONE', *, *, #9180, .F. ) ;
#2315 = ORIENTED_EDGE ( 'NONE', *, *, #3277, .F. ) ;
#2316 = DIRECTION ( 'NONE',  ( 0.0000000000000000000, 0.0000000000000000000, 1.000000000000000000 ) ) ;
#2317 = ORIENTED_EDGE ( 'NONE', *, *, #9780, .T. ) ;
#2318 = DIRECTION ( 'NONE',  ( 1.000000000000000000, 0.0000000000000000000, 0.0000000000000000000 ) ) ;
#2319 = ORIENTED_EDGE ( 'NONE', *, *, #2757, .T. ) ;
#2320 = DIRECTION ( 'NONE',  ( 0.0000000000000000000, -1.000000000000000000, 0.0000000000000000000 ) ) ;
#2321 = AXIS2_PLACEMENT_3D ( 'NONE', #12988, #3215, #12067 ) ;
#2322 = CARTESIAN_POINT ( 'NONE',  ( -9.351756600579431500, 0.0000000000000000000, 0.0000000000000000000 ) ) ;
#2323 = APPROVAL_PERSON_ORGANIZATION ( #8203, #3351, #507 ) ;
#2324 = EDGE_CURVE ( 'NONE', #7488, #2175, #633, .T. ) ;
#2325 = VERTEX_POINT ( 'NONE', #791 ) ;
#2326 = CARTESIAN_POINT ( 'NONE',  ( 0.0000000000000000000, -22.03477303807744300, -0.1000000000000000100 ) ) ;
#2327 = ORIENTED_EDGE ( 'NONE', *, *, #7111, .T. ) ;
#2329 = VECTOR ( 'NONE', #2903, 1000.000000000000000 ) ;
#2328 = LINE ( 'NONE', #5298, #8707 ) ;
#2330 = CARTESIAN_POINT ( 'NONE',  ( -0.6717566005794296500, -14.53477303807744100, -0.1000000000000000100 ) ) ;
#2331 = VERTEX_POINT ( 'NONE', #1908 ) ;
#2332 = ADVANCED_FACE ( 'NONE', ( #800 ), #3237, .T. ) ;
#2333 = VERTEX_POINT ( 'NONE', #4299 ) ;
#2334 = ORIENTED_EDGE ( 'NONE', *, *, #5881, .T. ) ;
#2335 = APPROVAL_PERSON_ORGANIZATION ( #14028, #6942, #10872 ) ;
#2336 = EDGE_LOOP ( 'NONE', ( #7752, #1476, #1946, #7476 ) ) ;
#2337 = PLANE ( 'NONE',  #11409 ) ;
#2338 = CARTESIAN_POINT ( 'NONE',  ( 15.17175660057939300, 28.21477303807745000, 0.0000000000000000000 ) ) ;
#2339 = CARTESIAN_POINT ( 'NONE',  ( 11.35175660057939200, -4.034773038077442000, 0.0000000000000000000 ) ) ;
#2340 = CARTESIAN_POINT ( 'NONE',  ( -0.8517566005785048900, -13.03477303807744100, 0.0000000000000000000 ) ) ;
#2341 = CARTESIAN_POINT ( 'NONE',  ( -9.500000000000000000, -15.00000000000000000, -3.000000000000000000 ) ) ;
#2342 = AXIS2_PLACEMENT_3D ( 'NONE', #8113, #1558, #357 ) ;
#2343 = ORIENTED_EDGE ( 'NONE', *, *, #11381, .T. ) ;
#2345 = LINE ( 'NONE', #11318, #14195 ) ;
#2344 = LINE ( 'NONE', #12495, #287 ) ;
#2346 = ADVANCED_FACE ( 'NONE', ( #8735 ), #8799, .F. ) ;
#2347 = CARTESIAN_POINT ( 'NONE',  ( -0.6707149158231057200, 8.534773038077448200, 0.0000000000000000000 ) ) ;
#2348 = EDGE_CURVE ( 'NONE', #2484, #6822, #7377, .T. ) ;
#2349 = CC_DESIGN_DATE_AND_TIME_ASSIGNMENT ( #11593, #10313, ( #1631 ) ) ;
#2350 = ORIENTED_EDGE ( 'NONE', *, *, #7880, .T. ) ;
#2351 = VERTEX_POINT ( 'NONE', #13105 ) ;
#2352 = EDGE_LOOP ( 'NONE', ( #11951, #6192, #7998, #7382 ) ) ;
#2353 = DIRECTION ( 'NONE',  ( -1.000000000000000000, -7.859880601346715100E-016, 0.0000000000000000000 ) ) ;
#2354 = SHAPE_DEFINITION_REPRESENTATION ( #5018, #7836 ) ;
#2355 = DIRECTION ( 'NONE',  ( 1.000000000000000000, 0.0000000000000000000, 0.0000000000000000000 ) ) ;
#2356 = CIRCLE ( 'NONE', #5383, 1.500000000000001300 ) ;
#2357 = ORIENTED_EDGE ( 'NONE', *, *, #5621, .T. ) ;
#2359 = LINE ( 'NONE', #5015, #319 ) ;
#2358 = VECTOR ( 'NONE', #12582, 1000.000000000000000 ) ;
#2360 = CARTESIAN_POINT ( 'NONE',  ( 8.351756600579392400, 19.03477303807744300, -0.1000000000000000100 ) ) ;
#2361 = PLANE ( 'NONE',  #6489 ) ;
#2362 = EDGE_CURVE ( 'NONE', #6628, #3247, #9584, .T. ) ;
#2363 = EDGE_LOOP ( 'NONE', ( #7269, #12359, #4714, #12975 ) ) ;
#2364 = VECTOR ( 'NONE', #8736, 1000.000000000000000 ) ;
#2365 = EDGE_LOOP ( 'NONE', ( #3833, #14052, #10650, #9501 ) ) ;
#2366 = DIRECTION ( 'NONE',  ( 1.000000000000000000, 0.0000000000000000000, 0.0000000000000000000 ) ) ;
#2367 = VERTEX_POINT ( 'NONE', #6568 ) ;
#2368 = FACE_OUTER_BOUND ( 'NONE', #7600, .T. ) ;
#2369 = CARTESIAN_POINT ( 'NONE',  ( -6.350714915823105300, 4.034773038077442000, -0.1000000000000000100 ) ) ;
#2370 = VERTEX_POINT ( 'NONE', #9885 ) ;
#2371 = AXIS2_PLACEMENT_3D ( 'NONE', #9817, #4357, #12054 ) ;
#2372 = DIRECTION ( 'NONE',  ( 1.000000000000000000, 1.734723475976786900E-016, 0.0000000000000000000 ) ) ;
#2373 = ORIENTED_EDGE ( 'NONE', *, *, #8355, .F. ) ;
#2374 = VECTOR ( 'NONE', #13859, 1000.000000000000000 ) ;
#2375 = CARTESIAN_POINT ( 'NONE',  ( 3.936227010132199200, 1.214773038077438000, -0.1000000000000000100 ) ) ;
#2376 = VECTOR ( 'NONE', #1136, 1000.000000000000000 ) ;
#2377 = CARTESIAN_POINT ( 'NONE',  ( 9.351756600579392400, 0.0000000000000000000, 0.0000000000000000000 ) ) ;
#2378 = EDGE_CURVE ( 'NONE', #12017, #9231, #1148, .T. ) ;
#2379 = ORIENTED_EDGE ( 'NONE', *, *, #2233, .T. ) ;
#2380 = VECTOR ( 'NONE', #12912, 1000.000000000000000 ) ;
#2381 = ORIENTED_EDGE ( 'NONE', *, *, #11527, .T. ) ;
#2382 = CARTESIAN_POINT ( 'NONE',  ( 7.311465735067027600E-016, -4.214773038077441700, 0.0000000000000000000 ) ) ;
#2383 = VERTEX_POINT ( 'NONE', #46 ) ;
#2384 = EDGE_CURVE ( 'NONE', #11495, #4284, #3377, .T. ) ;
#2385 = EDGE_CURVE ( 'NONE', #14072, #5123, #12502, .T. ) ;
#2386 = LINE ( 'NONE', #1127, #332 ) ;
#2387 = VECTOR ( 'NONE', #7896, 1000.000000000000000 ) ;
#2388 = AXIS2_PLACEMENT_3D ( 'NONE', #992, #7633, #10979 ) ;
#2389 = LINE ( 'NONE', #7418, #9118 ) ;
#2390 = ADVANCED_FACE ( 'NONE', ( #11629, #6296, #462, #13876, #3723, #13023, #10111, #11286, #11974 ), #6709, .F. ) ;
#2391 = DIRECTION ( 'NONE',  ( 1.000000000000000000, 2.312964634635743000E-016, 0.0000000000000000000 ) ) ;
#2393 = CARTESIAN_POINT ( 'NONE',  ( -14.35071491582310600, 1.034773038077438000, -0.1000000000000000100 ) ) ;
#2392 = PLANE ( 'NONE',  #886 ) ;
#2394 = EDGE_LOOP ( 'NONE', ( #11657, #2747, #247, #8436 ) ) ;
#2395 = DIRECTION ( 'NONE',  ( 1.000000000000000000, 2.040851148208008200E-016, 0.0000000000000000000 ) ) ;
#2396 = DIRECTION ( 'NONE',  ( -1.000000000000000000, 0.0000000000000000000, 0.0000000000000000000 ) ) ;
#2397 = DIRECTION ( 'NONE',  ( -0.0000000000000000000, -0.0000000000000000000, 1.000000000000000000 ) ) ;
#2398 = VERTEX_POINT ( 'NONE', #1244 ) ;
#2399 = DIRECTION ( 'NONE',  ( 1.000000000000000000, 0.0000000000000000000, 0.0000000000000000000 ) ) ;
#2400 = VECTOR ( 'NONE', #10660, 1000.000000000000000 ) ;
#2401 = VECTOR ( 'NONE', #10356, 1000.000000000000000 ) ;
#2402 = EDGE_CURVE ( 'NONE', #8976, #7425, #12845, .T. ) ;
#2403 = ORIENTED_EDGE ( 'NONE', *, *, #13461, .F. ) ;
#2404 = LINE ( 'NONE', #12092, #8119 ) ;
#2405 = ORIENTED_EDGE ( 'NONE', *, *, #7864, .F. ) ;
#2406 = EDGE_CURVE ( 'NONE', #2684, #13138, #12334, .T. ) ;
#2407 = ORIENTED_EDGE ( 'NONE', *, *, #1465, .T. ) ;
#2408 = PLANE ( 'NONE',  #1402 ) ;
#2409 = ORIENTED_EDGE ( 'NONE', *, *, #8046, .T. ) ;
#2410 = EDGE_CURVE ( 'NONE', #373, #3496, #979, .T. ) ;
#2411 = AXIS2_PLACEMENT_3D ( 'NONE', #7539, #14186, #14003 ) ;
#2412 = ADVANCED_FACE ( 'NONE', ( #1340 ), #4407, .T. ) ;
#2413 = PLANE ( 'NONE',  #2741 ) ;
#2414 = CARTESIAN_POINT ( 'NONE',  ( -0.8517566005794294800, -16.03477303807743900, 0.0000000000000000000 ) ) ;
#2415 = CARTESIAN_POINT ( 'NONE',  ( 0.5230127018922191600, -1.250000000000004000, 0.0000000000000000000 ) ) ;
#2416 = LINE ( 'NONE', #6690, #7595 ) ;
#2417 = DIRECTION ( 'NONE',  ( 0.0000000000000000000, -0.0000000000000000000, -1.000000000000000000 ) ) ;
#2418 = EDGE_CURVE ( 'NONE', #1579, #8519, #9429, .T. ) ;
#2419 = CIRCLE ( 'NONE', #5168, 14.50000000000000000 ) ;
#2420 = ORIENTED_EDGE ( 'NONE', *, *, #9567, .T. ) ;
#2421 = VECTOR ( 'NONE', #6639, 1000.000000000000000 ) ;
#2422 = ORIENTED_EDGE ( 'NONE', *, *, #7006, .T. ) ;
#2423 = CARTESIAN_POINT ( 'NONE',  ( 14.35175660057939200, -2.714773038077437300, -0.1000000000000000100 ) ) ;
#2424 = PLANE ( 'NONE',  #2083 ) ;
#2425 = CARTESIAN_POINT ( 'NONE',  ( -0.8507149158231057700, 25.03477303807744600, -0.1000000000000000100 ) ) ;
#2426 = ADVANCED_FACE ( 'NONE', ( #5431 ), #6614, .F. ) ;
#2427 = CARTESIAN_POINT ( 'NONE',  ( 6.351756600579391500, 2.714773038077437300, -0.1000000000000000100 ) ) ;
#2428 = VERTEX_POINT ( 'NONE', #3251 ) ;
#2429 = EDGE_CURVE ( 'NONE', #9941, #13069, #3555, .T. ) ;
#2430 = VECTOR ( 'NONE', #8983, 1000.000000000000000 ) ;
#2431 = DIRECTION ( 'NONE',  ( 0.0000000000000000000, 0.0000000000000000000, 1.000000000000000000 ) ) ;
#2432 = FACE_OUTER_BOUND ( 'NONE', #6421, .T. ) ;
#2433 = EDGE_LOOP ( 'NONE', ( #5872, #8615, #4929, #5967 ) ) ;
#2434 = CARTESIAN_POINT ( 'NONE',  ( -3.162277660168385700, -1.000000000000004000, -3.000000000000000000 ) ) ;
#2435 = EDGE_CURVE ( 'NONE', #7093, #9039, #13528, .T. ) ;
#2436 = PRODUCT_RELATED_PRODUCT_CATEGORY ( 'detail', '', ( #12134 ) ) ;
#2437 = ORIENTED_EDGE ( 'NONE', *, *, #9882, .F. ) ;
#2438 = VERTEX_POINT ( 'NONE', #5510 ) ;
#2439 = CARTESIAN_POINT ( 'NONE',  ( -0.6707149158221811200, 13.21477303807744100, -0.1000000000000000100 ) ) ;
#2440 = DIRECTION ( 'NONE',  ( 0.0000000000000000000, -1.000000000000000000, 0.0000000000000000000 ) ) ;
#2441 = CARTESIAN_POINT ( 'NONE',  ( -9.670714915823104700, 23.53477303807744600, -0.1000000000000000100 ) ) ;
#2442 = CARTESIAN_POINT ( 'NONE',  ( 9.499999999999994700, -14.99999999999999800, -3.000000000000000000 ) ) ;
#2443 = LINE ( 'NONE', #3591, #13614 ) ;
#2444 = PLANE ( 'NONE',  #11203 ) ;
#2445 = LINE ( 'NONE', #6814, #1429 ) ;
#2446 = PLANE ( 'NONE',  #10824 ) ;
#2447 = DIRECTION ( 'NONE',  ( 0.0000000000000000000, -1.000000000000000000, 0.0000000000000000000 ) ) ;
#2448 = CARTESIAN_POINT ( 'NONE',  ( 0.0000000000000000000, -28.21477303807744600, 0.0000000000000000000 ) ) ;
#2449 = PLANE ( 'NONE',  #3790 ) ;
#2450 = AXIS2_PLACEMENT_3D ( 'NONE', #9207, #3564, #12373 ) ;
#2451 = VECTOR ( 'NONE', #11384, 1000.000000000000000 ) ;
#2452 = DIRECTION ( 'NONE',  ( 0.0000000000000000000, 0.0000000000000000000, 1.000000000000000000 ) ) ;
#2453 = DIRECTION ( 'NONE',  ( -0.0000000000000000000, -0.0000000000000000000, 1.000000000000000000 ) ) ;
#2454 = VECTOR ( 'NONE', #10346, 1000.000000000000000 ) ;
#2455 = ADVANCED_FACE ( 'NONE', ( #3192 ), #2196, .T. ) ;
#2456 = DIRECTION ( 'NONE',  ( 0.0000000000000000000, 1.000000000000000000, 0.0000000000000000000 ) ) ;
#2457 = ORIENTED_EDGE ( 'NONE', *, *, #2213, .T. ) ;
#2458 = EDGE_CURVE ( 'NONE', #2175, #6306, #9758, .T. ) ;
#2459 = ORIENTED_EDGE ( 'NONE', *, *, #7819, .T. ) ;
#2460 = CARTESIAN_POINT ( 'NONE',  ( 0.0000000000000000000, 0.0000000000000000000, -0.1000000000000000100 ) ) ;
#2461 = CARTESIAN_POINT ( 'NONE',  ( 8.351756600579392400, 0.0000000000000000000, -0.1000000000000000100 ) ) ;
#2462 = LINE ( 'NONE', #1576, #2101 ) ;
#2463 = CARTESIAN_POINT ( 'NONE',  ( 0.0000000000000000000, -28.03477303807744600, -0.1000000000000000100 ) ) ;
#2464 = EDGE_CURVE ( 'NONE', #12497, #1351, #9083, .T. ) ;
#2465 = LINE ( 'NONE', #7104, #9193 ) ;
#2466 = CARTESIAN_POINT ( 'NONE',  ( 4.171756600579335000, -7.214773038077729500, -0.1000000000000000100 ) ) ;
#2467 = DIRECTION ( 'NONE',  ( 2.312964634635457500E-016, -1.000000000000000000, 0.0000000000000000000 ) ) ;
#2468 = VERTEX_POINT ( 'NONE', #13209 ) ;
#2469 = VECTOR ( 'NONE', #3151, 1000.000000000000000 ) ;
#2470 = DIRECTION ( 'NONE',  ( 0.0000000000000000000, 1.000000000000000000, -0.0000000000000000000 ) ) ;
#2471 = CARTESIAN_POINT ( 'NONE',  ( -0.8507149158231057700, 10.03477303807744500, -0.1000000000000000100 ) ) ;
#2472 = ORIENTED_EDGE ( 'NONE', *, *, #6903, .F. ) ;
#2473 = ORIENTED_EDGE ( 'NONE', *, *, #2090, .T. ) ;
#2474 = DIRECTION ( 'NONE',  ( 1.000000000000000000, 0.0000000000000000000, 0.0000000000000000000 ) ) ;
#2475 = VERTEX_POINT ( 'NONE', #13113 ) ;
#2476 = ADVANCED_FACE ( 'NONE', ( #3177 ), #10844, .F. ) ;
#2477 = FACE_OUTER_BOUND ( 'NONE', #12519, .T. ) ;
#2478 = DIRECTION ( 'NONE',  ( 1.000000000000000000, 0.0000000000000000000, 0.0000000000000000000 ) ) ;
#2479 = PLANE ( 'NONE',  #6565 ) ;
#2480 = EDGE_CURVE ( 'NONE', #11448, #10218, #5961, .T. ) ;
#2481 = LINE ( 'NONE', #14057, #256 ) ;
#2482 = CARTESIAN_POINT ( 'NONE',  ( -24.09000000000000000, -31.59000000000000000, 0.0000000000000000000 ) ) ;
#2483 = DIRECTION ( 'NONE',  ( -0.0000000000000000000, -0.0000000000000000000, 1.000000000000000000 ) ) ;
#2484 = VERTEX_POINT ( 'NONE', #5358 ) ;
#2485 = DIRECTION ( 'NONE',  ( -0.0000000000000000000, 0.0000000000000000000, 1.000000000000000000 ) ) ;
#2486 = EDGE_CURVE ( 'NONE', #12410, #7351, #4221, .T. ) ;
#2487 = ORIENTED_EDGE ( 'NONE', *, *, #535, .F. ) ;
#2488 = ADVANCED_FACE ( 'NONE', ( #2172 ), #9744, .F. ) ;
#2489 = CARTESIAN_POINT ( 'NONE',  ( -0.0000000000000000000, -26.53477303807745000, 0.0000000000000000000 ) ) ;
#2490 = EDGE_CURVE ( 'NONE', #2666, #8781, #5608, .T. ) ;
#2491 = ORIENTED_EDGE ( 'NONE', *, *, #1688, .T. ) ;
#2492 = AXIS2_PLACEMENT_3D ( 'NONE', #11465, #7174, #7124 ) ;
#2493 = VERTEX_POINT ( 'NONE', #6475 ) ;
#2494 = ORIENTED_EDGE ( 'NONE', *, *, #12183, .F. ) ;
#2495 = ORIENTED_EDGE ( 'NONE', *, *, #10747, .F. ) ;
#2496 = CARTESIAN_POINT ( 'NONE',  ( 6.171756600579392700, 4.214773038077441700, -0.1000000000000000100 ) ) ;
#2497 = LINE ( 'NONE', #13238, #11079 ) ;
#2498 = DIRECTION ( 'NONE',  ( -0.0000000000000000000, 0.0000000000000000000, 1.000000000000000000 ) ) ;
#2499 = ORIENTED_EDGE ( 'NONE', *, *, #13963, .F. ) ;
#2500 = ORIENTED_EDGE ( 'NONE', *, *, #1769, .F. ) ;
#2501 = ORIENTED_EDGE ( 'NONE', *, *, #6903, .T. ) ;
#2502 = DIRECTION ( 'NONE',  ( 0.0000000000000000000, -0.0000000000000000000, 1.000000000000000000 ) ) ;
#2503 = CARTESIAN_POINT ( 'NONE',  ( -14.35071491582310600, 0.0000000000000000000, -0.1000000000000000100 ) ) ;
#2504 = CARTESIAN_POINT ( 'NONE',  ( 0.8517566005784678000, 0.0000000000000000000, -0.1000000000000000100 ) ) ;
#2505 = EDGE_LOOP ( 'NONE', ( #8083, #6365, #13558, #13650 ) ) ;
#2506 = EDGE_CURVE ( 'NONE', #7901, #1232, #8040, .T. ) ;
#2507 = PERSON_AND_ORGANIZATION ( #13254, #10766 ) ;
#2508 = EDGE_CURVE ( 'NONE', #13191, #14234, #8384, .T. ) ;
#2509 = ORIENTED_EDGE ( 'NONE', *, *, #4511, .T. ) ;
#2510 = ORIENTED_EDGE ( 'NONE', *, *, #10974, .T. ) ;
#2511 = CC_DESIGN_PERSON_AND_ORGANIZATION_ASSIGNMENT ( #9591, #1129, ( #234 ) ) ;
#2513 = LINE ( 'NONE', #10933, #5417 ) ;
#2512 = LINE ( 'NONE', #7088, #10584 ) ;
#2514 = CARTESIAN_POINT ( 'NONE',  ( -4.351756600579372900, -7.034773038077729800, 0.0000000000000000000 ) ) ;
#2515 = CARTESIAN_POINT ( 'NONE',  ( 0.0000000000000000000, -19.21477303807744300, 0.0000000000000000000 ) ) ;
#2516 = VERTEX_POINT ( 'NONE', #4349 ) ;
#2517 = CARTESIAN_POINT ( 'NONE',  ( 0.0000000000000000000, -16.03477303807743900, -0.1000000000000000100 ) ) ;
#2518 = DIRECTION ( 'NONE',  ( 1.000000000000000000, 2.312964634635457500E-016, 0.0000000000000000000 ) ) ;
#2519 = VERTEX_POINT ( 'NONE', #5401 ) ;
#2520 = EDGE_CURVE ( 'NONE', #4269, #1050, #2513, .T. ) ;
#2521 = ORIENTED_EDGE ( 'NONE', *, *, #12606, .T. ) ;
#2522 = UNCERTAINTY_MEASURE_WITH_UNIT (LENGTH_MEASURE( 1.000000000000000100E-005 ), #3031, 'distance_accuracy_value', 'NONE');
#2523 = DATE_AND_TIME ( #9241, #5254 ) ;
#2524 = PLANE ( 'NONE',  #2259 ) ;
#2525 = CIRCLE ( 'NONE', #11186, 1.500000000000001300 ) ;
#2526 = ORIENTED_EDGE ( 'NONE', *, *, #13645, .F. ) ;
#2527 = CARTESIAN_POINT ( 'NONE',  ( 4.517539514526743200, -3.142857142856857200, -3.000000000000000000 ) ) ;
#2529 = VECTOR ( 'NONE', #12079, 1000.000000000000000 ) ;
#2528 = FACE_OUTER_BOUND ( 'NONE', #7949, .T. ) ;
#2530 = ORIENTED_EDGE ( 'NONE', *, *, #2962, .T. ) ;
#2531 = VERTEX_POINT ( 'NONE', #10092 ) ;
#2532 = ORIENTED_EDGE ( 'NONE', *, *, #7585, .F. ) ;
#2533 = ORIENTED_EDGE ( 'NONE', *, *, #10245, .F. ) ;
#2534 = ADVANCED_FACE ( 'NONE', ( #7361 ), #238, .T. ) ;
#2535 = DIRECTION ( 'NONE',  ( -1.000000000000000000, 0.0000000000000000000, 0.0000000000000000000 ) ) ;
#2536 = PLANE ( 'NONE',  #4335 ) ;
#2537 = VERTEX_POINT ( 'NONE', #8996 ) ;
#2538 = PLANE ( 'NONE',  #13930 ) ;
#2539 = CIRCLE ( 'NONE', #391, 11.00000000000000000 ) ;
#2540 = CARTESIAN_POINT ( 'NONE',  ( -8.350714915823104400, 0.0000000000000000000, 0.0000000000000000000 ) ) ;
#2541 = CARTESIAN_POINT ( 'NONE',  ( 8.351756600579392400, -20.71477303807744300, -0.1000000000000000100 ) ) ;
#2542 = AXIS2_PLACEMENT_3D ( 'NONE', #3095, #11716, #4075 ) ;
#2543 = VERTEX_POINT ( 'NONE', #200 ) ;
#2544 = LINE ( 'NONE', #3512, #3207 ) ;
#2545 = ORIENTED_EDGE ( 'NONE', *, *, #1773, .T. ) ;
#2547 = VECTOR ( 'NONE', #9183, 1000.000000000000000 ) ;
#2546 = LINE ( 'NONE', #9312, #11121 ) ;
#2548 = ORIENTED_EDGE ( 'NONE', *, *, #4785, .T. ) ;
#2549 = CYLINDRICAL_SURFACE ( 'NONE', #10686, 11.00000000000000000 ) ;
#2550 = ORIENTED_EDGE ( 'NONE', *, *, #5843, .F. ) ;
#2551 = ORIENTED_EDGE ( 'NONE', *, *, #1369, .F. ) ;
#2552 = CARTESIAN_POINT ( 'NONE',  ( 0.8517566005784651400, 1.399206601175777600E-016, 0.0000000000000000000 ) ) ;
#2553 = EDGE_CURVE ( 'NONE', #3219, #7031, #10250, .T. ) ;
#2554 = ORIENTED_EDGE ( 'NONE', *, *, #8262, .T. ) ;
#2555 = VECTOR ( 'NONE', #2151, 1000.000000000000000 ) ;
#2556 = DIRECTION ( 'NONE',  ( 0.0000000000000000000, 1.000000000000000000, 0.0000000000000000000 ) ) ;
#2557 = EDGE_CURVE ( 'NONE', #3664, #8397, #13010, .T. ) ;
#2558 = VECTOR ( 'NONE', #6476, 1000.000000000000000 ) ;
#2559 = CIRCLE ( 'NONE', #594, 1.500000000000000000 ) ;
#2560 = AXIS2_PLACEMENT_3D ( 'NONE', #4707, #2688, #8112 ) ;
#2561 = EDGE_LOOP ( 'NONE', ( #3276, #5606, #2730, #6531 ) ) ;
#2562 = FACE_OUTER_BOUND ( 'NONE', #9071, .T. ) ;
#2563 = VERTEX_POINT ( 'NONE', #11219 ) ;
#2564 = CARTESIAN_POINT ( 'NONE',  ( -3.482864198667627900, 1.034773038077438000, -0.1000000000000000100 ) ) ;
#2565 = ORIENTED_EDGE ( 'NONE', *, *, #2854, .T. ) ;
#2566 = CARTESIAN_POINT ( 'NONE',  ( -8.170714915823106500, 10.21477303807744400, 0.0000000000000000000 ) ) ;
#2567 = ADVANCED_FACE ( 'NONE', ( #8229 ), #2479, .T. ) ;
#2568 = CARTESIAN_POINT ( 'NONE',  ( 23.99999999999999300, -15.00000000000000000, 0.0000000000000000000 ) ) ;
#2569 = CARTESIAN_POINT ( 'NONE',  ( -15.35071491582310600, 0.0000000000000000000, 0.0000000000000000000 ) ) ;
#2570 = CIRCLE ( 'NONE', #10221, 0.5000000000000001100 ) ;
#2571 = VECTOR ( 'NONE', #1921, 1000.000000000000000 ) ;
#2572 = LINE ( 'NONE', #184, #9135 ) ;
#2573 = ORIENTED_EDGE ( 'NONE', *, *, #8295, .T. ) ;
#2574 = EDGE_LOOP ( 'NONE', ( #14060, #12664, #3333, #5096, #8008, #13488, #3010, #2808 ) ) ;
#2575 = CARTESIAN_POINT ( 'NONE',  ( 14.17175660057939300, -1.214773038077436600, 0.0000000000000000000 ) ) ;
#2576 = DIRECTION ( 'NONE',  ( 1.000000000000000000, 0.0000000000000000000, 0.0000000000000000000 ) ) ;
#2577 = VERTEX_POINT ( 'NONE', #2393 ) ;
#2578 = EDGE_CURVE ( 'NONE', #12391, #1351, #10426, .T. ) ;
#2579 = VERTEX_POINT ( 'NONE', #6812 ) ;
#2580 = PLANE ( 'NONE',  #12265 ) ;
#2581 = AXIS2_PLACEMENT_3D ( 'NONE', #399, #5919, #441 ) ;
#2582 = LINE ( 'NONE', #5816, #6354 ) ;
#2583 = DIRECTION ( 'NONE',  ( 1.000000000000000000, 0.0000000000000000000, 0.0000000000000000000 ) ) ;
#2584 = CARTESIAN_POINT ( 'NONE',  ( 2.667952210561963100E-015, -11.53477303807740600, -0.1000000000000000100 ) ) ;
#2585 = LINE ( 'NONE', #4527, #10659 ) ;
#2586 = VERTEX_POINT ( 'NONE', #8894 ) ;
#2587 = FACE_OUTER_BOUND ( 'NONE', #10084, .T. ) ;
#2588 = EDGE_LOOP ( 'NONE', ( #1700, #2149, #8028, #12999 ) ) ;
#2589 = CARTESIAN_POINT ( 'NONE',  ( 0.0000000000000000000, -25.21477303807744600, -0.1000000000000000100 ) ) ;
#2590 = DIRECTION ( 'NONE',  ( 0.0000000000000000000, -1.000000000000000000, 0.0000000000000000000 ) ) ;
#2591 = EDGE_LOOP ( 'NONE', ( #13661, #336, #5161, #13422 ) ) ;
#2592 = DIRECTION ( 'NONE',  ( -1.000000000000000000, 0.0000000000000000000, -0.0000000000000000000 ) ) ;
#2593 = EDGE_LOOP ( 'NONE', ( #7065, #9227, #9275, #8312 ) ) ;
#2594 = ORIENTED_EDGE ( 'NONE', *, *, #8811, .T. ) ;
#2595 = EDGE_CURVE ( 'NONE', #8279, #7497, #13863, .T. ) ;
#2596 = VECTOR ( 'NONE', #12216, 1000.000000000000000 ) ;
#2597 = EDGE_CURVE ( 'NONE', #13696, #317, #3012, .T. ) ;
#2598 = VECTOR ( 'NONE', #598, 1000.000000000000000 ) ;
#2599 = ORIENTED_EDGE ( 'NONE', *, *, #11327, .T. ) ;
#2600 = FACE_OUTER_BOUND ( 'NONE', #10506, .T. ) ;
#2601 = ORIENTED_EDGE ( 'NONE', *, *, #6754, .T. ) ;
#2602 =( GEOMETRIC_REPRESENTATION_CONTEXT ( 3 ) GLOBAL_UNCERTAINTY_ASSIGNED_CONTEXT ( ( #4463 ) ) GLOBAL_UNIT_ASSIGNED_CONTEXT ( ( #14103, #4108, #10648 ) ) REPRESENTATION_CONTEXT ( 'NONE', 'WORKASPACE' ) );
#2603 = CARTESIAN_POINT ( 'NONE',  ( 3.056530269180728800E-015, -13.21477303807744300, -0.1000000000000000100 ) ) ;
#2604 = VERTEX_POINT ( 'NONE', #280 ) ;
#2605 = CARTESIAN_POINT ( 'NONE',  ( 0.8517566005793921800, -23.71477303807744600, -0.1000000000000000100 ) ) ;
#2606 = ORIENTED_EDGE ( 'NONE', *, *, #7999, .T. ) ;
#2607 = ADVANCED_FACE ( 'NONE', ( #11457 ), #3592, .T. ) ;
#2608 = CARTESIAN_POINT ( 'NONE',  ( -40.00000000000000000, -36.00000000000000000, 3.000000000000000000 ) ) ;
#2609 = EDGE_CURVE ( 'NONE', #13579, #8555, #11109, .T. ) ;
#2610 = CARTESIAN_POINT ( 'NONE',  ( -8.171756600579426400, 0.0000000000000000000, -0.1000000000000000100 ) ) ;
#2611 = FACE_OUTER_BOUND ( 'NONE', #10420, .T. ) ;
#2612 = DIRECTION ( 'NONE',  ( -0.0000000000000000000, -0.0000000000000000000, 1.000000000000000000 ) ) ;
#2613 = CARTESIAN_POINT ( 'NONE',  ( -8.351756600579426100, -17.71477303807743900, 0.0000000000000000000 ) ) ;
#2614 = EDGE_LOOP ( 'NONE', ( #759, #14218, #6563, #1750 ) ) ;
#2615 = DIRECTION ( 'NONE',  ( 0.0000000000000000000, -0.0000000000000000000, 1.000000000000000000 ) ) ;
#2616 = DIRECTION ( 'NONE',  ( 1.000000000000000000, 0.0000000000000000000, 0.0000000000000000000 ) ) ;
#2617 = VECTOR ( 'NONE', #12250, 1000.000000000000000 ) ;
#2618 = DIRECTION ( 'NONE',  ( 0.0000000000000000000, -1.000000000000000000, 0.0000000000000000000 ) ) ;
#2619 = DIRECTION ( 'NONE',  ( -0.0000000000000000000, 0.0000000000000000000, 1.000000000000000000 ) ) ;
#2620 = LINE ( 'NONE', #1764, #3296 ) ;
#2621 = CARTESIAN_POINT ( 'NONE',  ( -0.08999999999999419600, -1.000000000000003600, 0.0000000000000000000 ) ) ;
#2622 = EDGE_CURVE ( 'NONE', #3515, #13043, #2153, .T. ) ;
#2623 = VECTOR ( 'NONE', #10987, 1000.000000000000000 ) ;
#2624 = PLANE ( 'NONE',  #1128 ) ;
#2625 = DIRECTION ( 'NONE',  ( -0.0000000000000000000, -0.0000000000000000000, 1.000000000000000000 ) ) ;
#2626 = DIRECTION ( 'NONE',  ( -0.0000000000000000000, -0.0000000000000000000, 1.000000000000000000 ) ) ;
#2627 = DIRECTION ( 'NONE',  ( 1.000000000000000000, 0.0000000000000000000, 0.0000000000000000000 ) ) ;
#2628 = VERTEX_POINT ( 'NONE', #4510 ) ;
#2629 = FACE_OUTER_BOUND ( 'NONE', #3386, .T. ) ;
#2630 = ADVANCED_FACE ( 'NONE', ( #8557 ), #3537, .T. ) ;
#2631 = DIRECTION ( 'NONE',  ( -0.0000000000000000000, 0.0000000000000000000, 1.000000000000000000 ) ) ;
#2632 = FACE_OUTER_BOUND ( 'NONE', #11288, .T. ) ;
#2633 = EDGE_CURVE ( 'NONE', #4310, #1466, #13512, .T. ) ;
#2634 = VERTEX_POINT ( 'NONE', #10044 ) ;
#2635 = CYLINDRICAL_SURFACE ( 'NONE', #360, 1.500000000000000400 ) ;
#2636 = CARTESIAN_POINT ( 'NONE',  ( 0.08999999999999999700, 0.0000000000000000000, 0.0000000000000000000 ) ) ;
#2637 = EDGE_LOOP ( 'NONE', ( #9901, #120, #7290, #3236 ) ) ;
#2638 = ORIENTED_EDGE ( 'NONE', *, *, #9514, .T. ) ;
#2639 = CIRCLE ( 'NONE', #7569, 0.4999999999999998900 ) ;
#2640 = CARTESIAN_POINT ( 'NONE',  ( 9.171756600579392700, 0.0000000000000000000, -0.1000000000000000100 ) ) ;
#2641 = DIRECTION ( 'NONE',  ( 0.0000000000000000000, -0.0000000000000000000, 1.000000000000000000 ) ) ;
#2642 = ORIENTED_EDGE ( 'NONE', *, *, #7656, .T. ) ;
#2643 = LINE ( 'NONE', #409, #10367 ) ;
#2644 = CARTESIAN_POINT ( 'NONE',  ( 0.6717566005793923500, 22.21477303807744300, -0.1000000000000000100 ) ) ;
#2645 = FACE_OUTER_BOUND ( 'NONE', #5984, .T. ) ;
#2646 = ORIENTED_EDGE ( 'NONE', *, *, #1391, .F. ) ;
#2647 = EDGE_CURVE ( 'NONE', #11710, #9238, #1830, .T. ) ;
#2648 = ORIENTED_EDGE ( 'NONE', *, *, #1642, .F. ) ;
#2649 = DIRECTION ( 'NONE',  ( -0.0000000000000000000, -0.0000000000000000000, 1.000000000000000000 ) ) ;
#2650 = EDGE_CURVE ( 'NONE', #5048, #11693, #10585, .T. ) ;
#2651 = ORIENTED_EDGE ( 'NONE', *, *, #10964, .T. ) ;
#2652 = CARTESIAN_POINT ( 'NONE',  ( 2.667952210561962700E-015, -11.53477303807740400, -0.1000000000000000100 ) ) ;
#2653 = FACE_OUTER_BOUND ( 'NONE', #8343, .T. ) ;
#2654 = DIRECTION ( 'NONE',  ( 0.0000000000000000000, -0.0000000000000000000, -1.000000000000000000 ) ) ;
#2655 = LINE ( 'NONE', #11205, #14007 ) ;
#2656 = ORIENTED_EDGE ( 'NONE', *, *, #5237, .F. ) ;
#2657 = ORIENTED_EDGE ( 'NONE', *, *, #1189, .F. ) ;
#2658 = VERTEX_POINT ( 'NONE', #4654 ) ;
#2659 = ORIENTED_EDGE ( 'NONE', *, *, #11243, .F. ) ;
#2660 = ITEM_DEFINED_TRANSFORMATION ( 'NONE', 'NONE', #8510,  #6558 ) ;
#2661 = ADVANCED_FACE ( 'NONE', ( #13351 ), #2536, .T. ) ;
#2662 = CARTESIAN_POINT ( 'NONE',  ( 0.0005208423781716396000, 0.9999999999989825900, -3.000000000000000000 ) ) ;
#2663 = EDGE_CURVE ( 'NONE', #13207, #9410, #2345, .T. ) ;
#2664 = CARTESIAN_POINT ( 'NONE',  ( -15.35175660057951100, -31.40999999999999300, -0.1000000000000000100 ) ) ;
#2665 = CARTESIAN_POINT ( 'NONE',  ( -0.0000000000000000000, 36.00000000000000000, -3.000000000000000000 ) ) ;
#2666 = VERTEX_POINT ( 'NONE', #9145 ) ;
#2667 = EDGE_CURVE ( 'NONE', #14119, #3664, #7690, .T. ) ;
#2668 = ORIENTED_EDGE ( 'NONE', *, *, #4886, .T. ) ;
#2670 = VECTOR ( 'NONE', #8284, 1000.000000000000000 ) ;
#2669 = VECTOR ( 'NONE', #3250, 1000.000000000000000 ) ;
#2671 = EDGE_CURVE ( 'NONE', #12327, #4345, #2843, .T. ) ;
#2672 = VERTEX_POINT ( 'NONE', #4736 ) ;
#2673 = AXIS2_PLACEMENT_3D ( 'NONE', #3612, #12453, #5715 ) ;
#2674 = EDGE_LOOP ( 'NONE', ( #2714, #10733, #7247, #7499 ) ) ;
#2675 = ORIENTED_EDGE ( 'NONE', *, *, #6279, .T. ) ;
#2676 = DIRECTION ( 'NONE',  ( 0.0000000000000000000, -1.000000000000000000, 0.0000000000000000000 ) ) ;
#2677 = AXIS2_PLACEMENT_3D ( 'NONE', #10626, #6215, #726 ) ;
#2678 = COORDINATED_UNIVERSAL_TIME_OFFSET ( 1, 0, .AHEAD. ) ;
#2679 = ORIENTED_EDGE ( 'NONE', *, *, #11656, .F. ) ;
#2680 = EDGE_CURVE ( 'NONE', #1819, #13080, #7524, .T. ) ;
#2681 = CARTESIAN_POINT ( 'NONE',  ( -4.517539514526262700, -3.142857142857144100, -3.000000000000000000 ) ) ;
#2682 = DIRECTION ( 'NONE',  ( 1.000000000000000000, 0.0000000000000000000, 0.0000000000000000000 ) ) ;
#2683 = DIRECTION ( 'NONE',  ( -0.0005208420178040528100, -0.9999998643617870100, 0.0000000000000000000 ) ) ;
#2684 = VERTEX_POINT ( 'NONE', #5848 ) ;
#2686 = VECTOR ( 'NONE', #14202, 1000.000000000000000 ) ;
#2685 = VECTOR ( 'NONE', #9004, 1000.000000000000000 ) ;
#2687 = CARTESIAN_POINT ( 'NONE',  ( -14.35175660057943000, -1.034773038077439600, -0.1000000000000000100 ) ) ;
#2688 = DIRECTION ( 'NONE',  ( 0.0000000000000000000, 0.0000000000000000000, 1.000000000000000000 ) ) ;
#2689 = CARTESIAN_POINT ( 'NONE',  ( 0.0000000000000000000, -20.71477303807744300, -0.1000000000000000100 ) ) ;
#2690 = FACE_OUTER_BOUND ( 'NONE', #14178, .T. ) ;
#2691 = ORIENTED_EDGE ( 'NONE', *, *, #12894, .F. ) ;
#2692 = EDGE_LOOP ( 'NONE', ( #4492, #3016, #13349, #8685 ) ) ;
#2693 = EDGE_CURVE ( 'NONE', #9114, #6798, #4928, .T. ) ;
#2694 = ORIENTED_EDGE ( 'NONE', *, *, #13057, .T. ) ;
#2695 = CARTESIAN_POINT ( 'NONE',  ( -0.0000000000000000000, -22.03477303807744300, 0.0000000000000000000 ) ) ;
#2696 = DIRECTION ( 'NONE',  ( 0.0000000000000000000, -0.0000000000000000000, -1.000000000000000000 ) ) ;
#2697 = ADVANCED_FACE ( 'NONE', ( #7876 ), #1679, .F. ) ;
#2698 = LINE ( 'NONE', #5036, #13888 ) ;
#2699 = CARTESIAN_POINT ( 'NONE',  ( 0.6717566005793923500, -16.21477303807743900, -0.1000000000000000100 ) ) ;
#2700 = ORIENTED_EDGE ( 'NONE', *, *, #12144, .F. ) ;
#2702 = LINE ( 'NONE', #12587, #8571 ) ;
#2701 = FACE_OUTER_BOUND ( 'NONE', #11347, .T. ) ;
#2703 = DIRECTION ( 'NONE',  ( 1.000000000000000000, 2.312964634635457500E-016, 0.0000000000000000000 ) ) ;
#2704 = EDGE_CURVE ( 'NONE', #12189, #10333, #5775, .T. ) ;
#2705 = ORIENTED_EDGE ( 'NONE', *, *, #12445, .T. ) ;
#2706 = FACE_OUTER_BOUND ( 'NONE', #5502, .T. ) ;
#2707 = ORIENTED_EDGE ( 'NONE', *, *, #7349, .F. ) ;
#2708 = CARTESIAN_POINT ( 'NONE',  ( -0.6717566005785050600, -11.53477303807740400, -0.1000000000000000100 ) ) ;
#2709 = ORIENTED_EDGE ( 'NONE', *, *, #13628, .F. ) ;
#2710 = VECTOR ( 'NONE', #2851, 1000.000000000000000 ) ;
#2711 = ORIENTED_EDGE ( 'NONE', *, *, #11066, .F. ) ;
#2712 = CARTESIAN_POINT ( 'NONE',  ( 0.6717566005793923500, 17.53477303807743900, -0.1000000000000000100 ) ) ;
#2713 = CARTESIAN_POINT ( 'NONE',  ( 8.351756600579392400, 20.71477303807744300, 0.0000000000000000000 ) ) ;
#2714 = ORIENTED_EDGE ( 'NONE', *, *, #8783, .T. ) ;
#2715 = FACE_OUTER_BOUND ( 'NONE', #10270, .T. ) ;
#2716 = DESIGN_CONTEXT ( 'detailed design', #79, 'design' ) ;
#2717 = LINE ( 'NONE', #6678, #4449 ) ;
#2718 = CARTESIAN_POINT ( 'NONE',  ( 0.0000000000000000000, -19.21477303807744300, -0.1000000000000000100 ) ) ;
#2719 = ORIENTED_EDGE ( 'NONE', *, *, #9958, .F. ) ;
#2720 = VECTOR ( 'NONE', #1628, 1000.000000000000000 ) ;
#2721 = ORIENTED_EDGE ( 'NONE', *, *, #10938, .T. ) ;
#2722 = AXIS2_PLACEMENT_3D ( 'NONE', #870, #3007, #8580 ) ;
#2723 = ORIENTED_EDGE ( 'NONE', *, *, #1755, .F. ) ;
#2724 = DIRECTION ( 'NONE',  ( 0.0000000000000000000, -0.0000000000000000000, 1.000000000000000000 ) ) ;
#2725 = AXIS2_PLACEMENT_3D ( 'NONE', #3117, #13192, #4447 ) ;
#2726 = VECTOR ( 'NONE', #7592, 1000.000000000000000 ) ;
#2727 = VECTOR ( 'NONE', #4122, 1000.000000000000000 ) ;
#2728 = CARTESIAN_POINT ( 'NONE',  ( -9.351756600579431500, -7.034773038077730700, -0.1000000000000000100 ) ) ;
#2729 = FACE_OUTER_BOUND ( 'NONE', #2155, .T. ) ;
#2730 = ORIENTED_EDGE ( 'NONE', *, *, #4859, .T. ) ;
#2731 = EDGE_LOOP ( 'NONE', ( #6859, #976, #13148, #6434 ) ) ;
#2732 = CARTESIAN_POINT ( 'NONE',  ( -9.171756600579431800, 0.0000000000000000000, -0.1000000000000000100 ) ) ;
#2733 = ORIENTED_EDGE ( 'NONE', *, *, #12732, .T. ) ;
#2734 = EDGE_CURVE ( 'NONE', #10823, #11249, #12670, .T. ) ;
#2735 = CARTESIAN_POINT ( 'NONE',  ( 0.8517566005793897300, 1.399206601177340800E-016, -0.1000000000000000100 ) ) ;
#2736 = DIRECTION ( 'NONE',  ( -1.000000000000000000, 0.0000000000000000000, 0.0000000000000000000 ) ) ;
#2737 = CARTESIAN_POINT ( 'NONE',  ( -24.00000000000000400, 15.00000000000000000, 0.0000000000000000000 ) ) ;
#2738 = EDGE_CURVE ( 'NONE', #6076, #5566, #966, .T. ) ;
#2739 = ADVANCED_FACE ( 'NONE', ( #6466 ), #2624, .T. ) ;
#2740 = LINE ( 'NONE', #11533, #187 ) ;
#2741 = AXIS2_PLACEMENT_3D ( 'NONE', #6836, #1311, #254 ) ;
#2742 = LINE ( 'NONE', #7622, #11688 ) ;
#2743 = ORIENTED_EDGE ( 'NONE', *, *, #10856, .T. ) ;
#2744 = VECTOR ( 'NONE', #3837, 1000.000000000000000 ) ;
#2745 = EDGE_LOOP ( 'NONE', ( #9315, #5920, #13041, #425 ) ) ;
#2746 = DIRECTION ( 'NONE',  ( 1.000000000000000000, 1.734723475976786900E-016, 0.0000000000000000000 ) ) ;
#2747 = ORIENTED_EDGE ( 'NONE', *, *, #2939, .F. ) ;
#2748 = CARTESIAN_POINT ( 'NONE',  ( 11.00000000000000000, 0.0000000000000000000, 2.000000000000000000 ) ) ;
#2749 = CARTESIAN_POINT ( 'NONE',  ( 6.351756600579391500, 2.714773038077437300, -0.1000000000000000100 ) ) ;
#2750 = ORIENTED_EDGE ( 'NONE', *, *, #13830, .T. ) ;
#2751 = DIRECTION ( 'NONE',  ( 1.000000000000000000, 0.0000000000000000000, 0.0000000000000000000 ) ) ;
#2752 = APPROVAL_ROLE ( '' ) ;
#2753 = VECTOR ( 'NONE', #2933, 1000.000000000000000 ) ;
#2754 = DIRECTION ( 'NONE',  ( -1.000000000000000000, 0.0000000000000000000, -0.0000000000000000000 ) ) ;
#2755 = DIRECTION ( 'NONE',  ( 0.0000000000000000000, 0.0000000000000000000, 1.000000000000000000 ) ) ;
#2756 = VECTOR ( 'NONE', #13805, 1000.000000000000000 ) ;
#2757 = EDGE_CURVE ( 'NONE', #9622, #4901, #9412, .T. ) ;
#2758 = ORIENTED_EDGE ( 'NONE', *, *, #2480, .F. ) ;
#2759 = VECTOR ( 'NONE', #11196, 1000.000000000000000 ) ;
#2760 = ORIENTED_EDGE ( 'NONE', *, *, #857, .T. ) ;
#2761 = EDGE_CURVE ( 'NONE', #13138, #7275, #617, .T. ) ;
#2762 = PLANE ( 'NONE',  #5711 ) ;
#2763 = ORIENTED_EDGE ( 'NONE', *, *, #2348, .T. ) ;
#2764 = EDGE_CURVE ( 'NONE', #11087, #11652, #9069, .T. ) ;
#2765 = AXIS2_PLACEMENT_3D ( 'NONE', #10852, #8578, #8768 ) ;
#2766 = CARTESIAN_POINT ( 'NONE',  ( 33.49999999999999300, 30.99999999999999600, -3.000000000000000000 ) ) ;
#2767 = CARTESIAN_POINT ( 'NONE',  ( 34.99999999999999300, 30.99999999999999600, 0.0000000000000000000 ) ) ;
#2768 = VECTOR ( 'NONE', #13665, 1000.000000000000000 ) ;
#2769 = VECTOR ( 'NONE', #983, 1000.000000000000000 ) ;
#2770 = ADVANCED_FACE ( 'NONE', ( #3360 ), #3673, .F. ) ;
#2771 = EDGE_LOOP ( 'NONE', ( #10387, #2314, #421, #191 ) ) ;
#2772 = ORIENTED_EDGE ( 'NONE', *, *, #8674, .F. ) ;
#2773 = VERTEX_POINT ( 'NONE', #13633 ) ;
#2774 = DIRECTION ( 'NONE',  ( -0.0000000000000000000, -0.0000000000000000000, 1.000000000000000000 ) ) ;
#2775 = EDGE_CURVE ( 'NONE', #9405, #11744, #11794, .T. ) ;
#2776 = AXIS2_PLACEMENT_3D ( 'NONE', #4810, #13647, #2682 ) ;
#2777 = DIRECTION ( 'NONE',  ( -1.000000000000000000, -2.040851148208008200E-016, 0.0000000000000000000 ) ) ;
#2779 = VECTOR ( 'NONE', #5779, 1000.000000000000000 ) ;
#2778 = AXIS2_PLACEMENT_3D ( 'NONE', #10409, #9515, #3822 ) ;
#2780 = CARTESIAN_POINT ( 'NONE',  ( -8.351756600579429700, -10.03477303807744600, 0.0000000000000000000 ) ) ;
#2781 = DIRECTION ( 'NONE',  ( -1.000000000000000000, 0.0000000000000000000, -0.0000000000000000000 ) ) ;
#2782 = FACE_OUTER_BOUND ( 'NONE', #2433, .T. ) ;
#2783 = CARTESIAN_POINT ( 'NONE',  ( -11.85175660057942600, -26.71477303807745000, -0.1000000000000000100 ) ) ;
#2784 = EDGE_CURVE ( 'NONE', #7615, #1232, #113, .T. ) ;
#2785 = DIRECTION ( 'NONE',  ( -1.000000000000000000, 0.0000000000000000000, 0.0000000000000000000 ) ) ;
#2786 = CARTESIAN_POINT ( 'NONE',  ( -0.0000000000000000000, -23.71477303807744600, 0.0000000000000000000 ) ) ;
#2787 = CARTESIAN_POINT ( 'NONE',  ( 0.0000000000000000000, -23.53477303807744600, -0.1000000000000000100 ) ) ;
#2788 = LINE ( 'NONE', #14029, #5361 ) ;
#2789 = DIRECTION ( 'NONE',  ( 1.000000000000000000, 0.0000000000000000000, 0.0000000000000000000 ) ) ;
#2790 = DIRECTION ( 'NONE',  ( 0.0000000000000000000, 0.0000000000000000000, 1.000000000000000000 ) ) ;
#2791 = VECTOR ( 'NONE', #3981, 1000.000000000000000 ) ;
#2792 = CARTESIAN_POINT ( 'NONE',  ( -8.171756600579426400, 0.0000000000000000000, -0.1000000000000000100 ) ) ;
#2793 = CARTESIAN_POINT ( 'NONE',  ( 0.0000000000000000000, -25.03477303807744600, -0.1000000000000000100 ) ) ;
#2794 = AXIS2_PLACEMENT_3D ( 'NONE', #620, #11670, #6058 ) ;
#2795 = SHAPE_REPRESENTATION ( 'secondo strato', ( #6558 ), #2602 ) ;
#2796 = CARTESIAN_POINT ( 'NONE',  ( 0.8517566005793921800, -14.71477303807744300, -0.1000000000000000100 ) ) ;
#2797 = ORIENTED_EDGE ( 'NONE', *, *, #7111, .F. ) ;
#2798 = DIRECTION ( 'NONE',  ( 0.0000000000000000000, 1.000000000000000000, -0.0000000000000000000 ) ) ;
#2799 = LINE ( 'NONE', #1623, #12273 ) ;
#2800 = CC_DESIGN_PERSON_AND_ORGANIZATION_ASSIGNMENT ( #278, #9269, ( #2069 ) ) ;
#2801 = VECTOR ( 'NONE', #10171, 1000.000000000000000 ) ;
#2802 = DIRECTION ( 'NONE',  ( -1.000000000000000000, -7.859880601346715100E-016, 0.0000000000000000000 ) ) ;
#2803 = ADVANCED_FACE ( 'NONE', ( #10267 ), #8326, .F. ) ;
#2804 = CARTESIAN_POINT ( 'NONE',  ( -6.170714915823105600, 0.0000000000000000000, 0.0000000000000000000 ) ) ;
#2805 = VERTEX_POINT ( 'NONE', #7076 ) ;
#2806 = LINE ( 'NONE', #13367, #10882 ) ;
#2807 = CARTESIAN_POINT ( 'NONE',  ( -8.170714915823106500, 0.0000000000000000000, -0.1000000000000000100 ) ) ;
#2808 = ORIENTED_EDGE ( 'NONE', *, *, #2036, .F. ) ;
#2809 = CARTESIAN_POINT ( 'NONE',  ( -0.8517566005794294800, -17.71477303807743900, -0.1000000000000000100 ) ) ;
#2810 = EDGE_LOOP ( 'NONE', ( #10410, #1463, #12194, #5787 ) ) ;
#2811 = FACE_OUTER_BOUND ( 'NONE', #2956, .T. ) ;
#2812 = EDGE_CURVE ( 'NONE', #7271, #4730, #1506, .T. ) ;
#2813 = LINE ( 'NONE', #11787, #935 ) ;
#2814 = ORIENTED_EDGE ( 'NONE', *, *, #12992, .T. ) ;
#2815 = VERTEX_POINT ( 'NONE', #7280 ) ;
#2816 = CARTESIAN_POINT ( 'NONE',  ( 14.17175660057939300, 0.0000000000000000000, 0.0000000000000000000 ) ) ;
#2817 = ORIENTED_EDGE ( 'NONE', *, *, #1019, .T. ) ;
#2818 = EDGE_LOOP ( 'NONE', ( #4037, #2551, #12473, #3731 ) ) ;
#2819 = CARTESIAN_POINT ( 'NONE',  ( 8.351756600579392400, 13.03477303807744100, -0.1000000000000000100 ) ) ;
#2820 = CARTESIAN_POINT ( 'NONE',  ( 4.662798502545808100, 2.499999999999995600, -3.000000000000000000 ) ) ;
#2821 = ORIENTED_EDGE ( 'NONE', *, *, #11385, .T. ) ;
#2822 = EDGE_LOOP ( 'NONE', ( #1390, #5484, #11085, #5284 ) ) ;
#2823 = DIRECTION ( 'NONE',  ( 0.0000000000000000000, -0.0000000000000000000, -1.000000000000000000 ) ) ;
#2824 = LINE ( 'NONE', #4581, #7341 ) ;
#2825 = CARTESIAN_POINT ( 'NONE',  ( 11.17175660057939300, -5.534773038077408300, -0.1000000000000000100 ) ) ;
#2826 = ADVANCED_FACE ( 'NONE', ( #1845 ), #7230, .T. ) ;
#2827 = ORIENTED_EDGE ( 'NONE', *, *, #1556, .T. ) ;
#2828 = EDGE_CURVE ( 'NONE', #6767, #2913, #12847, .T. ) ;
#2829 = VERTEX_POINT ( 'NONE', #5022 ) ;
#2830 = DIRECTION ( 'NONE',  ( -1.084202172485504400E-016, 1.000000000000000000, 0.0000000000000000000 ) ) ;
#2831 = DIRECTION ( 'NONE',  ( 0.0000000000000000000, 0.0000000000000000000, -1.000000000000000000 ) ) ;
#2832 = ORIENTED_EDGE ( 'NONE', *, *, #5167, .F. ) ;
#2833 = ORIENTED_EDGE ( 'NONE', *, *, #6936, .T. ) ;
#2834 = AXIS2_PLACEMENT_3D ( 'NONE', #11909, #4135, #9831 ) ;
#2835 = COORDINATED_UNIVERSAL_TIME_OFFSET ( 1, 0, .AHEAD. ) ;
#2836 = DIRECTION ( 'NONE',  ( 1.290716872006524200E-016, -1.000000000000000000, 0.0000000000000000000 ) ) ;
#2837 = CARTESIAN_POINT ( 'NONE',  ( 0.6717566005793891300, 8.670475782495839600E-017, -0.1000000000000000100 ) ) ;
#2838 = EDGE_LOOP ( 'NONE', ( #2573, #7086 ) ) ;
#2839 = CARTESIAN_POINT ( 'NONE',  ( 34.99999999999999300, 30.99999999999999600, -3.000000000000000000 ) ) ;
#2840 = ORIENTED_EDGE ( 'NONE', *, *, #1937, .T. ) ;
#2841 = DIRECTION ( 'NONE',  ( 1.000000000000000000, 0.0000000000000000000, 0.0000000000000000000 ) ) ;
#2843 = LINE ( 'NONE', #10407, #288 ) ;
#2842 = VECTOR ( 'NONE', #2051, 1000.000000000000000 ) ;
#2844 = VERTEX_POINT ( 'NONE', #9513 ) ;
#2845 = DIRECTION ( 'NONE',  ( -0.0000000000000000000, 0.0000000000000000000, 1.000000000000000000 ) ) ;
#2846 = VERTEX_POINT ( 'NONE', #11736 ) ;
#2847 = DIRECTION ( 'NONE',  ( 1.000000000000000000, 0.0000000000000000000, 0.0000000000000000000 ) ) ;
#2848 = CARTESIAN_POINT ( 'NONE',  ( 0.0000000000000000000, 1.214773038077438000, -0.1000000000000000100 ) ) ;
#2849 = EDGE_LOOP ( 'NONE', ( #3155, #13881, #4028, #6413 ) ) ;
#2850 = EDGE_CURVE ( 'NONE', #9558, #12300, #8211, .T. ) ;
#2851 = DIRECTION ( 'NONE',  ( 1.000000000000000000, 0.0000000000000000000, 0.0000000000000000000 ) ) ;
#2852 = LOCAL_TIME ( 14, 9, 58.00000000000000000, #14200 ) ;
#2853 = DIRECTION ( 'NONE',  ( 1.000000000000000000, 1.734723475976807100E-016, 0.0000000000000000000 ) ) ;
#2854 = EDGE_CURVE ( 'NONE', #9799, #10444, #446, .T. ) ;
#2855 = LINE ( 'NONE', #11323, #3189 ) ;
#2856 = CARTESIAN_POINT ( 'NONE',  ( 0.6717566005793923500, 0.0000000000000000000, 0.0000000000000000000 ) ) ;
#2857 = ORIENTED_EDGE ( 'NONE', *, *, #918, .F. ) ;
#2858 = AXIS2_PLACEMENT_3D ( 'NONE', #2156, #28, #4569 ) ;
#2860 = CIRCLE ( 'NONE', #931, 14.50000000000000000 ) ;
#2859 = FACE_OUTER_BOUND ( 'NONE', #3226, .T. ) ;
#2861 = ORIENTED_EDGE ( 'NONE', *, *, #505, .F. ) ;
#2862 = ORIENTED_EDGE ( 'NONE', *, *, #8861, .T. ) ;
#2864 = EDGE_LOOP ( 'NONE', ( #520, #4915, #2656, #1487 ) ) ;
#2863 = AXIS2_PLACEMENT_3D ( 'NONE', #9090, #1200, #5699 ) ;
#2865 = ORIENTED_EDGE ( 'NONE', *, *, #12411, .F. ) ;
#2866 = EDGE_CURVE ( 'NONE', #4924, #1876, #5246, .T. ) ;
#2867 = VERTEX_POINT ( 'NONE', #7320 ) ;
#2868 = CARTESIAN_POINT ( 'NONE',  ( 14.17175660057939300, -1.214773038077436600, -0.1000000000000000100 ) ) ;
#2869 = LINE ( 'NONE', #2947, #11294 ) ;
#2870 = VERTEX_POINT ( 'NONE', #10591 ) ;
#2871 = DIRECTION ( 'NONE',  ( 1.290716872006555000E-016, -1.000000000000000000, 0.0000000000000000000 ) ) ;
#2872 = FACE_OUTER_BOUND ( 'NONE', #11928, .T. ) ;
#2873 = DIRECTION ( 'NONE',  ( 1.000000000000000000, 0.0000000000000000000, 0.0000000000000000000 ) ) ;
#2874 = ORIENTED_EDGE ( 'NONE', *, *, #11920, .F. ) ;
#2876 = VECTOR ( 'NONE', #4975, 1000.000000000000000 ) ;
#2875 = FACE_OUTER_BOUND ( 'NONE', #7908, .T. ) ;
#2877 = CARTESIAN_POINT ( 'NONE',  ( 4.171756600579392700, 7.214773038077446200, -0.1000000000000000100 ) ) ;
#2878 = VERTEX_POINT ( 'NONE', #6186 ) ;
#2879 = LINE ( 'NONE', #11589, #14232 ) ;
#2880 = VERTEX_POINT ( 'NONE', #9368 ) ;
#2881 = EDGE_LOOP ( 'NONE', ( #5463, #11311, #11606, #12856 ) ) ;
#2882 = VERTEX_POINT ( 'NONE', #8368 ) ;
#2883 = CARTESIAN_POINT ( 'NONE',  ( -14.17175660057943000, -1.214773038077439500, 0.0000000000000000000 ) ) ;
#2884 = DIRECTION ( 'NONE',  ( -0.0000000000000000000, -0.0000000000000000000, 1.000000000000000000 ) ) ;
#2885 = VERTEX_POINT ( 'NONE', #10541 ) ;
#2886 = LINE ( 'NONE', #2258, #8602 ) ;
#2887 = EDGE_CURVE ( 'NONE', #6364, #13833, #12151, .T. ) ;
#2888 = CC_DESIGN_DATE_AND_TIME_ASSIGNMENT ( #7186, #12661, ( #8812 ) ) ;
#2889 = VECTOR ( 'NONE', #2957, 1000.000000000000000 ) ;
#2890 = VECTOR ( 'NONE', #8395, 1000.000000000000000 ) ;
#2891 = CARTESIAN_POINT ( 'NONE',  ( 9.351756600579392400, -7.034773038077728900, -0.1000000000000000100 ) ) ;
#2892 = CARTESIAN_POINT ( 'NONE',  ( 36.50000000000000000, 30.99999999999999600, -3.000000000000000000 ) ) ;
#2893 = CARTESIAN_POINT ( 'NONE',  ( 8.171756600579392700, 0.0000000000000000000, -0.1000000000000000100 ) ) ;
#2894 = ORIENTED_EDGE ( 'NONE', *, *, #3088, .F. ) ;
#2895 = VECTOR ( 'NONE', #2067, 1000.000000000000000 ) ;
#2896 = ORIENTED_EDGE ( 'NONE', *, *, #12415, .F. ) ;
#2897 = ORIENTED_EDGE ( 'NONE', *, *, #5520, .T. ) ;
#2898 = CARTESIAN_POINT ( 'NONE',  ( 0.0000000000000000000, -20.53477303807744300, -0.1000000000000000100 ) ) ;
#2899 = DIRECTION ( 'NONE',  ( 0.0000000000000000000, 0.0000000000000000000, 1.000000000000000000 ) ) ;
#2900 = DIRECTION ( 'NONE',  ( -0.0000000000000000000, 0.0000000000000000000, 1.000000000000000000 ) ) ;
#2901 = LINE ( 'NONE', #4197, #13917 ) ;
#2902 = EDGE_CURVE ( 'NONE', #12174, #9902, #9252, .T. ) ;
#2903 = DIRECTION ( 'NONE',  ( 0.0000000000000000000, 1.000000000000000000, -0.0000000000000000000 ) ) ;
#2904 = VECTOR ( 'NONE', #6149, 1000.000000000000000 ) ;
#2905 = LINE ( 'NONE', #3254, #8445 ) ;
#2906 = CARTESIAN_POINT ( 'NONE',  ( 0.0000000000000000000, 0.0000000000000000000, -2.500000000000000000 ) ) ;
#2907 = ORIENTED_EDGE ( 'NONE', *, *, #11523, .T. ) ;
#2908 = VERTEX_POINT ( 'NONE', #12812 ) ;
#2909 = PLANE ( 'NONE',  #6054 ) ;
#2910 = AXIS2_PLACEMENT_3D ( 'NONE', #12013, #5411, #4422 ) ;
#2911 = VERTEX_POINT ( 'NONE', #1683 ) ;
#2912 = CARTESIAN_POINT ( 'NONE',  ( -11.85071491582310400, 25.03477303807744600, -0.1000000000000000100 ) ) ;
#2913 = VERTEX_POINT ( 'NONE', #4006 ) ;
#2914 = FACE_OUTER_BOUND ( 'NONE', #5314, .T. ) ;
#2915 = LINE ( 'NONE', #6549, #12210 ) ;
#2916 = ORIENTED_EDGE ( 'NONE', *, *, #7858, .T. ) ;
#2917 = FACE_OUTER_BOUND ( 'NONE', #13008, .T. ) ;
#2918 = VERTEX_POINT ( 'NONE', #13919 ) ;
#2919 = ORIENTED_EDGE ( 'NONE', *, *, #2667, .F. ) ;
#2920 = EDGE_CURVE ( 'NONE', #11681, #10451, #4067, .T. ) ;
#2921 = CARTESIAN_POINT ( 'NONE',  ( 0.6717566005793923500, -19.21477303807744300, -0.1000000000000000100 ) ) ;
#2922 = EDGE_CURVE ( 'NONE', #12913, #13369, #1151, .T. ) ;
#2923 = ORIENTED_EDGE ( 'NONE', *, *, #10767, .F. ) ;
#2924 = ORIENTED_EDGE ( 'NONE', *, *, #5437, .T. ) ;
#2925 = PLANE ( 'NONE',  #12775 ) ;
#2926 = CARTESIAN_POINT ( 'NONE',  ( -0.6707149158231057200, 16.21477303807743900, -0.1000000000000000100 ) ) ;
#2927 = LINE ( 'NONE', #8216, #2768 ) ;
#2928 = FACE_OUTER_BOUND ( 'NONE', #6885, .T. ) ;
#2929 = DIRECTION ( 'NONE',  ( 0.0000000000000000000, 1.000000000000000000, -0.0000000000000000000 ) ) ;
#2930 = ORIENTED_EDGE ( 'NONE', *, *, #11680, .F. ) ;
#2931 = VERTEX_POINT ( 'NONE', #12676 ) ;
#2932 = DIRECTION ( 'NONE',  ( 1.000000000000000000, 0.0000000000000000000, 0.0000000000000000000 ) ) ;
#2933 = DIRECTION ( 'NONE',  ( -0.0000000000000000000, -0.0000000000000000000, 1.000000000000000000 ) ) ;
#2934 = CARTESIAN_POINT ( 'NONE',  ( 11.17175660057939300, -4.214773038077441700, 0.0000000000000000000 ) ) ;
#2935 = ORIENTED_EDGE ( 'NONE', *, *, #124, .T. ) ;
#2936 = ORIENTED_EDGE ( 'NONE', *, *, #5078, .F. ) ;
#2937 = CARTESIAN_POINT ( 'NONE',  ( 3.162277660169156700, -1.000000000000011800, -3.000000000000000000 ) ) ;
#2938 = EDGE_CURVE ( 'NONE', #11880, #10462, #13687, .T. ) ;
#2939 = EDGE_CURVE ( 'NONE', #13474, #10241, #786, .T. ) ;
#2940 = CIRCLE ( 'NONE', #8233, 14.50000000000000000 ) ;
#2941 = ORIENTED_EDGE ( 'NONE', *, *, #6726, .T. ) ;
#2942 = EDGE_CURVE ( 'NONE', #5241, #410, #9929, .T. ) ;
#2943 = VECTOR ( 'NONE', #13636, 1000.000000000000000 ) ;
#2944 = CARTESIAN_POINT ( 'NONE',  ( 0.6717566005793923500, 8.534773038077448200, -0.1000000000000000100 ) ) ;
#2945 = CARTESIAN_POINT ( 'NONE',  ( -6.171756600579430000, -4.214773038077442600, -0.1000000000000000100 ) ) ;
#2946 = DIRECTION ( 'NONE',  ( 0.0000000000000000000, 1.000000000000000000, -0.0000000000000000000 ) ) ;
#2947 = CARTESIAN_POINT ( 'NONE',  ( 1.741820135445511700E-015, -8.534773038077450000, -0.1000000000000000100 ) ) ;
#2948 = MANIFOLD_SOLID_BREP ( 'Taglio-Estrusione1', #12642 ) ;
#2949 = DIRECTION ( 'NONE',  ( -0.0000000000000000000, -0.0000000000000000000, 1.000000000000000000 ) ) ;
#2950 = EDGE_CURVE ( 'NONE', #4316, #11750, #7379, .T. ) ;
#2951 = CARTESIAN_POINT ( 'NONE',  ( 0.0000000000000000000, 1.250508054722739400, -3.000000000000000000 ) ) ;
#2952 = VECTOR ( 'NONE', #13666, 1000.000000000000000 ) ;
#2953 = EDGE_CURVE ( 'NONE', #6322, #7356, #1489, .T. ) ;
#2954 = VECTOR ( 'NONE', #12091, 1000.000000000000000 ) ;
#2955 = EDGE_CURVE ( 'NONE', #4216, #12651, #7013, .T. ) ;
#2956 = EDGE_LOOP ( 'NONE', ( #14016, #6660, #11926, #2675 ) ) ;
#2958 = VECTOR ( 'NONE', #13992, 1000.000000000000000 ) ;
#2957 = DIRECTION ( 'NONE',  ( -1.000000000000000000, 0.0000000000000000000, 0.0000000000000000000 ) ) ;
#2959 = DIRECTION ( 'NONE',  ( 0.0000000000000000000, -1.000000000000000000, 0.0000000000000000000 ) ) ;
#2960 = LINE ( 'NONE', #5721, #12785 ) ;
#2961 = DIRECTION ( 'NONE',  ( 0.0000000000000000000, 0.0000000000000000000, -1.000000000000000000 ) ) ;
#2962 = EDGE_CURVE ( 'NONE', #5997, #2516, #12489, .T. ) ;
#2963 = ORIENTED_EDGE ( 'NONE', *, *, #7416, .F. ) ;
#2964 = VECTOR ( 'NONE', #7563, 1000.000000000000000 ) ;
#2965 = DIRECTION ( 'NONE',  ( -0.0000000000000000000, -0.0000000000000000000, 1.000000000000000000 ) ) ;
#2966 = ORIENTED_EDGE ( 'NONE', *, *, #2324, .F. ) ;
#2967 = VERTEX_POINT ( 'NONE', #11635 ) ;
#2968 = CARTESIAN_POINT ( 'NONE',  ( -24.10535831459990400, 0.01255508516738923000, -0.1000000000000000100 ) ) ;
#2969 = LINE ( 'NONE', #6193, #12796 ) ;
#2970 = ORIENTED_EDGE ( 'NONE', *, *, #5101, .F. ) ;
#2971 = CARTESIAN_POINT ( 'NONE',  ( 2.748206434641239900E-016, -2.534773038077437600, -0.1000000000000000100 ) ) ;
#2972 = CARTESIAN_POINT ( 'NONE',  ( -0.6717566005785050600, -11.53477303807740400, 0.0000000000000000000 ) ) ;
#2973 = PLANE ( 'NONE',  #3852 ) ;
#2974 = CYLINDRICAL_SURFACE ( 'NONE', #12955, 1.500000000000000000 ) ;
#2975 = ORIENTED_EDGE ( 'NONE', *, *, #6181, .F. ) ;
#2976 = DIRECTION ( 'NONE',  ( 0.0000000000000000000, 0.0000000000000000000, 1.000000000000000000 ) ) ;
#2977 = DIRECTION ( 'NONE',  ( 0.0000000000000000000, -1.000000000000000000, 0.0000000000000000000 ) ) ;
#2978 = ORIENTED_EDGE ( 'NONE', *, *, #10679, .F. ) ;
#2979 = CARTESIAN_POINT ( 'NONE',  ( -0.8517566005794283700, -25.03477303807744600, -0.1000000000000000100 ) ) ;
#2980 = ORIENTED_EDGE ( 'NONE', *, *, #2310, .T. ) ;
#2981 = CARTESIAN_POINT ( 'NONE',  ( 4.351756600579392400, 7.034773038077446500, 0.0000000000000000000 ) ) ;
#2982 = VECTOR ( 'NONE', #3297, 1000.000000000000000 ) ;
#2983 = DIRECTION ( 'NONE',  ( 0.0000000000000000000, 1.000000000000000000, 0.0000000000000000000 ) ) ;
#2984 = DIRECTION ( 'NONE',  ( 0.0000000000000000000, -0.0000000000000000000, -1.000000000000000000 ) ) ;
#2985 = DIRECTION ( 'NONE',  ( 1.000000000000000000, 0.0000000000000000000, 0.0000000000000000000 ) ) ;
#2986 = LINE ( 'NONE', #5773, #12980 ) ;
#2987 = ORIENTED_EDGE ( 'NONE', *, *, #8154, .T. ) ;
#2988 = EDGE_LOOP ( 'NONE', ( #1555, #3693, #13904, #5413 ) ) ;
#2989 = EDGE_CURVE ( 'NONE', #3326, #636, #802, .T. ) ;
#2990 = VERTEX_POINT ( 'NONE', #12945 ) ;
#2991 = EDGE_CURVE ( 'NONE', #3877, #13848, #5591, .T. ) ;
#2992 = VERTEX_POINT ( 'NONE', #7450 ) ;
#2993 = LOCAL_TIME ( 14, 9, 58.00000000000000000, #942 ) ;
#2994 = AXIS2_PLACEMENT_3D ( 'NONE', #1418, #5819, #8057 ) ;
#2995 = VERTEX_POINT ( 'NONE', #9504 ) ;
#2996 = ORIENTED_EDGE ( 'NONE', *, *, #1299, .T. ) ;
#2998 = CIRCLE ( 'NONE', #8464, 14.50000000000000000 ) ;
#2997 = VECTOR ( 'NONE', #1612, 1000.000000000000000 ) ;
#2999 = DIRECTION ( 'NONE',  ( 1.000000000000000000, 0.0000000000000000000, 0.0000000000000000000 ) ) ;
#3000 = ORIENTED_EDGE ( 'NONE', *, *, #10607, .T. ) ;
#3001 = EDGE_LOOP ( 'NONE', ( #11970, #11479, #595, #8053 ) ) ;
#3002 = DIRECTION ( 'NONE',  ( 0.0000000000000000000, -1.000000000000000000, 0.0000000000000000000 ) ) ;
#3003 = ORIENTED_EDGE ( 'NONE', *, *, #1413, .F. ) ;
#3004 = COORDINATED_UNIVERSAL_TIME_OFFSET ( 1, 0, .AHEAD. ) ;
#3005 = DIRECTION ( 'NONE',  ( 1.000000000000000000, 0.0000000000000000000, 0.0000000000000000000 ) ) ;
#3006 = ORIENTED_EDGE ( 'NONE', *, *, #13389, .T. ) ;
#3007 = DIRECTION ( 'NONE',  ( 0.0000000000000000000, 1.000000000000000000, 0.0000000000000000000 ) ) ;
#3008 = EDGE_CURVE ( 'NONE', #993, #12162, #1135, .T. ) ;
#3009 = EDGE_CURVE ( 'NONE', #5070, #13582, #464, .T. ) ;
#3010 = ORIENTED_EDGE ( 'NONE', *, *, #9780, .F. ) ;
#3012 = LINE ( 'NONE', #7982, #128 ) ;
#3011 = CYLINDRICAL_SURFACE ( 'NONE', #6397, 1.500000000000000400 ) ;
#3013 = PERSON_AND_ORGANIZATION_ROLE ( 'design_owner' ) ;
#3014 = EDGE_CURVE ( 'NONE', #7900, #853, #7862, .T. ) ;
#3015 = LINE ( 'NONE', #2158, #11461 ) ;
#3016 = ORIENTED_EDGE ( 'NONE', *, *, #5706, .F. ) ;
#3017 = ORIENTED_EDGE ( 'NONE', *, *, #923, .F. ) ;
#3018 = DIRECTION ( 'NONE',  ( 1.084202172485504400E-016, -1.000000000000000000, 0.0000000000000000000 ) ) ;
#3019 = ORIENTED_EDGE ( 'NONE', *, *, #2597, .F. ) ;
#3020 = CALENDAR_DATE ( 2019, 29, 7 ) ;
#3021 = CARTESIAN_POINT ( 'NONE',  ( -11.85071491582310400, 0.0000000000000000000, 0.0000000000000000000 ) ) ;
#3022 = VECTOR ( 'NONE', #255, 1000.000000000000000 ) ;
#3023 = EDGE_LOOP ( 'NONE', ( #3626, #3873, #6808, #10176 ) ) ;
#3025 = LINE ( 'NONE', #2712, #11474 ) ;
#3024 = LINE ( 'NONE', #9272, #3392 ) ;
#3026 = PLANE ( 'NONE',  #10864 ) ;
#3027 = DIRECTION ( 'NONE',  ( 0.0000000000000000000, -1.000000000000000000, 0.0000000000000000000 ) ) ;
#3028 = EDGE_LOOP ( 'NONE', ( #6557, #2403, #10059, #41 ) ) ;
#3029 = EDGE_CURVE ( 'NONE', #1440, #11498, #6654, .T. ) ;
#3030 = LINE ( 'NONE', #7626, #638 ) ;
#3031 =( LENGTH_UNIT ( ) NAMED_UNIT ( * ) SI_UNIT ( .MILLI., .METRE. ) );
#3032 = ORIENTED_EDGE ( 'NONE', *, *, #10790, .T. ) ;
#3033 = PLANE ( 'NONE',  #1373 ) ;
#3034 = VERTEX_POINT ( 'NONE', #2972 ) ;
#3035 = VECTOR ( 'NONE', #4689, 1000.000000000000000 ) ;
#3036 = CARTESIAN_POINT ( 'NONE',  ( 0.0000000000000000000, 2.714773038077437300, -0.1000000000000000100 ) ) ;
#3037 = ORIENTED_EDGE ( 'NONE', *, *, #1578, .T. ) ;
#3038 = AXIS2_PLACEMENT_3D ( 'NONE', #8950, #5514, #13263 ) ;
#3039 = ORIENTED_EDGE ( 'NONE', *, *, #75, .T. ) ;
#3040 = CYLINDRICAL_SURFACE ( 'NONE', #1546, 1.500000000000001300 ) ;
#3041 = LINE ( 'NONE', #10788, #7904 ) ;
#3042 = EDGE_CURVE ( 'NONE', #850, #6237, #4396, .T. ) ;
#3043 = VERTEX_POINT ( 'NONE', #8536 ) ;
#3044 = VECTOR ( 'NONE', #12671, 1000.000000000000000 ) ;
#3045 = ORIENTED_EDGE ( 'NONE', *, *, #6470, .T. ) ;
#3046 = ORIENTED_EDGE ( 'NONE', *, *, #7390, .F. ) ;
#3047 = CARTESIAN_POINT ( 'NONE',  ( -0.6717566005794289900, -20.53477303807744300, 0.0000000000000000000 ) ) ;
#3048 = DIRECTION ( 'NONE',  ( -1.000000000000000000, -1.642730564371974000E-016, 0.0000000000000000000 ) ) ;
#3049 = CARTESIAN_POINT ( 'NONE',  ( 0.6717566005793923500, 0.0000000000000000000, -0.1000000000000000100 ) ) ;
#3050 = ADVANCED_FACE ( 'NONE', ( #6299 ), #9235, .F. ) ;
#3051 = VECTOR ( 'NONE', #13851, 1000.000000000000000 ) ;
#3052 = CARTESIAN_POINT ( 'NONE',  ( -8.170714915823106500, 13.21477303807744100, 0.0000000000000000000 ) ) ;
#3053 = LINE ( 'NONE', #1347, #11660 ) ;
#3054 = FACE_OUTER_BOUND ( 'NONE', #115, .T. ) ;
#3055 = ORIENTED_EDGE ( 'NONE', *, *, #843, .F. ) ;
#3056 = PLANE ( 'NONE',  #4978 ) ;
#3057 = ORIENTED_EDGE ( 'NONE', *, *, #9409, .T. ) ;
#3058 = CARTESIAN_POINT ( 'NONE',  ( 0.0000000000000000000, 1.214773038077438000, -0.1000000000000000100 ) ) ;
#3059 = ADVANCED_FACE ( 'NONE', ( #5966 ), #6172, .F. ) ;
#3060 = ORIENTED_EDGE ( 'NONE', *, *, #6232, .T. ) ;
#3061 = EDGE_CURVE ( 'NONE', #10422, #13235, #6631, .T. ) ;
#3062 = CARTESIAN_POINT ( 'NONE',  ( -8.350714915823104400, 16.03477303807743900, -0.1000000000000000100 ) ) ;
#3063 = LINE ( 'NONE', #7188, #8792 ) ;
#3064 = DIRECTION ( 'NONE',  ( -0.0000000000000000000, 0.0000000000000000000, 1.000000000000000000 ) ) ;
#3065 = DIRECTION ( 'NONE',  ( 1.000000000000000000, 0.0000000000000000000, 0.0000000000000000000 ) ) ;
#3066 = FACE_OUTER_BOUND ( 'NONE', #8742, .T. ) ;
#3067 = ORIENTED_EDGE ( 'NONE', *, *, #3029, .T. ) ;
#3068 = FACE_OUTER_BOUND ( 'NONE', #860, .T. ) ;
#3069 = VERTEX_POINT ( 'NONE', #5197 ) ;
#3070 = DIRECTION ( 'NONE',  ( -0.0000000000000000000, -0.0000000000000000000, 1.000000000000000000 ) ) ;
#3071 = DIRECTION ( 'NONE',  ( 1.000000000000000000, 1.239088197126280500E-016, 0.0000000000000000000 ) ) ;
#3072 = ORIENTED_EDGE ( 'NONE', *, *, #4688, .T. ) ;
#3073 = VERTEX_POINT ( 'NONE', #13991 ) ;
#3074 = CARTESIAN_POINT ( 'NONE',  ( -0.8507149158231057700, 28.03477303807745000, 0.0000000000000000000 ) ) ;
#3075 = EDGE_CURVE ( 'NONE', #1712, #10431, #9911, .T. ) ;
#3076 = CARTESIAN_POINT ( 'NONE',  ( -35.00000000000000000, -30.99999999999999600, -3.000000000000000000 ) ) ;
#3077 = LINE ( 'NONE', #11762, #4831 ) ;
#3078 = AXIS2_PLACEMENT_3D ( 'NONE', #237, #150, #13441 ) ;
#3079 = VECTOR ( 'NONE', #9986, 1000.000000000000000 ) ;
#3080 = VERTEX_POINT ( 'NONE', #3952 ) ;
#3081 = FACE_OUTER_BOUND ( 'NONE', #3926, .T. ) ;
#3082 = ORIENTED_EDGE ( 'NONE', *, *, #707, .F. ) ;
#3083 = DIRECTION ( 'NONE',  ( -1.000000000000000000, 0.0000000000000000000, -0.0000000000000000000 ) ) ;
#3084 = AXIS2_PLACEMENT_3D ( 'NONE', #9156, #5856, #386 ) ;
#3085 = ORIENTED_EDGE ( 'NONE', *, *, #13461, .T. ) ;
#3086 = CARTESIAN_POINT ( 'NONE',  ( 8.171756600579392700, 10.21477303807744400, -0.1000000000000000100 ) ) ;
#3087 = ADVANCED_FACE ( 'NONE', ( #3707 ), #9681, .F. ) ;
#3088 = EDGE_CURVE ( 'NONE', #13474, #7997, #10602, .T. ) ;
#3089 = CARTESIAN_POINT ( 'NONE',  ( 3.014896905757290600E-015, -13.03477303807744300, -0.1000000000000000100 ) ) ;
#3090 = VECTOR ( 'NONE', #11163, 1000.000000000000000 ) ;
#3091 = DIRECTION ( 'NONE',  ( 0.0000000000000000000, -0.0000000000000000000, -1.000000000000000000 ) ) ;
#3092 = LINE ( 'NONE', #8789, #13786 ) ;
#3093 = CARTESIAN_POINT ( 'NONE',  ( -0.6707149158231057200, 0.0000000000000000000, -0.1000000000000000100 ) ) ;
#3094 = VERTEX_POINT ( 'NONE', #10634 ) ;
#3095 = CARTESIAN_POINT ( 'NONE',  ( 0.8517566005793924000, 0.0000000000000000000, -0.1000000000000000100 ) ) ;
#3096 = EDGE_CURVE ( 'NONE', #4000, #10344, #5610, .T. ) ;
#3097 = CARTESIAN_POINT ( 'NONE',  ( 23.99999999999999300, 15.00000000000000000, -3.000000000000000000 ) ) ;
#3098 = EDGE_LOOP ( 'NONE', ( #7447, #1987, #8501, #9782 ) ) ;
#3099 = CARTESIAN_POINT ( 'NONE',  ( 0.0005208423781716396000, 0.9999999999989825900, -3.000000000000000000 ) ) ;
#3100 = AXIS2_PLACEMENT_3D ( 'NONE', #10895, #9909, #3306 ) ;
#3101 = FACE_OUTER_BOUND ( 'NONE', #2988, .T. ) ;
#3102 = DIRECTION ( 'NONE',  ( 1.000000000000000000, 0.0000000000000000000, 0.0000000000000000000 ) ) ;
#3103 = LINE ( 'NONE', #3489, #51 ) ;
#3104 = CARTESIAN_POINT ( 'NONE',  ( 36.50000000000000000, 30.99999999999999600, 0.0000000000000000000 ) ) ;
#3105 = DIRECTION ( 'NONE',  ( 0.0000000000000000000, -1.000000000000000000, 0.0000000000000000000 ) ) ;
#3106 = EDGE_CURVE ( 'NONE', #8397, #11495, #3015, .T. ) ;
#3107 = EDGE_CURVE ( 'NONE', #13015, #4444, #132, .T. ) ;
#3108 = DIRECTION ( 'NONE',  ( 0.0000000000000000000, 1.000000000000000000, 0.0000000000000000000 ) ) ;
#3109 = LINE ( 'NONE', #780, #82 ) ;
#3110 = EDGE_CURVE ( 'NONE', #2383, #7572, #13603, .T. ) ;
#3112 = CIRCLE ( 'NONE', #6729, 14.49999999999999800 ) ;
#3111 = AXIS2_PLACEMENT_3D ( 'NONE', #7491, #8875, #6701 ) ;
#3113 = CARTESIAN_POINT ( 'NONE',  ( 9.671756600579392700, 23.53477303807744600, 0.0000000000000000000 ) ) ;
#3114 = CARTESIAN_POINT ( 'NONE',  ( 11.67175660057939300, 0.0000000000000000000, -0.1000000000000000100 ) ) ;
#3115 = ADVANCED_FACE ( 'NONE', ( #2690 ), #11960, .F. ) ;
#3116 = PLANE ( 'NONE',  #2214 ) ;
#3117 = CARTESIAN_POINT ( 'NONE',  ( -0.08999999999999444600, 1.499999999999995800, -3.000000000000000000 ) ) ;
#3118 = VECTOR ( 'NONE', #11669, 1000.000000000000000 ) ;
#3119 = AXIS2_PLACEMENT_3D ( 'NONE', #8504, #10589, #5204 ) ;
#3120 = CARTESIAN_POINT ( 'NONE',  ( -0.6717566005794294300, -16.21477303807743900, 0.0000000000000000000 ) ) ;
#3121 = CARTESIAN_POINT ( 'NONE',  ( 11.35175660057939200, 4.034773038077442000, -0.1000000000000000100 ) ) ;
#3122 = EDGE_CURVE ( 'NONE', #6863, #7025, #14109, .T. ) ;
#3123 = ADVANCED_FACE ( 'NONE', ( #6722 ), #4276, .T. ) ;
#3124 = CARTESIAN_POINT ( 'NONE',  ( 14.35175660057939200, 2.714773038077437300, -0.1000000000000000100 ) ) ;
#3125 = ORIENTED_EDGE ( 'NONE', *, *, #3428, .F. ) ;
#3126 = LINE ( 'NONE', #231, #7988 ) ;
#3127 = ORIENTED_EDGE ( 'NONE', *, *, #9818, .T. ) ;
#3128 = CARTESIAN_POINT ( 'NONE',  ( 0.0000000000000000000, 22.03477303807744300, -0.1000000000000000100 ) ) ;
#3129 = FACE_OUTER_BOUND ( 'NONE', #4098, .T. ) ;
#3130 = DIRECTION ( 'NONE',  ( 1.642730564371974000E-016, -1.000000000000000000, 0.0000000000000000000 ) ) ;
#3131 = LINE ( 'NONE', #14228, #2469 ) ;
#3132 = CARTESIAN_POINT ( 'NONE',  ( -23.91000000000000000, -29.49972068696497000, 0.0000000000000000000 ) ) ;
#3133 = ORIENTED_EDGE ( 'NONE', *, *, #10032, .F. ) ;
#3134 = PLANE ( 'NONE',  #805 ) ;
#3135 = DIRECTION ( 'NONE',  ( 1.642730564371974000E-016, -1.000000000000000000, 0.0000000000000000000 ) ) ;
#3136 = EDGE_LOOP ( 'NONE', ( #9105, #275, #8402, #9086 ) ) ;
#3137 = VECTOR ( 'NONE', #4063, 1000.000000000000000 ) ;
#3138 = CARTESIAN_POINT ( 'NONE',  ( -24.09000015768593200, 29.49972068598620800, -0.1000000000000000100 ) ) ;
#3139 = EDGE_CURVE ( 'NONE', #2543, #1479, #12230, .T. ) ;
#3140 = PRODUCT_DEFINITION ( 'NON CONOSCIUTO', '', #6493, #12403 ) ;
#3141 = CARTESIAN_POINT ( 'NONE',  ( 0.0000000000000000000, 0.0000000000000000000, 2.000000000000000000 ) ) ;
#3142 = CIRCLE ( 'NONE', #10918, 1.500000000000001300 ) ;
#3143 = ORIENTED_EDGE ( 'NONE', *, *, #3472, .F. ) ;
#3144 = CARTESIAN_POINT ( 'NONE',  ( 0.8517566005793924000, 20.71477303807744300, -0.1000000000000000100 ) ) ;
#3145 = PLANE ( 'NONE',  #2312 ) ;
#3146 = ORIENTED_EDGE ( 'NONE', *, *, #9950, .T. ) ;
#3147 = EDGE_LOOP ( 'NONE', ( #6916, #1375, #7016, #13591, #12127, #4012, #7201, #12808, #14169, #11849, #13612, #1906, #4963, #13937, #3711, #6645, #13826, #11277, #6805, #3947, #86, #5419, #5108, #7215, #1961, #13597, #11774, #14082, #8433, #3529, #2048, #5596, #6878, #3032, #2980, #6216, #11417, #13484, #1986, #9242, #12743, #3174, #10739, #465, #11052, #10851, #3017, #13358, #4533, #3770, #8301, #2129, #6917, #13570, #583, #11106, #3143, #5329, #8267, #10516, #5382, #7772, #1153, #7277, #12089, #10235, #3248, #1681, #12905, #3197, #1214, #2894, #3181, #4019, #12184, #871, #12926, #6528, #12908, #1308, #11181, #6105 ) ) ;
#3148 = ADVANCED_FACE ( 'NONE', ( #9322 ), #11908, .F. ) ;
#3150 = PLANE ( 'NONE',  #8862 ) ;
#3149 = APPROVAL_DATE_TIME ( #5584, #3351 ) ;
#3151 = DIRECTION ( 'NONE',  ( -0.0000000000000000000, -0.0000000000000000000, 1.000000000000000000 ) ) ;
#3152 = CARTESIAN_POINT ( 'NONE',  ( -8.171756600579430000, -13.21477303807744300, -0.1000000000000000100 ) ) ;
#3153 = DIRECTION ( 'NONE',  ( 2.312964634635457500E-016, -1.000000000000000000, 0.0000000000000000000 ) ) ;
#3154 = ADVANCED_FACE ( 'NONE', ( #4129 ), #6499, .F. ) ;
#3155 = ORIENTED_EDGE ( 'NONE', *, *, #6924, .T. ) ;
#3156 = AXIS2_PLACEMENT_3D ( 'NONE', #640, #8357, #1622 ) ;
#3157 = CARTESIAN_POINT ( 'NONE',  ( -6.350714915823105300, 0.0000000000000000000, -0.1000000000000000100 ) ) ;
#3158 = ORIENTED_EDGE ( 'NONE', *, *, #2015, .T. ) ;
#3159 = LINE ( 'NONE', #563, #9234 ) ;
#3160 = ORIENTED_EDGE ( 'NONE', *, *, #8655, .T. ) ;
#3161 = AXIS2_PLACEMENT_3D ( 'NONE', #7486, #3222, #7586 ) ;
#3162 = EDGE_LOOP ( 'NONE', ( #9137, #7381, #13097, #12530 ) ) ;
#3163 = CARTESIAN_POINT ( 'NONE',  ( -0.6717566005793871300, 0.0000000000000000000, 0.0000000000000000000 ) ) ;
#3164 = DIRECTION ( 'NONE',  ( 0.0000000000000000000, -1.000000000000000000, 0.0000000000000000000 ) ) ;
#3165 = ORIENTED_EDGE ( 'NONE', *, *, #11590, .T. ) ;
#3166 = DIRECTION ( 'NONE',  ( 1.000000000000000000, 0.0000000000000000000, 0.0000000000000000000 ) ) ;
#3167 = ORIENTED_EDGE ( 'NONE', *, *, #12059, .F. ) ;
#3168 = CARTESIAN_POINT ( 'NONE',  ( 0.0000000000000000000, 16.03477303807743900, -0.1000000000000000100 ) ) ;
#3169 = DIRECTION ( 'NONE',  ( 0.0000000000000000000, 0.0000000000000000000, 1.000000000000000000 ) ) ;
#3170 = DATE_AND_TIME ( #959, #7682 ) ;
#3171 = ORIENTED_EDGE ( 'NONE', *, *, #1783, .T. ) ;
#3172 = ORIENTED_EDGE ( 'NONE', *, *, #10282, .T. ) ;
#3173 = DIRECTION ( 'NONE',  ( 0.0000000000000000000, -0.0000000000000000000, -1.000000000000000000 ) ) ;
#3174 = ORIENTED_EDGE ( 'NONE', *, *, #3510, .T. ) ;
#3175 = EDGE_CURVE ( 'NONE', #6261, #12761, #1401, .T. ) ;
#3177 = FACE_OUTER_BOUND ( 'NONE', #13249, .T. ) ;
#3176 = VECTOR ( 'NONE', #6882, 1000.000000000000000 ) ;
#3178 = EDGE_CURVE ( 'NONE', #14095, #4974, #8302, .T. ) ;
#3179 = CARTESIAN_POINT ( 'NONE',  ( 0.0000000000000000000, -19.21477303807744300, -0.1000000000000000100 ) ) ;
#3180 = VERTEX_POINT ( 'NONE', #916 ) ;
#3181 = ORIENTED_EDGE ( 'NONE', *, *, #5959, .F. ) ;
#3182 = ORIENTED_EDGE ( 'NONE', *, *, #9180, .T. ) ;
#3183 = DIRECTION ( 'NONE',  ( 1.927470528863119000E-016, -1.000000000000000000, 0.0000000000000000000 ) ) ;
#3184 = CALENDAR_DATE ( 2019, 29, 7 ) ;
#3186 = CARTESIAN_POINT ( 'NONE',  ( 8.351756600579392400, 0.0000000000000000000, -0.1000000000000000100 ) ) ;
#3185 = CARTESIAN_POINT ( 'NONE',  ( 0.0000000000000000000, 26.71477303807745000, -0.1000000000000000100 ) ) ;
#3187 = CARTESIAN_POINT ( 'NONE',  ( 0.0000000000000000000, 0.9999999999999956700, -0.1000000000000000100 ) ) ;
#3188 = CARTESIAN_POINT ( 'NONE',  ( 8.171756600579392700, 13.21477303807744100, 0.0000000000000000000 ) ) ;
#3189 = VECTOR ( 'NONE', #9152, 1000.000000000000000 ) ;
#3190 = ORIENTED_EDGE ( 'NONE', *, *, #4459, .F. ) ;
#3192 = FACE_OUTER_BOUND ( 'NONE', #3352, .T. ) ;
#3191 = VECTOR ( 'NONE', #5328, 1000.000000000000000 ) ;
#3193 = ADVANCED_FACE ( 'NONE', ( #13947 ), #6374, .F. ) ;
#3194 = EDGE_LOOP ( 'NONE', ( #8505, #7159, #4841, #9150 ) ) ;
#3195 = EDGE_LOOP ( 'NONE', ( #4482, #4876, #3747, #8594 ) ) ;
#3196 = LINE ( 'NONE', #1603, #5983 ) ;
#3197 = ORIENTED_EDGE ( 'NONE', *, *, #3061, .F. ) ;
#3198 = ORIENTED_EDGE ( 'NONE', *, *, #8854, .F. ) ;
#3199 = DIRECTION ( 'NONE',  ( 0.0000000000000000000, -1.000000000000000000, 0.0000000000000000000 ) ) ;
#3200 = EDGE_CURVE ( 'NONE', #2844, #1440, #11182, .T. ) ;
#3201 = ADVANCED_FACE ( 'NONE', ( #1580 ), #7725, .F. ) ;
#3202 = SHAPE_DEFINITION_REPRESENTATION ( #7363, #12316 ) ;
#3203 = EDGE_CURVE ( 'NONE', #11319, #10823, #13776, .T. ) ;
#3204 = VERTEX_POINT ( 'NONE', #1113 ) ;
#3205 = CARTESIAN_POINT ( 'NONE',  ( 23.99999999999999300, 15.00000000000000000, -3.000000000000000000 ) ) ;
#3206 = DIRECTION ( 'NONE',  ( -1.000000000000000000, 0.0000000000000000000, 0.0000000000000000000 ) ) ;
#3207 = VECTOR ( 'NONE', #397, 1000.000000000000000 ) ;
#3208 = ORIENTED_EDGE ( 'NONE', *, *, #2210, .F. ) ;
#3209 = EDGE_CURVE ( 'NONE', #2531, #13004, #5178, .T. ) ;
#3210 = AXIS2_PLACEMENT_3D ( 'NONE', #4083, #13801, #8448 ) ;
#3212 = FACE_OUTER_BOUND ( 'NONE', #1378, .T. ) ;
#3211 = LINE ( 'NONE', #6117, #11473 ) ;
#3213 = CARTESIAN_POINT ( 'NONE',  ( -0.8507149158231057700, 25.03477303807744600, 0.0000000000000000000 ) ) ;
#3214 = CARTESIAN_POINT ( 'NONE',  ( 0.8517566005793924000, 19.03477303807744300, 0.0000000000000000000 ) ) ;
#3215 = DIRECTION ( 'NONE',  ( -1.000000000000000000, 0.0000000000000000000, -0.0000000000000000000 ) ) ;
#3216 = ORIENTED_EDGE ( 'NONE', *, *, #2784, .F. ) ;
#3218 = LINE ( 'NONE', #7362, #1003 ) ;
#3217 = AXIS2_PLACEMENT_3D ( 'NONE', #13380, #2231, #11017 ) ;
#3219 = VERTEX_POINT ( 'NONE', #11005 ) ;
#3220 = ORIENTED_EDGE ( 'NONE', *, *, #2828, .T. ) ;
#3221 = ORIENTED_EDGE ( 'NONE', *, *, #2704, .T. ) ;
#3222 = DIRECTION ( 'NONE',  ( 0.0000000000000000000, 0.0000000000000000000, 1.000000000000000000 ) ) ;
#3223 = ORIENTED_EDGE ( 'NONE', *, *, #2557, .F. ) ;
#3224 = DIRECTION ( 'NONE',  ( 1.000000000000000000, 0.0000000000000000000, 0.0000000000000000000 ) ) ;
#3225 = CARTESIAN_POINT ( 'NONE',  ( 11.17175660057939300, -5.534773038077408300, 0.0000000000000000000 ) ) ;
#3226 = EDGE_LOOP ( 'NONE', ( #5187, #4667, #9254, #313 ) ) ;
#3227 = LINE ( 'NONE', #3284, #2555 ) ;
#3228 = DIRECTION ( 'NONE',  ( -1.000000000000000000, 0.0000000000000000000, 0.0000000000000000000 ) ) ;
#3229 = LINE ( 'NONE', #7609, #333 ) ;
#3230 = EDGE_CURVE ( 'NONE', #10904, #8801, #5330, .T. ) ;
#3231 = VECTOR ( 'NONE', #6031, 1000.000000000000000 ) ;
#3232 = DIRECTION ( 'NONE',  ( 0.0000000000000000000, 0.0000000000000000000, 1.000000000000000000 ) ) ;
#3233 = EDGE_CURVE ( 'NONE', #5072, #3734, #10832, .T. ) ;
#3234 = ORIENTED_EDGE ( 'NONE', *, *, #12447, .T. ) ;
#3235 = VECTOR ( 'NONE', #1366, 1000.000000000000000 ) ;
#3236 = ORIENTED_EDGE ( 'NONE', *, *, #2553, .T. ) ;
#3237 = PLANE ( 'NONE',  #7504 ) ;
#3238 = CARTESIAN_POINT ( 'NONE',  ( 0.0000000000000000000, 2.714773038077437300, -0.1000000000000000100 ) ) ;
#3239 = VERTEX_POINT ( 'NONE', #7779 ) ;
#3240 = CC_DESIGN_PERSON_AND_ORGANIZATION_ASSIGNMENT ( #10257, #8877, ( #11612 ) ) ;
#3241 = CARTESIAN_POINT ( 'NONE',  ( 3.056530269180728100E-015, -13.21477303807744100, -0.1000000000000000100 ) ) ;
#3242 = VECTOR ( 'NONE', #9484, 1000.000000000000000 ) ;
#3243 = EDGE_CURVE ( 'NONE', #7964, #6669, #533, .T. ) ;
#3244 = LINE ( 'NONE', #1651, #347 ) ;
#3245 = DIRECTION ( 'NONE',  ( -0.0000000000000000000, -0.0000000000000000000, 1.000000000000000000 ) ) ;
#3246 = VECTOR ( 'NONE', #12272, 1000.000000000000000 ) ;
#3247 = VERTEX_POINT ( 'NONE', #2414 ) ;
#3248 = ORIENTED_EDGE ( 'NONE', *, *, #8565, .F. ) ;
#3249 = ADVANCED_FACE ( 'NONE', ( #11014 ), #4631, .F. ) ;
#3251 = CARTESIAN_POINT ( 'NONE',  ( 0.8517566005793924000, 28.03477303807745000, 0.0000000000000000000 ) ) ;
#3250 = DIRECTION ( 'NONE',  ( -1.000000000000000000, 0.0000000000000000000, 0.0000000000000000000 ) ) ;
#3252 = ORIENTED_EDGE ( 'NONE', *, *, #12824, .F. ) ;
#3253 = CARTESIAN_POINT ( 'NONE',  ( -0.6717566005794315400, -8.670475782496388200E-017, 0.0000000000000000000 ) ) ;
#3254 = CARTESIAN_POINT ( 'NONE',  ( 0.8517566005793924000, 22.03477303807744300, -0.1000000000000000100 ) ) ;
#3255 = EDGE_LOOP ( 'NONE', ( #7838, #6887, #14165, #1285 ) ) ;
#3256 = CARTESIAN_POINT ( 'NONE',  ( -40.00000000000000700, -3.854941057726238700E-015, -3.000000000000000000 ) ) ;
#3257 = CARTESIAN_POINT ( 'NONE',  ( 0.6717566005793923500, 10.21477303807744400, -0.1000000000000000100 ) ) ;
#3258 = LINE ( 'NONE', #13752, #5663 ) ;
#3259 = CIRCLE ( 'NONE', #9600, 0.5000000000000000000 ) ;
#3260 = ORIENTED_EDGE ( 'NONE', *, *, #6459, .F. ) ;
#3261 = VECTOR ( 'NONE', #2999, 1000.000000000000000 ) ;
#3262 = ORIENTED_EDGE ( 'NONE', *, *, #4150, .F. ) ;
#3263 = AXIS2_PLACEMENT_3D ( 'NONE', #9815, #13114, #3345 ) ;
#3264 = ORIENTED_EDGE ( 'NONE', *, *, #13216, .F. ) ;
#3265 = CARTESIAN_POINT ( 'NONE',  ( 36.50000000000000000, 30.99999999999999600, -3.000000000000000000 ) ) ;
#3266 = ORIENTED_EDGE ( 'NONE', *, *, #8613, .T. ) ;
#3267 = ADVANCED_FACE ( 'NONE', ( #8977 ), #7961, .F. ) ;
#3268 = DIRECTION ( 'NONE',  ( 1.000000000000000000, 0.0000000000000000000, 0.0000000000000000000 ) ) ;
#3269 = CARTESIAN_POINT ( 'NONE',  ( 0.0000000000000000000, 20.71477303807744300, 0.0000000000000000000 ) ) ;
#3270 = DIRECTION ( 'NONE',  ( 0.0000000000000000000, -1.000000000000000000, 0.0000000000000000000 ) ) ;
#3271 = CARTESIAN_POINT ( 'NONE',  ( 8.351756600579392400, 0.0000000000000000000, -0.1000000000000000100 ) ) ;
#3272 = CIRCLE ( 'NONE', #4873, 14.49999999999999800 ) ;
#3273 = CARTESIAN_POINT ( 'NONE',  ( -9.351756600579431500, -7.034773038077730700, -0.1000000000000000100 ) ) ;
#3274 = LINE ( 'NONE', #13819, #3805 ) ;
#3275 = ORIENTED_EDGE ( 'NONE', *, *, #1040, .F. ) ;
#3276 = ORIENTED_EDGE ( 'NONE', *, *, #7480, .F. ) ;
#3277 = EDGE_CURVE ( 'NONE', #378, #10663, #8134, .T. ) ;
#3278 = CARTESIAN_POINT ( 'NONE',  ( 0.6717566005784677600, 0.0000000000000000000, 0.0000000000000000000 ) ) ;
#3279 = ADVANCED_FACE ( 'NONE', ( #10674 ), #69, .F. ) ;
#3280 = CARTESIAN_POINT ( 'NONE',  ( 15.35175660057939200, 0.0000000000000000000, -0.1000000000000000100 ) ) ;
#3281 = EDGE_CURVE ( 'NONE', #6263, #13439, #6040, .T. ) ;
#3282 = ORIENTED_EDGE ( 'NONE', *, *, #12974, .F. ) ;
#3283 = ORIENTED_EDGE ( 'NONE', *, *, #99, .T. ) ;
#3284 = CARTESIAN_POINT ( 'NONE',  ( 4.171756600579335000, -7.214773038077729500, -0.1000000000000000100 ) ) ;
#3285 = APPROVAL_ROLE ( '' ) ;
#3286 = AXIS2_PLACEMENT_3D ( 'NONE', #7145, #9384, #9528 ) ;
#3287 = CARTESIAN_POINT ( 'NONE',  ( -8.171756600579426400, 0.0000000000000000000, 0.0000000000000000000 ) ) ;
#3288 = CARTESIAN_POINT ( 'NONE',  ( 0.0000000000000000000, 17.71477303807743900, 0.0000000000000000000 ) ) ;
#3289 = VECTOR ( 'NONE', #1929, 1000.000000000000000 ) ;
#3290 = VECTOR ( 'NONE', #9372, 1000.000000000000000 ) ;
#3291 = DIRECTION ( 'NONE',  ( 0.0000000000000000000, 0.0000000000000000000, -1.000000000000000000 ) ) ;
#3292 = DIRECTION ( 'NONE',  ( 0.0000000000000000000, 0.0000000000000000000, -1.000000000000000000 ) ) ;
#3293 = CARTESIAN_POINT ( 'NONE',  ( 0.0000000000000000000, 28.03477303807745000, -0.1000000000000000100 ) ) ;
#3294 = PLANE ( 'NONE',  #6766 ) ;
#3295 = EDGE_CURVE ( 'NONE', #12300, #8906, #7943, .T. ) ;
#3296 = VECTOR ( 'NONE', #9457, 1000.000000000000000 ) ;
#3297 = DIRECTION ( 'NONE',  ( 0.0000000000000000000, 1.000000000000000000, -0.0000000000000000000 ) ) ;
#3298 = EDGE_CURVE ( 'NONE', #11084, #6536, #7786, .T. ) ;
#3299 = AXIS2_PLACEMENT_3D ( 'NONE', #7311, #7267, #13909 ) ;
#3300 = LINE ( 'NONE', #5140, #890 ) ;
#3301 = DIRECTION ( 'NONE',  ( -0.0000000000000000000, -0.0000000000000000000, 1.000000000000000000 ) ) ;
#3302 = EDGE_LOOP ( 'NONE', ( #11068, #13935, #468, #8798 ) ) ;
#3303 = CARTESIAN_POINT ( 'NONE',  ( 6.351756600579391500, 4.034773038077442000, 0.0000000000000000000 ) ) ;
#3304 = AXIS2_PLACEMENT_3D ( 'NONE', #7860, #13310, #11192 ) ;
#3305 = ORIENTED_EDGE ( 'NONE', *, *, #1413, .T. ) ;
#3306 = DIRECTION ( 'NONE',  ( 0.0000000000000000000, 0.0000000000000000000, -1.000000000000000000 ) ) ;
#3307 = CARTESIAN_POINT ( 'NONE',  ( -0.08999999999999419600, 0.0000000000000000000, -0.1000000000000000100 ) ) ;
#3308 = VECTOR ( 'NONE', #5734, 1000.000000000000000 ) ;
#3309 = LINE ( 'NONE', #12459, #13817 ) ;
#3310 = DIRECTION ( 'NONE',  ( 0.0000000000000000000, -1.000000000000000000, 0.0000000000000000000 ) ) ;
#3311 = DIRECTION ( 'NONE',  ( 0.0000000000000000000, 1.000000000000000000, -0.0000000000000000000 ) ) ;
#3312 = DIRECTION ( 'NONE',  ( -1.000000000000000000, -1.642730564371928900E-016, 0.0000000000000000000 ) ) ;
#3313 = ORIENTED_EDGE ( 'NONE', *, *, #1272, .F. ) ;
#3314 = EDGE_CURVE ( 'NONE', #37, #10087, #4836, .T. ) ;
#3315 = LINE ( 'NONE', #10428, #9689 ) ;
#3316 = ADVANCED_FACE ( 'NONE', ( #9825 ), #8867, .T. ) ;
#3317 = EDGE_CURVE ( 'NONE', #11574, #9941, #4297, .T. ) ;
#3318 = DIRECTION ( 'NONE',  ( 0.0000000000000000000, 0.0000000000000000000, -1.000000000000000000 ) ) ;
#3319 = ORIENTED_EDGE ( 'NONE', *, *, #5859, .F. ) ;
#3320 = AXIS2_PLACEMENT_3D ( 'NONE', #1863, #9607, #9734 ) ;
#3321 = ORIENTED_EDGE ( 'NONE', *, *, #6112, .T. ) ;
#3322 = CARTESIAN_POINT ( 'NONE',  ( 4.517539514526743200, -3.142857142856857200, -3.000000000000000000 ) ) ;
#3323 = DIRECTION ( 'NONE',  ( 1.000000000000000000, 0.0000000000000000000, 0.0000000000000000000 ) ) ;
#3324 = LINE ( 'NONE', #1868, #253 ) ;
#3325 = DIRECTION ( 'NONE',  ( 1.000000000000000000, 1.734723475976786900E-016, 0.0000000000000000000 ) ) ;
#3326 = VERTEX_POINT ( 'NONE', #9972 ) ;
#3327 = AXIS2_PLACEMENT_3D ( 'NONE', #10862, #8679, #10902 ) ;
#3328 = DIRECTION ( 'NONE',  ( 1.000000000000000000, 0.0000000000000000000, 0.0000000000000000000 ) ) ;
#3329 = EDGE_CURVE ( 'NONE', #3888, #7488, #4997, .T. ) ;
#3330 = LINE ( 'NONE', #14005, #12458 ) ;
#3331 = VERTEX_POINT ( 'NONE', #4434 ) ;
#3332 = DIRECTION ( 'NONE',  ( 0.0000000000000000000, 1.000000000000000000, -0.0000000000000000000 ) ) ;
#3333 = ORIENTED_EDGE ( 'NONE', *, *, #3788, .F. ) ;
#3334 = CARTESIAN_POINT ( 'NONE',  ( 0.0000000000000000000, 10.03477303807744500, -0.1000000000000000100 ) ) ;
#3335 = VERTEX_POINT ( 'NONE', #6782 ) ;
#3336 = ADVANCED_FACE ( 'NONE', ( #13423 ), #2361, .F. ) ;
#3337 = VECTOR ( 'NONE', #5609, 1000.000000000000000 ) ;
#3338 = DIRECTION ( 'NONE',  ( 0.0000000000000000000, -1.000000000000000000, 0.0000000000000000000 ) ) ;
#3340 = DIRECTION ( 'NONE',  ( 0.0000000000000000000, 1.000000000000000000, -0.0000000000000000000 ) ) ;
#3339 = CARTESIAN_POINT ( 'NONE',  ( 0.0000000000000000000, -17.53477303807743900, 0.0000000000000000000 ) ) ;
#3341 = LINE ( 'NONE', #3624, #13671 ) ;
#3342 = CARTESIAN_POINT ( 'NONE',  ( 15.35175660057934400, 0.0000000000000000000, -0.1000000000000000100 ) ) ;
#3343 = CARTESIAN_POINT ( 'NONE',  ( -0.6707149158231057200, 0.0000000000000000000, 0.0000000000000000000 ) ) ;
#3344 = ORIENTED_EDGE ( 'NONE', *, *, #4676, .F. ) ;
#3345 = DIRECTION ( 'NONE',  ( 0.0000000000000000000, 0.0000000000000000000, -1.000000000000000000 ) ) ;
#3346 = ORIENTED_EDGE ( 'NONE', *, *, #767, .T. ) ;
#3347 = EDGE_LOOP ( 'NONE', ( #9154, #1152, #6839, #7095 ) ) ;
#3348 = ADVANCED_FACE ( 'NONE', ( #3081 ), #12562, .T. ) ;
#3349 = CARTESIAN_POINT ( 'NONE',  ( 0.7743473150475203000, 1.250508054722739400, 0.0000000000000000000 ) ) ;
#3350 = EDGE_CURVE ( 'NONE', #13341, #294, #10005, .T. ) ;
#3351 = APPROVAL ( #13668, 'UNKNOWN' ) ;
#3352 = EDGE_LOOP ( 'NONE', ( #1801, #13879, #3067, #3796 ) ) ;
#3353 = APPROVAL_PERSON_ORGANIZATION ( #6278, #4839, #407 ) ;
#3354 = DIRECTION ( 'NONE',  ( -1.000000000000000000, 0.0000000000000000000, 0.0000000000000000000 ) ) ;
#3355 = DIRECTION ( 'NONE',  ( 0.0000000000000000000, -0.0000000000000000000, 1.000000000000000000 ) ) ;
#3356 = ORIENTED_EDGE ( 'NONE', *, *, #577, .F. ) ;
#3357 = ORIENTED_EDGE ( 'NONE', *, *, #10802, .T. ) ;
#3358 = DIRECTION ( 'NONE',  ( 0.0000000000000000000, -1.000000000000000000, 0.0000000000000000000 ) ) ;
#3360 = FACE_OUTER_BOUND ( 'NONE', #7334, .T. ) ;
#3359 = VECTOR ( 'NONE', #10142, 1000.000000000000000 ) ;
#3361 = DIRECTION ( 'NONE',  ( 1.000000000000000000, 1.734723475976807100E-016, 0.0000000000000000000 ) ) ;
#3362 = ORIENTED_EDGE ( 'NONE', *, *, #5340, .F. ) ;
#3363 = EDGE_LOOP ( 'NONE', ( #8073, #7773, #2224, #12842 ) ) ;
#3364 = CARTESIAN_POINT ( 'NONE',  ( -8.171756600579426400, -20.53477303807744300, -0.1000000000000000100 ) ) ;
#3365 = DIRECTION ( 'NONE',  ( 0.0000000000000000000, 1.000000000000000000, -0.0000000000000000000 ) ) ;
#3366 = DIRECTION ( 'NONE',  ( 0.0000000000000000000, -1.000000000000000000, 0.0000000000000000000 ) ) ;
#3367 = EDGE_CURVE ( 'NONE', #4365, #7714, #3956, .T. ) ;
#3368 = CARTESIAN_POINT ( 'NONE',  ( -0.6717566005794287600, -22.21477303807744300, -0.1000000000000000100 ) ) ;
#3369 = ORIENTED_EDGE ( 'NONE', *, *, #7858, .F. ) ;
#3370 = PERSON_AND_ORGANIZATION ( #13254, #10766 ) ;
#3371 = ORIENTED_EDGE ( 'NONE', *, *, #375, .T. ) ;
#3372 = DIRECTION ( 'NONE',  ( -1.000000000000000000, -1.927470528863119000E-016, 0.0000000000000000000 ) ) ;
#3373 = AXIS2_PLACEMENT_3D ( 'NONE', #3256, #5465, #12007 ) ;
#3374 = ORIENTED_EDGE ( 'NONE', *, *, #9880, .F. ) ;
#3375 = CARTESIAN_POINT ( 'NONE',  ( 1.204690800094121400, -1.500000000000004000, -3.000000000000000000 ) ) ;
#3377 = LINE ( 'NONE', #3287, #8400 ) ;
#3376 = VECTOR ( 'NONE', #5368, 1000.000000000000000 ) ;
#3378 = CARTESIAN_POINT ( 'NONE',  ( -4.351756600579372900, -7.034773038077729800, -0.1000000000000000100 ) ) ;
#3379 = CARTESIAN_POINT ( 'NONE',  ( 1.220338593732198300E-015, -7.034773038077730700, -0.1000000000000000100 ) ) ;
#3380 = VECTOR ( 'NONE', #8498, 1000.000000000000000 ) ;
#3381 = ORIENTED_EDGE ( 'NONE', *, *, #13562, .F. ) ;
#3382 = CARTESIAN_POINT ( 'NONE',  ( 24.54897326985314300, 42.12945667109129700, 59.45147988800001600 ) ) ;
#3383 = VERTEX_POINT ( 'NONE', #13503 ) ;
#3384 = VERTEX_POINT ( 'NONE', #9202 ) ;
#3385 = CARTESIAN_POINT ( 'NONE',  ( 7.311465735067031500E-016, -4.214773038077443500, -0.1000000000000000100 ) ) ;
#3386 = EDGE_LOOP ( 'NONE', ( #8234, #5331, #7167, #8921 ) ) ;
#3387 = EDGE_CURVE ( 'NONE', #7659, #7426, #4491, .T. ) ;
#3388 = FACE_OUTER_BOUND ( 'NONE', #739, .T. ) ;
#3389 = EDGE_CURVE ( 'NONE', #250, #13155, #10501, .T. ) ;
#3390 = ORIENTED_EDGE ( 'NONE', *, *, #5352, .F. ) ;
#3391 = CARTESIAN_POINT ( 'NONE',  ( 9.671756600579392700, -23.53477303807744600, 0.0000000000000000000 ) ) ;
#3393 = LINE ( 'NONE', #8465, #9602 ) ;
#3392 = VECTOR ( 'NONE', #12616, 1000.000000000000000 ) ;
#3394 = ORIENTED_EDGE ( 'NONE', *, *, #1751, .T. ) ;
#3395 = PLANE ( 'NONE',  #204 ) ;
#3396 = FACE_OUTER_BOUND ( 'NONE', #614, .T. ) ;
#3397 = ORIENTED_EDGE ( 'NONE', *, *, #11703, .F. ) ;
#3398 = ADVANCED_FACE ( 'NONE', ( #2600 ), #9166, .F. ) ;
#3400 = DIRECTION ( 'NONE',  ( 0.0000000000000000000, 1.000000000000000000, -0.0000000000000000000 ) ) ;
#3399 = CARTESIAN_POINT ( 'NONE',  ( 0.0000000000000000000, 17.53477303807743900, -0.1000000000000000100 ) ) ;
#3401 = ORIENTED_EDGE ( 'NONE', *, *, #9170, .F. ) ;
#3402 = CARTESIAN_POINT ( 'NONE',  ( -0.6707149158231057200, 10.21477303807744400, 0.0000000000000000000 ) ) ;
#3403 = FACE_OUTER_BOUND ( 'NONE', #12787, .T. ) ;
#3404 = CARTESIAN_POINT ( 'NONE',  ( 3.162798502545807600, 0.9999999999999956700, -3.000000000000000000 ) ) ;
#3405 = ORIENTED_EDGE ( 'NONE', *, *, #12084, .F. ) ;
#3406 = VECTOR ( 'NONE', #1934, 1000.000000000000000 ) ;
#3407 = VECTOR ( 'NONE', #11213, 1000.000000000000000 ) ;
#3408 = DIRECTION ( 'NONE',  ( 1.642730564371980700E-016, -1.000000000000000000, 0.0000000000000000000 ) ) ;
#3409 = ORIENTED_EDGE ( 'NONE', *, *, #1053, .F. ) ;
#3410 = CARTESIAN_POINT ( 'NONE',  ( 0.8517566005793924000, 28.03477303807745000, -0.1000000000000000100 ) ) ;
#3411 = EDGE_CURVE ( 'NONE', #3734, #9632, #7599, .T. ) ;
#3412 = LINE ( 'NONE', #9298, #9282 ) ;
#3413 = VERTEX_POINT ( 'NONE', #3749 ) ;
#3414 = EDGE_CURVE ( 'NONE', #12595, #11087, #12922, .T. ) ;
#3415 = ORIENTED_EDGE ( 'NONE', *, *, #7837, .T. ) ;
#3416 = DIRECTION ( 'NONE',  ( -0.0000000000000000000, -0.0000000000000000000, 1.000000000000000000 ) ) ;
#3417 = CARTESIAN_POINT ( 'NONE',  ( 14.35175660057939200, -1.034773038077436500, 0.0000000000000000000 ) ) ;
#3418 = EDGE_CURVE ( 'NONE', #5953, #9632, #6899, .T. ) ;
#3419 = ADVANCED_FACE ( 'NONE', ( #9658 ), #11341, .F. ) ;
#3420 = DIRECTION ( 'NONE',  ( 0.0000000000000000000, -0.0000000000000000000, -1.000000000000000000 ) ) ;
#3421 = DIRECTION ( 'NONE',  ( 0.0000000000000000000, 0.0000000000000000000, 1.000000000000000000 ) ) ;
#3422 = CIRCLE ( 'NONE', #7455, 14.49999999999999800 ) ;
#3423 = LINE ( 'NONE', #14074, #12369 ) ;
#3424 = LINE ( 'NONE', #13144, #5132 ) ;
#3425 = AXIS2_PLACEMENT_3D ( 'NONE', #3966, #5059, #13962 ) ;
#3426 = ORIENTED_EDGE ( 'NONE', *, *, #6625, .F. ) ;
#3427 = ORIENTED_EDGE ( 'NONE', *, *, #12603, .T. ) ;
#3428 = EDGE_CURVE ( 'NONE', #1232, #9894, #10328, .T. ) ;
#3429 = ORIENTED_EDGE ( 'NONE', *, *, #3096, .T. ) ;
#3430 = DIRECTION ( 'NONE',  ( -1.000000000000000000, 0.0000000000000000000, 0.0000000000000000000 ) ) ;
#3431 = VERTEX_POINT ( 'NONE', #5763 ) ;
#3432 = DIRECTION ( 'NONE',  ( 1.000000000000000000, 0.0000000000000000000, 0.0000000000000000000 ) ) ;
#3433 = CARTESIAN_POINT ( 'NONE',  ( 0.0000000000000000000, -17.71477303807743900, -0.1000000000000000100 ) ) ;
#3434 = ADVANCED_FACE ( 'NONE', ( #8616 ), #6893, .T. ) ;
#3435 = CARTESIAN_POINT ( 'NONE',  ( -0.0000000000000000000, -17.71477303807743900, 0.0000000000000000000 ) ) ;
#3436 = CARTESIAN_POINT ( 'NONE',  ( 14.35175660057939200, -1.034773038077436500, -0.1000000000000000100 ) ) ;
#3437 = CARTESIAN_POINT ( 'NONE',  ( 3.162798502545807600, 2.499999999999995600, -3.000000000000000000 ) ) ;
#3438 = VECTOR ( 'NONE', #6094, 1000.000000000000000 ) ;
#3439 = EDGE_CURVE ( 'NONE', #1541, #3247, #11348, .T. ) ;
#3440 = LINE ( 'NONE', #13901, #11346 ) ;
#3441 = VERTEX_POINT ( 'NONE', #4815 ) ;
#3442 = LINE ( 'NONE', #9625, #3261 ) ;
#3443 = ORIENTED_EDGE ( 'NONE', *, *, #3976, .T. ) ;
#3444 = DIRECTION ( 'NONE',  ( 0.0000000000000000000, 0.0000000000000000000, 1.000000000000000000 ) ) ;
#3445 = DIRECTION ( 'NONE',  ( 0.0000000000000000000, -1.000000000000000000, 0.0000000000000000000 ) ) ;
#3446 = ORIENTED_EDGE ( 'NONE', *, *, #9928, .T. ) ;
#3447 = EDGE_LOOP ( 'NONE', ( #9566, #9692, #10926, #6698 ) ) ;
#3448 = CARTESIAN_POINT ( 'NONE',  ( -3.162277660168385700, -1.000000000000004000, -3.000000000000000000 ) ) ;
#3449 = EDGE_CURVE ( 'NONE', #1833, #272, #18, .T. ) ;
#3450 = FACE_OUTER_BOUND ( 'NONE', #374, .T. ) ;
#3451 = CARTESIAN_POINT ( 'NONE',  ( 2.321007515366940500E-015, -10.03477303807744600, -0.1000000000000000100 ) ) ;
#3452 = VECTOR ( 'NONE', #1464, 1000.000000000000000 ) ;
#3453 = ORIENTED_EDGE ( 'NONE', *, *, #12872, .F. ) ;
#3454 = VECTOR ( 'NONE', #1312, 1000.000000000000000 ) ;
#3455 = CARTESIAN_POINT ( 'NONE',  ( -0.0000000000000000000, 4.214773038077441700, 0.0000000000000000000 ) ) ;
#3456 = ORIENTED_EDGE ( 'NONE', *, *, #7390, .T. ) ;
#3457 = DIRECTION ( 'NONE',  ( 1.000000000000000000, 0.0000000000000000000, 0.0000000000000000000 ) ) ;
#3458 = DIRECTION ( 'NONE',  ( 1.000000000000000000, 1.734723475976807100E-016, 0.0000000000000000000 ) ) ;
#3459 = VECTOR ( 'NONE', #3476, 1000.000000000000000 ) ;
#3460 = AXIS2_PLACEMENT_3D ( 'NONE', #5039, #6106, #686 ) ;
#3461 = VECTOR ( 'NONE', #6081, 1000.000000000000000 ) ;
#3462 = DIRECTION ( 'NONE',  ( 0.0000000000000000000, 1.000000000000000000, -0.0000000000000000000 ) ) ;
#3463 = VERTEX_POINT ( 'NONE', #13560 ) ;
#3464 = AXIS2_PLACEMENT_3D ( 'NONE', #1358, #11226, #9647 ) ;
#3465 = PLANE ( 'NONE',  #1222 ) ;
#3466 = DIRECTION ( 'NONE',  ( 0.0000000000000000000, -0.0000000000000000000, -1.000000000000000000 ) ) ;
#3467 = DIRECTION ( 'NONE',  ( 0.0000000000000000000, 1.000000000000000000, -0.0000000000000000000 ) ) ;
#3468 = ORIENTED_EDGE ( 'NONE', *, *, #5532, .F. ) ;
#3469 = ADVANCED_FACE ( 'NONE', ( #5667 ), #7099, .F. ) ;
#3470 = CARTESIAN_POINT ( 'NONE',  ( 0.08999999999999999700, -1.500000000000004000, 0.0000000000000000000 ) ) ;
#3471 = VECTOR ( 'NONE', #1522, 1000.000000000000000 ) ;
#3472 = EDGE_CURVE ( 'NONE', #4024, #1819, #6359, .T. ) ;
#3473 = CARTESIAN_POINT ( 'NONE',  ( 9.171756600579392700, 7.214773038077446200, -0.1000000000000000100 ) ) ;
#3474 = DIRECTION ( 'NONE',  ( 0.0000000000000000000, -1.000000000000000000, 0.0000000000000000000 ) ) ;
#3475 = EDGE_CURVE ( 'NONE', #10320, #10226, #11850, .T. ) ;
#3476 = DIRECTION ( 'NONE',  ( 0.0000000000000000000, 0.0000000000000000000, 1.000000000000000000 ) ) ;
#3477 = VECTOR ( 'NONE', #6209, 1000.000000000000000 ) ;
#3478 = DIRECTION ( 'NONE',  ( 0.0000000000000000000, 1.000000000000000000, -0.0000000000000000000 ) ) ;
#3479 = AXIS2_PLACEMENT_3D ( 'NONE', #3938, #5034, #865 ) ;
#3480 = CARTESIAN_POINT ( 'NONE',  ( 14.17175660057939300, 2.534773038077437600, -0.1000000000000000100 ) ) ;
#3481 = VECTOR ( 'NONE', #14132, 1000.000000000000000 ) ;
#3482 = DIRECTION ( 'NONE',  ( 1.290716872006552300E-016, -1.000000000000000000, 0.0000000000000000000 ) ) ;
#3483 = LINE ( 'NONE', #5730, #11896 ) ;
#3484 = FACE_OUTER_BOUND ( 'NONE', #2289, .T. ) ;
#3485 = CARTESIAN_POINT ( 'NONE',  ( 2.709585573985401300E-015, -11.71477303807740500, 0.0000000000000000000 ) ) ;
#3486 = EDGE_CURVE ( 'NONE', #3094, #10333, #2239, .T. ) ;
#3487 = VERTEX_POINT ( 'NONE', #6019 ) ;
#3488 = CARTESIAN_POINT ( 'NONE',  ( 8.351756600579392400, -10.03477303807744500, 0.0000000000000000000 ) ) ;
#3489 = CARTESIAN_POINT ( 'NONE',  ( -9.170714915823106500, 7.214773038077446200, -0.1000000000000000100 ) ) ;
#3490 = CARTESIAN_POINT ( 'NONE',  ( 36.50000000000000000, 30.99999999999999600, -3.000000000000000000 ) ) ;
#3491 = EDGE_CURVE ( 'NONE', #9123, #4639, #700, .T. ) ;
#3492 = ORIENTED_EDGE ( 'NONE', *, *, #11567, .F. ) ;
#3493 = LINE ( 'NONE', #12665, #571 ) ;
#3494 = ADVANCED_FACE ( 'NONE', ( #3068 ), #6099, .F. ) ;
#3495 = DIRECTION ( 'NONE',  ( 0.0000000000000000000, -0.0000000000000000000, -1.000000000000000000 ) ) ;
#3496 = VERTEX_POINT ( 'NONE', #1790 ) ;
#3497 = EDGE_CURVE ( 'NONE', #10439, #4052, #4477, .T. ) ;
#3498 = LINE ( 'NONE', #1270, #11569 ) ;
#3499 = PLANE ( 'NONE',  #8374 ) ;
#3500 = VERTEX_POINT ( 'NONE', #10523 ) ;
#3501 = DIRECTION ( 'NONE',  ( 1.000000000000000000, 0.0000000000000000000, 0.0000000000000000000 ) ) ;
#3502 = VECTOR ( 'NONE', #13125, 1000.000000000000000 ) ;
#3503 = CARTESIAN_POINT ( 'NONE',  ( 36.50000000000000000, 30.99999999999999600, -3.000000000000000000 ) ) ;
#3504 = ORIENTED_EDGE ( 'NONE', *, *, #6431, .T. ) ;
#3505 = ORIENTED_EDGE ( 'NONE', *, *, #3688, .F. ) ;
#3506 = VECTOR ( 'NONE', #10191, 1000.000000000000000 ) ;
#3507 = DIRECTION ( 'NONE',  ( -0.0000000000000000000, -0.0000000000000000000, 1.000000000000000000 ) ) ;
#3508 = DIRECTION ( 'NONE',  ( 0.0000000000000000000, -0.0000000000000000000, -1.000000000000000000 ) ) ;
#3509 = CARTESIAN_POINT ( 'NONE',  ( -8.350714915823104400, 0.0000000000000000000, -0.1000000000000000100 ) ) ;
#3510 = EDGE_CURVE ( 'NONE', #4800, #495, #9486, .T. ) ;
#3511 = AXIS2_PLACEMENT_3D ( 'NONE', #5957, #8156, #10194 ) ;
#3512 = CARTESIAN_POINT ( 'NONE',  ( -0.6707149158231057200, 0.0000000000000000000, 0.0000000000000000000 ) ) ;
#3513 = CIRCLE ( 'NONE', #4293, 1.500000000000001300 ) ;
#3514 = DIRECTION ( 'NONE',  ( 1.000000000000000000, 0.0000000000000000000, 0.0000000000000000000 ) ) ;
#3515 = VERTEX_POINT ( 'NONE', #10557 ) ;
#3516 = DIRECTION ( 'NONE',  ( 1.000000000000000000, 0.0000000000000000000, 0.0000000000000000000 ) ) ;
#3517 = ORIENTED_EDGE ( 'NONE', *, *, #891, .F. ) ;
#3518 = ORIENTED_EDGE ( 'NONE', *, *, #10199, .T. ) ;
#3519 = AXIS2_PLACEMENT_3D ( 'NONE', #10885, #6530, #7642 ) ;
#3520 = CARTESIAN_POINT ( 'NONE',  ( 0.0000000000000000000, 23.53477303807744600, -0.1000000000000000100 ) ) ;
#3521 = DATE_AND_TIME ( #105, #2993 ) ;
#3522 = EDGE_CURVE ( 'NONE', #2370, #10170, #3781, .T. ) ;
#3523 = ORIENTED_EDGE ( 'NONE', *, *, #7819, .F. ) ;
#3524 = DIRECTION ( 'NONE',  ( 1.000000000000000000, 0.0000000000000000000, 0.0000000000000000000 ) ) ;
#3525 = ORIENTED_EDGE ( 'NONE', *, *, #7475, .F. ) ;
#3526 = LINE ( 'NONE', #10932, #13686 ) ;
#3527 = EDGE_LOOP ( 'NONE', ( #11103, #10081, #13013, #7576 ) ) ;
#3528 = CARTESIAN_POINT ( 'NONE',  ( 0.0000000000000000000, 17.53477303807743900, -0.1000000000000000100 ) ) ;
#3529 = ORIENTED_EDGE ( 'NONE', *, *, #11503, .T. ) ;
#3530 = ORIENTED_EDGE ( 'NONE', *, *, #2738, .T. ) ;
#3531 = ORIENTED_EDGE ( 'NONE', *, *, #12784, .F. ) ;
#3532 = LOCAL_TIME ( 14, 9, 58.00000000000000000, #5767 ) ;
#3533 = ADVANCED_FACE ( 'NONE', ( #6707 ), #8257, .F. ) ;
#3534 = ORIENTED_EDGE ( 'NONE', *, *, #10058, .T. ) ;
#3535 = DIRECTION ( 'NONE',  ( 1.000000000000000000, 0.0000000000000000000, 0.0000000000000000000 ) ) ;
#3537 = PLANE ( 'NONE',  #8259 ) ;
#3536 = CARTESIAN_POINT ( 'NONE',  ( -8.171756600579430000, -10.21477303807744600, -0.1000000000000000100 ) ) ;
#3538 = EDGE_LOOP ( 'NONE', ( #3783, #9099, #3923, #3868, #750 ) ) ;
#3539 = CARTESIAN_POINT ( 'NONE',  ( 0.8517566005784678000, 11.71477303807744400, -0.1000000000000000100 ) ) ;
#3540 = ORIENTED_EDGE ( 'NONE', *, *, #1839, .F. ) ;
#3542 = VECTOR ( 'NONE', #518, 1000.000000000000000 ) ;
#3541 = LINE ( 'NONE', #8525, #5416 ) ;
#3543 = CARTESIAN_POINT ( 'NONE',  ( 1.778555456113255000E-015, -8.714773038077448000, 0.0000000000000000000 ) ) ;
#3544 = CC_DESIGN_SECURITY_CLASSIFICATION ( #8438, ( #14252 ) ) ;
#3545 = ORIENTED_EDGE ( 'NONE', *, *, #10229, .F. ) ;
#3546 = ORIENTED_EDGE ( 'NONE', *, *, #8492, .T. ) ;
#3547 = PLANE ( 'NONE',  #3464 ) ;
#3548 = ORIENTED_EDGE ( 'NONE', *, *, #11869, .T. ) ;
#3549 = LOCAL_TIME ( 14, 9, 58.00000000000000000, #10594 ) ;
#3550 = DIRECTION ( 'NONE',  ( 1.000000000000000000, 0.0000000000000000000, 0.0000000000000000000 ) ) ;
#3551 = PLANE ( 'NONE',  #8508 ) ;
#3552 = FACE_OUTER_BOUND ( 'NONE', #8289, .T. ) ;
#3553 = VERTEX_POINT ( 'NONE', #9490 ) ;
#3555 = LINE ( 'NONE', #3186, #5098 ) ;
#3554 = LINE ( 'NONE', #14161, #1842 ) ;
#3556 = CARTESIAN_POINT ( 'NONE',  ( 23.99999999999999300, 15.00000000000000000, -3.000000000000000000 ) ) ;
#3557 = CARTESIAN_POINT ( 'NONE',  ( -8.350714915823104400, 14.71477303807744100, -0.1000000000000000100 ) ) ;
#3558 = VERTEX_POINT ( 'NONE', #12746 ) ;
#3559 = EDGE_CURVE ( 'NONE', #328, #769, #10662, .T. ) ;
#3560 = ORIENTED_EDGE ( 'NONE', *, *, #9048, .T. ) ;
#3561 = VECTOR ( 'NONE', #12224, 1000.000000000000000 ) ;
#3562 = ORIENTED_EDGE ( 'NONE', *, *, #13476, .F. ) ;
#3563 = AXIS2_PLACEMENT_3D ( 'NONE', #13571, #11178, #926 ) ;
#3564 = DIRECTION ( 'NONE',  ( -0.0000000000000000000, 0.0000000000000000000, 1.000000000000000000 ) ) ;
#3565 = VERTEX_POINT ( 'NONE', #11491 ) ;
#3566 = VECTOR ( 'NONE', #13923, 1000.000000000000000 ) ;
#3567 = DIRECTION ( 'NONE',  ( 0.0000000000000000000, -1.000000000000000000, 0.0000000000000000000 ) ) ;
#3568 = ORIENTED_EDGE ( 'NONE', *, *, #12008, .T. ) ;
#3569 = DIRECTION ( 'NONE',  ( 1.000000000000000000, 0.0000000000000000000, 0.0000000000000000000 ) ) ;
#3570 = ADVANCED_FACE ( 'NONE', ( #13589 ), #12645, .T. ) ;
#3571 = VECTOR ( 'NONE', #10768, 1000.000000000000000 ) ;
#3572 = CARTESIAN_POINT ( 'NONE',  ( 3.936227010132199200, 1.214773038077438000, -0.1000000000000000100 ) ) ;
#3573 = VERTEX_POINT ( 'NONE', #3939 ) ;
#3574 = DIRECTION ( 'NONE',  ( -0.0000000000000000000, -0.0000000000000000000, 1.000000000000000000 ) ) ;
#3576 = LINE ( 'NONE', #9889, #9278 ) ;
#3575 = LINE ( 'NONE', #12439, #11283 ) ;
#3577 = DIRECTION ( 'NONE',  ( -0.0000000000000000000, -0.0000000000000000000, 1.000000000000000000 ) ) ;
#3578 = EDGE_LOOP ( 'NONE', ( #1900, #5295 ) ) ;
#3579 = LINE ( 'NONE', #7276, #8753 ) ;
#3580 = ORIENTED_EDGE ( 'NONE', *, *, #5213, .F. ) ;
#3581 = ORIENTED_EDGE ( 'NONE', *, *, #1465, .F. ) ;
#3582 = CARTESIAN_POINT ( 'NONE',  ( -0.6707149158221811200, 0.0000000000000000000, -0.1000000000000000100 ) ) ;
#3583 = ORIENTED_EDGE ( 'NONE', *, *, #8925, .T. ) ;
#3584 = ORIENTED_EDGE ( 'NONE', *, *, #8568, .F. ) ;
#3585 = EDGE_CURVE ( 'NONE', #10170, #13001, #5851, .T. ) ;
#3586 = DIRECTION ( 'NONE',  ( -0.0000000000000000000, -0.0000000000000000000, 1.000000000000000000 ) ) ;
#3587 = VECTOR ( 'NONE', #9879, 1000.000000000000000 ) ;
#3588 = LINE ( 'NONE', #6532, #8429 ) ;
#3589 = AXIS2_PLACEMENT_3D ( 'NONE', #3470, #7969, #1377 ) ;
#3590 = VECTOR ( 'NONE', #4033, 1000.000000000000000 ) ;
#3591 = CARTESIAN_POINT ( 'NONE',  ( 0.8517566005793924000, 8.714773038077448000, -0.1000000000000000100 ) ) ;
#3592 = PLANE ( 'NONE',  #12647 ) ;
#3593 = EDGE_LOOP ( 'NONE', ( #2282, #12633, #10753, #3608 ) ) ;
#3594 = VECTOR ( 'NONE', #13311, 1000.000000000000000 ) ;
#3595 = CARTESIAN_POINT ( 'NONE',  ( 0.0000000000000000000, -31.59000000000000000, -0.1000000000000000100 ) ) ;
#3596 = PLANE ( 'NONE',  #540 ) ;
#3597 = CARTESIAN_POINT ( 'NONE',  ( -8.351756600579429700, 0.0000000000000000000, -0.1000000000000000100 ) ) ;
#3598 = VERTEX_POINT ( 'NONE', #9343 ) ;
#3599 = DIRECTION ( 'NONE',  ( -1.000000000000000000, -1.642730564371980700E-016, 0.0000000000000000000 ) ) ;
#3600 = LINE ( 'NONE', #4156, #12384 ) ;
#3601 = LINE ( 'NONE', #5084, #1548 ) ;
#3602 = CARTESIAN_POINT ( 'NONE',  ( -8.351756600579426100, -16.03477303807743900, -0.1000000000000000100 ) ) ;
#3603 = EDGE_CURVE ( 'NONE', #8463, #5103, #1215, .T. ) ;
#3604 = FACE_OUTER_BOUND ( 'NONE', #2352, .T. ) ;
#3605 = ORIENTED_EDGE ( 'NONE', *, *, #10960, .T. ) ;
#3606 = ORIENTED_EDGE ( 'NONE', *, *, #5700, .T. ) ;
#3607 = EDGE_CURVE ( 'NONE', #1456, #9268, #6544, .T. ) ;
#3608 = ORIENTED_EDGE ( 'NONE', *, *, #10359, .T. ) ;
#3609 = DIRECTION ( 'NONE',  ( 1.000000000000000000, 0.0000000000000000000, 0.0000000000000000000 ) ) ;
#3610 = CARTESIAN_POINT ( 'NONE',  ( -0.6707149158231057200, 0.0000000000000000000, -0.1000000000000000100 ) ) ;
#3611 = ORIENTED_EDGE ( 'NONE', *, *, #4679, .F. ) ;
#3612 = CARTESIAN_POINT ( 'NONE',  ( 3.162277660169153100, -2.500000000000011500, 0.0000000000000000000 ) ) ;
#3613 = DIRECTION ( 'NONE',  ( 1.000000000000000000, 0.0000000000000000000, 0.0000000000000000000 ) ) ;
#3614 = CARTESIAN_POINT ( 'NONE',  ( 0.0000000000000000000, -1.000000000000004000, -3.000000000000000000 ) ) ;
#3615 = ADVANCED_FACE ( 'NONE', ( #14094 ), #11804, .F. ) ;
#3616 = VECTOR ( 'NONE', #4565, 1000.000000000000000 ) ;
#3617 = EDGE_CURVE ( 'NONE', #12733, #9622, #7770, .T. ) ;
#3618 = FACE_OUTER_BOUND ( 'NONE', #6281, .T. ) ;
#3619 = VERTEX_POINT ( 'NONE', #10746 ) ;
#3620 = VECTOR ( 'NONE', #4204, 1000.000000000000000 ) ;
#3621 = ORIENTED_EDGE ( 'NONE', *, *, #13269, .T. ) ;
#3622 = DIRECTION ( 'NONE',  ( 0.0000000000000000000, 1.000000000000000000, -0.0000000000000000000 ) ) ;
#3623 = VERTEX_POINT ( 'NONE', #6151 ) ;
#3624 = CARTESIAN_POINT ( 'NONE',  ( 0.6717566005784673100, -13.21477303807744300, -0.1000000000000000100 ) ) ;
#3625 = CARTESIAN_POINT ( 'NONE',  ( 33.49999999999999300, 30.99999999999999600, 0.0000000000000000000 ) ) ;
#3626 = ORIENTED_EDGE ( 'NONE', *, *, #8547, .T. ) ;
#3627 = DIRECTION ( 'NONE',  ( 0.0000000000000000000, 0.0000000000000000000, -1.000000000000000000 ) ) ;
#3628 = CARTESIAN_POINT ( 'NONE',  ( -6.170714915823105600, 2.534773038077437600, -0.1000000000000000100 ) ) ;
#3629 = LINE ( 'NONE', #10077, #9665 ) ;
#3630 = CARTESIAN_POINT ( 'NONE',  ( 6.171756600579392700, -2.534773038077438500, -0.1000000000000000100 ) ) ;
#3631 = CARTESIAN_POINT ( 'NONE',  ( -9.851756600579426100, 0.0000000000000000000, 0.0000000000000000000 ) ) ;
#3632 = FACE_OUTER_BOUND ( 'NONE', #6981, .T. ) ;
#3633 = EDGE_LOOP ( 'NONE', ( #4939, #11853, #5124, #11263 ) ) ;
#3634 = CARTESIAN_POINT ( 'NONE',  ( -0.8507149158231057700, 16.03477303807743900, -0.1000000000000000100 ) ) ;
#3635 = EDGE_CURVE ( 'NONE', #2133, #2634, #12569, .T. ) ;
#3636 = PRODUCT_DEFINITION_FORMATION_WITH_SPECIFIED_SOURCE ( 'TUTTO', '', #892, .NOT_KNOWN. ) ;
#3637 = ORIENTED_EDGE ( 'NONE', *, *, #493, .F. ) ;
#3638 = CARTESIAN_POINT ( 'NONE',  ( 0.0000000000000000000, 16.21477303807743900, -0.1000000000000000100 ) ) ;
#3639 = ADVANCED_FACE ( 'NONE', ( #11169 ), #10799, .F. ) ;
#3640 = CARTESIAN_POINT ( 'NONE',  ( 8.171756600579392700, 0.0000000000000000000, -0.1000000000000000100 ) ) ;
#3641 = LINE ( 'NONE', #8185, #5529 ) ;
#3642 = EDGE_CURVE ( 'NONE', #2493, #7707, #8797, .T. ) ;
#3643 = AXIS2_PLACEMENT_3D ( 'NONE', #11218, #6717, #4605 ) ;
#3644 = CARTESIAN_POINT ( 'NONE',  ( 0.8517566005793924000, -10.03477303807744600, -0.1000000000000000100 ) ) ;
#3645 = DIRECTION ( 'NONE',  ( 1.000000000000000000, 0.0000000000000000000, 0.0000000000000000000 ) ) ;
#3646 = CIRCLE ( 'NONE', #829, 1.500000000000001300 ) ;
#3647 = DIRECTION ( 'NONE',  ( 0.0000000000000000000, 1.000000000000000000, 0.0000000000000000000 ) ) ;
#3648 = CARTESIAN_POINT ( 'NONE',  ( -9.350714915823106200, 0.0000000000000000000, -0.1000000000000000100 ) ) ;
#3649 = CARTESIAN_POINT ( 'NONE',  ( 9.851756600579390600, 23.71477303807744600, -0.1000000000000000100 ) ) ;
#3650 = FACE_BOUND ( 'NONE', #6159, .T. ) ;
#3651 = ORIENTED_EDGE ( 'NONE', *, *, #10349, .F. ) ;
#3652 = CARTESIAN_POINT ( 'NONE',  ( -0.8507149158231057700, 0.0000000000000000000, 0.0000000000000000000 ) ) ;
#3653 = PLANE ( 'NONE',  #6254 ) ;
#3654 = ORIENTED_EDGE ( 'NONE', *, *, #7737, .T. ) ;
#3655 = EDGE_CURVE ( 'NONE', #8196, #12895, #7079, .T. ) ;
#3656 = CARTESIAN_POINT ( 'NONE',  ( 39.99999999999999300, 7.709882115452474200E-015, -3.000000000000000000 ) ) ;
#3657 = PLANE ( 'NONE',  #9159 ) ;
#3658 = VECTOR ( 'NONE', #271, 1000.000000000000000 ) ;
#3659 = CARTESIAN_POINT ( 'NONE',  ( 4.351756600579334700, -7.034773038077729800, -0.1000000000000000100 ) ) ;
#3660 = EDGE_CURVE ( 'NONE', #10596, #9237, #7435, .T. ) ;
#3661 = VECTOR ( 'NONE', #1320, 1000.000000000000000 ) ;
#3662 = PLANE ( 'NONE',  #13262 ) ;
#3663 = DIRECTION ( 'NONE',  ( 0.0000000000000000000, 0.0000000000000000000, -1.000000000000000000 ) ) ;
#3664 = VERTEX_POINT ( 'NONE', #12973 ) ;
#3665 = LINE ( 'NONE', #8341, #11398 ) ;
#3666 = CARTESIAN_POINT ( 'NONE',  ( 8.351756600579392400, -17.71477303807743900, 0.0000000000000000000 ) ) ;
#3667 = ORIENTED_EDGE ( 'NONE', *, *, #4423, .T. ) ;
#3668 = DIRECTION ( 'NONE',  ( 1.000000000000000000, 2.312964634635743000E-016, 0.0000000000000000000 ) ) ;
#3669 = ORIENTED_EDGE ( 'NONE', *, *, #9860, .F. ) ;
#3670 = LINE ( 'NONE', #852, #3137 ) ;
#3671 = VERTEX_POINT ( 'NONE', #9707 ) ;
#3672 = ADVANCED_FACE ( 'NONE', ( #2587 ), #7512, .T. ) ;
#3673 = PLANE ( 'NONE',  #5076 ) ;
#3674 = EDGE_CURVE ( 'NONE', #1124, #1579, #9994, .T. ) ;
#3675 = LINE ( 'NONE', #12870, #9036 ) ;
#3676 = CARTESIAN_POINT ( 'NONE',  ( -11.85071491582310400, 26.71477303807745000, 0.0000000000000000000 ) ) ;
#3677 = CARTESIAN_POINT ( 'NONE',  ( -24.00000000000000400, 15.00000000000000000, -3.000000000000000000 ) ) ;
#3678 = ORIENTED_EDGE ( 'NONE', *, *, #444, .T. ) ;
#3679 = DIRECTION ( 'NONE',  ( 1.927470528863119000E-016, -1.000000000000000000, 0.0000000000000000000 ) ) ;
#3680 = EDGE_CURVE ( 'NONE', #2870, #8468, #861, .T. ) ;
#3681 = ORIENTED_EDGE ( 'NONE', *, *, #3642, .F. ) ;
#3682 = EDGE_CURVE ( 'NONE', #3441, #1420, #9308, .T. ) ;
#3683 = AXIS2_PLACEMENT_3D ( 'NONE', #12073, #7736, #12236 ) ;
#3684 = ORIENTED_EDGE ( 'NONE', *, *, #6754, .F. ) ;
#3685 = VECTOR ( 'NONE', #14211, 1000.000000000000000 ) ;
#3686 = CARTESIAN_POINT ( 'NONE',  ( -8.351756600579429700, -13.03477303807744300, -0.1000000000000000100 ) ) ;
#3687 = VERTEX_POINT ( 'NONE', #6286 ) ;
#3688 = EDGE_CURVE ( 'NONE', #13132, #8725, #9149, .T. ) ;
#3689 = CARTESIAN_POINT ( 'NONE',  ( 0.09104168475664696500, 0.9999999999999956700, -3.000000000000000000 ) ) ;
#3690 = VECTOR ( 'NONE', #10072, 1000.000000000000000 ) ;
#3691 = ORIENTED_EDGE ( 'NONE', *, *, #6270, .F. ) ;
#3692 = ORIENTED_EDGE ( 'NONE', *, *, #11966, .F. ) ;
#3693 = ORIENTED_EDGE ( 'NONE', *, *, #7129, .F. ) ;
#3694 = DIRECTION ( 'NONE',  ( 0.0000000000000000000, -1.000000000000000000, 0.0000000000000000000 ) ) ;
#3695 = CARTESIAN_POINT ( 'NONE',  ( 0.0000000000000000000, 17.71477303807743900, -0.1000000000000000100 ) ) ;
#3696 = DIRECTION ( 'NONE',  ( -0.0000000000000000000, -0.0000000000000000000, 1.000000000000000000 ) ) ;
#3697 = ORIENTED_EDGE ( 'NONE', *, *, #1332, .T. ) ;
#3698 = EDGE_CURVE ( 'NONE', #13210, #13332, #6201, .T. ) ;
#3699 = COORDINATED_UNIVERSAL_TIME_OFFSET ( 1, 0, .AHEAD. ) ;
#3700 = EDGE_CURVE ( 'NONE', #6672, #10415, #3442, .T. ) ;
#3701 = CARTESIAN_POINT ( 'NONE',  ( 0.6717566005793910200, 8.670475782495891400E-017, -0.1000000000000000100 ) ) ;
#3702 = DIRECTION ( 'NONE',  ( 0.0000000000000000000, 1.000000000000000000, -0.0000000000000000000 ) ) ;
#3703 = VERTEX_POINT ( 'NONE', #8488 ) ;
#3704 = ORIENTED_EDGE ( 'NONE', *, *, #2429, .F. ) ;
#3705 = CARTESIAN_POINT ( 'NONE',  ( -0.08999999999999419600, -1.000000000000003600, -0.1000000000000000100 ) ) ;
#3707 = FACE_OUTER_BOUND ( 'NONE', #13336, .T. ) ;
#3706 = VECTOR ( 'NONE', #12247, 1000.000000000000000 ) ;
#3708 = CARTESIAN_POINT ( 'NONE',  ( 0.6717566005784670900, -11.53477303807740600, 0.0000000000000000000 ) ) ;
#3709 = ADVANCED_FACE ( 'NONE', ( #2917 ), #13976, .F. ) ;
#3710 = CARTESIAN_POINT ( 'NONE',  ( -0.8517566005794283700, -25.03477303807744600, 0.0000000000000000000 ) ) ;
#3711 = ORIENTED_EDGE ( 'NONE', *, *, #12118, .T. ) ;
#3712 = DIRECTION ( 'NONE',  ( 0.0000000000000000000, 0.0000000000000000000, -1.000000000000000000 ) ) ;
#3713 = DIRECTION ( 'NONE',  ( 1.000000000000000000, 0.0000000000000000000, 0.0000000000000000000 ) ) ;
#3714 = ORIENTED_EDGE ( 'NONE', *, *, #12385, .F. ) ;
#3715 = EDGE_CURVE ( 'NONE', #1322, #14121, #363, .T. ) ;
#3716 = ORIENTED_EDGE ( 'NONE', *, *, #20, .T. ) ;
#3717 =( REPRESENTATION_RELATIONSHIP ('NONE','NONE', #12316, #7836 ) REPRESENTATION_RELATIONSHIP_WITH_TRANSFORMATION ( #11767 )SHAPE_REPRESENTATION_RELATIONSHIP( ) );
#3718 = APPROVAL_DATE_TIME ( #4059, #6942 ) ;
#3719 = ORIENTED_EDGE ( 'NONE', *, *, #9892, .F. ) ;
#3720 = ORIENTED_EDGE ( 'NONE', *, *, #11154, .F. ) ;
#3721 = CARTESIAN_POINT ( 'NONE',  ( 14.17175660057939300, 1.214773038077438000, -0.1000000000000000100 ) ) ;
#3723 = FACE_BOUND ( 'NONE', #10980, .T. ) ;
#3722 = LINE ( 'NONE', #9672, #1692 ) ;
#3724 = VECTOR ( 'NONE', #12535, 1000.000000000000000 ) ;
#3725 = ORIENTED_EDGE ( 'NONE', *, *, #6233, .F. ) ;
#3726 = ORIENTED_EDGE ( 'NONE', *, *, #10913, .T. ) ;
#3727 = DIRECTION ( 'NONE',  ( 0.0000000000000000000, -1.000000000000000000, 0.0000000000000000000 ) ) ;
#3728 = DIRECTION ( 'NONE',  ( 1.000000000000000000, 0.0000000000000000000, 0.0000000000000000000 ) ) ;
#3729 = ORIENTED_EDGE ( 'NONE', *, *, #12709, .T. ) ;
#3730 = CARTESIAN_POINT ( 'NONE',  ( 11.17175660057939300, 0.0000000000000000000, 0.0000000000000000000 ) ) ;
#3731 = ORIENTED_EDGE ( 'NONE', *, *, #10398, .T. ) ;
#3732 = VECTOR ( 'NONE', #8261, 1000.000000000000000 ) ;
#3733 = AXIS2_PLACEMENT_3D ( 'NONE', #10865, #5296, #6398 ) ;
#3734 = VERTEX_POINT ( 'NONE', #10988 ) ;
#3736 = LINE ( 'NONE', #3721, #11304 ) ;
#3735 = FACE_OUTER_BOUND ( 'NONE', #4061, .T. ) ;
#3737 = VERTEX_POINT ( 'NONE', #14206 ) ;
#3738 = PLANE ( 'NONE',  #4376 ) ;
#3739 = VECTOR ( 'NONE', #3467, 1000.000000000000000 ) ;
#3740 = VERTEX_POINT ( 'NONE', #2140 ) ;
#3741 = ORIENTED_EDGE ( 'NONE', *, *, #12996, .T. ) ;
#3742 = DIRECTION ( 'NONE',  ( 0.0000000000000000000, 0.0000000000000000000, -1.000000000000000000 ) ) ;
#3743 = LINE ( 'NONE', #1591, #991 ) ;
#3744 = EDGE_CURVE ( 'NONE', #13043, #8880, #5160, .T. ) ;
#3745 = DIRECTION ( 'NONE',  ( 0.0000000000000000000, -1.000000000000000000, 0.0000000000000000000 ) ) ;
#3746 = DIRECTION ( 'NONE',  ( 0.0000000000000000000, 1.000000000000000000, -0.0000000000000000000 ) ) ;
#3747 = ORIENTED_EDGE ( 'NONE', *, *, #1296, .T. ) ;
#3748 = LINE ( 'NONE', #2898, #10787 ) ;
#3749 = CARTESIAN_POINT ( 'NONE',  ( -15.35071491582310600, 31.41000000000000700, -0.1000000000000000100 ) ) ;
#3750 = EDGE_CURVE ( 'NONE', #10320, #825, #2404, .T. ) ;
#3751 = LINE ( 'NONE', #12283, #4251 ) ;
#3752 = ADVANCED_FACE ( 'NONE', ( #12213 ), #4353, .F. ) ;
#3753 = AXIS2_PLACEMENT_3D ( 'NONE', #6616, #1011, #1097 ) ;
#3754 = DIRECTION ( 'NONE',  ( 0.0000000000000000000, 1.000000000000000000, -0.0000000000000000000 ) ) ;
#3755 = ORIENTED_EDGE ( 'NONE', *, *, #9592, .T. ) ;
#3756 = VECTOR ( 'NONE', #488, 1000.000000000000000 ) ;
#3757 = VERTEX_POINT ( 'NONE', #10703 ) ;
#3758 = DIRECTION ( 'NONE',  ( -0.0000000000000000000, 0.0000000000000000000, 1.000000000000000000 ) ) ;
#3759 = ORIENTED_EDGE ( 'NONE', *, *, #3775, .T. ) ;
#3760 = DIRECTION ( 'NONE',  ( -0.0000000000000000000, -0.0000000000000000000, 1.000000000000000000 ) ) ;
#3761 = DIRECTION ( 'NONE',  ( 0.0000000000000000000, 0.0000000000000000000, 1.000000000000000000 ) ) ;
#3762 = FACE_OUTER_BOUND ( 'NONE', #4998, .T. ) ;
#3763 = LINE ( 'NONE', #8111, #12191 ) ;
#3764 = APPROVAL_STATUS ( 'not_yet_approved' ) ;
#3765 = VECTOR ( 'NONE', #11353, 1000.000000000000000 ) ;
#3766 = ORIENTED_EDGE ( 'NONE', *, *, #11868, .F. ) ;
#3767 = ORIENTED_EDGE ( 'NONE', *, *, #566, .F. ) ;
#3768 = DIRECTION ( 'NONE',  ( 1.000000000000000000, 0.0000000000000000000, 0.0000000000000000000 ) ) ;
#3769 = CARTESIAN_POINT ( 'NONE',  ( 0.0000000000000000000, 0.0000000000000000000, 0.0000000000000000000 ) ) ;
#3770 = ORIENTED_EDGE ( 'NONE', *, *, #10693, .F. ) ;
#3771 = EDGE_CURVE ( 'NONE', #9039, #13521, #2905, .T. ) ;
#3772 = EDGE_CURVE ( 'NONE', #567, #9362, #2559, .T. ) ;
#3773 = VERTEX_POINT ( 'NONE', #2055 ) ;
#3774 = DIRECTION ( 'NONE',  ( 1.000000000000000000, 0.0000000000000000000, 0.0000000000000000000 ) ) ;
#3775 = EDGE_CURVE ( 'NONE', #2370, #9826, #2717, .T. ) ;
#3776 = AXIS2_PLACEMENT_3D ( 'NONE', #11505, #3713, #3663 ) ;
#3777 = LINE ( 'NONE', #5864, #12209 ) ;
#3778 = DIRECTION ( 'NONE',  ( 1.000000000000000000, 0.0000000000000000000, 0.0000000000000000000 ) ) ;
#3779 = VECTOR ( 'NONE', #10627, 1000.000000000000000 ) ;
#3780 = ORIENTED_EDGE ( 'NONE', *, *, #6329, .T. ) ;
#3781 = CIRCLE ( 'NONE', #6967, 1.500000000000000400 ) ;
#3782 = CARTESIAN_POINT ( 'NONE',  ( 0.08999999999999999700, 0.0000000000000000000, -0.1000000000000000100 ) ) ;
#3783 = ORIENTED_EDGE ( 'NONE', *, *, #2942, .F. ) ;
#3784 = DIRECTION ( 'NONE',  ( -1.000000000000000000, 0.0000000000000000000, 0.0000000000000000000 ) ) ;
#3785 = ORIENTED_EDGE ( 'NONE', *, *, #2955, .F. ) ;
#3786 = ADVANCED_FACE ( 'NONE', ( #480 ), #1060, .T. ) ;
#3787 = ORIENTED_EDGE ( 'NONE', *, *, #5412, .F. ) ;
#3788 = EDGE_CURVE ( 'NONE', #2867, #6290, #2998, .T. ) ;
#3789 = VECTOR ( 'NONE', #3989, 1000.000000000000000 ) ;
#3790 = AXIS2_PLACEMENT_3D ( 'NONE', #9110, #1499, #2498 ) ;
#3791 = LINE ( 'NONE', #227, #869 ) ;
#3792 = DIRECTION ( 'NONE',  ( 1.000000000000000000, 0.0000000000000000000, 0.0000000000000000000 ) ) ;
#3793 = ORIENTED_EDGE ( 'NONE', *, *, #25, .F. ) ;
#3794 = VECTOR ( 'NONE', #5290, 1000.000000000000000 ) ;
#3795 = CARTESIAN_POINT ( 'NONE',  ( 0.0000000000000000000, 23.53477303807744600, 0.0000000000000000000 ) ) ;
#3796 = ORIENTED_EDGE ( 'NONE', *, *, #13476, .T. ) ;
#3797 = CARTESIAN_POINT ( 'NONE',  ( 0.8517566005793924000, 0.0000000000000000000, -0.1000000000000000100 ) ) ;
#3798 = CARTESIAN_POINT ( 'NONE',  ( 0.8517566005794741100, -28.03477303807744600, -0.1000000000000000100 ) ) ;
#3799 = DIRECTION ( 'NONE',  ( -0.0000000000000000000, 0.0000000000000000000, 1.000000000000000000 ) ) ;
#3800 = AXIS2_PLACEMENT_3D ( 'NONE', #12222, #1224, #11152 ) ;
#3801 = DIRECTION ( 'NONE',  ( -0.0000000000000000000, 0.0000000000000000000, 1.000000000000000000 ) ) ;
#3802 = EDGE_CURVE ( 'NONE', #13004, #10416, #203, .T. ) ;
#3803 = CARTESIAN_POINT ( 'NONE',  ( -0.6707149158221811200, 11.53477303807744600, 0.0000000000000000000 ) ) ;
#3804 = VECTOR ( 'NONE', #5882, 1000.000000000000000 ) ;
#3805 = VECTOR ( 'NONE', #7367, 1000.000000000000000 ) ;
#3806 = CARTESIAN_POINT ( 'NONE',  ( 0.0000000000000000000, -17.71477303807743900, -0.1000000000000000100 ) ) ;
#3807 = ORIENTED_EDGE ( 'NONE', *, *, #6175, .T. ) ;
#3808 = DIRECTION ( 'NONE',  ( 0.0000000000000000000, 0.0000000000000000000, 1.000000000000000000 ) ) ;
#3809 = PLANE ( 'NONE',  #4319 ) ;
#3810 = DIRECTION ( 'NONE',  ( 1.000000000000000000, 0.0000000000000000000, 0.0000000000000000000 ) ) ;
#3811 = PERSON_AND_ORGANIZATION_ROLE ( 'creator' ) ;
#3812 = CARTESIAN_POINT ( 'NONE',  ( 0.0000000000000000000, -25.21477303807744600, -0.1000000000000000100 ) ) ;
#3813 = CARTESIAN_POINT ( 'NONE',  ( 7.081107820737214000E-016, -5.714773038077409800, -0.1000000000000000100 ) ) ;
#3814 = LINE ( 'NONE', #2652, #888 ) ;
#3815 = DIRECTION ( 'NONE',  ( 1.290716872006552300E-016, -1.000000000000000000, 0.0000000000000000000 ) ) ;
#3816 = EDGE_CURVE ( 'NONE', #7851, #4128, #10998, .T. ) ;
#3817 = PRODUCT_RELATED_PRODUCT_CATEGORY ( 'detail', '', ( #11846 ) ) ;
#3818 = CIRCLE ( 'NONE', #6988, 1.500000000000001300 ) ;
#3819 = ADVANCED_FACE ( 'NONE', ( #10600 ), #3294, .F. ) ;
#3820 = CARTESIAN_POINT ( 'NONE',  ( 0.8517566005793924000, -10.03477303807744600, -0.1000000000000000100 ) ) ;
#3821 = CARTESIAN_POINT ( 'NONE',  ( 0.0000000000000000000, 22.21477303807744300, -0.1000000000000000100 ) ) ;
#3822 = DIRECTION ( 'NONE',  ( 0.0000000000000000000, -0.0000000000000000000, 1.000000000000000000 ) ) ;
#3823 = VECTOR ( 'NONE', #4046, 1000.000000000000000 ) ;
#3824 = DIRECTION ( 'NONE',  ( 0.0000000000000000000, -1.000000000000000000, 0.0000000000000000000 ) ) ;
#3825 = LINE ( 'NONE', #768, #4684 ) ;
#3826 = EDGE_CURVE ( 'NONE', #820, #7662, #11614, .T. ) ;
#3827 = PLANE ( 'NONE',  #11828 ) ;
#3828 = CIRCLE ( 'NONE', #10133, 14.49999999999999800 ) ;
#3829 = AXIS2_PLACEMENT_3D ( 'NONE', #600, #11654, #12772 ) ;
#3830 = CARTESIAN_POINT ( 'NONE',  ( -0.8517566005794305900, -8.714773038077448000, 0.0000000000000000000 ) ) ;
#3831 = DIRECTION ( 'NONE',  ( 0.0000000000000000000, -1.000000000000000000, 0.0000000000000000000 ) ) ;
#3832 = ORIENTED_EDGE ( 'NONE', *, *, #3700, .T. ) ;
#3833 = ORIENTED_EDGE ( 'NONE', *, *, #11055, .T. ) ;
#3835 = LINE ( 'NONE', #3385, #4168 ) ;
#3834 = CARTESIAN_POINT ( 'NONE',  ( -0.6717566005785048400, -13.21477303807744100, 0.0000000000000000000 ) ) ;
#3836 = CARTESIAN_POINT ( 'NONE',  ( 0.0000000000000000000, -17.53477303807743900, -0.1000000000000000100 ) ) ;
#3837 = DIRECTION ( 'NONE',  ( -1.000000000000000000, 0.0000000000000000000, 0.0000000000000000000 ) ) ;
#3838 = VERTEX_POINT ( 'NONE', #6618 ) ;
#3839 = VECTOR ( 'NONE', #4823, 1000.000000000000000 ) ;
#3840 = CARTESIAN_POINT ( 'NONE',  ( -11.17175660057943200, 0.0000000000000000000, -0.1000000000000000100 ) ) ;
#3841 = ORIENTED_EDGE ( 'NONE', *, *, #9522, .T. ) ;
#3842 = LINE ( 'NONE', #1266, #13822 ) ;
#3843 = CARTESIAN_POINT ( 'NONE',  ( -40.00000000000000700, -3.854941057726238700E-015, 0.0000000000000000000 ) ) ;
#3844 = VERTEX_POINT ( 'NONE', #11036 ) ;
#3845 = ADVANCED_FACE ( 'NONE', ( #12585 ), #2089, .T. ) ;
#3846 = CARTESIAN_POINT ( 'NONE',  ( 8.171756600579392700, -20.53477303807744300, -0.1000000000000000100 ) ) ;
#3847 = EDGE_CURVE ( 'NONE', #11270, #2531, #8088, .T. ) ;
#3848 = ORIENTED_EDGE ( 'NONE', *, *, #9542, .T. ) ;
#3849 = DIRECTION ( 'NONE',  ( 0.0000000000000000000, 1.000000000000000000, -0.0000000000000000000 ) ) ;
#3850 = CARTESIAN_POINT ( 'NONE',  ( -9.350714915823106200, 0.0000000000000000000, -0.1000000000000000100 ) ) ;
#3851 = FACE_OUTER_BOUND ( 'NONE', #12526, .T. ) ;
#3852 = AXIS2_PLACEMENT_3D ( 'NONE', #5198, #7217, #11727 ) ;
#3853 = CARTESIAN_POINT ( 'NONE',  ( -11.17071491582310600, 4.214773038077441700, -0.1000000000000000100 ) ) ;
#3854 = LINE ( 'NONE', #4987, #8517 ) ;
#3855 = ORIENTED_EDGE ( 'NONE', *, *, #2761, .F. ) ;
#3856 = CARTESIAN_POINT ( 'NONE',  ( -8.170714915823106500, 11.53477303807744600, 0.0000000000000000000 ) ) ;
#3857 = VERTEX_POINT ( 'NONE', #3404 ) ;
#3858 = DIRECTION ( 'NONE',  ( -1.000000000000000000, 0.0000000000000000000, 0.0000000000000000000 ) ) ;
#3859 = ORIENTED_EDGE ( 'NONE', *, *, #2757, .F. ) ;
#3860 = CARTESIAN_POINT ( 'NONE',  ( -9.500000000000000000, -15.00000000000000000, 0.0000000000000000000 ) ) ;
#3861 = EDGE_CURVE ( 'NONE', #7962, #8118, #8202, .T. ) ;
#3862 = CARTESIAN_POINT ( 'NONE',  ( 9.851756600579390600, -22.03477303807744300, -0.1000000000000000100 ) ) ;
#3863 = CARTESIAN_POINT ( 'NONE',  ( -9.850714915823104400, 0.0000000000000000000, 0.0000000000000000000 ) ) ;
#3864 = ORIENTED_EDGE ( 'NONE', *, *, #735, .T. ) ;
#3865 = EDGE_CURVE ( 'NONE', #11016, #2829, #13531, .T. ) ;
#3866 = VERTEX_POINT ( 'NONE', #6877 ) ;
#3867 = VECTOR ( 'NONE', #8706, 1000.000000000000000 ) ;
#3868 = ORIENTED_EDGE ( 'NONE', *, *, #12685, .T. ) ;
#3869 = DIRECTION ( 'NONE',  ( -1.000000000000000000, -1.290716872006556200E-016, 0.0000000000000000000 ) ) ;
#3870 = EDGE_CURVE ( 'NONE', #5953, #917, #11992, .T. ) ;
#3871 = ORIENTED_EDGE ( 'NONE', *, *, #4514, .T. ) ;
#3872 = AXIS2_PLACEMENT_3D ( 'NONE', #5537, #6653, #12180 ) ;
#3873 = ORIENTED_EDGE ( 'NONE', *, *, #11881, .F. ) ;
#3874 = ORIENTED_EDGE ( 'NONE', *, *, #9147, .T. ) ;
#3875 = AXIS2_PLACEMENT_3D ( 'NONE', #1677, #2841, #6180 ) ;
#3876 = APPROVAL_DATE_TIME ( #778, #4002 ) ;
#3877 = VERTEX_POINT ( 'NONE', #3539 ) ;
#3878 = EDGE_CURVE ( 'NONE', #1844, #11016, #627, .T. ) ;
#3879 = CARTESIAN_POINT ( 'NONE',  ( -9.351756600579431500, -8.714773038077449700, -0.1000000000000000100 ) ) ;
#3880 = ORIENTED_EDGE ( 'NONE', *, *, #11212, .F. ) ;
#3881 = VERTEX_POINT ( 'NONE', #2341 ) ;
#3883 = VECTOR ( 'NONE', #12629, 1000.000000000000000 ) ;
#3882 = VECTOR ( 'NONE', #13790, 1000.000000000000000 ) ;
#3884 = DIRECTION ( 'NONE',  ( 1.000000000000000000, 0.0000000000000000000, 0.0000000000000000000 ) ) ;
#3885 = CARTESIAN_POINT ( 'NONE',  ( 0.6717566005794704000, 8.670475782496907100E-017, -0.1000000000000000100 ) ) ;
#3886 = DIRECTION ( 'NONE',  ( 0.0000000000000000000, 1.000000000000000000, -0.0000000000000000000 ) ) ;
#3887 = EDGE_LOOP ( 'NONE', ( #1206, #5515, #9532, #10610 ) ) ;
#3888 = VERTEX_POINT ( 'NONE', #9040 ) ;
#3889 = ADVANCED_FACE ( 'NONE', ( #1336 ), #3914, .F. ) ;
#3890 = DIRECTION ( 'NONE',  ( -0.0000000000000000000, -0.0000000000000000000, 1.000000000000000000 ) ) ;
#3891 = EDGE_LOOP ( 'NONE', ( #9907, #9977, #4795, #2501 ) ) ;
#3892 = CARTESIAN_POINT ( 'NONE',  ( -3.161756817788284700, 2.499999999999995600, 0.0000000000000000000 ) ) ;
#3893 = DIRECTION ( 'NONE',  ( 1.000000000000000000, 0.0000000000000000000, 0.0000000000000000000 ) ) ;
#3894 = VECTOR ( 'NONE', #4845, 1000.000000000000000 ) ;
#3895 = ORIENTED_EDGE ( 'NONE', *, *, #8857, .F. ) ;
#3896 = DIRECTION ( 'NONE',  ( 0.0000000000000000000, -1.000000000000000000, 0.0000000000000000000 ) ) ;
#3898 = LINE ( 'NONE', #4502, #13187 ) ;
#3897 = LINE ( 'NONE', #7952, #13022 ) ;
#3899 = DIRECTION ( 'NONE',  ( 1.000000000000000000, 0.0000000000000000000, 0.0000000000000000000 ) ) ;
#3900 = ORIENTED_EDGE ( 'NONE', *, *, #10767, .T. ) ;
#3901 = EDGE_CURVE ( 'NONE', #10823, #7514, #6831, .T. ) ;
#3902 = APPROVAL ( #6217, 'NON SPECIFICATO' ) ;
#3903 = VERTEX_POINT ( 'NONE', #11222 ) ;
#3904 = LINE ( 'NONE', #1507, #12170 ) ;
#3905 = VERTEX_POINT ( 'NONE', #11132 ) ;
#3906 = CARTESIAN_POINT ( 'NONE',  ( 11.35175660057939200, 5.714773038077441700, -0.1000000000000000100 ) ) ;
#3907 = ORIENTED_EDGE ( 'NONE', *, *, #3655, .F. ) ;
#3908 = VECTOR ( 'NONE', #14054, 1000.000000000000000 ) ;
#3909 = VERTEX_POINT ( 'NONE', #10009 ) ;
#3910 = CARTESIAN_POINT ( 'NONE',  ( 8.171756600579392700, 0.0000000000000000000, 0.0000000000000000000 ) ) ;
#3911 = CARTESIAN_POINT ( 'NONE',  ( 0.0000000000000000000, 7.034773038077446500, -0.1000000000000000100 ) ) ;
#3912 = CIRCLE ( 'NONE', #2264, 1.500000000000000400 ) ;
#3913 = ORIENTED_EDGE ( 'NONE', *, *, #11891, .F. ) ;
#3915 = VECTOR ( 'NONE', #3586, 1000.000000000000000 ) ;
#3914 = CYLINDRICAL_SURFACE ( 'NONE', #8999, 19.50000000000000000 ) ;
#3916 = DIRECTION ( 'NONE',  ( -1.000000000000000000, 0.0000000000000000000, -0.0000000000000000000 ) ) ;
#3917 = CARTESIAN_POINT ( 'NONE',  ( 0.0000000000000000000, 4.214773038077441700, -0.1000000000000000100 ) ) ;
#3918 = DIRECTION ( 'NONE',  ( 0.0000000000000000000, 1.000000000000000000, -0.0000000000000000000 ) ) ;
#3919 = ORIENTED_EDGE ( 'NONE', *, *, #9338, .F. ) ;
#3920 = VECTOR ( 'NONE', #7666, 1000.000000000000000 ) ;
#3921 = CARTESIAN_POINT ( 'NONE',  ( -0.6717566005794296500, -14.53477303807744100, -0.1000000000000000100 ) ) ;
#3922 = ORIENTED_EDGE ( 'NONE', *, *, #6317, .F. ) ;
#3923 = ORIENTED_EDGE ( 'NONE', *, *, #8430, .F. ) ;
#3924 = DIRECTION ( 'NONE',  ( -1.000000000000000000, 0.0000000000000000000, 0.0000000000000000000 ) ) ;
#3925 = EDGE_LOOP ( 'NONE', ( #8372, #12214, #1905, #13858 ) ) ;
#3926 = EDGE_LOOP ( 'NONE', ( #1851, #9383, #5349, #4375 ) ) ;
#3927 = ADVANCED_FACE ( 'NONE', ( #4615 ), #8897, .F. ) ;
#3928 = CARTESIAN_POINT ( 'NONE',  ( 15.17175660057934500, 0.0000000000000000000, 0.0000000000000000000 ) ) ;
#3929 = VECTOR ( 'NONE', #6730, 1000.000000000000000 ) ;
#3930 = CIRCLE ( 'NONE', #12451, 0.5000000000000001100 ) ;
#3931 = DIRECTION ( 'NONE',  ( -0.0000000000000000000, -0.0000000000000000000, 1.000000000000000000 ) ) ;
#3932 = LINE ( 'NONE', #5262, #5467 ) ;
#3933 = ORIENTED_EDGE ( 'NONE', *, *, #12942, .T. ) ;
#3934 = LINE ( 'NONE', #7957, #3235 ) ;
#3935 = VERTEX_POINT ( 'NONE', #341 ) ;
#3936 = EDGE_CURVE ( 'NONE', #10785, #9785, #13037, .T. ) ;
#3937 = CARTESIAN_POINT ( 'NONE',  ( -9.891465856090638100E-014, -0.9999999999999742400, -3.000000000000000000 ) ) ;
#3938 = CARTESIAN_POINT ( 'NONE',  ( -11.17175660057943200, 0.0000000000000000000, -0.1000000000000000100 ) ) ;
#3939 = CARTESIAN_POINT ( 'NONE',  ( -0.6717566005793871300, -28.21477303807744600, -0.1000000000000000100 ) ) ;
#3940 = EDGE_CURVE ( 'NONE', #13232, #2563, #9079, .T. ) ;
#3941 = VECTOR ( 'NONE', #4346, 1000.000000000000000 ) ;
#3942 = LINE ( 'NONE', #4073, #1029 ) ;
#3943 = VECTOR ( 'NONE', #3474, 1000.000000000000000 ) ;
#3944 = ORIENTED_EDGE ( 'NONE', *, *, #2276, .T. ) ;
#3945 = VERTEX_POINT ( 'NONE', #1257 ) ;
#3946 = DIRECTION ( 'NONE',  ( 1.000000000000000000, 0.0000000000000000000, 0.0000000000000000000 ) ) ;
#3947 = ORIENTED_EDGE ( 'NONE', *, *, #6152, .T. ) ;
#3948 = ORIENTED_EDGE ( 'NONE', *, *, #11231, .F. ) ;
#3949 = DIRECTION ( 'NONE',  ( -0.0000000000000000000, 0.0000000000000000000, 1.000000000000000000 ) ) ;
#3950 = DIRECTION ( 'NONE',  ( -1.000000000000000000, -2.312964634635457500E-016, 0.0000000000000000000 ) ) ;
#3951 = VECTOR ( 'NONE', #9297, 1000.000000000000000 ) ;
#3952 = CARTESIAN_POINT ( 'NONE',  ( 23.90999999999998600, -31.41000000000000000, -0.1000000000000000100 ) ) ;
#3953 = VECTOR ( 'NONE', #263, 1000.000000000000000 ) ;
#3954 = EDGE_CURVE ( 'NONE', #13085, #2805, #1707, .T. ) ;
#3955 = ORIENTED_EDGE ( 'NONE', *, *, #5683, .T. ) ;
#3956 = CIRCLE ( 'NONE', #1625, 14.50000000000000000 ) ;
#3957 = ORIENTED_EDGE ( 'NONE', *, *, #4907, .T. ) ;
#3958 = EDGE_CURVE ( 'NONE', #12707, #19, #4233, .T. ) ;
#3959 = DIRECTION ( 'NONE',  ( -1.000000000000000000, 0.0000000000000000000, -0.0000000000000000000 ) ) ;
#3960 = DIRECTION ( 'NONE',  ( 0.0000000000000000000, -0.0000000000000000000, -1.000000000000000000 ) ) ;
#3961 = ORIENTED_EDGE ( 'NONE', *, *, #9522, .F. ) ;
#3962 = CARTESIAN_POINT ( 'NONE',  ( -0.6717566005794316500, -8.670475782496389400E-017, -0.1000000000000000100 ) ) ;
#3963 = VERTEX_POINT ( 'NONE', #2442 ) ;
#3964 = EDGE_CURVE ( 'NONE', #7070, #7142, #12330, .T. ) ;
#3965 = AXIS2_PLACEMENT_3D ( 'NONE', #2202, #5662, #1408 ) ;
#3966 = CARTESIAN_POINT ( 'NONE',  ( 0.0000000000000000000, 7.034773038077446500, -0.1000000000000000100 ) ) ;
#3967 = CARTESIAN_POINT ( 'NONE',  ( 0.09104168475664696500, 0.9999999999999956700, 0.0000000000000000000 ) ) ;
#3968 = CARTESIAN_POINT ( 'NONE',  ( -0.0000000000000000000, 10.03477303807744500, 0.0000000000000000000 ) ) ;
#3969 = DIRECTION ( 'NONE',  ( 0.0000000000000000000, -1.000000000000000000, 0.0000000000000000000 ) ) ;
#3970 = FACE_OUTER_BOUND ( 'NONE', #5777, .T. ) ;
#3971 = LINE ( 'NONE', #12864, #2598 ) ;
#3972 = ORIENTED_EDGE ( 'NONE', *, *, #12352, .T. ) ;
#3973 = DIRECTION ( 'NONE',  ( -0.0000000000000000000, 0.0000000000000000000, 1.000000000000000000 ) ) ;
#3974 = ORIENTED_EDGE ( 'NONE', *, *, #13677, .T. ) ;
#3975 = EDGE_CURVE ( 'NONE', #7025, #14110, #974, .T. ) ;
#3976 = EDGE_CURVE ( 'NONE', #13210, #14216, #10437, .T. ) ;
#3977 = CARTESIAN_POINT ( 'NONE',  ( 14.17175660057939300, 0.0000000000000000000, -0.1000000000000000100 ) ) ;
#3979 = LINE ( 'NONE', #5739, #11712 ) ;
#3978 = PRODUCT_DEFINITION_FORMATION_WITH_SPECIFIED_SOURCE ( 'TUTTO', '', #12134, .NOT_KNOWN. ) ;
#3980 = CARTESIAN_POINT ( 'NONE',  ( -0.6717566005794289900, -20.53477303807744300, -0.1000000000000000100 ) ) ;
#3981 = DIRECTION ( 'NONE',  ( 0.0000000000000000000, -1.000000000000000000, 0.0000000000000000000 ) ) ;
#3982 = FACE_OUTER_BOUND ( 'NONE', #10999, .T. ) ;
#3983 = EDGE_CURVE ( 'NONE', #7425, #9410, #12680, .T. ) ;
#3984 = CARTESIAN_POINT ( 'NONE',  ( -0.8507149158231057700, 0.0000000000000000000, -0.1000000000000000100 ) ) ;
#3985 = ORIENTED_EDGE ( 'NONE', *, *, #13714, .T. ) ;
#3986 = PLANE ( 'NONE',  #7178 ) ;
#3987 = CARTESIAN_POINT ( 'NONE',  ( 0.6717566005793923500, -19.21477303807744300, -0.1000000000000000100 ) ) ;
#3988 = VECTOR ( 'NONE', #9132, 1000.000000000000000 ) ;
#3989 = DIRECTION ( 'NONE',  ( -0.0000000000000000000, -0.0000000000000000000, 1.000000000000000000 ) ) ;
#3990 = CARTESIAN_POINT ( 'NONE',  ( -9.850714915823104400, 23.71477303807744600, 0.0000000000000000000 ) ) ;
#3991 = LINE ( 'NONE', #6533, #5883 ) ;
#3992 = DIRECTION ( 'NONE',  ( 1.000000000000000000, 1.084202172485504400E-016, 0.0000000000000000000 ) ) ;
#3993 = ORIENTED_EDGE ( 'NONE', *, *, #756, .F. ) ;
#3994 = DIRECTION ( 'NONE',  ( 0.0000000000000000000, -1.000000000000000000, 0.0000000000000000000 ) ) ;
#3995 = CARTESIAN_POINT ( 'NONE',  ( -8.170714915823106500, 0.0000000000000000000, -0.1000000000000000100 ) ) ;
#3996 = PLANE ( 'NONE',  #7771 ) ;
#3997 = AXIS2_PLACEMENT_3D ( 'NONE', #4724, #2618, #4592 ) ;
#3998 = CARTESIAN_POINT ( 'NONE',  ( 8.351756600579392400, 0.0000000000000000000, -0.1000000000000000100 ) ) ;
#3999 = CARTESIAN_POINT ( 'NONE',  ( 0.8517566005793924000, 23.71477303807744600, -0.1000000000000000100 ) ) ;
#4000 = VERTEX_POINT ( 'NONE', #4691 ) ;
#4001 = LINE ( 'NONE', #7068, #10206 ) ;
#4002 = APPROVAL ( #3764, 'NON SPECIFICATO' ) ;
#4003 = LINE ( 'NONE', #7337, #9530 ) ;
#4004 = DIRECTION ( 'NONE',  ( 0.0000000000000000000, 0.0000000000000000000, 1.000000000000000000 ) ) ;
#4005 = DIRECTION ( 'NONE',  ( -0.0000000000000000000, -0.0000000000000000000, 1.000000000000000000 ) ) ;
#4006 = CARTESIAN_POINT ( 'NONE',  ( -8.170714915823106500, 16.21477303807743900, 0.0000000000000000000 ) ) ;
#4007 = ORIENTED_EDGE ( 'NONE', *, *, #3042, .T. ) ;
#4008 = FACE_OUTER_BOUND ( 'NONE', #10101, .T. ) ;
#4009 = CARTESIAN_POINT ( 'NONE',  ( -0.6717566005794315400, -8.670475782496388200E-017, 0.0000000000000000000 ) ) ;
#4010 = ORIENTED_EDGE ( 'NONE', *, *, #827, .F. ) ;
#4011 = DIRECTION ( 'NONE',  ( 1.000000000000000000, 0.0000000000000000000, 0.0000000000000000000 ) ) ;
#4012 = ORIENTED_EDGE ( 'NONE', *, *, #7856, .T. ) ;
#4013 = EDGE_CURVE ( 'NONE', #2878, #8062, #2525, .T. ) ;
#4014 = FACE_OUTER_BOUND ( 'NONE', #7775, .T. ) ;
#4015 = EDGE_CURVE ( 'NONE', #6500, #5434, #2855, .T. ) ;
#4016 = VERTEX_POINT ( 'NONE', #5894 ) ;
#4017 = CARTESIAN_POINT ( 'NONE',  ( -9.351756600579431500, -8.714773038077449700, 0.0000000000000000000 ) ) ;
#4018 = VECTOR ( 'NONE', #3924, 1000.000000000000000 ) ;
#4019 = ORIENTED_EDGE ( 'NONE', *, *, #2738, .F. ) ;
#4020 = ORIENTED_EDGE ( 'NONE', *, *, #1115, .T. ) ;
#4021 = DIRECTION ( 'NONE',  ( -0.0000000000000000000, -0.0000000000000000000, 1.000000000000000000 ) ) ;
#4022 = CARTESIAN_POINT ( 'NONE',  ( 0.0000000000000000000, 0.0000000000000000000, -0.1000000000000000100 ) ) ;
#4023 = DIRECTION ( 'NONE',  ( 1.000000000000000000, 2.312964634635457500E-016, 0.0000000000000000000 ) ) ;
#4024 = VERTEX_POINT ( 'NONE', #2541 ) ;
#4025 = VECTOR ( 'NONE', #4848, 1000.000000000000000 ) ;
#4026 = PLANE ( 'NONE',  #1450 ) ;
#4027 = DIRECTION ( 'NONE',  ( 0.0000000000000000000, -0.0000000000000000000, -1.000000000000000000 ) ) ;
#4028 = ORIENTED_EDGE ( 'NONE', *, *, #6633, .F. ) ;
#4029 = ORIENTED_EDGE ( 'NONE', *, *, #2938, .F. ) ;
#4030 = DIRECTION ( 'NONE',  ( 0.0000000000000000000, 0.0000000000000000000, -1.000000000000000000 ) ) ;
#4031 = EDGE_CURVE ( 'NONE', #2537, #1544, #4955, .T. ) ;
#4032 = LINE ( 'NONE', #10173, #12472 ) ;
#4033 = DIRECTION ( 'NONE',  ( -0.0000000000000000000, -0.0000000000000000000, 1.000000000000000000 ) ) ;
#4034 = ORIENTED_EDGE ( 'NONE', *, *, #6907, .F. ) ;
#4035 = DIRECTION ( 'NONE',  ( -0.0000000000000000000, 0.0000000000000000000, 1.000000000000000000 ) ) ;
#4036 = EDGE_CURVE ( 'NONE', #2493, #7785, #3575, .T. ) ;
#4037 = ORIENTED_EDGE ( 'NONE', *, *, #884, .T. ) ;
#4038 = DIRECTION ( 'NONE',  ( 1.000000000000000000, 0.0000000000000000000, 0.0000000000000000000 ) ) ;
#4039 = DIRECTION ( 'NONE',  ( 0.0000000000000000000, 0.0000000000000000000, 1.000000000000000000 ) ) ;
#4040 = ORIENTED_EDGE ( 'NONE', *, *, #3954, .T. ) ;
#4041 = EDGE_CURVE ( 'NONE', #12306, #850, #7227, .T. ) ;
#4042 = VERTEX_POINT ( 'NONE', #1485 ) ;
#4043 = CALENDAR_DATE ( 2019, 29, 7 ) ;
#4044 = CARTESIAN_POINT ( 'NONE',  ( -23.91000000000000000, 0.0000000000000000000, -0.1000000000000000100 ) ) ;
#4045 = CARTESIAN_POINT ( 'NONE',  ( 8.351756600579392400, 0.0000000000000000000, -0.1000000000000000100 ) ) ;
#4046 = DIRECTION ( 'NONE',  ( 0.0000000000000000000, -1.000000000000000000, 0.0000000000000000000 ) ) ;
#4047 = VERTEX_POINT ( 'NONE', #4740 ) ;
#4048 = ORIENTED_EDGE ( 'NONE', *, *, #8823, .T. ) ;
#4049 = DIRECTION ( 'NONE',  ( 1.642730564371974000E-016, -1.000000000000000000, 0.0000000000000000000 ) ) ;
#4051 = VECTOR ( 'NONE', #4982, 1000.000000000000000 ) ;
#4050 = VECTOR ( 'NONE', #6053, 1000.000000000000000 ) ;
#4052 = VERTEX_POINT ( 'NONE', #5854 ) ;
#4053 = CARTESIAN_POINT ( 'NONE',  ( 0.8517566005784673600, -13.03477303807744300, -0.1000000000000000100 ) ) ;
#4054 = ORIENTED_EDGE ( 'NONE', *, *, #11342, .F. ) ;
#4055 = CARTESIAN_POINT ( 'NONE',  ( -11.85071491582310400, 0.0000000000000000000, -0.1000000000000000100 ) ) ;
#4056 = EDGE_LOOP ( 'NONE', ( #13364, #12866, #11524, #6011 ) ) ;
#4057 = EDGE_CURVE ( 'NONE', #8781, #4600, #9445, .T. ) ;
#4058 = CARTESIAN_POINT ( 'NONE',  ( 0.0000000000000000000, 0.0000000000000000000, 0.0000000000000000000 ) ) ;
#4059 = DATE_AND_TIME ( #3184, #3549 ) ;
#4060 = DIRECTION ( 'NONE',  ( -0.0000000000000000000, -0.0000000000000000000, 1.000000000000000000 ) ) ;
#4061 = EDGE_LOOP ( 'NONE', ( #13690, #13204, #5765, #11313 ) ) ;
#4062 = EDGE_CURVE ( 'NONE', #10389, #10414, #297, .T. ) ;
#4063 = DIRECTION ( 'NONE',  ( 0.0000000000000000000, 1.000000000000000000, -0.0000000000000000000 ) ) ;
#4064 = EDGE_LOOP ( 'NONE', ( #7711, #8990, #9608, #7669 ) ) ;
#4066 = VECTOR ( 'NONE', #87, 1000.000000000000000 ) ;
#4065 = CIRCLE ( 'NONE', #12026, 4.999999999998696200 ) ;
#4067 = LINE ( 'NONE', #8418, #8902 ) ;
#4068 = ORIENTED_EDGE ( 'NONE', *, *, #285, .F. ) ;
#4069 = ORIENTED_EDGE ( 'NONE', *, *, #2036, .T. ) ;
#4070 = EDGE_CURVE ( 'NONE', #2468, #11739, #1689, .T. ) ;
#4071 = ORIENTED_EDGE ( 'NONE', *, *, #12992, .F. ) ;
#4072 = ORIENTED_EDGE ( 'NONE', *, *, #6985, .F. ) ;
#4073 = CARTESIAN_POINT ( 'NONE',  ( -0.6707149158231057200, 19.21477303807744300, -0.1000000000000000100 ) ) ;
#4074 = LINE ( 'NONE', #3840, #3732 ) ;
#4075 = DIRECTION ( 'NONE',  ( 0.0000000000000000000, 0.0000000000000000000, -1.000000000000000000 ) ) ;
#4076 = ORIENTED_EDGE ( 'NONE', *, *, #11843, .F. ) ;
#4078 = FACE_OUTER_BOUND ( 'NONE', #1659, .T. ) ;
#4077 = VECTOR ( 'NONE', #4872, 1000.000000000000000 ) ;
#4079 = CARTESIAN_POINT ( 'NONE',  ( -35.00000000000000000, -30.99999999999999600, -3.000000000000000000 ) ) ;
#4080 = ORIENTED_EDGE ( 'NONE', *, *, #12727, .T. ) ;
#4081 = VECTOR ( 'NONE', #11831, 1000.000000000000000 ) ;
#4082 = ORIENTED_EDGE ( 'NONE', *, *, #13353, .T. ) ;
#4083 = CARTESIAN_POINT ( 'NONE',  ( 0.0000000000000000000, 36.00000000000000000, -3.000000000000000000 ) ) ;
#4084 = VERTEX_POINT ( 'NONE', #8096 ) ;
#4085 = CARTESIAN_POINT ( 'NONE',  ( -14.35175660057943000, -2.714773038077439100, -0.1000000000000000100 ) ) ;
#4086 = PLANE ( 'NONE',  #1674 ) ;
#4087 = CARTESIAN_POINT ( 'NONE',  ( 0.8517566005793924000, 0.0000000000000000000, -0.1000000000000000100 ) ) ;
#4088 = ORIENTED_EDGE ( 'NONE', *, *, #7764, .T. ) ;
#4089 = CYLINDRICAL_SURFACE ( 'NONE', #6400, 14.50000000000000000 ) ;
#4090 = EDGE_CURVE ( 'NONE', #14023, #7785, #10107, .T. ) ;
#4091 = VECTOR ( 'NONE', #8997, 1000.000000000000000 ) ;
#4092 = VECTOR ( 'NONE', #889, 1000.000000000000000 ) ;
#4093 = CARTESIAN_POINT ( 'NONE',  ( -35.00000000000000000, -30.99999999999999600, 0.0000000000000000000 ) ) ;
#4094 = DIRECTION ( 'NONE',  ( 1.642730564371980700E-016, -1.000000000000000000, 0.0000000000000000000 ) ) ;
#4095 = DIRECTION ( 'NONE',  ( 1.000000000000000000, 0.0000000000000000000, 0.0000000000000000000 ) ) ;
#4096 = ORIENTED_EDGE ( 'NONE', *, *, #9676, .T. ) ;
#4097 = VECTOR ( 'NONE', #6632, 1000.000000000000000 ) ;
#4098 = EDGE_LOOP ( 'NONE', ( #5442, #1793, #4576, #11791, #12802, #2897, #4902, #2257 ) ) ;
#4099 = EDGE_LOOP ( 'NONE', ( #2817, #12035, #1493, #123 ) ) ;
#4100 = PLANE ( 'NONE',  #1976 ) ;
#4101 = CARTESIAN_POINT ( 'NONE',  ( -11.67071491582310500, 25.21477303807744600, -0.1000000000000000100 ) ) ;
#4102 = DIRECTION ( 'NONE',  ( 0.0000000000000000000, -1.000000000000000000, 0.0000000000000000000 ) ) ;
#4103 = LINE ( 'NONE', #4304, #12885 ) ;
#4104 = CARTESIAN_POINT ( 'NONE',  ( 11.35175660057939200, 0.0000000000000000000, -0.1000000000000000100 ) ) ;
#4105 = EDGE_CURVE ( 'NONE', #11275, #3180, #8396, .T. ) ;
#4106 = VECTOR ( 'NONE', #8157, 1000.000000000000000 ) ;
#4107 = CIRCLE ( 'NONE', #13092, 14.50000000000000000 ) ;
#4108 =( NAMED_UNIT ( * ) PLANE_ANGLE_UNIT ( ) SI_UNIT ( $, .RADIAN. ) );
#4109 = ORIENTED_EDGE ( 'NONE', *, *, #2902, .T. ) ;
#4110 = ORIENTED_EDGE ( 'NONE', *, *, #4031, .T. ) ;
#4111 = AXIS2_PLACEMENT_3D ( 'NONE', #6740, #169, #5716 ) ;
#4112 = ORIENTED_EDGE ( 'NONE', *, *, #358, .F. ) ;
#4113 = ORIENTED_EDGE ( 'NONE', *, *, #5003, .T. ) ;
#4114 = EDGE_CURVE ( 'NONE', #7526, #13554, #12699, .T. ) ;
#4115 = LINE ( 'NONE', #13697, #3951 ) ;
#4116 = CARTESIAN_POINT ( 'NONE',  ( -36.50000000000000700, -30.99999999999999600, -3.000000000000000000 ) ) ;
#4117 = VERTEX_POINT ( 'NONE', #2575 ) ;
#4118 = VECTOR ( 'NONE', #899, 1000.000000000000000 ) ;
#4119 = VERTEX_POINT ( 'NONE', #12281 ) ;
#4120 = ORIENTED_EDGE ( 'NONE', *, *, #6195, .F. ) ;
#4121 = EDGE_CURVE ( 'NONE', #6194, #1805, #5094, .T. ) ;
#4122 = DIRECTION ( 'NONE',  ( -0.0000000000000000000, -0.0000000000000000000, 1.000000000000000000 ) ) ;
#4123 = EDGE_CURVE ( 'NONE', #12718, #11551, #8731, .T. ) ;
#4124 = ORIENTED_EDGE ( 'NONE', *, *, #10554, .F. ) ;
#4125 = DIRECTION ( 'NONE',  ( -0.0000000000000000000, -0.0000000000000000000, 1.000000000000000000 ) ) ;
#4126 = LINE ( 'NONE', #12018, #10165 ) ;
#4127 = VECTOR ( 'NONE', #13284, 1000.000000000000000 ) ;
#4128 = VERTEX_POINT ( 'NONE', #270 ) ;
#4129 = FACE_OUTER_BOUND ( 'NONE', #157, .T. ) ;
#4130 = AXIS2_PLACEMENT_3D ( 'NONE', #9400, #3896, #9456 ) ;
#4131 = ORIENTED_EDGE ( 'NONE', *, *, #1824, .T. ) ;
#4132 = ORIENTED_EDGE ( 'NONE', *, *, #11550, .F. ) ;
#4133 = ORIENTED_EDGE ( 'NONE', *, *, #10335, .T. ) ;
#4134 = DIRECTION ( 'NONE',  ( -0.0000000000000000000, 0.0000000000000000000, 1.000000000000000000 ) ) ;
#4135 = DIRECTION ( 'NONE',  ( 0.0000000000000000000, 0.0000000000000000000, 1.000000000000000000 ) ) ;
#4136 = EDGE_CURVE ( 'NONE', #6144, #12335, #9774, .T. ) ;
#4137 = FACE_OUTER_BOUND ( 'NONE', #1840, .T. ) ;
#4138 = EDGE_CURVE ( 'NONE', #14151, #8881, #13872, .T. ) ;
#4139 = DIRECTION ( 'NONE',  ( 0.0000000000000000000, 1.000000000000000000, 0.0000000000000000000 ) ) ;
#4140 = VECTOR ( 'NONE', #11818, 1000.000000000000000 ) ;
#4141 = ORIENTED_EDGE ( 'NONE', *, *, #4866, .T. ) ;
#4142 = EDGE_CURVE ( 'NONE', #378, #6141, #10936, .T. ) ;
#4143 = LINE ( 'NONE', #5002, #33 ) ;
#4144 = DIRECTION ( 'NONE',  ( 0.0000000000000000000, 1.000000000000000000, 0.0000000000000000000 ) ) ;
#4145 = ADVANCED_FACE ( 'NONE', ( #3552 ), #2524, .T. ) ;
#4146 = DIRECTION ( 'NONE',  ( 0.0000000000000000000, -1.000000000000000000, 0.0000000000000000000 ) ) ;
#4147 = AXIS2_PLACEMENT_3D ( 'NONE', #4343, #939, #9804 ) ;
#4148 = DIRECTION ( 'NONE',  ( -0.0000000000000000000, 0.0000000000000000000, 1.000000000000000000 ) ) ;
#4149 = CARTESIAN_POINT ( 'NONE',  ( -0.8507149158231057700, 0.0000000000000000000, -0.1000000000000000100 ) ) ;
#4150 = EDGE_CURVE ( 'NONE', #2684, #6288, #8052, .T. ) ;
#4151 = ADVANCED_FACE ( 'NONE', ( #2023 ), #5427, .F. ) ;
#4152 = DIRECTION ( 'NONE',  ( 0.0000000000000000000, -0.0000000000000000000, -1.000000000000000000 ) ) ;
#4153 = LINE ( 'NONE', #9316, #12940 ) ;
#4154 = FACE_BOUND ( 'NONE', #10751, .T. ) ;
#4155 = EDGE_CURVE ( 'NONE', #5087, #14237, #13385, .T. ) ;
#4156 = CARTESIAN_POINT ( 'NONE',  ( -8.170714915823106500, 0.0000000000000000000, 0.0000000000000000000 ) ) ;
#4157 = CARTESIAN_POINT ( 'NONE',  ( 33.49999999999999300, 30.99999999999999600, -3.000000000000000000 ) ) ;
#4159 = CIRCLE ( 'NONE', #637, 14.49999999999999800 ) ;
#4158 = CARTESIAN_POINT ( 'NONE',  ( 24.08999999999998600, -31.59000000000000000, -0.1000000000000000100 ) ) ;
#4160 = CARTESIAN_POINT ( 'NONE',  ( 0.0000000000000000000, 36.00000000000000000, -3.000000000000000000 ) ) ;
#4161 = VECTOR ( 'NONE', #9722, 1000.000000000000000 ) ;
#4162 = DIRECTION ( 'NONE',  ( 0.0000000000000000000, -0.0000000000000000000, -1.000000000000000000 ) ) ;
#4163 = EDGE_CURVE ( 'NONE', #7497, #12486, #10597, .T. ) ;
#4164 = CIRCLE ( 'NONE', #2994, 0.5000000000000001100 ) ;
#4165 = ORIENTED_EDGE ( 'NONE', *, *, #52, .T. ) ;
#4166 = ORIENTED_EDGE ( 'NONE', *, *, #9258, .T. ) ;
#4167 = CARTESIAN_POINT ( 'NONE',  ( 0.0000000000000000000, -28.21477303807744600, 0.0000000000000000000 ) ) ;
#4168 = VECTOR ( 'NONE', #4340, 1000.000000000000000 ) ;
#4169 = VERTEX_POINT ( 'NONE', #13432 ) ;
#4170 = LINE ( 'NONE', #2369, #8842 ) ;
#4171 = ADVANCED_FACE ( 'NONE', ( #12163 ), #326, .T. ) ;
#4172 = DIRECTION ( 'NONE',  ( -0.0000000000000000000, -0.0000000000000000000, 1.000000000000000000 ) ) ;
#4173 = DIRECTION ( 'NONE',  ( 1.000000000000000000, 2.312964634635457500E-016, 0.0000000000000000000 ) ) ;
#4174 = CARTESIAN_POINT ( 'NONE',  ( -0.6717566005794303200, -10.21477303807744400, -0.1000000000000000100 ) ) ;
#4175 = ORIENTED_EDGE ( 'NONE', *, *, #11503, .F. ) ;
#4176 = LINE ( 'NONE', #6395, #6419 ) ;
#4177 = AXIS2_PLACEMENT_3D ( 'NONE', #6036, #13723, #12716 ) ;
#4178 = PLANE ( 'NONE',  #4483 ) ;
#4179 = DIRECTION ( 'NONE',  ( 0.0000000000000000000, -1.000000000000000000, 0.0000000000000000000 ) ) ;
#4180 = VERTEX_POINT ( 'NONE', #230 ) ;
#4181 = AXIS2_PLACEMENT_3D ( 'NONE', #3157, #4329, #1035 ) ;
#4182 = ORIENTED_EDGE ( 'NONE', *, *, #9336, .T. ) ;
#4183 = CARTESIAN_POINT ( 'NONE',  ( -35.00000000000000000, -30.99999999999999600, -3.000000000000000000 ) ) ;
#4184 = CIRCLE ( 'NONE', #12232, 1.500000000000001300 ) ;
#4185 = CARTESIAN_POINT ( 'NONE',  ( -9.671756600579426400, 0.0000000000000000000, -0.1000000000000000100 ) ) ;
#4186 = CARTESIAN_POINT ( 'NONE',  ( 0.6717566005793923500, -25.21477303807744600, -0.1000000000000000100 ) ) ;
#4187 = DIRECTION ( 'NONE',  ( -1.000000000000000000, 0.0000000000000000000, 0.0000000000000000000 ) ) ;
#4188 = FACE_OUTER_BOUND ( 'NONE', #954, .T. ) ;
#4189 = VERTEX_POINT ( 'NONE', #4646 ) ;
#4190 = DIRECTION ( 'NONE',  ( -0.0000000000000000000, 0.0000000000000000000, 1.000000000000000000 ) ) ;
#4191 = ORIENTED_EDGE ( 'NONE', *, *, #14176, .T. ) ;
#4192 = VERTEX_POINT ( 'NONE', #6799 ) ;
#4193 = EDGE_CURVE ( 'NONE', #2253, #2672, #2167, .T. ) ;
#4194 = PLANE ( 'NONE',  #8153 ) ;
#4195 = ORIENTED_EDGE ( 'NONE', *, *, #11582, .T. ) ;
#4196 = AXIS2_PLACEMENT_3D ( 'NONE', #2589, #12541, #8095 ) ;
#4197 = CARTESIAN_POINT ( 'NONE',  ( -0.08999999999999419600, 0.9999999999999954500, -0.1000000000000000100 ) ) ;
#4198 = EDGE_LOOP ( 'NONE', ( #1005, #1743, #789, #10906 ) ) ;
#4199 = ORIENTED_EDGE ( 'NONE', *, *, #552, .F. ) ;
#4200 = CARTESIAN_POINT ( 'NONE',  ( 0.0000000000000000000, 7.214773038077446200, -0.1000000000000000100 ) ) ;
#4201 = LINE ( 'NONE', #4200, #2669 ) ;
#4202 = PLANE ( 'NONE',  #1869 ) ;
#4203 = CARTESIAN_POINT ( 'NONE',  ( 11.67175660057939300, 25.21477303807744600, -0.1000000000000000100 ) ) ;
#4204 = DIRECTION ( 'NONE',  ( -0.0000000000000000000, -0.0000000000000000000, 1.000000000000000000 ) ) ;
#4205 = ORIENTED_EDGE ( 'NONE', *, *, #7049, .T. ) ;
#4206 = ORIENTED_EDGE ( 'NONE', *, *, #5558, .F. ) ;
#4207 = ADVANCED_FACE ( 'NONE', ( #1520 ), #5623, .F. ) ;
#4208 = DIRECTION ( 'NONE',  ( 0.0000000000000000000, -0.0000000000000000000, -1.000000000000000000 ) ) ;
#4209 = ORIENTED_EDGE ( 'NONE', *, *, #3139, .T. ) ;
#4210 = ITEM_DEFINED_TRANSFORMATION ( 'NONE', 'NONE', #7040,  #6558 ) ;
#4211 = CARTESIAN_POINT ( 'NONE',  ( -0.6707149158231057200, 0.0000000000000000000, -0.1000000000000000100 ) ) ;
#4212 = VERTEX_POINT ( 'NONE', #8018 ) ;
#4213 = PLANE ( 'NONE',  #2164 ) ;
#4214 = EDGE_CURVE ( 'NONE', #2325, #12410, #8074, .T. ) ;
#4215 = ADVANCED_FACE ( 'NONE', ( #2875 ), #6954, .F. ) ;
#4216 = VERTEX_POINT ( 'NONE', #10180 ) ;
#4217 = EDGE_CURVE ( 'NONE', #453, #1876, #13202, .T. ) ;
#4218 = ORIENTED_EDGE ( 'NONE', *, *, #4031, .F. ) ;
#4219 = DIRECTION ( 'NONE',  ( -0.0000000000000000000, -0.0000000000000000000, 1.000000000000000000 ) ) ;
#4221 = LINE ( 'NONE', #12049, #2686 ) ;
#4220 = LINE ( 'NONE', #11228, #2685 ) ;
#4222 = EDGE_CURVE ( 'NONE', #4709, #11696, #6313, .T. ) ;
#4223 = ORIENTED_EDGE ( 'NONE', *, *, #3009, .F. ) ;
#4224 = AXIS2_PLACEMENT_3D ( 'NONE', #2662, #4931, #12589 ) ;
#4225 = ORIENTED_EDGE ( 'NONE', *, *, #1272, .T. ) ;
#4226 = DIRECTION ( 'NONE',  ( 0.0000000000000000000, 0.0000000000000000000, 1.000000000000000000 ) ) ;
#4227 = DIRECTION ( 'NONE',  ( -0.0000000000000000000, -0.0000000000000000000, 1.000000000000000000 ) ) ;
#4228 = DIRECTION ( 'NONE',  ( -1.000000000000000000, 0.0000000000000000000, 0.0000000000000000000 ) ) ;
#4229 = EDGE_LOOP ( 'NONE', ( #13027, #3961, #4926, #2018 ) ) ;
#4230 = AXIS2_PLACEMENT_3D ( 'NONE', #7157, #8188, #1595 ) ;
#4231 = CARTESIAN_POINT ( 'NONE',  ( -9.670714915823104700, 22.21477303807744300, -0.1000000000000000100 ) ) ;
#4232 = CARTESIAN_POINT ( 'NONE',  ( -9.670714915823104700, 23.53477303807744600, 0.0000000000000000000 ) ) ;
#4233 = LINE ( 'NONE', #8998, #6134 ) ;
#4234 = ORIENTED_EDGE ( 'NONE', *, *, #1582, .F. ) ;
#4236 = VECTOR ( 'NONE', #12240, 1000.000000000000000 ) ;
#4235 = VECTOR ( 'NONE', #3199, 1000.000000000000000 ) ;
#4237 = CARTESIAN_POINT ( 'NONE',  ( 0.0000000000000000000, -23.53477303807744600, -0.1000000000000000100 ) ) ;
#4238 = CARTESIAN_POINT ( 'NONE',  ( 11.67175660057939300, 25.21477303807744600, -0.1000000000000000100 ) ) ;
#4239 = ORIENTED_EDGE ( 'NONE', *, *, #8737, .F. ) ;
#4240 = EDGE_CURVE ( 'NONE', #14237, #3463, #4777, .T. ) ;
#4241 = VECTOR ( 'NONE', #3164, 1000.000000000000000 ) ;
#4242 = VERTEX_POINT ( 'NONE', #12663 ) ;
#4243 = EDGE_CURVE ( 'NONE', #7081, #12487, #144, .T. ) ;
#4244 = ORIENTED_EDGE ( 'NONE', *, *, #8150, .T. ) ;
#4245 = VECTOR ( 'NONE', #1403, 1000.000000000000000 ) ;
#4246 = CARTESIAN_POINT ( 'NONE',  ( -0.08999999999999419600, 0.9999999999999954500, 0.0000000000000000000 ) ) ;
#4247 = ORIENTED_EDGE ( 'NONE', *, *, #10054, .F. ) ;
#4248 = FACE_OUTER_BOUND ( 'NONE', #2810, .T. ) ;
#4249 = ADVANCED_FACE ( 'NONE', ( #3735 ), #4923, .T. ) ;
#4251 = VECTOR ( 'NONE', #10139, 1000.000000000000000 ) ;
#4250 = VECTOR ( 'NONE', #1334, 1000.000000000000000 ) ;
#4252 = EDGE_CURVE ( 'NONE', #9091, #661, #1858, .T. ) ;
#4253 = ORIENTED_EDGE ( 'NONE', *, *, #8410, .F. ) ;
#4254 = DIRECTION ( 'NONE',  ( -1.000000000000000000, 0.0000000000000000000, 0.0000000000000000000 ) ) ;
#4255 = LINE ( 'NONE', #2160, #5121 ) ;
#4256 = ORIENTED_EDGE ( 'NONE', *, *, #8985, .F. ) ;
#4257 = ADVANCED_FACE ( 'NONE', ( #8242 ), #1767, .T. ) ;
#4258 = ORIENTED_EDGE ( 'NONE', *, *, #3826, .F. ) ;
#4260 = DIRECTION ( 'NONE',  ( 1.000000000000000000, 0.0000000000000000000, 0.0000000000000000000 ) ) ;
#4259 = DIRECTION ( 'NONE',  ( 1.000000000000000000, 0.0000000000000000000, 0.0000000000000000000 ) ) ;
#4261 = ORIENTED_EDGE ( 'NONE', *, *, #2775, .F. ) ;
#4262 = DIRECTION ( 'NONE',  ( -0.0000000000000000000, -0.0000000000000000000, 1.000000000000000000 ) ) ;
#4263 = DIRECTION ( 'NONE',  ( -0.0000000000000000000, 0.0000000000000000000, 1.000000000000000000 ) ) ;
#4264 = LINE ( 'NONE', #9962, #1368 ) ;
#4265 = PLANE ( 'NONE',  #6325 ) ;
#4266 = LINE ( 'NONE', #11130, #1370 ) ;
#4267 = LINE ( 'NONE', #3843, #5824 ) ;
#4268 = DIRECTION ( 'NONE',  ( 1.642730564371979000E-016, -1.000000000000000000, 0.0000000000000000000 ) ) ;
#4269 = VERTEX_POINT ( 'NONE', #1671 ) ;
#4270 = CARTESIAN_POINT ( 'NONE',  ( -0.8517566005794283700, -25.03477303807744600, -0.1000000000000000100 ) ) ;
#4271 = VECTOR ( 'NONE', #10628, 1000.000000000000000 ) ;
#4272 = VERTEX_POINT ( 'NONE', #456 ) ;
#4273 = SECURITY_CLASSIFICATION ( '', '', #1724 ) ;
#4274 = CARTESIAN_POINT ( 'NONE',  ( -15.35071491582310600, 28.03477303807745000, -0.1000000000000000100 ) ) ;
#4275 = CIRCLE ( 'NONE', #5051, 14.50000000000000000 ) ;
#4276 = PLANE ( 'NONE',  #575 ) ;
#4277 = LINE ( 'NONE', #4158, #9974 ) ;
#4278 = FACE_OUTER_BOUND ( 'NONE', #10223, .T. ) ;
#4279 = ORIENTED_EDGE ( 'NONE', *, *, #6386, .F. ) ;
#4280 = ORIENTED_EDGE ( 'NONE', *, *, #14105, .T. ) ;
#4281 = CARTESIAN_POINT ( 'NONE',  ( -9.850714915823104400, 22.03477303807744300, -0.1000000000000000100 ) ) ;
#4282 = CARTESIAN_POINT ( 'NONE',  ( 3.162798502545807600, 2.499999999999995600, -3.000000000000000000 ) ) ;
#4283 = ORIENTED_EDGE ( 'NONE', *, *, #12970, .F. ) ;
#4284 = VERTEX_POINT ( 'NONE', #13669 ) ;
#4285 = DIRECTION ( 'NONE',  ( -0.0000000000000000000, 0.0000000000000000000, 1.000000000000000000 ) ) ;
#4286 = DIRECTION ( 'NONE',  ( -0.0000000000000000000, 0.0000000000000000000, 1.000000000000000000 ) ) ;
#4287 = ADVANCED_FACE ( 'NONE', ( #9601 ), #7067, .T. ) ;
#4288 = CARTESIAN_POINT ( 'NONE',  ( -8.171756600579430000, 0.0000000000000000000, -0.1000000000000000100 ) ) ;
#4289 = EDGE_CURVE ( 'NONE', #412, #7962, #3211, .T. ) ;
#4290 = PLANE ( 'NONE',  #11094 ) ;
#4291 = APPROVAL_STATUS ( 'not_yet_approved' ) ;
#4292 = LINE ( 'NONE', #1023, #13256 ) ;
#4293 = AXIS2_PLACEMENT_3D ( 'NONE', #8650, #6406, #5209 ) ;
#4294 = FACE_OUTER_BOUND ( 'NONE', #13183, .T. ) ;
#4296 = VERTEX_POINT ( 'NONE', #7165 ) ;
#4295 = ADVANCED_FACE ( 'NONE', ( #5979 ), #13809, .T. ) ;
#4297 = LINE ( 'NONE', #10114, #10169 ) ;
#4298 = ORIENTED_EDGE ( 'NONE', *, *, #9617, .T. ) ;
#4299 = CARTESIAN_POINT ( 'NONE',  ( -11.17175660057943200, -5.534773038077410100, -0.1000000000000000100 ) ) ;
#4300 = CARTESIAN_POINT ( 'NONE',  ( 9.671756600579392700, 22.21477303807744300, 0.0000000000000000000 ) ) ;
#4301 = VERTEX_POINT ( 'NONE', #10360 ) ;
#4302 = ORIENTED_EDGE ( 'NONE', *, *, #11043, .F. ) ;
#4303 = DIRECTION ( 'NONE',  ( 0.0000000000000000000, 1.000000000000000000, 0.0000000000000000000 ) ) ;
#4304 = CARTESIAN_POINT ( 'NONE',  ( -33.50000000000000000, -30.99999999999999600, -3.000000000000000000 ) ) ;
#4305 = LINE ( 'NONE', #11113, #7105 ) ;
#4307 = DIRECTION ( 'NONE',  ( 1.000000000000000000, 0.0000000000000000000, 0.0000000000000000000 ) ) ;
#4306 = PLANE ( 'NONE',  #9106 ) ;
#4308 = LINE ( 'NONE', #185, #1056 ) ;
#4309 = CARTESIAN_POINT ( 'NONE',  ( -9.671756600579426400, -23.53477303807744600, -0.1000000000000000100 ) ) ;
#4310 = VERTEX_POINT ( 'NONE', #4832 ) ;
#4311 = CARTESIAN_POINT ( 'NONE',  ( 0.0000000000000000000, 0.0000000000000000000, 3.000000000000000000 ) ) ;
#4312 = EDGE_CURVE ( 'NONE', #1197, #10955, #10956, .T. ) ;
#4313 = CARTESIAN_POINT ( 'NONE',  ( 3.162798502545807600, 0.9999999999999956700, 0.0000000000000000000 ) ) ;
#4314 = ORIENTED_EDGE ( 'NONE', *, *, #9691, .T. ) ;
#4315 = AXIS2_PLACEMENT_3D ( 'NONE', #12419, #5831, #3514 ) ;
#4316 = VERTEX_POINT ( 'NONE', #590 ) ;
#4317 = CARTESIAN_POINT ( 'NONE',  ( 6.351756600579391500, -4.034773038077442900, -0.1000000000000000100 ) ) ;
#4318 = DIRECTION ( 'NONE',  ( 0.0000000000000000000, 1.000000000000000000, -0.0000000000000000000 ) ) ;
#4319 = AXIS2_PLACEMENT_3D ( 'NONE', #12577, #5978, #11504 ) ;
#4320 = VECTOR ( 'NONE', #7893, 1000.000000000000000 ) ;
#4321 = DIRECTION ( 'NONE',  ( -1.239088197126280500E-016, 1.000000000000000000, 0.0000000000000000000 ) ) ;
#4322 = CARTESIAN_POINT ( 'NONE',  ( -0.8507149158231057700, 17.71477303807743900, -0.1000000000000000100 ) ) ;
#4323 = CYLINDRICAL_SURFACE ( 'NONE', #11389, 1.500000000000000000 ) ;
#4324 = CARTESIAN_POINT ( 'NONE',  ( 0.8517566005793921800, -20.71477303807744300, 0.0000000000000000000 ) ) ;
#4325 = CARTESIAN_POINT ( 'NONE',  ( 8.171756600579392700, 17.53477303807743900, 0.0000000000000000000 ) ) ;
#4326 = EDGE_CURVE ( 'NONE', #8359, #8375, #3024, .T. ) ;
#4327 = ADVANCED_FACE ( 'NONE', ( #8570 ), #10393, .T. ) ;
#4328 = EDGE_CURVE ( 'NONE', #2228, #11915, #13717, .T. ) ;
#4329 = DIRECTION ( 'NONE',  ( 1.000000000000000000, 0.0000000000000000000, 0.0000000000000000000 ) ) ;
#4330 = LINE ( 'NONE', #11813, #66 ) ;
#4331 = DIRECTION ( 'NONE',  ( 1.000000000000000000, 2.312964634635457500E-016, 0.0000000000000000000 ) ) ;
#4332 = CARTESIAN_POINT ( 'NONE',  ( -11.00000000000000000, 1.347111479062088400E-015, 2.000000000000000000 ) ) ;
#4333 = DIRECTION ( 'NONE',  ( 0.0000000000000000000, -1.000000000000000000, 0.0000000000000000000 ) ) ;
#4334 = LINE ( 'NONE', #1144, #9185 ) ;
#4335 = AXIS2_PLACEMENT_3D ( 'NONE', #3821, #11412, #10219 ) ;
#4336 = APPLICATION_CONTEXT ( 'configuration controlled 3d designs of mechanical parts and assemblies' ) ;
#4337 = ORIENTED_EDGE ( 'NONE', *, *, #1660, .F. ) ;
#4338 = EDGE_CURVE ( 'NONE', #9874, #453, #8415, .T. ) ;
#4339 = CARTESIAN_POINT ( 'NONE',  ( 0.0000000000000000000, 1.250508054722739400, -3.000000000000000000 ) ) ;
#4340 = DIRECTION ( 'NONE',  ( 1.000000000000000000, 1.734723475976807100E-016, 0.0000000000000000000 ) ) ;
#4341 = EDGE_LOOP ( 'NONE', ( #6318, #10162 ) ) ;
#4342 = VECTOR ( 'NONE', #2182, 1000.000000000000000 ) ;
#4343 = CARTESIAN_POINT ( 'NONE',  ( 0.0000000000000000000, 0.0000000000000000000, 3.000000000000000000 ) ) ;
#4344 = LINE ( 'NONE', #11543, #10539 ) ;
#4345 = VERTEX_POINT ( 'NONE', #13957 ) ;
#4346 = DIRECTION ( 'NONE',  ( 0.0000000000000000000, 1.000000000000000000, -0.0000000000000000000 ) ) ;
#4347 = VECTOR ( 'NONE', #12262, 1000.000000000000000 ) ;
#4349 = CARTESIAN_POINT ( 'NONE',  ( 8.351756600579392400, -14.71477303807744100, -0.1000000000000000100 ) ) ;
#4348 = CARTESIAN_POINT ( 'NONE',  ( -24.09000015768593200, 29.49972068598620500, 0.0000000000000000000 ) ) ;
#4350 = ORIENTED_EDGE ( 'NONE', *, *, #9336, .F. ) ;
#4351 = CARTESIAN_POINT ( 'NONE',  ( 0.0000000000000000000, 5.714773038077441700, -0.1000000000000000100 ) ) ;
#4352 = CARTESIAN_POINT ( 'NONE',  ( -15.35071491582310600, 0.0000000000000000000, -0.1000000000000000100 ) ) ;
#4353 = PLANE ( 'NONE',  #8278 ) ;
#4354 = ORIENTED_EDGE ( 'NONE', *, *, #5322, .F. ) ;
#4355 = VECTOR ( 'NONE', #2242, 1000.000000000000000 ) ;
#4356 = ADVANCED_FACE ( 'NONE', ( #318 ), #13773, .F. ) ;
#4357 = DIRECTION ( 'NONE',  ( 1.000000000000000000, 0.0000000000000000000, 0.0000000000000000000 ) ) ;
#4358 = EDGE_CURVE ( 'NONE', #11183, #6306, #5276, .T. ) ;
#4359 = CC_DESIGN_DATE_AND_TIME_ASSIGNMENT ( #8730, #7796, ( #1049 ) ) ;
#4360 = ORIENTED_EDGE ( 'NONE', *, *, #6336, .T. ) ;
#4361 = DIRECTION ( 'NONE',  ( -1.000000000000000000, 0.0000000000000000000, 0.0000000000000000000 ) ) ;
#4362 = CARTESIAN_POINT ( 'NONE',  ( 9.851756600579390600, 0.0000000000000000000, 0.0000000000000000000 ) ) ;
#4363 = CIRCLE ( 'NONE', #4575, 14.50000000000000000 ) ;
#4364 = ADVANCED_FACE ( 'NONE', ( #2701 ), #13802, .F. ) ;
#4365 = VERTEX_POINT ( 'NONE', #13711 ) ;
#4366 = CARTESIAN_POINT ( 'NONE',  ( 0.8517566005793921800, -14.71477303807744300, -0.1000000000000000100 ) ) ;
#4367 = ORIENTED_EDGE ( 'NONE', *, *, #7386, .T. ) ;
#4368 = ORIENTED_EDGE ( 'NONE', *, *, #8779, .T. ) ;
#4370 = VECTOR ( 'NONE', #2006, 1000.000000000000000 ) ;
#4369 = CARTESIAN_POINT ( 'NONE',  ( -8.351756600579429700, -11.71477303807740500, 0.0000000000000000000 ) ) ;
#4371 = DIRECTION ( 'NONE',  ( 0.0000000000000000000, -0.0000000000000000000, -1.000000000000000000 ) ) ;
#4372 = DIRECTION ( 'NONE',  ( 1.000000000000000000, 0.0000000000000000000, 0.0000000000000000000 ) ) ;
#4373 = EDGE_CURVE ( 'NONE', #10344, #13224, #14225, .T. ) ;
#4374 = CARTESIAN_POINT ( 'NONE',  ( 0.8517566005784651400, 1.399206601175777600E-016, -0.1000000000000000100 ) ) ;
#4375 = ORIENTED_EDGE ( 'NONE', *, *, #9688, .T. ) ;
#4376 = AXIS2_PLACEMENT_3D ( 'NONE', #12550, #11529, #11377 ) ;
#4377 = CARTESIAN_POINT ( 'NONE',  ( 0.6717566005793902400, 8.670475782495881600E-017, -0.1000000000000000100 ) ) ;
#4378 = ORIENTED_EDGE ( 'NONE', *, *, #7139, .F. ) ;
#4379 = FACE_OUTER_BOUND ( 'NONE', #13375, .T. ) ;
#4380 = ORIENTED_EDGE ( 'NONE', *, *, #13878, .T. ) ;
#4381 = ORIENTED_EDGE ( 'NONE', *, *, #4328, .F. ) ;
#4382 = DIRECTION ( 'NONE',  ( 0.0000000000000000000, 1.000000000000000000, -0.0000000000000000000 ) ) ;
#4383 = CARTESIAN_POINT ( 'NONE',  ( 8.351756600579392400, 0.0000000000000000000, 0.0000000000000000000 ) ) ;
#4384 = VERTEX_POINT ( 'NONE', #4911 ) ;
#4385 = CARTESIAN_POINT ( 'NONE',  ( -0.8517566005794290400, -20.71477303807744300, 0.0000000000000000000 ) ) ;
#4386 = ORIENTED_EDGE ( 'NONE', *, *, #823, .F. ) ;
#4387 = DIRECTION ( 'NONE',  ( 0.0000000000000000000, 0.0000000000000000000, -1.000000000000000000 ) ) ;
#4388 = DIRECTION ( 'NONE',  ( 1.000000000000000000, 0.0000000000000000000, 0.0000000000000000000 ) ) ;
#4389 = CALENDAR_DATE ( 2019, 29, 7 ) ;
#4390 = ORIENTED_EDGE ( 'NONE', *, *, #5632, .F. ) ;
#4391 = DIRECTION ( 'NONE',  ( 0.0000000000000000000, -1.000000000000000000, 0.0000000000000000000 ) ) ;
#4392 = DIRECTION ( 'NONE',  ( 0.0000000000000000000, -0.0000000000000000000, -1.000000000000000000 ) ) ;
#4393 = VERTEX_POINT ( 'NONE', #9494 ) ;
#4394 = EDGE_CURVE ( 'NONE', #12360, #6669, #815, .T. ) ;
#4396 = LINE ( 'NONE', #2892, #4913 ) ;
#4395 = CIRCLE ( 'NONE', #10473, 1.500000000000000000 ) ;
#4397 = EDGE_CURVE ( 'NONE', #8630, #11600, #9100, .T. ) ;
#4398 = DIRECTION ( 'NONE',  ( -0.0000000000000000000, -0.0000000000000000000, 1.000000000000000000 ) ) ;
#4399 = ORIENTED_EDGE ( 'NONE', *, *, #13370, .T. ) ;
#4400 = ORIENTED_EDGE ( 'NONE', *, *, #7976, .T. ) ;
#4401 = ORIENTED_EDGE ( 'NONE', *, *, #5183, .T. ) ;
#4402 = CARTESIAN_POINT ( 'NONE',  ( -0.6707149158231057200, 8.534773038077448200, -0.1000000000000000100 ) ) ;
#4403 = LOCAL_TIME ( 14, 9, 58.00000000000000000, #3004 ) ;
#4404 = ADVANCED_FACE ( 'NONE', ( #10773 ), #3986, .F. ) ;
#4405 = VERTEX_POINT ( 'NONE', #500 ) ;
#4407 = PLANE ( 'NONE',  #7047 ) ;
#4406 = DIRECTION ( 'NONE',  ( -1.000000000000000000, 0.0000000000000000000, -0.0000000000000000000 ) ) ;
#4408 = DIRECTION ( 'NONE',  ( 0.0000000000000000000, 0.0000000000000000000, 1.000000000000000000 ) ) ;
#4409 = PLANE ( 'NONE',  #9935 ) ;
#4410 = DIRECTION ( 'NONE',  ( 1.000000000000000000, 0.0000000000000000000, 0.0000000000000000000 ) ) ;
#4411 = VERTEX_POINT ( 'NONE', #8209 ) ;
#4413 = VECTOR ( 'NONE', #9937, 1000.000000000000000 ) ;
#4412 = LINE ( 'NONE', #3058, #4755 ) ;
#4414 = ORIENTED_EDGE ( 'NONE', *, *, #13972, .T. ) ;
#4415 = CARTESIAN_POINT ( 'NONE',  ( -8.351756600579426100, 0.0000000000000000000, -0.1000000000000000100 ) ) ;
#4416 = VECTOR ( 'NONE', #653, 1000.000000000000000 ) ;
#4417 = VERTEX_POINT ( 'NONE', #2883 ) ;
#4418 = ORIENTED_EDGE ( 'NONE', *, *, #12493, .T. ) ;
#4419 = ORIENTED_EDGE ( 'NONE', *, *, #5592, .T. ) ;
#4420 = CARTESIAN_POINT ( 'NONE',  ( 15.35175660057939200, 31.41000000000000700, 0.0000000000000000000 ) ) ;
#4421 = ORIENTED_EDGE ( 'NONE', *, *, #5493, .F. ) ;
#4422 = DIRECTION ( 'NONE',  ( -0.0000000000000000000, 0.0000000000000000000, 1.000000000000000000 ) ) ;
#4423 = EDGE_CURVE ( 'NONE', #11070, #13354, #5115, .T. ) ;
#4424 = EDGE_CURVE ( 'NONE', #11955, #946, #14050, .T. ) ;
#4425 = EDGE_LOOP ( 'NONE', ( #8437, #10833, #2996, #4165 ) ) ;
#4426 = DIRECTION ( 'NONE',  ( 0.0000000000000000000, -1.000000000000000000, 0.0000000000000000000 ) ) ;
#4427 = VECTOR ( 'NONE', #11345, 1000.000000000000000 ) ;
#4428 = EDGE_LOOP ( 'NONE', ( #8306, #5780, #5243, #5781 ) ) ;
#4429 = EDGE_CURVE ( 'NONE', #10770, #6194, #2546, .T. ) ;
#4431 = LINE ( 'NONE', #738, #13718 ) ;
#4430 = VECTOR ( 'NONE', #6427, 1000.000000000000000 ) ;
#4432 = DIRECTION ( 'NONE',  ( 0.0000000000000000000, 0.0000000000000000000, 1.000000000000000000 ) ) ;
#4433 = CARTESIAN_POINT ( 'NONE',  ( -9.891465856090638100E-014, -0.9999999999999742400, -3.000000000000000000 ) ) ;
#4434 = CARTESIAN_POINT ( 'NONE',  ( 8.171756600579392700, -16.21477303807743900, -0.1000000000000000100 ) ) ;
#4435 = CARTESIAN_POINT ( 'NONE',  ( -24.09000000000000000, -29.49972068696497000, -0.1000000000000000100 ) ) ;
#4436 = ORIENTED_EDGE ( 'NONE', *, *, #1599, .F. ) ;
#4437 = LINE ( 'NONE', #3271, #1697 ) ;
#4438 = ORIENTED_EDGE ( 'NONE', *, *, #1433, .F. ) ;
#4439 = CARTESIAN_POINT ( 'NONE',  ( -3.161756817788284700, 0.9999999999999956700, -3.000000000000000000 ) ) ;
#4440 = EDGE_CURVE ( 'NONE', #5932, #13224, #9266, .T. ) ;
#4441 = ORIENTED_EDGE ( 'NONE', *, *, #6702, .F. ) ;
#4442 = DIRECTION ( 'NONE',  ( 1.000000000000000000, 0.0000000000000000000, 0.0000000000000000000 ) ) ;
#4443 = ADVANCED_FACE ( 'NONE', ( #13365 ), #6030, .F. ) ;
#4444 = VERTEX_POINT ( 'NONE', #4964 ) ;
#4445 = VECTOR ( 'NONE', #12764, 1000.000000000000000 ) ;
#4446 = VECTOR ( 'NONE', #2440, 1000.000000000000000 ) ;
#4447 = DIRECTION ( 'NONE',  ( 1.000000000000000000, 0.0000000000000000000, 0.0000000000000000000 ) ) ;
#4448 = EDGE_CURVE ( 'NONE', #8976, #13207, #10615, .T. ) ;
#4449 = VECTOR ( 'NONE', #8810, 1000.000000000000000 ) ;
#4450 = APPROVAL_STATUS ( 'not_yet_approved' ) ;
#4451 = EDGE_CURVE ( 'NONE', #7634, #3553, #7721, .T. ) ;
#4452 = ORIENTED_EDGE ( 'NONE', *, *, #13842, .T. ) ;
#4453 = VECTOR ( 'NONE', #168, 1000.000000000000000 ) ;
#4454 = ORIENTED_EDGE ( 'NONE', *, *, #9328, .T. ) ;
#4455 = CARTESIAN_POINT ( 'NONE',  ( -0.8507149158231057700, 0.0000000000000000000, -0.1000000000000000100 ) ) ;
#4456 = PLANE ( 'NONE',  #377 ) ;
#4457 = VERTEX_POINT ( 'NONE', #2748 ) ;
#4458 = FACE_OUTER_BOUND ( 'NONE', #405, .T. ) ;
#4459 = EDGE_CURVE ( 'NONE', #11114, #1297, #10280, .T. ) ;
#4460 = LINE ( 'NONE', #7249, #8444 ) ;
#4461 = DIRECTION ( 'NONE',  ( 0.0000000000000000000, -0.0000000000000000000, -1.000000000000000000 ) ) ;
#4462 = LINE ( 'NONE', #4584, #12551 ) ;
#4463 = UNCERTAINTY_MEASURE_WITH_UNIT (LENGTH_MEASURE( 1.000000000000000100E-005 ), #14103, 'distance_accuracy_value', 'NONE');
#4464 = VERTEX_POINT ( 'NONE', #625 ) ;
#4465 = ORIENTED_EDGE ( 'NONE', *, *, #3314, .T. ) ;
#4467 = CARTESIAN_POINT ( 'NONE',  ( -14.17071491582310600, 0.0000000000000000000, -0.1000000000000000100 ) ) ;
#4466 = DIRECTION ( 'NONE',  ( 1.000000000000000000, 0.0000000000000000000, 0.0000000000000000000 ) ) ;
#4468 = EDGE_LOOP ( 'NONE', ( #10546, #1786, #6815, #5671 ) ) ;
#4469 = PLANE ( 'NONE',  #3753 ) ;
#4470 = CARTESIAN_POINT ( 'NONE',  ( 0.6717566005794704000, 8.670475782496907100E-017, 0.0000000000000000000 ) ) ;
#4471 = ORIENTED_EDGE ( 'NONE', *, *, #8595, .T. ) ;
#4472 = CARTESIAN_POINT ( 'NONE',  ( 8.351756600579392400, 13.03477303807744100, -0.1000000000000000100 ) ) ;
#4473 = DIRECTION ( 'NONE',  ( 1.734723475976807100E-016, -1.000000000000000000, 0.0000000000000000000 ) ) ;
#4474 = VECTOR ( 'NONE', #6014, 1000.000000000000000 ) ;
#4475 = LINE ( 'NONE', #7777, #5849 ) ;
#4476 = EDGE_LOOP ( 'NONE', ( #10944, #5838, #436, #2840 ) ) ;
#4477 = CIRCLE ( 'NONE', #155, 14.50000000000000000 ) ;
#4478 = ORIENTED_EDGE ( 'NONE', *, *, #4222, .F. ) ;
#4479 = ORIENTED_EDGE ( 'NONE', *, *, #5392, .T. ) ;
#4480 = DIRECTION ( 'NONE',  ( 0.0000000000000000000, 0.0000000000000000000, 1.000000000000000000 ) ) ;
#4481 = CARTESIAN_POINT ( 'NONE',  ( -8.171756600579426400, 0.0000000000000000000, 0.0000000000000000000 ) ) ;
#4482 = ORIENTED_EDGE ( 'NONE', *, *, #2490, .F. ) ;
#4483 = AXIS2_PLACEMENT_3D ( 'NONE', #13094, #14096, #1319 ) ;
#4484 = DIRECTION ( 'NONE',  ( 1.000000000000000000, 0.0000000000000000000, 0.0000000000000000000 ) ) ;
#4485 = DIRECTION ( 'NONE',  ( 1.000000000000000000, 0.0000000000000000000, 0.0000000000000000000 ) ) ;
#4486 = CARTESIAN_POINT ( 'NONE',  ( 23.90999999999999300, 31.41000000000000700, -0.1000000000000000100 ) ) ;
#4487 = ADVANCED_FACE ( 'NONE', ( #5451 ), #5007, .T. ) ;
#4488 = VECTOR ( 'NONE', #2212, 1000.000000000000000 ) ;
#4489 = FACE_OUTER_BOUND ( 'NONE', #5660, .T. ) ;
#4490 = ORIENTED_EDGE ( 'NONE', *, *, #6067, .F. ) ;
#4491 = LINE ( 'NONE', #13652, #5680 ) ;
#4492 = ORIENTED_EDGE ( 'NONE', *, *, #12606, .F. ) ;
#4493 = EDGE_CURVE ( 'NONE', #12268, #13321, #7392, .T. ) ;
#4494 = CARTESIAN_POINT ( 'NONE',  ( 15.35175660057934400, -31.41000000000000000, -0.1000000000000000100 ) ) ;
#4495 = DIRECTION ( 'NONE',  ( 0.0000000000000000000, 1.000000000000000000, 0.0000000000000000000 ) ) ;
#4496 = DIRECTION ( 'NONE',  ( -0.0000000000000000000, 0.0000000000000000000, 1.000000000000000000 ) ) ;
#4497 = EDGE_CURVE ( 'NONE', #3619, #8172, #12521, .T. ) ;
#4498 = ORIENTED_EDGE ( 'NONE', *, *, #13079, .T. ) ;
#4499 = DIRECTION ( 'NONE',  ( -1.000000000000000000, 0.0000000000000000000, 0.0000000000000000000 ) ) ;
#4500 = CARTESIAN_POINT ( 'NONE',  ( -0.8507149158231057700, 22.03477303807744300, 0.0000000000000000000 ) ) ;
#4501 = AXIS2_PLACEMENT_3D ( 'NONE', #3695, #10198, #10377 ) ;
#4502 = CARTESIAN_POINT ( 'NONE',  ( -4.350714915823106200, 0.0000000000000000000, -0.1000000000000000100 ) ) ;
#4503 = LINE ( 'NONE', #4880, #5875 ) ;
#4504 = VERTEX_POINT ( 'NONE', #13983 ) ;
#4505 = LINE ( 'NONE', #8933, #10358 ) ;
#4506 = ADVANCED_FACE ( 'NONE', ( #8914 ), #9635, .T. ) ;
#4507 = CARTESIAN_POINT ( 'NONE',  ( -0.6707149158231057200, 0.0000000000000000000, -0.1000000000000000100 ) ) ;
#4508 = DIRECTION ( 'NONE',  ( 0.0000000000000000000, 1.000000000000000000, -0.0000000000000000000 ) ) ;
#4510 = CARTESIAN_POINT ( 'NONE',  ( -0.6707149158221811200, 13.21477303807744100, 0.0000000000000000000 ) ) ;
#4509 = DIRECTION ( 'NONE',  ( -0.9999998643617870100, 0.0005208420178029740300, 0.0000000000000000000 ) ) ;
#4511 = EDGE_CURVE ( 'NONE', #4809, #6445, #4065, .T. ) ;
#4512 = DIRECTION ( 'NONE',  ( 1.290716872006552300E-016, -1.000000000000000000, 0.0000000000000000000 ) ) ;
#4513 = CARTESIAN_POINT ( 'NONE',  ( 0.0000000000000000000, 0.0000000000000000000, -2.500000000000000000 ) ) ;
#4514 = EDGE_CURVE ( 'NONE', #12475, #11070, #3722, .T. ) ;
#4515 = VECTOR ( 'NONE', #11065, 1000.000000000000000 ) ;
#4516 = ADVANCED_FACE ( 'NONE', ( #9583 ), #4213, .T. ) ;
#4517 = DIRECTION ( 'NONE',  ( 0.0000000000000000000, 0.0000000000000000000, 1.000000000000000000 ) ) ;
#4518 = EDGE_CURVE ( 'NONE', #136, #5628, #12844, .T. ) ;
#4519 = AXIS2_PLACEMENT_3D ( 'NONE', #9500, #10572, #2831 ) ;
#4520 = LINE ( 'NONE', #13018, #10871 ) ;
#4521 = DIRECTION ( 'NONE',  ( 0.0000000000000000000, -1.000000000000000000, 0.0000000000000000000 ) ) ;
#4522 = AXIS2_PLACEMENT_3D ( 'NONE', #1809, #8467, #10689 ) ;
#4523 = CARTESIAN_POINT ( 'NONE',  ( 1.207652945338392600, 0.9999999999999956700, -3.000000000000000000 ) ) ;
#4524 = CARTESIAN_POINT ( 'NONE',  ( -15.17175660057951200, -31.58999999999999300, -0.1000000000000000100 ) ) ;
#4525 = CYLINDRICAL_SURFACE ( 'NONE', #2834, 0.5000000000000000000 ) ;
#4526 = LINE ( 'NONE', #12839, #7468 ) ;
#4527 = CARTESIAN_POINT ( 'NONE',  ( 11.67175660057939300, 26.53477303807745000, -0.1000000000000000100 ) ) ;
#4528 = DIRECTION ( 'NONE',  ( -1.000000000000000000, 0.0000000000000000000, -0.0000000000000000000 ) ) ;
#4529 = CARTESIAN_POINT ( 'NONE',  ( 15.35175660057939200, 0.0000000000000000000, 0.0000000000000000000 ) ) ;
#4530 = EDGE_CURVE ( 'NONE', #3073, #1816, #4598, .T. ) ;
#4531 = VECTOR ( 'NONE', #4669, 1000.000000000000000 ) ;
#4532 = CARTESIAN_POINT ( 'NONE',  ( 11.17175660057939300, 0.0000000000000000000, -0.1000000000000000100 ) ) ;
#4533 = ORIENTED_EDGE ( 'NONE', *, *, #12626, .F. ) ;
#4534 = PLANE ( 'NONE',  #11216 ) ;
#4535 = ORIENTED_EDGE ( 'NONE', *, *, #7288, .T. ) ;
#4536 = CARTESIAN_POINT ( 'NONE',  ( -0.6707149158231057200, 0.0000000000000000000, -0.1000000000000000100 ) ) ;
#4537 = CARTESIAN_POINT ( 'NONE',  ( 1.207652945338392600, 0.9999999999999956700, -3.000000000000000000 ) ) ;
#4538 = LINE ( 'NONE', #12390, #242 ) ;
#4539 = CARTESIAN_POINT ( 'NONE',  ( -9.851756600579426100, -22.03477303807744300, -0.1000000000000000100 ) ) ;
#4540 = ORIENTED_EDGE ( 'NONE', *, *, #9862, .F. ) ;
#4541 = LINE ( 'NONE', #2837, #12948 ) ;
#4542 = CARTESIAN_POINT ( 'NONE',  ( 0.0000000000000000000, -1.000000000000004000, -3.000000000000000000 ) ) ;
#4543 = AXIS2_PLACEMENT_3D ( 'NONE', #8745, #2181, #2126 ) ;
#4544 = EDGE_CURVE ( 'NONE', #1047, #7143, #11285, .T. ) ;
#4545 = VECTOR ( 'NONE', #3310, 1000.000000000000000 ) ;
#4546 = CARTESIAN_POINT ( 'NONE',  ( 0.0000000000000000000, 19.03477303807744300, -0.1000000000000000100 ) ) ;
#4547 = DIRECTION ( 'NONE',  ( -1.000000000000000000, 0.0000000000000000000, 0.0000000000000000000 ) ) ;
#4548 = ORIENTED_EDGE ( 'NONE', *, *, #8085, .F. ) ;
#4549 = ORIENTED_EDGE ( 'NONE', *, *, #6197, .T. ) ;
#4550 = VECTOR ( 'NONE', #243, 1000.000000000000000 ) ;
#4551 = ADVANCED_FACE ( 'NONE', ( #12333 ), #907, .F. ) ;
#4552 = DIRECTION ( 'NONE',  ( -0.0000000000000000000, -0.0000000000000000000, 1.000000000000000000 ) ) ;
#4553 = DIRECTION ( 'NONE',  ( -1.084202172485504400E-016, 1.000000000000000000, 0.0000000000000000000 ) ) ;
#4554 = LINE ( 'NONE', #183, #12817 ) ;
#4555 = DIRECTION ( 'NONE',  ( -1.000000000000000000, 0.0000000000000000000, 0.0000000000000000000 ) ) ;
#4556 = ORIENTED_EDGE ( 'NONE', *, *, #6181, .T. ) ;
#4557 = ORIENTED_EDGE ( 'NONE', *, *, #1422, .T. ) ;
#4558 = EDGE_LOOP ( 'NONE', ( #5599, #3252, #6900, #6723 ) ) ;
#4559 = CARTESIAN_POINT ( 'NONE',  ( 1.204690800094122800, -1.000000000000005600, 0.0000000000000000000 ) ) ;
#4560 = LINE ( 'NONE', #8632, #9721 ) ;
#4561 = DIRECTION ( 'NONE',  ( 0.0000000000000000000, -1.000000000000000000, 0.0000000000000000000 ) ) ;
#4562 = CARTESIAN_POINT ( 'NONE',  ( 3.162798502545807600, 2.499999999999995600, -3.000000000000000000 ) ) ;
#4563 = ORIENTED_EDGE ( 'NONE', *, *, #12618, .T. ) ;
#4564 = ORIENTED_EDGE ( 'NONE', *, *, #11107, .T. ) ;
#4565 = DIRECTION ( 'NONE',  ( -0.0000000000000000000, -0.0000000000000000000, 1.000000000000000000 ) ) ;
#4566 = LINE ( 'NONE', #3339, #5755 ) ;
#4567 = VERTEX_POINT ( 'NONE', #4085 ) ;
#4568 = VERTEX_POINT ( 'NONE', #14031 ) ;
#4569 = DIRECTION ( 'NONE',  ( 1.000000000000000000, 0.0000000000000000000, 0.0000000000000000000 ) ) ;
#4570 = CARTESIAN_POINT ( 'NONE',  ( 0.0000000000000000000, -26.71477303807745000, 0.0000000000000000000 ) ) ;
#4571 = CARTESIAN_POINT ( 'NONE',  ( -8.350714915823104400, 0.0000000000000000000, 0.0000000000000000000 ) ) ;
#4572 = EDGE_CURVE ( 'NONE', #12879, #8818, #10110, .T. ) ;
#4573 = ORIENTED_EDGE ( 'NONE', *, *, #6175, .F. ) ;
#4574 = APPROVAL_PERSON_ORGANIZATION ( #7516, #12478, #13720 ) ;
#4575 = AXIS2_PLACEMENT_3D ( 'NONE', #9423, #6084, #13825 ) ;
#4576 = ORIENTED_EDGE ( 'NONE', *, *, #3175, .T. ) ;
#4577 = DIRECTION ( 'NONE',  ( 1.000000000000000000, 0.0000000000000000000, 0.0000000000000000000 ) ) ;
#4578 = CARTESIAN_POINT ( 'NONE',  ( 8.351756600579392400, 0.0000000000000000000, 0.0000000000000000000 ) ) ;
#4579 = ORIENTED_EDGE ( 'NONE', *, *, #13902, .T. ) ;
#4580 = ORIENTED_EDGE ( 'NONE', *, *, #4062, .T. ) ;
#4581 = CARTESIAN_POINT ( 'NONE',  ( 0.6717566005793898000, 8.670475782495849500E-017, 0.0000000000000000000 ) ) ;
#4583 = VECTOR ( 'NONE', #11369, 1000.000000000000000 ) ;
#4582 = LINE ( 'NONE', #10053, #2152 ) ;
#4584 = CARTESIAN_POINT ( 'NONE',  ( 0.6717566005793891300, 8.670475782495839600E-017, 0.0000000000000000000 ) ) ;
#4585 = ADVANCED_FACE ( 'NONE', ( #2859 ), #7444, .T. ) ;
#4586 = CARTESIAN_POINT ( 'NONE',  ( -0.8507149158221811700, 0.0000000000000000000, -0.1000000000000000100 ) ) ;
#4587 = ORIENTED_EDGE ( 'NONE', *, *, #720, .F. ) ;
#4588 = CARTESIAN_POINT ( 'NONE',  ( 8.171756600579392700, 0.0000000000000000000, -0.1000000000000000100 ) ) ;
#4589 = DIRECTION ( 'NONE',  ( 1.000000000000000000, 0.0000000000000000000, 0.0000000000000000000 ) ) ;
#4590 = EDGE_LOOP ( 'NONE', ( #12444, #10699, #704, #2743 ) ) ;
#4591 = ORIENTED_EDGE ( 'NONE', *, *, #5418, .T. ) ;
#4592 = DIRECTION ( 'NONE',  ( 0.0000000000000000000, -0.0000000000000000000, -1.000000000000000000 ) ) ;
#4593 = CARTESIAN_POINT ( 'NONE',  ( 3.483905883425152600, 1.034773038077438000, 0.0000000000000000000 ) ) ;
#4594 = VECTOR ( 'NONE', #2397, 1000.000000000000000 ) ;
#4595 = EDGE_CURVE ( 'NONE', #12913, #14001, #6295, .T. ) ;
#4596 = ORIENTED_EDGE ( 'NONE', *, *, #9046, .T. ) ;
#4597 = CARTESIAN_POINT ( 'NONE',  ( 0.0000000000000000000, 11.53477303807744600, 0.0000000000000000000 ) ) ;
#4599 = VECTOR ( 'NONE', #10424, 1000.000000000000000 ) ;
#4598 = LINE ( 'NONE', #8450, #461 ) ;
#4600 = VERTEX_POINT ( 'NONE', #11758 ) ;
#4601 = AXIS2_PLACEMENT_3D ( 'NONE', #10731, #7373, #751 ) ;
#4602 = FACE_OUTER_BOUND ( 'NONE', #11649, .T. ) ;
#4603 = EDGE_LOOP ( 'NONE', ( #4498, #12212, #6471, #1155 ) ) ;
#4604 = CARTESIAN_POINT ( 'NONE',  ( -8.351756600579429700, -13.03477303807744300, 0.0000000000000000000 ) ) ;
#4605 = DIRECTION ( 'NONE',  ( 1.000000000000000000, 1.734723475976806500E-015, 0.0000000000000000000 ) ) ;
#4606 = ORIENTED_EDGE ( 'NONE', *, *, #10518, .T. ) ;
#4607 = AXIS2_PLACEMENT_3D ( 'NONE', #13646, #9196, #9339 ) ;
#4608 = DIRECTION ( 'NONE',  ( 1.000000000000000000, 0.0000000000000000000, 0.0000000000000000000 ) ) ;
#4609 = FACE_OUTER_BOUND ( 'NONE', #7644, .T. ) ;
#4610 = DIRECTION ( 'NONE',  ( 0.0000000000000000000, 0.0000000000000000000, -1.000000000000000000 ) ) ;
#4611 = DIRECTION ( 'NONE',  ( 0.0000000000000000000, -1.000000000000000000, 0.0000000000000000000 ) ) ;
#4612 = EDGE_LOOP ( 'NONE', ( #10264, #772, #11096, #6312 ) ) ;
#4613 = VECTOR ( 'NONE', #5242, 1000.000000000000000 ) ;
#4614 = CARTESIAN_POINT ( 'NONE',  ( 8.171756600579392700, 14.53477303807744100, -0.1000000000000000100 ) ) ;
#4616 = LINE ( 'NONE', #12529, #10458 ) ;
#4615 = FACE_OUTER_BOUND ( 'NONE', #3136, .T. ) ;
#4617 = DIRECTION ( 'NONE',  ( -2.312964634635743000E-016, 1.000000000000000000, 0.0000000000000000000 ) ) ;
#4618 = EDGE_LOOP ( 'NONE', ( #13073, #13827, #5212, #14099 ) ) ;
#4619 = DIRECTION ( 'NONE',  ( -1.000000000000000000, 0.0000000000000000000, 0.0000000000000000000 ) ) ;
#4620 = EDGE_CURVE ( 'NONE', #9444, #12342, #10599, .T. ) ;
#4621 = VECTOR ( 'NONE', #14091, 1000.000000000000000 ) ;
#4622 = ORIENTED_EDGE ( 'NONE', *, *, #2429, .T. ) ;
#4623 = EDGE_CURVE ( 'NONE', #3903, #13485, #9428, .T. ) ;
#4624 = ORIENTED_EDGE ( 'NONE', *, *, #9223, .T. ) ;
#4625 = DIRECTION ( 'NONE',  ( 0.0000000000000000000, 0.0000000000000000000, -1.000000000000000000 ) ) ;
#4626 = PLANE ( 'NONE',  #7036 ) ;
#4627 = EDGE_CURVE ( 'NONE', #7853, #4393, #4412, .T. ) ;
#4628 = DIRECTION ( 'NONE',  ( 1.000000000000000000, 0.0000000000000000000, 0.0000000000000000000 ) ) ;
#4629 = DIRECTION ( 'NONE',  ( 1.000000000000000000, 0.0000000000000000000, 0.0000000000000000000 ) ) ;
#4630 = LINE ( 'NONE', #12136, #8272 ) ;
#4631 = PLANE ( 'NONE',  #13655 ) ;
#4632 = VECTOR ( 'NONE', #13017, 1000.000000000000000 ) ;
#4633 = FACE_OUTER_BOUND ( 'NONE', #12927, .T. ) ;
#4634 = ADVANCED_FACE ( 'NONE', ( #9925 ), #13119, .F. ) ;
#4635 = EDGE_CURVE ( 'NONE', #2306, #1816, #10262, .T. ) ;
#4636 = ORIENTED_EDGE ( 'NONE', *, *, #1492, .F. ) ;
#4637 = VECTOR ( 'NONE', #11482, 1000.000000000000000 ) ;
#4638 = CARTESIAN_POINT ( 'NONE',  ( 23.90999999999998600, 0.0000000000000000000, -0.1000000000000000100 ) ) ;
#4639 = VERTEX_POINT ( 'NONE', #9906 ) ;
#4640 = CARTESIAN_POINT ( 'NONE',  ( -8.170714915823106500, 0.0000000000000000000, -0.1000000000000000100 ) ) ;
#4641 = VECTOR ( 'NONE', #3245, 1000.000000000000000 ) ;
#4642 = LINE ( 'NONE', #1606, #7422 ) ;
#4643 = VECTOR ( 'NONE', #687, 1000.000000000000000 ) ;
#4644 = ORIENTED_EDGE ( 'NONE', *, *, #13546, .F. ) ;
#4645 = ORIENTED_EDGE ( 'NONE', *, *, #6386, .T. ) ;
#4646 = CARTESIAN_POINT ( 'NONE',  ( -8.351756600579429700, -10.03477303807744600, -0.1000000000000000100 ) ) ;
#4647 = EDGE_LOOP ( 'NONE', ( #11289, #8486, #10136, #8207 ) ) ;
#4648 = ORIENTED_EDGE ( 'NONE', *, *, #2362, .F. ) ;
#4649 = ADVANCED_FACE ( 'NONE', ( #14208 ), #7009, .F. ) ;
#4650 = DIRECTION ( 'NONE',  ( 0.0000000000000000000, -1.000000000000000000, 0.0000000000000000000 ) ) ;
#4651 = EDGE_CURVE ( 'NONE', #4411, #10785, #10940, .T. ) ;
#4652 = CC_DESIGN_APPROVAL ( #12080, ( #3636 ) ) ;
#4653 = LINE ( 'NONE', #5564, #6895 ) ;
#4654 = CARTESIAN_POINT ( 'NONE',  ( 38.49999999999999300, -15.00000000000000000, -3.000000000000000000 ) ) ;
#4655 = ORIENTED_EDGE ( 'NONE', *, *, #14212, .F. ) ;
#4656 = VECTOR ( 'NONE', #8822, 1000.000000000000000 ) ;
#4657 = CARTESIAN_POINT ( 'NONE',  ( -8.170714915823106500, 14.53477303807744100, -0.1000000000000000100 ) ) ;
#4658 = ORIENTED_EDGE ( 'NONE', *, *, #10032, .T. ) ;
#4659 = DIRECTION ( 'NONE',  ( 1.000000000000000000, 0.0000000000000000000, 0.0000000000000000000 ) ) ;
#4660 = ADVANCED_FACE ( 'NONE', ( #7704 ), #8668, .T. ) ;
#4661 = CARTESIAN_POINT ( 'NONE',  ( 8.171756600579392700, 0.0000000000000000000, -0.1000000000000000100 ) ) ;
#4662 = ORIENTED_EDGE ( 'NONE', *, *, #11342, .T. ) ;
#4663 = PLANE ( 'NONE',  #11559 ) ;
#4664 = CARTESIAN_POINT ( 'NONE',  ( 2.482936281965425600E-014, -31.58999999999997900, -0.1000000000000000100 ) ) ;
#4665 = VECTOR ( 'NONE', #10357, 1000.000000000000000 ) ;
#4666 = DIRECTION ( 'NONE',  ( 0.0000000000000000000, 1.000000000000000000, 0.0000000000000000000 ) ) ;
#4667 = ORIENTED_EDGE ( 'NONE', *, *, #12996, .F. ) ;
#4668 = AXIS2_PLACEMENT_3D ( 'NONE', #6506, #5426, #11912 ) ;
#4669 = DIRECTION ( 'NONE',  ( 1.000000000000000000, 0.0000000000000000000, 0.0000000000000000000 ) ) ;
#4670 = ORIENTED_EDGE ( 'NONE', *, *, #1556, .F. ) ;
#4671 = DIRECTION ( 'NONE',  ( -1.000000000000000000, 0.0000000000000000000, 0.0000000000000000000 ) ) ;
#4672 = ORIENTED_EDGE ( 'NONE', *, *, #13952, .T. ) ;
#4673 = CARTESIAN_POINT ( 'NONE',  ( -9.500000000000003600, 15.00000000000000000, -3.000000000000000000 ) ) ;
#4674 = CARTESIAN_POINT ( 'NONE',  ( 0.6717566005793923500, 19.21477303807744300, -0.1000000000000000100 ) ) ;
#4675 = VECTOR ( 'NONE', #9033, 1000.000000000000000 ) ;
#4676 = EDGE_CURVE ( 'NONE', #5428, #13132, #11628, .T. ) ;
#4677 = DIRECTION ( 'NONE',  ( -0.0000000000000000000, -0.0000000000000000000, 1.000000000000000000 ) ) ;
#4678 = DIRECTION ( 'NONE',  ( -0.0000000000000000000, -0.0000000000000000000, 1.000000000000000000 ) ) ;
#4679 = EDGE_CURVE ( 'NONE', #13637, #294, #2171, .T. ) ;
#4680 = VECTOR ( 'NONE', #11184, 1000.000000000000000 ) ;
#4681 = DIRECTION ( 'NONE',  ( -0.0000000000000000000, 0.0000000000000000000, 1.000000000000000000 ) ) ;
#4682 = CARTESIAN_POINT ( 'NONE',  ( 0.8517566005793882900, 1.399206601177332700E-016, -0.1000000000000000100 ) ) ;
#4683 = CARTESIAN_POINT ( 'NONE',  ( -0.6707149158231057200, 20.53477303807744300, 0.0000000000000000000 ) ) ;
#4684 = VECTOR ( 'NONE', #8345, 1000.000000000000000 ) ;
#4685 = VECTOR ( 'NONE', #2088, 1000.000000000000000 ) ;
#4686 = ADVANCED_FACE ( 'NONE', ( #12683 ), #12146, .F. ) ;
#4687 = DIRECTION ( 'NONE',  ( 1.000000000000000000, 0.0000000000000000000, 0.0000000000000000000 ) ) ;
#4688 = EDGE_CURVE ( 'NONE', #4242, #365, #8734, .T. ) ;
#4689 = DIRECTION ( 'NONE',  ( 0.0000000000000000000, 1.000000000000000000, -0.0000000000000000000 ) ) ;
#4690 = CARTESIAN_POINT ( 'NONE',  ( 0.8517566005793921800, -17.71477303807743900, -0.1000000000000000100 ) ) ;
#4691 = CARTESIAN_POINT ( 'NONE',  ( 3.162277660169156700, -1.000000000000011800, -3.000000000000000000 ) ) ;
#4692 = EDGE_CURVE ( 'NONE', #8801, #277, #9757, .T. ) ;
#4693 = ORIENTED_EDGE ( 'NONE', *, *, #4889, .T. ) ;
#4694 = LINE ( 'NONE', #5587, #11731 ) ;
#4695 = EDGE_CURVE ( 'NONE', #7513, #10904, #3554, .T. ) ;
#4696 = VECTOR ( 'NONE', #12650, 1000.000000000000000 ) ;
#4697 = ORIENTED_EDGE ( 'NONE', *, *, #8492, .F. ) ;
#4698 = DIRECTION ( 'NONE',  ( 1.000000000000000000, 0.0000000000000000000, 0.0000000000000000000 ) ) ;
#4699 = LINE ( 'NONE', #29, #4545 ) ;
#4700 = AXIS2_PLACEMENT_3D ( 'NONE', #8123, #6905, #13427 ) ;
#4701 = CARTESIAN_POINT ( 'NONE',  ( 8.351756600579392400, 0.0000000000000000000, -0.1000000000000000100 ) ) ;
#4702 = VERTEX_POINT ( 'NONE', #4270 ) ;
#4703 = ORIENTED_EDGE ( 'NONE', *, *, #13416, .T. ) ;
#4704 = ADVANCED_FACE ( 'NONE', ( #1147 ), #6487, .T. ) ;
#4706 = FACE_OUTER_BOUND ( 'NONE', #12883, .T. ) ;
#4705 = CARTESIAN_POINT ( 'NONE',  ( -11.67175660057942600, -26.53477303807745000, -0.1000000000000000100 ) ) ;
#4707 = CARTESIAN_POINT ( 'NONE',  ( 34.99999999999999300, 30.99999999999999600, -3.000000000000000000 ) ) ;
#4708 = CARTESIAN_POINT ( 'NONE',  ( 0.7743473150475203000, 1.250508054722739400, -3.000000000000000000 ) ) ;
#4709 = VERTEX_POINT ( 'NONE', #13221 ) ;
#4710 = EDGE_CURVE ( 'NONE', #917, #13498, #6650, .T. ) ;
#4711 = EDGE_CURVE ( 'NONE', #8255, #3487, #13875, .T. ) ;
#4712 = CARTESIAN_POINT ( 'NONE',  ( -0.0000000000000000000, 17.71477303807743900, 0.0000000000000000000 ) ) ;
#4713 = LINE ( 'NONE', #710, #1105 ) ;
#4714 = ORIENTED_EDGE ( 'NONE', *, *, #8607, .F. ) ;
#4715 = VERTEX_POINT ( 'NONE', #3303 ) ;
#4716 = ADVANCED_FACE ( 'NONE', ( #2528 ), #7768, .F. ) ;
#4717 = CARTESIAN_POINT ( 'NONE',  ( 23.90999999999999300, 31.41000000000000700, -0.1000000000000000100 ) ) ;
#4718 = ORIENTED_EDGE ( 'NONE', *, *, #398, .T. ) ;
#4719 = CARTESIAN_POINT ( 'NONE',  ( 19.50000000000000000, 0.0000000000000000000, -2.500000000000000000 ) ) ;
#4720 = DIRECTION ( 'NONE',  ( 0.0000000000000000000, 1.000000000000000000, -0.0000000000000000000 ) ) ;
#4721 = FACE_OUTER_BOUND ( 'NONE', #6597, .T. ) ;
#4722 = EDGE_CURVE ( 'NONE', #6822, #352, #3897, .T. ) ;
#4723 = EDGE_LOOP ( 'NONE', ( #7035, #2526, #13938, #1654 ) ) ;
#4724 = CARTESIAN_POINT ( 'NONE',  ( 0.0000000000000000000, 1.214773038077438000, -0.1000000000000000100 ) ) ;
#4725 = CARTESIAN_POINT ( 'NONE',  ( 8.171756600579392700, 20.53477303807744300, 0.0000000000000000000 ) ) ;
#4726 = VERTEX_POINT ( 'NONE', #6624 ) ;
#4727 = FACE_OUTER_BOUND ( 'NONE', #12131, .T. ) ;
#4728 = ORIENTED_EDGE ( 'NONE', *, *, #11111, .T. ) ;
#4729 = CARTESIAN_POINT ( 'NONE',  ( 0.0000000000000000000, 31.41000000000000700, 0.0000000000000000000 ) ) ;
#4730 = VERTEX_POINT ( 'NONE', #107 ) ;
#4731 = ORIENTED_EDGE ( 'NONE', *, *, #4991, .T. ) ;
#4732 = DIRECTION ( 'NONE',  ( -0.0000000000000000000, -0.0000000000000000000, 1.000000000000000000 ) ) ;
#4733 = ORIENTED_EDGE ( 'NONE', *, *, #6921, .F. ) ;
#4734 = LOCAL_TIME ( 14, 9, 58.00000000000000000, #2147 ) ;
#4735 = DIRECTION ( 'NONE',  ( 0.0000000000000000000, -1.000000000000000000, 0.0000000000000000000 ) ) ;
#4736 = CARTESIAN_POINT ( 'NONE',  ( 8.351756600579392400, -19.03477303807744300, -0.1000000000000000100 ) ) ;
#4737 = PLANE ( 'NONE',  #1122 ) ;
#4738 = CARTESIAN_POINT ( 'NONE',  ( 0.0000000000000000000, -26.53477303807745000, 0.0000000000000000000 ) ) ;
#4739 = EDGE_LOOP ( 'NONE', ( #9851, #7684, #13504, #10710 ) ) ;
#4740 = CARTESIAN_POINT ( 'NONE',  ( -4.517018672145639800, 3.142857142858237000, -3.000000000000000000 ) ) ;
#4741 = AXIS2_PLACEMENT_3D ( 'NONE', #5911, #8058, #11433 ) ;
#4742 = VERTEX_POINT ( 'NONE', #7812 ) ;
#4744 = VECTOR ( 'NONE', #13297, 1000.000000000000000 ) ;
#4743 = VECTOR ( 'NONE', #5860, 1000.000000000000000 ) ;
#4745 = CARTESIAN_POINT ( 'NONE',  ( 11.17175660057939300, 5.534773038077442000, -0.1000000000000000100 ) ) ;
#4746 = ORIENTED_EDGE ( 'NONE', *, *, #7254, .T. ) ;
#4747 = ORIENTED_EDGE ( 'NONE', *, *, #3901, .F. ) ;
#4748 = ORIENTED_EDGE ( 'NONE', *, *, #5786, .T. ) ;
#4749 = COORDINATED_UNIVERSAL_TIME_OFFSET ( 1, 0, .AHEAD. ) ;
#4750 = ORIENTED_EDGE ( 'NONE', *, *, #7006, .F. ) ;
#4751 = CARTESIAN_POINT ( 'NONE',  ( 4.351756600579334700, 0.0000000000000000000, -0.1000000000000000100 ) ) ;
#4752 = PLANE ( 'NONE',  #11156 ) ;
#4753 = ORIENTED_EDGE ( 'NONE', *, *, #8023, .F. ) ;
#4754 = EDGE_CURVE ( 'NONE', #8404, #5037, #8899, .T. ) ;
#4756 = FACE_OUTER_BOUND ( 'NONE', #12991, .T. ) ;
#4755 = VECTOR ( 'NONE', #14219, 1000.000000000000000 ) ;
#4757 = DIRECTION ( 'NONE',  ( 0.0000000000000000000, 1.000000000000000000, -0.0000000000000000000 ) ) ;
#4758 = PLANE ( 'NONE',  #1085 ) ;
#4759 = CARTESIAN_POINT ( 'NONE',  ( 8.171756600579392700, -14.53477303807744100, -0.1000000000000000100 ) ) ;
#4760 = ORIENTED_EDGE ( 'NONE', *, *, #11493, .F. ) ;
#4761 = EDGE_CURVE ( 'NONE', #754, #4180, #11792, .T. ) ;
#4762 = VECTOR ( 'NONE', #9556, 1000.000000000000000 ) ;
#4763 = ORIENTED_EDGE ( 'NONE', *, *, #10736, .F. ) ;
#4764 = ORIENTED_EDGE ( 'NONE', *, *, #4886, .F. ) ;
#4765 = VERTEX_POINT ( 'NONE', #10017 ) ;
#4766 = ADVANCED_FACE ( 'NONE', ( #8054 ), #8960, .T. ) ;
#4767 = AXIS2_PLACEMENT_3D ( 'NONE', #11150, #8969, #3466 ) ;
#4768 = DIRECTION ( 'NONE',  ( 0.0000000000000000000, -0.0000000000000000000, 1.000000000000000000 ) ) ;
#4769 = ORIENTED_EDGE ( 'NONE', *, *, #225, .T. ) ;
#4770 = ORIENTED_EDGE ( 'NONE', *, *, #2950, .T. ) ;
#4771 = DIRECTION ( 'NONE',  ( -0.0000000000000000000, -0.0000000000000000000, 1.000000000000000000 ) ) ;
#4772 = DIRECTION ( 'NONE',  ( -1.000000000000000000, -2.040851148208008200E-016, 0.0000000000000000000 ) ) ;
#4773 = LINE ( 'NONE', #12109, #11118 ) ;
#4774 = DIRECTION ( 'NONE',  ( 0.0000000000000000000, 1.000000000000000000, -0.0000000000000000000 ) ) ;
#4775 = VERTEX_POINT ( 'NONE', #5614 ) ;
#4776 = CARTESIAN_POINT ( 'NONE',  ( 0.0000000000000000000, 5.714773038077441700, -0.1000000000000000100 ) ) ;
#4778 = FACE_OUTER_BOUND ( 'NONE', #8898, .T. ) ;
#4777 = LINE ( 'NONE', #1726, #11645 ) ;
#4779 = ORIENTED_EDGE ( 'NONE', *, *, #2520, .F. ) ;
#4780 = LINE ( 'NONE', #13814, #7558 ) ;
#4781 = EDGE_LOOP ( 'NONE', ( #98, #6160, #3534, #14042 ) ) ;
#4782 = DIRECTION ( 'NONE',  ( -0.0000000000000000000, 0.0000000000000000000, 1.000000000000000000 ) ) ;
#4783 = DIRECTION ( 'NONE',  ( 9.637352644315595200E-017, -1.000000000000000000, 0.0000000000000000000 ) ) ;
#4784 = ORIENTED_EDGE ( 'NONE', *, *, #6535, .T. ) ;
#4785 = EDGE_CURVE ( 'NONE', #11537, #2468, #9248, .T. ) ;
#4786 = EDGE_CURVE ( 'NONE', #3740, #2684, #978, .T. ) ;
#4787 = CARTESIAN_POINT ( 'NONE',  ( -8.350714915823104400, 0.0000000000000000000, -0.1000000000000000100 ) ) ;
#4788 = ORIENTED_EDGE ( 'NONE', *, *, #9480, .F. ) ;
#4789 = LINE ( 'NONE', #14134, #12531 ) ;
#4790 = EDGE_CURVE ( 'NONE', #1917, #2428, #299, .T. ) ;
#4791 = VECTOR ( 'NONE', #7387, 1000.000000000000000 ) ;
#4792 = LINE ( 'NONE', #3634, #3915 ) ;
#4793 = DIRECTION ( 'NONE',  ( -1.000000000000000000, 0.0000000000000000000, 0.0000000000000000000 ) ) ;
#4794 = DIRECTION ( 'NONE',  ( 0.0000000000000000000, 0.0000000000000000000, 1.000000000000000000 ) ) ;
#4795 = ORIENTED_EDGE ( 'NONE', *, *, #10693, .T. ) ;
#4796 = CIRCLE ( 'NONE', #2776, 1.500000000000001300 ) ;
#4797 = CARTESIAN_POINT ( 'NONE',  ( 0.8517566005793924000, 14.71477303807744100, -0.1000000000000000100 ) ) ;
#4798 = VERTEX_POINT ( 'NONE', #1360 ) ;
#4799 = CARTESIAN_POINT ( 'NONE',  ( -35.00000000000000000, -30.99999999999999600, 0.0000000000000000000 ) ) ;
#4800 = VERTEX_POINT ( 'NONE', #164 ) ;
#4801 = ADVANCED_FACE ( 'NONE', ( #6138 ), #8907, .T. ) ;
#4802 = VECTOR ( 'NONE', #11799, 1000.000000000000000 ) ;
#4803 = CIRCLE ( 'NONE', #4812, 14.49999999999999800 ) ;
#4804 = DIRECTION ( 'NONE',  ( 0.0000000000000000000, 1.000000000000000000, -0.0000000000000000000 ) ) ;
#4805 = EDGE_CURVE ( 'NONE', #11962, #400, #127, .T. ) ;
#4806 = LINE ( 'NONE', #11623, #13231 ) ;
#4807 = ORIENTED_EDGE ( 'NONE', *, *, #4328, .T. ) ;
#4808 = ORIENTED_EDGE ( 'NONE', *, *, #2663, .T. ) ;
#4809 = VERTEX_POINT ( 'NONE', #1410 ) ;
#4810 = CARTESIAN_POINT ( 'NONE',  ( 34.99999999999999300, 30.99999999999999600, 0.0000000000000000000 ) ) ;
#4811 = VERTEX_POINT ( 'NONE', #13450 ) ;
#4812 = AXIS2_PLACEMENT_3D ( 'NONE', #5139, #13973, #6284 ) ;
#4813 = CARTESIAN_POINT ( 'NONE',  ( -0.6707149158231057200, 28.21477303807745000, 0.0000000000000000000 ) ) ;
#4814 = DIRECTION ( 'NONE',  ( 1.000000000000000000, 0.0000000000000000000, 0.0000000000000000000 ) ) ;
#4815 = CARTESIAN_POINT ( 'NONE',  ( 4.662798502545808100, 2.499999999999995600, -3.000000000000000000 ) ) ;
#4816 = VECTOR ( 'NONE', #11563, 1000.000000000000000 ) ;
#4817 = DIRECTION ( 'NONE',  ( 1.000000000000000000, 0.0000000000000000000, 0.0000000000000000000 ) ) ;
#4818 = EDGE_CURVE ( 'NONE', #5075, #10503, #4582, .T. ) ;
#4819 = LINE ( 'NONE', #13663, #9642 ) ;
#4820 = EDGE_LOOP ( 'NONE', ( #9997, #4949, #7375, #2373 ) ) ;
#4821 = VECTOR ( 'NONE', #1653, 1000.000000000000000 ) ;
#4822 = VERTEX_POINT ( 'NONE', #5710 ) ;
#4823 = DIRECTION ( 'NONE',  ( -1.000000000000000000, 0.0000000000000000000, 0.0000000000000000000 ) ) ;
#4824 = ORIENTED_EDGE ( 'NONE', *, *, #13842, .F. ) ;
#4825 = PLANE ( 'NONE',  #3563 ) ;
#4826 = DIRECTION ( 'NONE',  ( 0.0000000000000000000, -0.0000000000000000000, -1.000000000000000000 ) ) ;
#4827 = CARTESIAN_POINT ( 'NONE',  ( 0.0000000000000000000, -17.53477303807743900, -0.1000000000000000100 ) ) ;
#4828 = ORIENTED_EDGE ( 'NONE', *, *, #7101, .F. ) ;
#4829 = CARTESIAN_POINT ( 'NONE',  ( -40.00000000000000700, -36.00000000000000000, 0.0000000000000000000 ) ) ;
#4830 = DATE_TIME_ROLE ( 'creation_date' ) ;
#4831 = VECTOR ( 'NONE', #8631, 1000.000000000000000 ) ;
#4832 = CARTESIAN_POINT ( 'NONE',  ( 9.851756600579390600, 23.71477303807744600, -0.1000000000000000100 ) ) ;
#4833 = DIRECTION ( 'NONE',  ( -0.0000000000000000000, -0.0000000000000000000, 1.000000000000000000 ) ) ;
#4834 = LINE ( 'NONE', #3572, #6719 ) ;
#4835 = ORIENTED_EDGE ( 'NONE', *, *, #8592, .F. ) ;
#4836 = LINE ( 'NONE', #5627, #1914 ) ;
#4837 = EDGE_LOOP ( 'NONE', ( #2229, #12553, #10302, #4563 ) ) ;
#4838 = EDGE_CURVE ( 'NONE', #3204, #13233, #13171, .T. ) ;
#4839 = APPROVAL ( #12524, 'UNKNOWN' ) ;
#4840 = VERTEX_POINT ( 'NONE', #9045 ) ;
#4841 = ORIENTED_EDGE ( 'NONE', *, *, #5615, .T. ) ;
#4842 = ADVANCED_FACE ( 'NONE', ( #8556 ), #3011, .F. ) ;
#4843 = DIRECTION ( 'NONE',  ( 0.0000000000000000000, 0.0000000000000000000, -1.000000000000000000 ) ) ;
#4844 = PLANE ( 'NONE',  #4196 ) ;
#4845 = DIRECTION ( 'NONE',  ( -0.0000000000000000000, -0.0000000000000000000, 1.000000000000000000 ) ) ;
#4846 = LINE ( 'NONE', #5698, #8146 ) ;
#4847 = ORIENTED_EDGE ( 'NONE', *, *, #3901, .T. ) ;
#4848 = DIRECTION ( 'NONE',  ( 0.0000000000000000000, 1.000000000000000000, -0.0000000000000000000 ) ) ;
#4849 = LINE ( 'NONE', #6853, #13275 ) ;
#4850 = EDGE_CURVE ( 'NONE', #14216, #1239, #4220, .T. ) ;
#4851 = CARTESIAN_POINT ( 'NONE',  ( 0.0000000000000000000, 17.53477303807743900, 0.0000000000000000000 ) ) ;
#4852 = AXIS2_PLACEMENT_3D ( 'NONE', #3375, #2316, #6649 ) ;
#4853 = CARTESIAN_POINT ( 'NONE',  ( -35.00000000000000000, -30.99999999999999600, -3.000000000000000000 ) ) ;
#4854 = DIRECTION ( 'NONE',  ( 1.000000000000000000, 0.0000000000000000000, 0.0000000000000000000 ) ) ;
#4855 = FACE_OUTER_BOUND ( 'NONE', #601, .T. ) ;
#4856 = DIRECTION ( 'NONE',  ( 1.000000000000000000, 1.271039660776348600E-016, 0.0000000000000000000 ) ) ;
#4857 = CARTESIAN_POINT ( 'NONE',  ( -8.350714915823104400, 0.0000000000000000000, 0.0000000000000000000 ) ) ;
#4858 = LINE ( 'NONE', #2877, #3477 ) ;
#4859 = EDGE_CURVE ( 'NONE', #7081, #10117, #13511, .T. ) ;
#4860 = DIRECTION ( 'NONE',  ( 0.0000000000000000000, 0.0000000000000000000, 1.000000000000000000 ) ) ;
#4861 = PLANE ( 'NONE',  #2581 ) ;
#4862 = EDGE_CURVE ( 'NONE', #10117, #499, #12669, .T. ) ;
#4863 = CARTESIAN_POINT ( 'NONE',  ( 9.851756600579390600, -22.03477303807744300, -0.1000000000000000100 ) ) ;
#4864 = FACE_OUTER_BOUND ( 'NONE', #8978, .T. ) ;
#4865 = DIRECTION ( 'NONE',  ( 0.0000000000000000000, 1.000000000000000000, 0.0000000000000000000 ) ) ;
#4866 = EDGE_CURVE ( 'NONE', #10939, #13314, #5607, .T. ) ;
#4867 = VECTOR ( 'NONE', #11898, 1000.000000000000000 ) ;
#4868 = CARTESIAN_POINT ( 'NONE',  ( 14.35175660057939200, 0.0000000000000000000, -0.1000000000000000100 ) ) ;
#4869 = CARTESIAN_POINT ( 'NONE',  ( -9.891465856090638100E-014, -0.9999999999999742400, -3.000000000000000000 ) ) ;
#4870 = VECTOR ( 'NONE', #4814, 1000.000000000000000 ) ;
#4871 = PERSON_AND_ORGANIZATION_ROLE ( 'classification_officer' ) ;
#4872 = DIRECTION ( 'NONE',  ( 0.0000000000000000000, 0.0000000000000000000, 1.000000000000000000 ) ) ;
#4874 = ORIENTED_EDGE ( 'NONE', *, *, #2207, .T. ) ;
#4873 = AXIS2_PLACEMENT_3D ( 'NONE', #2568, #12520, #10253 ) ;
#4875 = DIRECTION ( 'NONE',  ( 0.0000000000000000000, 1.000000000000000000, 0.0000000000000000000 ) ) ;
#4876 = ORIENTED_EDGE ( 'NONE', *, *, #95, .F. ) ;
#4877 = LINE ( 'NONE', #9996, #8354 ) ;
#4878 = ORIENTED_EDGE ( 'NONE', *, *, #3096, .F. ) ;
#4879 = VECTOR ( 'NONE', #831, 1000.000000000000000 ) ;
#4880 = CARTESIAN_POINT ( 'NONE',  ( 0.8517566005793924000, 0.0000000000000000000, 0.0000000000000000000 ) ) ;
#4881 = DIRECTION ( 'NONE',  ( -0.0000000000000000000, -0.0000000000000000000, 1.000000000000000000 ) ) ;
#4882 = EDGE_CURVE ( 'NONE', #8348, #2880, #14034, .T. ) ;
#4883 = VECTOR ( 'NONE', #11768, 1000.000000000000000 ) ;
#4884 = CARTESIAN_POINT ( 'NONE',  ( -14.17071491582310600, 2.534773038077437600, 0.0000000000000000000 ) ) ;
#4885 = DIRECTION ( 'NONE',  ( -1.000000000000000000, -1.290716872006552300E-016, 0.0000000000000000000 ) ) ;
#4886 = EDGE_CURVE ( 'NONE', #8222, #1833, #616, .T. ) ;
#4887 = EDGE_LOOP ( 'NONE', ( #11619, #3855, #7823, #12305 ) ) ;
#4888 = CARTESIAN_POINT ( 'NONE',  ( -0.0000000000000000000, 11.71477303807744400, 0.0000000000000000000 ) ) ;
#4889 = EDGE_CURVE ( 'NONE', #10969, #12085, #11271, .T. ) ;
#4890 = AXIS2_PLACEMENT_3D ( 'NONE', #8000, #6932, #8056 ) ;
#4891 = ORIENTED_EDGE ( 'NONE', *, *, #13509, .F. ) ;
#4892 = FACE_OUTER_BOUND ( 'NONE', #608, .T. ) ;
#4893 = CARTESIAN_POINT ( 'NONE',  ( 8.171756600579392700, 0.0000000000000000000, 0.0000000000000000000 ) ) ;
#4894 = AXIS2_PLACEMENT_3D ( 'NONE', #8227, #3960, #12722 ) ;
#4895 = EDGE_CURVE ( 'NONE', #6306, #6463, #11456, .T. ) ;
#4896 = DIRECTION ( 'NONE',  ( 0.0000000000000000000, 0.0000000000000000000, -1.000000000000000000 ) ) ;
#4897 = FACE_OUTER_BOUND ( 'NONE', #3028, .T. ) ;
#4898 = CARTESIAN_POINT ( 'NONE',  ( -9.891465856090638100E-014, -0.9999999999999742400, 0.0000000000000000000 ) ) ;
#4899 = EDGE_LOOP ( 'NONE', ( #9475, #1495, #13390, #2916 ) ) ;
#4900 = CARTESIAN_POINT ( 'NONE',  ( 14.35175660057939200, 1.034773038077438000, 0.0000000000000000000 ) ) ;
#4901 = VERTEX_POINT ( 'NONE', #12637 ) ;
#4902 = ORIENTED_EDGE ( 'NONE', *, *, #14000, .T. ) ;
#4903 = CARTESIAN_POINT ( 'NONE',  ( 0.6717566005793923500, 19.21477303807744300, 0.0000000000000000000 ) ) ;
#4904 = CARTESIAN_POINT ( 'NONE',  ( 9.351756600579392400, 0.0000000000000000000, -0.1000000000000000100 ) ) ;
#4905 = EDGE_LOOP ( 'NONE', ( #10157, #13692, #10203, #13850 ) ) ;
#4906 = ADVANCED_FACE ( 'NONE', ( #8228 ), #3738, .T. ) ;
#4907 = EDGE_CURVE ( 'NONE', #9219, #6503, #5260, .T. ) ;
#4908 = CARTESIAN_POINT ( 'NONE',  ( 1.251563616299780400E-015, -7.214773038077730400, -0.1000000000000000100 ) ) ;
#4909 = VERTEX_POINT ( 'NONE', #10228 ) ;
#4910 = EDGE_LOOP ( 'NONE', ( #5435, #4199, #11617, #3000 ) ) ;
#4911 = CARTESIAN_POINT ( 'NONE',  ( -3.161756817788284700, 0.9999999999999956700, 0.0000000000000000000 ) ) ;
#4913 = VECTOR ( 'NONE', #6303, 1000.000000000000000 ) ;
#4912 = CYLINDRICAL_SURFACE ( 'NONE', #8827, 14.49999999999999800 ) ;
#4914 = CARTESIAN_POINT ( 'NONE',  ( 0.0000000000000000000, -1.250000000000004000, 0.0000000000000000000 ) ) ;
#4915 = ORIENTED_EDGE ( 'NONE', *, *, #10854, .F. ) ;
#4916 = PLANE ( 'NONE',  #10950 ) ;
#4917 = CARTESIAN_POINT ( 'NONE',  ( 0.0000000000000000000, 14.71477303807744100, -0.1000000000000000100 ) ) ;
#4918 = ORIENTED_EDGE ( 'NONE', *, *, #505, .T. ) ;
#4919 = EDGE_CURVE ( 'NONE', #9139, #9136, #2512, .T. ) ;
#4920 = ORIENTED_EDGE ( 'NONE', *, *, #10086, .T. ) ;
#4921 = MECHANICAL_CONTEXT ( 'NONE', #10495, 'mechanical' ) ;
#4922 = APPROVAL_PERSON_ORGANIZATION ( #6116, #13953, #11580 ) ;
#4923 = PLANE ( 'NONE',  #10189 ) ;
#4924 = VERTEX_POINT ( 'NONE', #10417 ) ;
#4925 = CARTESIAN_POINT ( 'NONE',  ( -0.0000000000000000000, 14.71477303807744100, 0.0000000000000000000 ) ) ;
#4926 = ORIENTED_EDGE ( 'NONE', *, *, #12770, .T. ) ;
#4928 = LINE ( 'NONE', #1537, #8723 ) ;
#4927 = VECTOR ( 'NONE', #13359, 1000.000000000000000 ) ;
#4929 = ORIENTED_EDGE ( 'NONE', *, *, #3497, .T. ) ;
#4930 = ORIENTED_EDGE ( 'NONE', *, *, #2693, .T. ) ;
#4931 = DIRECTION ( 'NONE',  ( 0.0000000000000000000, -0.0000000000000000000, -1.000000000000000000 ) ) ;
#4932 = CARTESIAN_POINT ( 'NONE',  ( 9.351756600579392400, 0.0000000000000000000, -0.1000000000000000100 ) ) ;
#4933 = ORIENTED_EDGE ( 'NONE', *, *, #13026, .F. ) ;
#4934 = LOCAL_TIME ( 14, 9, 58.00000000000000000, #808 ) ;
#4935 = CARTESIAN_POINT ( 'NONE',  ( 8.351756600579392400, 19.03477303807744300, 0.0000000000000000000 ) ) ;
#4936 = ADVANCED_FACE ( 'NONE', ( #13350 ), #3827, .T. ) ;
#4937 = FACE_OUTER_BOUND ( 'NONE', #7884, .T. ) ;
#4938 = DIRECTION ( 'NONE',  ( 0.0000000000000000000, 0.0000000000000000000, 1.000000000000000000 ) ) ;
#4939 = ORIENTED_EDGE ( 'NONE', *, *, #305, .T. ) ;
#4941 = FACE_OUTER_BOUND ( 'NONE', #11095, .T. ) ;
#4940 = VECTOR ( 'NONE', #8394, 1000.000000000000000 ) ;
#4942 = ORIENTED_EDGE ( 'NONE', *, *, #5138, .F. ) ;
#4943 = CARTESIAN_POINT ( 'NONE',  ( 0.0000000000000000000, 20.71477303807744300, -0.1000000000000000100 ) ) ;
#4944 = VECTOR ( 'NONE', #10775, 1000.000000000000000 ) ;
#4945 = ORIENTED_EDGE ( 'NONE', *, *, #8925, .F. ) ;
#4946 = ORIENTED_EDGE ( 'NONE', *, *, #5914, .T. ) ;
#4947 = CARTESIAN_POINT ( 'NONE',  ( 38.49999999999999300, 15.00000000000000000, 0.0000000000000000000 ) ) ;
#4948 = FACE_OUTER_BOUND ( 'NONE', #3147, .T. ) ;
#4949 = ORIENTED_EDGE ( 'NONE', *, *, #11920, .T. ) ;
#4950 = DIRECTION ( 'NONE',  ( 1.000000000000000000, 0.0000000000000000000, 0.0000000000000000000 ) ) ;
#4951 = ORIENTED_EDGE ( 'NONE', *, *, #11296, .T. ) ;
#4952 = VECTOR ( 'NONE', #14236, 1000.000000000000000 ) ;
#4953 = DIRECTION ( 'NONE',  ( -0.0000000000000000000, 0.0000000000000000000, 1.000000000000000000 ) ) ;
#4954 = EDGE_CURVE ( 'NONE', #12112, #10795, #13700, .T. ) ;
#4956 = VECTOR ( 'NONE', #10083, 1000.000000000000000 ) ;
#4955 = LINE ( 'NONE', #3730, #1356 ) ;
#4957 = AXIS2_PLACEMENT_3D ( 'NONE', #3677, #1483, #11371 ) ;
#4958 = CARTESIAN_POINT ( 'NONE',  ( 39.99999999999998600, 36.00000000000000000, -3.000000000000000000 ) ) ;
#4959 = ORIENTED_EDGE ( 'NONE', *, *, #8295, .F. ) ;
#4960 = VECTOR ( 'NONE', #11458, 1000.000000000000000 ) ;
#4961 = ORIENTED_EDGE ( 'NONE', *, *, #12411, .T. ) ;
#4962 = DIRECTION ( 'NONE',  ( 1.000000000000000000, 0.0000000000000000000, 0.0000000000000000000 ) ) ;
#4963 = ORIENTED_EDGE ( 'NONE', *, *, #9388, .T. ) ;
#4964 = CARTESIAN_POINT ( 'NONE',  ( 4.171756600579392700, 7.214773038077446200, 0.0000000000000000000 ) ) ;
#4965 = CARTESIAN_POINT ( 'NONE',  ( 9.171756600579392700, 7.214773038077446200, 0.0000000000000000000 ) ) ;
#4966 = VECTOR ( 'NONE', #8852, 1000.000000000000000 ) ;
#4967 = LINE ( 'NONE', #11938, #6170 ) ;
#4968 = SECURITY_CLASSIFICATION_LEVEL ( 'unclassified' ) ;
#4969 = LINE ( 'NONE', #626, #12715 ) ;
#4970 = DIRECTION ( 'NONE',  ( 0.0000000000000000000, 0.0000000000000000000, -1.000000000000000000 ) ) ;
#4971 = VERTEX_POINT ( 'NONE', #13491 ) ;
#4972 = EDGE_CURVE ( 'NONE', #13143, #6144, #2344, .T. ) ;
#4973 = EDGE_CURVE ( 'NONE', #3740, #2918, #1678, .T. ) ;
#4974 = VERTEX_POINT ( 'NONE', #6007 ) ;
#4975 = DIRECTION ( 'NONE',  ( -0.0000000000000000000, -0.0000000000000000000, 1.000000000000000000 ) ) ;
#4976 = PLANE ( 'NONE',  #6732 ) ;
#4977 = EDGE_CURVE ( 'NONE', #9729, #9088, #1325, .T. ) ;
#4978 = AXIS2_PLACEMENT_3D ( 'NONE', #9712, #960, #4268 ) ;
#4979 = ADVANCED_FACE ( 'NONE', ( #13009 ), #8191, .T. ) ;
#4980 = LINE ( 'NONE', #12740, #7061 ) ;
#4981 = DIRECTION ( 'NONE',  ( 0.0000000000000000000, -0.0000000000000000000, -1.000000000000000000 ) ) ;
#4982 = DIRECTION ( 'NONE',  ( -0.0000000000000000000, -0.0000000000000000000, 1.000000000000000000 ) ) ;
#4983 = LINE ( 'NONE', #12365, #681 ) ;
#4984 = ORIENTED_EDGE ( 'NONE', *, *, #13111, .T. ) ;
#4985 = LINE ( 'NONE', #447, #1737 ) ;
#4986 = ORIENTED_EDGE ( 'NONE', *, *, #2184, .T. ) ;
#4987 = CARTESIAN_POINT ( 'NONE',  ( 6.999215509391206200E-016, -4.034773038077443800, 0.0000000000000000000 ) ) ;
#4988 = EDGE_LOOP ( 'NONE', ( #4088, #13715, #1823, #11352 ) ) ;
#4989 = VERTEX_POINT ( 'NONE', #13551 ) ;
#4990 = DIRECTION ( 'NONE',  ( -0.0000000000000000000, -0.0000000000000000000, 1.000000000000000000 ) ) ;
#4991 = EDGE_CURVE ( 'NONE', #9268, #6214, #7689, .T. ) ;
#4992 = FACE_OUTER_BOUND ( 'NONE', #6086, .T. ) ;
#4993 = EDGE_CURVE ( 'NONE', #5384, #10837, #10097, .T. ) ;
#4994 = VECTOR ( 'NONE', #12423, 1000.000000000000000 ) ;
#4995 = DIRECTION ( 'NONE',  ( -0.0000000000000000000, -0.0000000000000000000, 1.000000000000000000 ) ) ;
#4996 = ORIENTED_EDGE ( 'NONE', *, *, #2667, .T. ) ;
#4997 = LINE ( 'NONE', #13415, #13261 ) ;
#4998 = EDGE_LOOP ( 'NONE', ( #5224, #1640, #4996, #12012 ) ) ;
#4999 = CARTESIAN_POINT ( 'NONE',  ( 3.162277660169153100, -2.500000000000011500, 0.0000000000000000000 ) ) ;
#5000 = CARTESIAN_POINT ( 'NONE',  ( 15.17175660057934500, -31.59000000000000000, -0.1000000000000000100 ) ) ;
#5001 = ORIENTED_EDGE ( 'NONE', *, *, #5843, .T. ) ;
#5002 = CARTESIAN_POINT ( 'NONE',  ( 0.8517566005794695600, 1.399206601177470000E-016, -0.1000000000000000100 ) ) ;
#5003 = EDGE_CURVE ( 'NONE', #5440, #328, #8722, .T. ) ;
#5004 = CARTESIAN_POINT ( 'NONE',  ( 0.0000000000000000000, 4.034773038077442000, -0.1000000000000000100 ) ) ;
#5005 = LINE ( 'NONE', #4588, #8308 ) ;
#5006 = VECTOR ( 'NONE', #929, 1000.000000000000000 ) ;
#5007 = PLANE ( 'NONE',  #5381 ) ;
#5008 = ADVANCED_FACE ( 'NONE', ( #14194 ), #10284, .T. ) ;
#5009 = ORIENTED_EDGE ( 'NONE', *, *, #1769, .T. ) ;
#5010 = DIRECTION ( 'NONE',  ( -0.0000000000000000000, -0.0000000000000000000, 1.000000000000000000 ) ) ;
#5011 = ORIENTED_EDGE ( 'NONE', *, *, #7254, .F. ) ;
#5012 = APPROVAL_ROLE ( '' ) ;
#5013 = PLANE ( 'NONE',  #7115 ) ;
#5014 = DIRECTION ( 'NONE',  ( 0.0000000000000000000, 1.000000000000000000, -0.0000000000000000000 ) ) ;
#5015 = CARTESIAN_POINT ( 'NONE',  ( 2.321007515366940500E-015, -10.03477303807744600, 0.0000000000000000000 ) ) ;
#5016 = LINE ( 'NONE', #13986, #13959 ) ;
#5017 = DIRECTION ( 'NONE',  ( 0.0000000000000000000, 1.000000000000000000, -0.0000000000000000000 ) ) ;
#5018 = PRODUCT_DEFINITION_SHAPE ( 'NONE', 'NONE',  #693 ) ;
#5019 = CC_DESIGN_DATE_AND_TIME_ASSIGNMENT ( #10419, #10445, ( #2069 ) ) ;
#5020 = LINE ( 'NONE', #1687, #557 ) ;
#5021 = CARTESIAN_POINT ( 'NONE',  ( 39.99999999999998600, 36.00000000000000000, 0.0000000000000000000 ) ) ;
#5022 = CARTESIAN_POINT ( 'NONE',  ( 4.351756600579392400, 5.714773038077441700, 0.0000000000000000000 ) ) ;
#5023 = CARTESIAN_POINT ( 'NONE',  ( 39.99999999999998600, 36.00000000000000000, 3.000000000000000000 ) ) ;
#5024 = DIRECTION ( 'NONE',  ( 0.0000000000000000000, -0.0000000000000000000, 1.000000000000000000 ) ) ;
#5025 = FACE_OUTER_BOUND ( 'NONE', #13411, .T. ) ;
#5026 = EDGE_CURVE ( 'NONE', #10134, #5072, #9743, .T. ) ;
#5027 = FACE_BOUND ( 'NONE', #3578, .T. ) ;
#5028 = AXIS2_PLACEMENT_3D ( 'NONE', #7625, #6450, #2114 ) ;
#5029 = DIRECTION ( 'NONE',  ( -1.000000000000000000, 0.0000000000000000000, -0.0000000000000000000 ) ) ;
#5030 = ORIENTED_EDGE ( 'NONE', *, *, #1318, .F. ) ;
#5031 = ORIENTED_EDGE ( 'NONE', *, *, #14085, .F. ) ;
#5033 = LINE ( 'NONE', #8081, #13465 ) ;
#5032 = DIRECTION ( 'NONE',  ( 0.0000000000000000000, 0.0000000000000000000, 1.000000000000000000 ) ) ;
#5034 = DIRECTION ( 'NONE',  ( -1.000000000000000000, 0.0000000000000000000, -0.0000000000000000000 ) ) ;
#5035 = LINE ( 'NONE', #5148, #12083 ) ;
#5036 = CARTESIAN_POINT ( 'NONE',  ( 40.00000000000000000, -36.00000000000000000, -3.000000000000000000 ) ) ;
#5037 = VERTEX_POINT ( 'NONE', #1695 ) ;
#5038 = VECTOR ( 'NONE', #13856, 1000.000000000000000 ) ;
#5039 = CARTESIAN_POINT ( 'NONE',  ( 0.0000000000000000000, -26.53477303807745000, -0.1000000000000000100 ) ) ;
#5040 = DIRECTION ( 'NONE',  ( 0.0000000000000000000, -1.000000000000000000, 0.0000000000000000000 ) ) ;
#5041 = VERTEX_POINT ( 'NONE', #3132 ) ;
#5042 = CARTESIAN_POINT ( 'NONE',  ( 8.351756600579392400, 14.71477303807744100, -0.1000000000000000100 ) ) ;
#5043 = EDGE_CURVE ( 'NONE', #3247, #4180, #9411, .T. ) ;
#5044 = ORIENTED_EDGE ( 'NONE', *, *, #1242, .F. ) ;
#5045 = DIRECTION ( 'NONE',  ( -0.0000000000000000000, -0.0000000000000000000, 1.000000000000000000 ) ) ;
#5046 = CARTESIAN_POINT ( 'NONE',  ( -36.50000000000000700, -30.99999999999999600, -3.000000000000000000 ) ) ;
#5047 = VECTOR ( 'NONE', #7686, 1000.000000000000000 ) ;
#5048 = VERTEX_POINT ( 'NONE', #12687 ) ;
#5049 = CARTESIAN_POINT ( 'NONE',  ( 2.362640878790383900E-015, -10.21477303807744600, 0.0000000000000000000 ) ) ;
#5050 = LINE ( 'NONE', #3863, #11244 ) ;
#5051 = AXIS2_PLACEMENT_3D ( 'NONE', #8379, #11746, #1918 ) ;
#5052 = ORIENTED_EDGE ( 'NONE', *, *, #5453, .F. ) ;
#5053 = DIRECTION ( 'NONE',  ( 1.290716872006552300E-016, -1.000000000000000000, 0.0000000000000000000 ) ) ;
#5054 = DIRECTION ( 'NONE',  ( -1.239088197126280500E-016, 1.000000000000000000, 0.0000000000000000000 ) ) ;
#5055 = ORIENTED_EDGE ( 'NONE', *, *, #8613, .F. ) ;
#5056 = DIRECTION ( 'NONE',  ( -1.000000000000000000, -1.290716872006552300E-016, 0.0000000000000000000 ) ) ;
#5057 = FACE_OUTER_BOUND ( 'NONE', #1728, .T. ) ;
#5058 = ORIENTED_EDGE ( 'NONE', *, *, #5759, .F. ) ;
#5059 = DIRECTION ( 'NONE',  ( 0.0000000000000000000, -1.000000000000000000, 0.0000000000000000000 ) ) ;
#5060 = CALENDAR_DATE ( 2019, 29, 7 ) ;
#5061 = DIRECTION ( 'NONE',  ( -0.0000000000000000000, -0.0000000000000000000, 1.000000000000000000 ) ) ;
#5062 = CARTESIAN_POINT ( 'NONE',  ( 4.171756600579335000, 0.0000000000000000000, -0.1000000000000000100 ) ) ;
#5063 = EDGE_CURVE ( 'NONE', #8848, #4296, #11613, .T. ) ;
#5064 = DIRECTION ( 'NONE',  ( -0.0000000000000000000, 0.0000000000000000000, 1.000000000000000000 ) ) ;
#5065 = DIRECTION ( 'NONE',  ( 0.0000000000000000000, -1.000000000000000000, 0.0000000000000000000 ) ) ;
#5066 = ORIENTED_EDGE ( 'NONE', *, *, #6357, .T. ) ;
#5067 = EDGE_CURVE ( 'NONE', #6120, #7412, #965, .T. ) ;
#5068 = EDGE_LOOP ( 'NONE', ( #512, #6873, #4069, #10948 ) ) ;
#5069 = CIRCLE ( 'NONE', #10027, 1.500000000000000400 ) ;
#5070 = VERTEX_POINT ( 'NONE', #11852 ) ;
#5071 = CARTESIAN_POINT ( 'NONE',  ( 2.321007515366940500E-015, -10.03477303807744600, -0.1000000000000000100 ) ) ;
#5072 = VERTEX_POINT ( 'NONE', #8333 ) ;
#5073 = AXIS2_PLACEMENT_3D ( 'NONE', #12725, #6129, #2847 ) ;
#5074 = ORIENTED_EDGE ( 'NONE', *, *, #4394, .T. ) ;
#5075 = VERTEX_POINT ( 'NONE', #947 ) ;
#5076 = AXIS2_PLACEMENT_3D ( 'NONE', #12483, #3728, #4843 ) ;
#5077 = DATE_AND_TIME ( #4389, #14189 ) ;
#5078 = EDGE_CURVE ( 'NONE', #3180, #11365, #10425, .T. ) ;
#5079 = DIRECTION ( 'NONE',  ( -0.0000000000000000000, -0.0000000000000000000, 1.000000000000000000 ) ) ;
#5080 = ORIENTED_EDGE ( 'NONE', *, *, #6361, .F. ) ;
#5081 = ORIENTED_EDGE ( 'NONE', *, *, #10727, .T. ) ;
#5083 = VECTOR ( 'NONE', #11266, 1000.000000000000000 ) ;
#5082 = VECTOR ( 'NONE', #528, 1000.000000000000000 ) ;
#5084 = CARTESIAN_POINT ( 'NONE',  ( 3.014896905757290200E-015, -13.03477303807744100, -0.1000000000000000100 ) ) ;
#5085 = CARTESIAN_POINT ( 'NONE',  ( 4.662798502545808100, 2.499999999999995600, -3.000000000000000000 ) ) ;
#5086 = ORIENTED_EDGE ( 'NONE', *, *, #9028, .F. ) ;
#5087 = VERTEX_POINT ( 'NONE', #9378 ) ;
#5088 = CARTESIAN_POINT ( 'NONE',  ( -8.350714915823104400, 14.71477303807744100, 0.0000000000000000000 ) ) ;
#5089 = ORIENTED_EDGE ( 'NONE', *, *, #7219, .F. ) ;
#5090 = PERSON_AND_ORGANIZATION ( #13254, #10766 ) ;
#5091 = ORIENTED_EDGE ( 'NONE', *, *, #3411, .T. ) ;
#5092 = DIRECTION ( 'NONE',  ( 0.0000000000000000000, -1.000000000000000000, 0.0000000000000000000 ) ) ;
#5093 = DIRECTION ( 'NONE',  ( 0.0000000000000000000, -0.0000000000000000000, -1.000000000000000000 ) ) ;
#5094 = LINE ( 'NONE', #7024, #3894 ) ;
#5095 = DIRECTION ( 'NONE',  ( 1.000000000000000000, 0.0000000000000000000, 0.0000000000000000000 ) ) ;
#5096 = ORIENTED_EDGE ( 'NONE', *, *, #629, .F. ) ;
#5098 = VECTOR ( 'NONE', #3340, 1000.000000000000000 ) ;
#5097 = VECTOR ( 'NONE', #10707, 1000.000000000000000 ) ;
#5099 = PLANE ( 'NONE',  #2021 ) ;
#5100 = ORIENTED_EDGE ( 'NONE', *, *, #398, .F. ) ;
#5101 = EDGE_CURVE ( 'NONE', #9362, #2225, #11953, .T. ) ;
#5102 = APPROVAL ( #13140, 'NON SPECIFICATO' ) ;
#5103 = VERTEX_POINT ( 'NONE', #10740 ) ;
#5104 = VERTEX_POINT ( 'NONE', #6420 ) ;
#5105 = EDGE_LOOP ( 'NONE', ( #607, #2923, #7692, #8885 ) ) ;
#5106 = PLANE ( 'NONE',  #5769 ) ;
#5107 = DIRECTION ( 'NONE',  ( 0.0000000000000000000, -1.000000000000000000, 0.0000000000000000000 ) ) ;
#5108 = ORIENTED_EDGE ( 'NONE', *, *, #8201, .T. ) ;
#5109 = ORIENTED_EDGE ( 'NONE', *, *, #12278, .F. ) ;
#5110 = CARTESIAN_POINT ( 'NONE',  ( -40.00000000000000700, 36.00000000000000000, -3.000000000000000000 ) ) ;
#5111 = DIRECTION ( 'NONE',  ( 0.0000000000000000000, -0.0000000000000000000, -1.000000000000000000 ) ) ;
#5112 = CARTESIAN_POINT ( 'NONE',  ( -0.8507149158231057700, 19.03477303807744300, -0.1000000000000000100 ) ) ;
#5113 = FACE_OUTER_BOUND ( 'NONE', #307, .T. ) ;
#5114 = ORIENTED_EDGE ( 'NONE', *, *, #2410, .T. ) ;
#5116 = VECTOR ( 'NONE', #5842, 1000.000000000000000 ) ;
#5115 = LINE ( 'NONE', #1760, #7886 ) ;
#5117 = CARTESIAN_POINT ( 'NONE',  ( 7.311465735067031500E-016, -4.214773038077443500, -0.1000000000000000100 ) ) ;
#5118 = EDGE_CURVE ( 'NONE', #13232, #10421, #9068, .T. ) ;
#5119 = CARTESIAN_POINT ( 'NONE',  ( 0.0000000000000000000, -26.53477303807745000, -0.1000000000000000100 ) ) ;
#5120 = ORIENTED_EDGE ( 'NONE', *, *, #13509, .T. ) ;
#5121 = VECTOR ( 'NONE', #13229, 1000.000000000000000 ) ;
#5122 = CARTESIAN_POINT ( 'NONE',  ( 0.0000000000000000000, 25.21477303807744600, -0.1000000000000000100 ) ) ;
#5123 = VERTEX_POINT ( 'NONE', #3047 ) ;
#5124 = ORIENTED_EDGE ( 'NONE', *, *, #8595, .F. ) ;
#5125 = CARTESIAN_POINT ( 'NONE',  ( 9.351756600579392400, 8.714773038077448000, -0.1000000000000000100 ) ) ;
#5126 = AXIS2_PLACEMENT_3D ( 'NONE', #2195, #10001, #6529 ) ;
#5127 = VERTEX_POINT ( 'NONE', #5270 ) ;
#5128 = CARTESIAN_POINT ( 'NONE',  ( -11.35071491582310600, 5.714773038077441700, 0.0000000000000000000 ) ) ;
#5129 = ORIENTED_EDGE ( 'NONE', *, *, #4688, .F. ) ;
#5130 = VECTOR ( 'NONE', #106, 1000.000000000000000 ) ;
#5131 = LINE ( 'NONE', #1881, #2889 ) ;
#5132 = VECTOR ( 'NONE', #5355, 1000.000000000000000 ) ;
#5133 = EDGE_LOOP ( 'NONE', ( #3446, #11333, #10288, #5344 ) ) ;
#5134 = CARTESIAN_POINT ( 'NONE',  ( -8.171756600579426400, -16.21477303807743900, -0.1000000000000000100 ) ) ;
#5135 = LINE ( 'NONE', #8193, #3756 ) ;
#5136 = ORIENTED_EDGE ( 'NONE', *, *, #9063, .F. ) ;
#5137 = ORIENTED_EDGE ( 'NONE', *, *, #6023, .T. ) ;
#5138 = EDGE_CURVE ( 'NONE', #11693, #8277, #6465, .T. ) ;
#5139 = CARTESIAN_POINT ( 'NONE',  ( 23.99999999999999300, -15.00000000000000000, -0.1000000000000000100 ) ) ;
#5140 = CARTESIAN_POINT ( 'NONE',  ( 8.351756600579392400, -11.71477303807740400, -0.1000000000000000100 ) ) ;
#5141 = DIRECTION ( 'NONE',  ( -1.000000000000000000, -1.239088197126280500E-016, 0.0000000000000000000 ) ) ;
#5142 = EDGE_CURVE ( 'NONE', #4567, #12497, #6123, .T. ) ;
#5143 = FACE_OUTER_BOUND ( 'NONE', #958, .T. ) ;
#5144 = VECTOR ( 'NONE', #6017, 1000.000000000000000 ) ;
#5145 = LINE ( 'NONE', #10306, #3765 ) ;
#5146 = ORIENTED_EDGE ( 'NONE', *, *, #10531, .T. ) ;
#5147 = VERTEX_POINT ( 'NONE', #8564 ) ;
#5148 = CARTESIAN_POINT ( 'NONE',  ( 0.0000000000000000000, -28.03477303807744600, 0.0000000000000000000 ) ) ;
#5149 = ORIENTED_EDGE ( 'NONE', *, *, #8410, .T. ) ;
#5150 = DIRECTION ( 'NONE',  ( -0.0000000000000000000, -0.0000000000000000000, 1.000000000000000000 ) ) ;
#5151 = DIRECTION ( 'NONE',  ( 0.0000000000000000000, 1.000000000000000000, -0.0000000000000000000 ) ) ;
#5152 = ORIENTED_EDGE ( 'NONE', *, *, #2942, .T. ) ;
#5153 = CARTESIAN_POINT ( 'NONE',  ( 33.49999999999999300, 30.99999999999999600, 0.0000000000000000000 ) ) ;
#5154 = DIRECTION ( 'NONE',  ( -0.0000000000000000000, -0.0000000000000000000, 1.000000000000000000 ) ) ;
#5155 = VECTOR ( 'NONE', #8050, 1000.000000000000000 ) ;
#5156 = DIRECTION ( 'NONE',  ( -1.000000000000000000, 0.0000000000000000000, 0.0000000000000000000 ) ) ;
#5157 = FACE_OUTER_BOUND ( 'NONE', #10537, .T. ) ;
#5158 = EDGE_CURVE ( 'NONE', #4047, #6536, #10923, .T. ) ;
#5159 = VERTEX_POINT ( 'NONE', #9704 ) ;
#5160 = LINE ( 'NONE', #5554, #13245 ) ;
#5161 = ORIENTED_EDGE ( 'NONE', *, *, #2020, .T. ) ;
#5162 = EDGE_CURVE ( 'NONE', #10421, #1121, #14018, .T. ) ;
#5163 = CARTESIAN_POINT ( 'NONE',  ( 8.171756600579392700, 13.21477303807744100, -0.1000000000000000100 ) ) ;
#5164 = ORIENTED_EDGE ( 'NONE', *, *, #4429, .T. ) ;
#5165 = CARTESIAN_POINT ( 'NONE',  ( -6.351756600579429700, -4.034773038077442900, -0.1000000000000000100 ) ) ;
#5166 = ORIENTED_EDGE ( 'NONE', *, *, #4676, .T. ) ;
#5167 = EDGE_CURVE ( 'NONE', #1466, #4242, #3159, .T. ) ;
#5168 = AXIS2_PLACEMENT_3D ( 'NONE', #9129, #10175, #7924 ) ;
#5169 = EDGE_LOOP ( 'NONE', ( #5681, #9380, #6373, #8042 ) ) ;
#5170 = CARTESIAN_POINT ( 'NONE',  ( -0.7733056302908671900, 1.250508054722739400, -3.000000000000000000 ) ) ;
#5171 = CARTESIAN_POINT ( 'NONE',  ( -11.85175660057942600, 0.0000000000000000000, -0.1000000000000000100 ) ) ;
#5172 = CARTESIAN_POINT ( 'NONE',  ( 39.99999999999998600, 36.00000000000000000, -3.000000000000000000 ) ) ;
#5173 = AXIS2_PLACEMENT_3D ( 'NONE', #11553, #9508, #10583 ) ;
#5174 = CIRCLE ( 'NONE', #3304, 19.50000000000000000 ) ;
#5175 = EDGE_CURVE ( 'NONE', #6939, #662, #1134, .T. ) ;
#5176 = LINE ( 'NONE', #5728, #2250 ) ;
#5177 = ORIENTED_EDGE ( 'NONE', *, *, #414, .F. ) ;
#5178 = LINE ( 'NONE', #10813, #7270 ) ;
#5179 = ORIENTED_EDGE ( 'NONE', *, *, #4722, .F. ) ;
#5180 = DIRECTION ( 'NONE',  ( 0.0000000000000000000, 1.000000000000000000, -0.0000000000000000000 ) ) ;
#5181 = ORIENTED_EDGE ( 'NONE', *, *, #742, .T. ) ;
#5182 = EDGE_LOOP ( 'NONE', ( #13082, #4748, #6562, #2495, #9779, #14198, #17, #13739 ) ) ;
#5183 = EDGE_CURVE ( 'NONE', #10087, #196, #13333, .T. ) ;
#5184 = EDGE_CURVE ( 'NONE', #7351, #8348, #4201, .T. ) ;
#5185 = VECTOR ( 'NONE', #12896, 1000.000000000000100 ) ;
#5186 = DIRECTION ( 'NONE',  ( 1.642730564371974000E-016, -1.000000000000000000, 0.0000000000000000000 ) ) ;
#5187 = ORIENTED_EDGE ( 'NONE', *, *, #5441, .F. ) ;
#5188 = DIRECTION ( 'NONE',  ( 0.0000000000000000000, 1.000000000000000000, -0.0000000000000000000 ) ) ;
#5189 = CARTESIAN_POINT ( 'NONE',  ( 0.0000000000000000000, 25.03477303807744600, -0.1000000000000000100 ) ) ;
#5190 = VECTOR ( 'NONE', #13483, 1000.000000000000000 ) ;
#5191 = EDGE_CURVE ( 'NONE', #294, #9738, #6447, .T. ) ;
#5192 = CARTESIAN_POINT ( 'NONE',  ( -3.162277660168385700, -1.000000000000004000, -3.000000000000000000 ) ) ;
#5193 = CARTESIAN_POINT ( 'NONE',  ( -2.908920745308642900E-014, -1.034773038077843000, -0.1000000000000000100 ) ) ;
#5194 = VECTOR ( 'NONE', #9354, 1000.000000000000000 ) ;
#5195 = DIRECTION ( 'NONE',  ( -0.0000000000000000000, 0.0000000000000000000, 1.000000000000000000 ) ) ;
#5196 = FACE_OUTER_BOUND ( 'NONE', #1680, .T. ) ;
#5197 = CARTESIAN_POINT ( 'NONE',  ( -11.35175660057943100, -4.034773038077443800, -0.1000000000000000100 ) ) ;
#5198 = CARTESIAN_POINT ( 'NONE',  ( -4.351756600579372900, 0.0000000000000000000, -0.1000000000000000100 ) ) ;
#5199 = AXIS2_PLACEMENT_3D ( 'NONE', #7472, #11862, #11720 ) ;
#5200 = EDGE_LOOP ( 'NONE', ( #2857, #21, #4007, #1810 ) ) ;
#5201 = CARTESIAN_POINT ( 'NONE',  ( -6.171756600579430000, -2.534773038077438500, -0.1000000000000000100 ) ) ;
#5202 = LINE ( 'NONE', #2106, #2958 ) ;
#5203 = LINE ( 'NONE', #12749, #1264 ) ;
#5204 = DIRECTION ( 'NONE',  ( 0.0000000000000000000, -0.0000000000000000000, 1.000000000000000000 ) ) ;
#5205 = CARTESIAN_POINT ( 'NONE',  ( 0.6717566005793923500, 17.53477303807743900, -0.1000000000000000100 ) ) ;
#5206 = ORIENTED_EDGE ( 'NONE', *, *, #5683, .F. ) ;
#5207 = LINE ( 'NONE', #9342, #565 ) ;
#5208 =( NAMED_UNIT ( * ) PLANE_ANGLE_UNIT ( ) SI_UNIT ( $, .RADIAN. ) );
#5209 = DIRECTION ( 'NONE',  ( 1.000000000000000000, 0.0000000000000000000, 0.0000000000000000000 ) ) ;
#5210 = ORIENTED_EDGE ( 'NONE', *, *, #10379, .T. ) ;
#5211 = PLANE ( 'NONE',  #7551 ) ;
#5212 = ORIENTED_EDGE ( 'NONE', *, *, #6008, .F. ) ;
#5213 = EDGE_CURVE ( 'NONE', #3043, #12895, #6993, .T. ) ;
#5214 = FACE_OUTER_BOUND ( 'NONE', #1915, .T. ) ;
#5215 = EDGE_CURVE ( 'NONE', #7853, #8919, #7861, .T. ) ;
#5216 = ORIENTED_EDGE ( 'NONE', *, *, #12800, .T. ) ;
#5217 = LINE ( 'NONE', #3995, #12610 ) ;
#5218 = AXIS2_PLACEMENT_3D ( 'NONE', #10522, #1652, #8440 ) ;
#5219 = CARTESIAN_POINT ( 'NONE',  ( 0.8517566005793921800, -23.71477303807744600, -0.1000000000000000100 ) ) ;
#5220 = LINE ( 'NONE', #12221, #12968 ) ;
#5221 = ORIENTED_EDGE ( 'NONE', *, *, #5532, .T. ) ;
#5222 = DIRECTION ( 'NONE',  ( -0.0000000000000000000, 0.0000000000000000000, 1.000000000000000000 ) ) ;
#5223 = CARTESIAN_POINT ( 'NONE',  ( -0.8517566005794323700, -1.399206601177405200E-016, -0.1000000000000000100 ) ) ;
#5224 = ORIENTED_EDGE ( 'NONE', *, *, #9258, .F. ) ;
#5225 = CIRCLE ( 'NONE', #7096, 1.500000000000000000 ) ;
#5226 = CARTESIAN_POINT ( 'NONE',  ( 0.0000000000000000000, 11.71477303807744400, -0.1000000000000000100 ) ) ;
#5227 = DIRECTION ( 'NONE',  ( 1.000000000000000000, 0.0000000000000000000, 0.0000000000000000000 ) ) ;
#5228 = EDGE_CURVE ( 'NONE', #9204, #9788, #9568, .T. ) ;
#5229 = FACE_OUTER_BOUND ( 'NONE', #8872, .T. ) ;
#5230 = ADVANCED_FACE ( 'NONE', ( #1662 ), #11077, .F. ) ;
#5231 = EDGE_LOOP ( 'NONE', ( #4132, #9598, #7865, #4579 ) ) ;
#5232 = EDGE_CURVE ( 'NONE', #623, #5521, #8542, .T. ) ;
#5233 = ORIENTED_EDGE ( 'NONE', *, *, #6340, .F. ) ;
#5234 = CARTESIAN_POINT ( 'NONE',  ( 34.99999999999999300, 30.99999999999999600, -3.000000000000000000 ) ) ;
#5235 = CARTESIAN_POINT ( 'NONE',  ( -0.5233056302908671900, 1.250508054722739400, -3.000000000000000000 ) ) ;
#5236 = ORIENTED_EDGE ( 'NONE', *, *, #12429, .T. ) ;
#5237 = EDGE_CURVE ( 'NONE', #5955, #27, #445, .T. ) ;
#5238 = ORIENTED_EDGE ( 'NONE', *, *, #9991, .T. ) ;
#5239 = AXIS2_PLACEMENT_3D ( 'NONE', #279, #1397, #2478 ) ;
#5240 = CARTESIAN_POINT ( 'NONE',  ( 2.931630559502044300E-014, -1.034773038077843000, -0.1000000000000000100 ) ) ;
#5241 = VERTEX_POINT ( 'NONE', #10884 ) ;
#5242 = DIRECTION ( 'NONE',  ( -1.000000000000000000, 0.0000000000000000000, 0.0000000000000000000 ) ) ;
#5243 = ORIENTED_EDGE ( 'NONE', *, *, #13710, .T. ) ;
#5244 = DIRECTION ( 'NONE',  ( 1.000000000000000000, 0.0000000000000000000, 0.0000000000000000000 ) ) ;
#5246 = LINE ( 'NONE', #9419, #2670 ) ;
#5245 = LINE ( 'NONE', #54, #6107 ) ;
#5247 = ORIENTED_EDGE ( 'NONE', *, *, #9958, .T. ) ;
#5248 = CARTESIAN_POINT ( 'NONE',  ( 9.351756600579392400, -8.714773038077448000, -0.1000000000000000100 ) ) ;
#5249 = ORIENTED_EDGE ( 'NONE', *, *, #556, .T. ) ;
#5250 = CARTESIAN_POINT ( 'NONE',  ( 0.0000000000000000000, 22.21477303807744300, -0.1000000000000000100 ) ) ;
#5251 = ORIENTED_EDGE ( 'NONE', *, *, #5810, .T. ) ;
#5252 = EDGE_CURVE ( 'NONE', #13372, #4417, #5245, .T. ) ;
#5253 = PLANE ( 'NONE',  #8697 ) ;
#5254 = LOCAL_TIME ( 14, 9, 58.00000000000000000, #11279 ) ;
#5255 = CARTESIAN_POINT ( 'NONE',  ( -8.170714915823106500, 17.53477303807743900, -0.1000000000000000100 ) ) ;
#5256 = VERTEX_POINT ( 'NONE', #4348 ) ;
#5257 = AXIS2_PLACEMENT_3D ( 'NONE', #3610, #11426, #3742 ) ;
#5258 = CARTESIAN_POINT ( 'NONE',  ( -0.8517566005794297000, -14.71477303807744100, -0.1000000000000000100 ) ) ;
#5259 = ORIENTED_EDGE ( 'NONE', *, *, #742, .F. ) ;
#5261 = VECTOR ( 'NONE', #151, 1000.000000000000000 ) ;
#5260 = LINE ( 'NONE', #13598, #1992 ) ;
#5262 = CARTESIAN_POINT ( 'NONE',  ( -11.35175660057943100, 0.0000000000000000000, 0.0000000000000000000 ) ) ;
#5263 = EDGE_LOOP ( 'NONE', ( #1962, #3369, #12450, #1305 ) ) ;
#5264 = ADVANCED_FACE ( 'NONE', ( #10412 ), #4306, .F. ) ;
#5265 = AXIS2_PLACEMENT_3D ( 'NONE', #13247, #5445, #11987 ) ;
#5266 = ORIENTED_EDGE ( 'NONE', *, *, #609, .F. ) ;
#5267 = EDGE_CURVE ( 'NONE', #13582, #593, #10082, .T. ) ;
#5268 = ORIENTED_EDGE ( 'NONE', *, *, #1925, .F. ) ;
#5269 = CARTESIAN_POINT ( 'NONE',  ( 0.0000000000000000000, 10.21477303807744400, 0.0000000000000000000 ) ) ;
#5270 = CARTESIAN_POINT ( 'NONE',  ( -11.85071491582310400, 25.03477303807744600, 0.0000000000000000000 ) ) ;
#5271 = DIRECTION ( 'NONE',  ( -0.0000000000000000000, -0.0000000000000000000, 1.000000000000000000 ) ) ;
#5272 = DIRECTION ( 'NONE',  ( -0.0000000000000000000, -0.0000000000000000000, 1.000000000000000000 ) ) ;
#5273 = LINE ( 'NONE', #11104, #12858 ) ;
#5274 = DIRECTION ( 'NONE',  ( 1.642730564371980700E-016, -1.000000000000000000, 0.0000000000000000000 ) ) ;
#5275 = ORIENTED_EDGE ( 'NONE', *, *, #12638, .F. ) ;
#5277 = VECTOR ( 'NONE', #10454, 1000.000000000000000 ) ;
#5276 = LINE ( 'NONE', #6164, #4940 ) ;
#5278 = CARTESIAN_POINT ( 'NONE',  ( 8.171756600579392700, 10.21477303807744400, 0.0000000000000000000 ) ) ;
#5279 = ORIENTED_EDGE ( 'NONE', *, *, #4136, .T. ) ;
#5280 = LINE ( 'NONE', #1979, #13721 ) ;
#5281 = ORIENTED_EDGE ( 'NONE', *, *, #5706, .T. ) ;
#5282 = ORIENTED_EDGE ( 'NONE', *, *, #3497, .F. ) ;
#5283 = LINE ( 'NONE', #2038, #1348 ) ;
#5284 = ORIENTED_EDGE ( 'NONE', *, *, #13758, .T. ) ;
#5285 = DIRECTION ( 'NONE',  ( 0.0000000000000000000, 0.0000000000000000000, 1.000000000000000000 ) ) ;
#5286 = ORIENTED_EDGE ( 'NONE', *, *, #3655, .T. ) ;
#5287 = LINE ( 'NONE', #1771, #4952 ) ;
#5288 = VECTOR ( 'NONE', #12332, 1000.000000000000000 ) ;
#5289 = DIRECTION ( 'NONE',  ( 1.000000000000000000, 0.0000000000000000000, 0.0000000000000000000 ) ) ;
#5290 = DIRECTION ( 'NONE',  ( 0.0000000000000000000, 1.000000000000000000, -0.0000000000000000000 ) ) ;
#5291 = CARTESIAN_POINT ( 'NONE',  ( 4.351756600579392400, 5.714773038077441700, -0.1000000000000000100 ) ) ;
#5292 = ORIENTED_EDGE ( 'NONE', *, *, #12780, .F. ) ;
#5293 = VECTOR ( 'NONE', #12766, 1000.000000000000000 ) ;
#5294 = VERTEX_POINT ( 'NONE', #8893 ) ;
#5295 = ORIENTED_EDGE ( 'NONE', *, *, #13322, .T. ) ;
#5296 = DIRECTION ( 'NONE',  ( -1.734723475976807100E-016, 1.000000000000000000, 0.0000000000000000000 ) ) ;
#5297 = DIRECTION ( 'NONE',  ( 0.0000000000000000000, -1.000000000000000000, 0.0000000000000000000 ) ) ;
#5298 = CARTESIAN_POINT ( 'NONE',  ( 0.0000000000000000000, 8.714773038077448000, 0.0000000000000000000 ) ) ;
#5299 = CARTESIAN_POINT ( 'NONE',  ( 0.0000000000000000000, 11.53477303807744600, -0.1000000000000000100 ) ) ;
#5300 = ADVANCED_FACE ( 'NONE', ( #949 ), #2286, .F. ) ;
#5301 = LINE ( 'NONE', #10915, #840 ) ;
#5302 = EDGE_CURVE ( 'NONE', #14121, #3558, #12995, .T. ) ;
#5303 = FACE_OUTER_BOUND ( 'NONE', #6502, .T. ) ;
#5304 = LINE ( 'NONE', #11697, #2037 ) ;
#5305 = CARTESIAN_POINT ( 'NONE',  ( -0.8507149158231057700, 0.0000000000000000000, -0.1000000000000000100 ) ) ;
#5306 = ORIENTED_EDGE ( 'NONE', *, *, #7683, .F. ) ;
#5307 = ADVANCED_FACE ( 'NONE', ( #8210 ), #13112, .F. ) ;
#5308 = PLANE ( 'NONE',  #5522 ) ;
#5309 = ORIENTED_EDGE ( 'NONE', *, *, #2159, .T. ) ;
#5310 = AXIS2_PLACEMENT_3D ( 'NONE', #11790, #8478, #7429 ) ;
#5311 = CARTESIAN_POINT ( 'NONE',  ( -4.170714915823106500, 7.214773038077446200, -0.1000000000000000100 ) ) ;
#5312 = CIRCLE ( 'NONE', #8582, 0.5000000000000000000 ) ;
#5313 = VECTOR ( 'NONE', #773, 1000.000000000000000 ) ;
#5314 = EDGE_LOOP ( 'NONE', ( #13751, #11840, #7793, #9125 ) ) ;
#5315 = VECTOR ( 'NONE', #6423, 1000.000000000000000 ) ;
#5316 = ORIENTED_EDGE ( 'NONE', *, *, #2246, .T. ) ;
#5317 = CARTESIAN_POINT ( 'NONE',  ( -14.35175660057943000, -2.714773038077439100, -0.1000000000000000100 ) ) ;
#5318 = ORIENTED_EDGE ( 'NONE', *, *, #9818, .F. ) ;
#5319 = DIRECTION ( 'NONE',  ( -2.312964634635743000E-016, 1.000000000000000000, 0.0000000000000000000 ) ) ;
#5320 = DIRECTION ( 'NONE',  ( -1.000000000000000000, 0.0000000000000000000, 0.0000000000000000000 ) ) ;
#5321 = CARTESIAN_POINT ( 'NONE',  ( 2.667952210561962700E-015, -11.53477303807740400, -0.1000000000000000100 ) ) ;
#5322 = EDGE_CURVE ( 'NONE', #1819, #13004, #3526, .T. ) ;
#5323 = ORIENTED_EDGE ( 'NONE', *, *, #2553, .F. ) ;
#5324 = CARTESIAN_POINT ( 'NONE',  ( -0.6707149158231057200, 0.0000000000000000000, -0.1000000000000000100 ) ) ;
#5325 = DIRECTION ( 'NONE',  ( 0.0000000000000000000, 0.0000000000000000000, 1.000000000000000000 ) ) ;
#5326 = FACE_OUTER_BOUND ( 'NONE', #3162, .T. ) ;
#5327 = LINE ( 'NONE', #5686, #3953 ) ;
#5328 = DIRECTION ( 'NONE',  ( -1.000000000000000000, 2.811167896983621500E-014, 0.0000000000000000000 ) ) ;
#5329 = ORIENTED_EDGE ( 'NONE', *, *, #8949, .F. ) ;
#5330 = LINE ( 'NONE', #10025, #8629 ) ;
#5331 = ORIENTED_EDGE ( 'NONE', *, *, #8952, .F. ) ;
#5332 = DIRECTION ( 'NONE',  ( -1.000000000000000000, 0.0000000000000000000, 0.0000000000000000000 ) ) ;
#5333 = ORIENTED_EDGE ( 'NONE', *, *, #5986, .T. ) ;
#5334 = ADVANCED_FACE ( 'NONE', ( #11601 ), #4912, .F. ) ;
#5335 = CARTESIAN_POINT ( 'NONE',  ( -23.91000000000000000, -31.40999999999999300, -0.1000000000000000100 ) ) ;
#5336 = DIRECTION ( 'NONE',  ( 0.0000000000000000000, -1.000000000000000000, 0.0000000000000000000 ) ) ;
#5337 = EDGE_CURVE ( 'NONE', #4284, #4084, #4566, .T. ) ;
#5338 = ADVANCED_FACE ( 'NONE', ( #6802 ), #7180, .F. ) ;
#5339 = VECTOR ( 'NONE', #2277, 1000.000000000000000 ) ;
#5340 = EDGE_CURVE ( 'NONE', #11994, #13001, #1306, .T. ) ;
#5341 = CARTESIAN_POINT ( 'NONE',  ( 8.171756600579392700, -17.53477303807743900, -0.1000000000000000100 ) ) ;
#5342 = DIRECTION ( 'NONE',  ( 1.000000000000000000, 0.0000000000000000000, 0.0000000000000000000 ) ) ;
#5343 = VECTOR ( 'NONE', #2079, 1000.000000000000000 ) ;
#5344 = ORIENTED_EDGE ( 'NONE', *, *, #6317, .T. ) ;
#5345 = AXIS2_PLACEMENT_3D ( 'NONE', #9019, #13572, #10075 ) ;
#5346 = DIRECTION ( 'NONE',  ( 0.0000000000000000000, 0.0000000000000000000, 1.000000000000000000 ) ) ;
#5347 = DIRECTION ( 'NONE',  ( 0.0000000000000000000, 1.000000000000000000, 0.0000000000000000000 ) ) ;
#5348 = ORIENTED_EDGE ( 'NONE', *, *, #11789, .F. ) ;
#5349 = ORIENTED_EDGE ( 'NONE', *, *, #11261, .T. ) ;
#5350 = AXIS2_PLACEMENT_3D ( 'NONE', #14046, #5297, #5111 ) ;
#5351 = DIRECTION ( 'NONE',  ( 0.0000000000000000000, 0.0000000000000000000, 1.000000000000000000 ) ) ;
#5352 = EDGE_CURVE ( 'NONE', #8198, #8389, #12301, .T. ) ;
#5353 = CARTESIAN_POINT ( 'NONE',  ( -0.8507149158231057700, 19.03477303807744300, -0.1000000000000000100 ) ) ;
#5354 = FACE_OUTER_BOUND ( 'NONE', #13877, .T. ) ;
#5355 = DIRECTION ( 'NONE',  ( -0.0000000000000000000, -0.0000000000000000000, 1.000000000000000000 ) ) ;
#5356 = VECTOR ( 'NONE', #8035, 1000.000000000000000 ) ;
#5358 = CARTESIAN_POINT ( 'NONE',  ( -8.351756600579426100, -19.03477303807744300, -0.1000000000000000100 ) ) ;
#5357 = DIRECTION ( 'NONE',  ( -0.0000000000000000000, 0.0000000000000000000, 1.000000000000000000 ) ) ;
#5359 = DIRECTION ( 'NONE',  ( 1.000000000000000000, 0.0000000000000000000, 0.0000000000000000000 ) ) ;
#5360 = DIRECTION ( 'NONE',  ( 0.0000000000000000000, -0.0000000000000000000, -1.000000000000000000 ) ) ;
#5361 = VECTOR ( 'NONE', #7471, 1000.000000000000000 ) ;
#5362 = ADVANCED_FACE ( 'NONE', ( #1974 ), #199, .T. ) ;
#5363 = CARTESIAN_POINT ( 'NONE',  ( 0.08999999999999999700, -1.000000000000004000, 0.0000000000000000000 ) ) ;
#5364 = EDGE_CURVE ( 'NONE', #9645, #91, #1488, .T. ) ;
#5365 = APPROVAL ( #7594, 'NON SPECIFICATO' ) ;
#5366 = LINE ( 'NONE', #3798, #2454 ) ;
#5367 = CARTESIAN_POINT ( 'NONE',  ( 23.99999999999999300, 15.00000000000000000, 0.0000000000000000000 ) ) ;
#5368 = DIRECTION ( 'NONE',  ( -0.0000000000000000000, -0.0000000000000000000, 1.000000000000000000 ) ) ;
#5369 = ADVANCED_FACE ( 'NONE', ( #9395 ), #2392, .T. ) ;
#5370 = ORIENTED_EDGE ( 'NONE', *, *, #9755, .T. ) ;
#5371 = PLANE ( 'NONE',  #7847 ) ;
#5372 = EDGE_LOOP ( 'NONE', ( #6483, #486 ) ) ;
#5373 = LINE ( 'NONE', #1335, #8839 ) ;
#5374 = CYLINDRICAL_SURFACE ( 'NONE', #4315, 1.500000000000000000 ) ;
#5375 = PLANE ( 'NONE',  #6089 ) ;
#5376 = PLANE ( 'NONE',  #13967 ) ;
#5377 = DIRECTION ( 'NONE',  ( 0.0000000000000000000, 0.0000000000000000000, 1.000000000000000000 ) ) ;
#5378 = CARTESIAN_POINT ( 'NONE',  ( -8.351756600579429700, -13.03477303807744300, -0.1000000000000000100 ) ) ;
#5379 = ORIENTED_EDGE ( 'NONE', *, *, #6581, .F. ) ;
#5380 = CIRCLE ( 'NONE', #11662, 14.49999999999999800 ) ;
#5381 = AXIS2_PLACEMENT_3D ( 'NONE', #11622, #5227, #4030 ) ;
#5382 = ORIENTED_EDGE ( 'NONE', *, *, #12259, .F. ) ;
#5383 = AXIS2_PLACEMENT_3D ( 'NONE', #10119, #8064, #4817 ) ;
#5384 = VERTEX_POINT ( 'NONE', #7939 ) ;
#5385 = PLANE ( 'NONE',  #7546 ) ;
#5386 = CARTESIAN_POINT ( 'NONE',  ( 0.0000000000000000000, -1.000000000000004000, -3.000000000000000000 ) ) ;
#5387 = VECTOR ( 'NONE', #9886, 1000.000000000000000 ) ;
#5388 = PLANE ( 'NONE',  #2411 ) ;
#5389 = APPLICATION_PROTOCOL_DEFINITION ( 'international standard', 'config_control_design', 1994, #1041 ) ;
#5390 = CYLINDRICAL_SURFACE ( 'NONE', #3829, 1.500000000000001300 ) ;
#5391 = ORIENTED_EDGE ( 'NONE', *, *, #3178, .T. ) ;
#5392 = EDGE_CURVE ( 'NONE', #7514, #5440, #10742, .T. ) ;
#5393 = ORIENTED_EDGE ( 'NONE', *, *, #12565, .T. ) ;
#5394 = EDGE_CURVE ( 'NONE', #10503, #7403, #9910, .T. ) ;
#5395 = ORIENTED_EDGE ( 'NONE', *, *, #11320, .T. ) ;
#5396 = VERTEX_POINT ( 'NONE', #3536 ) ;
#5397 = ORGANIZATION ( 'NAUO-ORG2', 'UNSPECIFIED', 'UNSPECIFIED' ) ;
#5398 = ADVANCED_FACE ( 'NONE', ( #603 ), #8995, .F. ) ;
#5399 = ORIENTED_EDGE ( 'NONE', *, *, #1685, .F. ) ;
#5400 = VERTEX_POINT ( 'NONE', #2338 ) ;
#5401 = CARTESIAN_POINT ( 'NONE',  ( -11.67071491582310500, 25.21477303807744600, -0.1000000000000000100 ) ) ;
#5402 = LINE ( 'NONE', #9067, #11759 ) ;
#5403 = DIRECTION ( 'NONE',  ( -0.0000000000000000000, 0.0000000000000000000, 1.000000000000000000 ) ) ;
#5404 = ORIENTED_EDGE ( 'NONE', *, *, #6647, .T. ) ;
#5405 = DIRECTION ( 'NONE',  ( 0.0000000000000000000, -0.0000000000000000000, -1.000000000000000000 ) ) ;
#5406 = ORIENTED_EDGE ( 'NONE', *, *, #1318, .T. ) ;
#5407 = ORIENTED_EDGE ( 'NONE', *, *, #3428, .T. ) ;
#5408 = DIRECTION ( 'NONE',  ( -0.0000000000000000000, 0.0000000000000000000, 1.000000000000000000 ) ) ;
#5409 = ORIENTED_EDGE ( 'NONE', *, *, #4041, .F. ) ;
#5410 = DATE_AND_TIME ( #12311, #13003 ) ;
#5411 = DIRECTION ( 'NONE',  ( -1.000000000000000000, 0.0000000000000000000, -0.0000000000000000000 ) ) ;
#5412 = EDGE_CURVE ( 'NONE', #13372, #4301, #4395, .T. ) ;
#5413 = ORIENTED_EDGE ( 'NONE', *, *, #12150, .T. ) ;
#5414 = EDGE_CURVE ( 'NONE', #13678, #14095, #2328, .T. ) ;
#5415 = ORIENTED_EDGE ( 'NONE', *, *, #3847, .T. ) ;
#5417 = VECTOR ( 'NONE', #13151, 1000.000000000000000 ) ;
#5416 = VECTOR ( 'NONE', #11672, 1000.000000000000000 ) ;
#5418 = EDGE_CURVE ( 'NONE', #7190, #12487, #5946, .T. ) ;
#5419 = ORIENTED_EDGE ( 'NONE', *, *, #9243, .T. ) ;
#5420 = AXIS2_PLACEMENT_3D ( 'NONE', #13519, #11359, #13620 ) ;
#5421 = EDGE_LOOP ( 'NONE', ( #10847, #8403, #8584, #2076, #6177, #12124, #1220, #3381 ) ) ;
#5422 = CARTESIAN_POINT ( 'NONE',  ( -24.08891145224258400, 31.59000000000000700, -0.1000000000000000100 ) ) ;
#5423 = CARTESIAN_POINT ( 'NONE',  ( 0.6717566005793923500, 23.53477303807744600, -0.1000000000000000100 ) ) ;
#5424 = ORIENTED_EDGE ( 'NONE', *, *, #9542, .F. ) ;
#5425 = COORDINATED_UNIVERSAL_TIME_OFFSET ( 1, 0, .AHEAD. ) ;
#5426 = DIRECTION ( 'NONE',  ( -0.0000000000000000000, 0.0000000000000000000, 1.000000000000000000 ) ) ;
#5427 = CYLINDRICAL_SURFACE ( 'NONE', #14125, 14.50000000000000000 ) ;
#5428 = VERTEX_POINT ( 'NONE', #13133 ) ;
#5429 = PLANE ( 'NONE',  #5028 ) ;
#5431 = FACE_OUTER_BOUND ( 'NONE', #12873, .T. ) ;
#5430 = VECTOR ( 'NONE', #61, 1000.000000000000000 ) ;
#5432 = CARTESIAN_POINT ( 'NONE',  ( -11.67071491582310500, 26.53477303807745000, -0.1000000000000000100 ) ) ;
#5433 = ADVANCED_FACE ( 'NONE', ( #5590 ), #10908, .T. ) ;
#5434 = VERTEX_POINT ( 'NONE', #2170 ) ;
#5435 = ORIENTED_EDGE ( 'NONE', *, *, #7941, .F. ) ;
#5436 = CARTESIAN_POINT ( 'NONE',  ( 8.351756600579392400, 11.71477303807744400, 0.0000000000000000000 ) ) ;
#5437 = EDGE_CURVE ( 'NONE', #539, #11691, #112, .T. ) ;
#5438 = ORIENTED_EDGE ( 'NONE', *, *, #6253, .T. ) ;
#5439 = PERSON_AND_ORGANIZATION_ROLE ( 'classification_officer' ) ;
#5440 = VERTEX_POINT ( 'NONE', #8733 ) ;
#5441 = EDGE_CURVE ( 'NONE', #10897, #10109, #11442, .T. ) ;
#5442 = ORIENTED_EDGE ( 'NONE', *, *, #3772, .T. ) ;
#5443 = ADVANCED_FACE ( 'NONE', ( #8882 ), #14183, .F. ) ;
#5444 = LINE ( 'NONE', #4009, #12528 ) ;
#5445 = DIRECTION ( 'NONE',  ( -1.000000000000000000, -1.290716872006524200E-016, 0.0000000000000000000 ) ) ;
#5446 = ORIENTED_EDGE ( 'NONE', *, *, #7653, .T. ) ;
#5447 = AXIS2_PLACEMENT_3D ( 'NONE', #3382, #5351, #9933 ) ;
#5448 = VECTOR ( 'NONE', #11437, 1000.000000000000000 ) ;
#5449 = VERTEX_POINT ( 'NONE', #3113 ) ;
#5450 = DIRECTION ( 'NONE',  ( -1.000000000000000000, -2.312964634635743000E-016, 0.0000000000000000000 ) ) ;
#5452 = VECTOR ( 'NONE', #2899, 1000.000000000000000 ) ;
#5451 = FACE_OUTER_BOUND ( 'NONE', #1445, .T. ) ;
#5453 = EDGE_CURVE ( 'NONE', #10218, #3034, #771, .T. ) ;
#5454 = ORIENTED_EDGE ( 'NONE', *, *, #7289, .T. ) ;
#5455 = DIRECTION ( 'NONE',  ( 1.000000000000000000, 0.0000000000000000000, 0.0000000000000000000 ) ) ;
#5456 = LINE ( 'NONE', #463, #8936 ) ;
#5457 = ORIENTED_EDGE ( 'NONE', *, *, #9784, .F. ) ;
#5458 = ORIENTED_EDGE ( 'NONE', *, *, #12965, .F. ) ;
#5459 = DIRECTION ( 'NONE',  ( 1.000000000000000000, 0.0000000000000000000, 0.0000000000000000000 ) ) ;
#5460 = ORIENTED_EDGE ( 'NONE', *, *, #10433, .T. ) ;
#5461 = PLANE ( 'NONE',  #1604 ) ;
#5462 = DIRECTION ( 'NONE',  ( 0.0000000000000000000, -1.000000000000000000, 0.0000000000000000000 ) ) ;
#5463 = ORIENTED_EDGE ( 'NONE', *, *, #10880, .F. ) ;
#5464 = VECTOR ( 'NONE', #12253, 1000.000000000000000 ) ;
#5465 = DIRECTION ( 'NONE',  ( -1.000000000000000000, -9.637352644315595200E-017, 0.0000000000000000000 ) ) ;
#5466 = LINE ( 'NONE', #3253, #173 ) ;
#5467 = VECTOR ( 'NONE', #13109, 1000.000000000000000 ) ;
#5468 = ORIENTED_EDGE ( 'NONE', *, *, #233, .T. ) ;
#5469 = CARTESIAN_POINT ( 'NONE',  ( 8.171756600579392700, 0.0000000000000000000, 0.0000000000000000000 ) ) ;
#5470 = VECTOR ( 'NONE', #3361, 1000.000000000000000 ) ;
#5471 = ORIENTED_EDGE ( 'NONE', *, *, #1685, .T. ) ;
#5472 = AXIS2_PLACEMENT_3D ( 'NONE', #3582, #1471, #8319 ) ;
#5473 = ORIENTED_EDGE ( 'NONE', *, *, #14000, .F. ) ;
#5474 = CARTESIAN_POINT ( 'NONE',  ( 0.8517566005793924000, 0.0000000000000000000, 0.0000000000000000000 ) ) ;
#5475 = DESIGN_CONTEXT ( 'detailed design', #13241, 'design' ) ;
#5476 = AXIS2_PLACEMENT_3D ( 'NONE', #9945, #3338, #4461 ) ;
#5477 = CARTESIAN_POINT ( 'NONE',  ( 40.00000000000000000, -36.00000000000000000, 3.000000000000000000 ) ) ;
#5478 = DIRECTION ( 'NONE',  ( 1.000000000000000000, 0.0000000000000000000, 0.0000000000000000000 ) ) ;
#5479 = FACE_OUTER_BOUND ( 'NONE', #4425, .T. ) ;
#5480 = CARTESIAN_POINT ( 'NONE',  ( 0.0000000000000000000, 8.534773038077448200, -0.1000000000000000100 ) ) ;
#5481 = DIRECTION ( 'NONE',  ( -1.000000000000000000, 0.0000000000000000000, -0.0000000000000000000 ) ) ;
#5482 = VECTOR ( 'NONE', #1310, 1000.000000000000000 ) ;
#5483 = FACE_OUTER_BOUND ( 'NONE', #11245, .T. ) ;
#5484 = ORIENTED_EDGE ( 'NONE', *, *, #4838, .F. ) ;
#5485 = ORIENTED_EDGE ( 'NONE', *, *, #7133, .F. ) ;
#5486 = ADVANCED_FACE ( 'NONE', ( #10068 ), #5429, .T. ) ;
#5487 = DIRECTION ( 'NONE',  ( 0.0000000000000000000, 0.0000000000000000000, 1.000000000000000000 ) ) ;
#5488 = ORIENTED_EDGE ( 'NONE', *, *, #1991, .F. ) ;
#5489 = ORIENTED_EDGE ( 'NONE', *, *, #9991, .F. ) ;
#5490 = EDGE_CURVE ( 'NONE', #5159, #2029, #13846, .T. ) ;
#5491 = CARTESIAN_POINT ( 'NONE',  ( -38.50000000000000700, 15.00000000000000200, -3.000000000000000000 ) ) ;
#5492 = DIRECTION ( 'NONE',  ( 1.000000000000000000, 0.0000000000000000000, 0.0000000000000000000 ) ) ;
#5493 = EDGE_CURVE ( 'NONE', #593, #2931, #10905, .T. ) ;
#5494 = CARTESIAN_POINT ( 'NONE',  ( 23.99999999999999300, -15.00000000000000000, -3.000000000000000000 ) ) ;
#5495 =( LENGTH_UNIT ( ) NAMED_UNIT ( * ) SI_UNIT ( .MILLI., .METRE. ) );
#5496 = LINE ( 'NONE', #2448, #7766 ) ;
#5497 = VECTOR ( 'NONE', #3808, 1000.000000000000000 ) ;
#5498 = EDGE_LOOP ( 'NONE', ( #648, #8059, #6326, #5009 ) ) ;
#5499 = VECTOR ( 'NONE', #678, 1000.000000000000000 ) ;
#5500 = ORIENTED_EDGE ( 'NONE', *, *, #3680, .T. ) ;
#5501 = CARTESIAN_POINT ( 'NONE',  ( -15.17175660057951200, 0.0000000000000000000, 0.0000000000000000000 ) ) ;
#5502 = EDGE_LOOP ( 'NONE', ( #5853, #11420, #1739, #3741 ) ) ;
#5503 = ORIENTED_EDGE ( 'NONE', *, *, #12063, .F. ) ;
#5504 = CARTESIAN_POINT ( 'NONE',  ( -35.00000000000000000, -30.99999999999999600, 0.0000000000000000000 ) ) ;
#5505 = ORIENTED_EDGE ( 'NONE', *, *, #7323, .T. ) ;
#5506 = ADVANCED_FACE ( 'NONE', ( #13152 ), #5385, .F. ) ;
#5507 = PLANE ( 'NONE',  #13313 ) ;
#5508 = LINE ( 'NONE', #4366, #2596 ) ;
#5510 = CARTESIAN_POINT ( 'NONE',  ( -14.17175660057943000, -2.534773038077439400, 0.0000000000000000000 ) ) ;
#5509 = DIRECTION ( 'NONE',  ( 1.000000000000000000, 0.0000000000000000000, 0.0000000000000000000 ) ) ;
#5511 = FACE_OUTER_BOUND ( 'NONE', #7170, .T. ) ;
#5512 = EDGE_CURVE ( 'NONE', #2428, #13168, #13496, .T. ) ;
#5513 = ORIENTED_EDGE ( 'NONE', *, *, #7033, .F. ) ;
#5514 = DIRECTION ( 'NONE',  ( -1.734723475976786900E-016, 1.000000000000000000, 0.0000000000000000000 ) ) ;
#5515 = ORIENTED_EDGE ( 'NONE', *, *, #5703, .F. ) ;
#5516 = CARTESIAN_POINT ( 'NONE',  ( -4.350714915823106200, 5.714773038077441700, -0.1000000000000000100 ) ) ;
#5517 = DIRECTION ( 'NONE',  ( 0.0000000000000000000, 1.000000000000000000, -0.0000000000000000000 ) ) ;
#5518 = EDGE_CURVE ( 'NONE', #14207, #4568, #13318, .T. ) ;
#5519 = ADVANCED_FACE ( 'NONE', ( #4188 ), #10234, .F. ) ;
#5520 = EDGE_CURVE ( 'NONE', #1712, #12673, #14180, .T. ) ;
#5521 = VERTEX_POINT ( 'NONE', #7536 ) ;
#5522 = AXIS2_PLACEMENT_3D ( 'NONE', #11927, #6408, #8553 ) ;
#5523 = ORIENTED_EDGE ( 'NONE', *, *, #1025, .F. ) ;
#5524 = CARTESIAN_POINT ( 'NONE',  ( -14.35175660057943000, 0.0000000000000000000, 0.0000000000000000000 ) ) ;
#5525 = AXIS2_PLACEMENT_3D ( 'NONE', #3205, #7814, #6491 ) ;
#5526 = LINE ( 'NONE', #11578, #3289 ) ;
#5527 = CARTESIAN_POINT ( 'NONE',  ( 40.00000000000000000, -36.00000000000000000, 0.0000000000000000000 ) ) ;
#5528 = ORIENTED_EDGE ( 'NONE', *, *, #12990, .T. ) ;
#5529 = VECTOR ( 'NONE', #2626, 1000.000000000000000 ) ;
#5530 = DIRECTION ( 'NONE',  ( 1.000000000000000000, 0.0000000000000000000, 0.0000000000000000000 ) ) ;
#5531 = CARTESIAN_POINT ( 'NONE',  ( 15.35175660057934400, -28.03477303807744600, 0.0000000000000000000 ) ) ;
#5532 = EDGE_CURVE ( 'NONE', #11829, #6364, #7166, .T. ) ;
#5533 = AXIS2_PLACEMENT_3D ( 'NONE', #14128, #967, #10896 ) ;
#5534 = LINE ( 'NONE', #775, #9184 ) ;
#5535 = DIRECTION ( 'NONE',  ( -0.0000000000000000000, -0.0000000000000000000, 1.000000000000000000 ) ) ;
#5536 = DIRECTION ( 'NONE',  ( 1.290716872006552300E-016, -1.000000000000000000, 0.0000000000000000000 ) ) ;
#5537 = CARTESIAN_POINT ( 'NONE',  ( 0.0000000000000000000, 23.71477303807744600, -0.1000000000000000100 ) ) ;
#5538 = CARTESIAN_POINT ( 'NONE',  ( 11.67175660057939300, 25.21477303807744600, 0.0000000000000000000 ) ) ;
#5539 = FACE_BOUND ( 'NONE', #8759, .T. ) ;
#5540 = AXIS2_PLACEMENT_3D ( 'NONE', #5996, #4794, #13536 ) ;
#5541 =( NAMED_UNIT ( * ) SI_UNIT ( $, .STERADIAN. ) SOLID_ANGLE_UNIT ( ) );
#5542 = EDGE_CURVE ( 'NONE', #5633, #10748, #6271, .T. ) ;
#5543 = DIRECTION ( 'NONE',  ( 0.0000000000000000000, 0.0000000000000000000, -1.000000000000000000 ) ) ;
#5544 = CARTESIAN_POINT ( 'NONE',  ( 9.671756600579392700, 0.0000000000000000000, -0.1000000000000000100 ) ) ;
#5545 = ORIENTED_EDGE ( 'NONE', *, *, #10433, .F. ) ;
#5546 = LINE ( 'NONE', #8320, #65 ) ;
#5547 = LINE ( 'NONE', #13942, #11395 ) ;
#5548 = ORIENTED_EDGE ( 'NONE', *, *, #4862, .T. ) ;
#5549 = CARTESIAN_POINT ( 'NONE',  ( -0.8507149158231057700, 8.714773038077448000, -0.1000000000000000100 ) ) ;
#5550 = VECTOR ( 'NONE', #13887, 1000.000000000000000 ) ;
#5551 = ADVANCED_FACE ( 'NONE', ( #4379 ), #76, .F. ) ;
#5552 = ORIENTED_EDGE ( 'NONE', *, *, #5158, .T. ) ;
#5553 = DIRECTION ( 'NONE',  ( -0.0000000000000000000, -0.0000000000000000000, 1.000000000000000000 ) ) ;
#5554 = CARTESIAN_POINT ( 'NONE',  ( 15.35175660057939200, 31.41000000000000700, -0.1000000000000000100 ) ) ;
#5555 = ORIENTED_EDGE ( 'NONE', *, *, #12555, .F. ) ;
#5556 = LINE ( 'NONE', #3928, #2295 ) ;
#5557 = CARTESIAN_POINT ( 'NONE',  ( 14.17175660057939300, -2.534773038077437600, -0.1000000000000000100 ) ) ;
#5558 = EDGE_CURVE ( 'NONE', #9410, #13233, #2655, .T. ) ;
#5559 = CC_DESIGN_APPROVAL ( #4002, ( #6493 ) ) ;
#5560 = ORIENTED_EDGE ( 'NONE', *, *, #2663, .F. ) ;
#5561 = FACE_OUTER_BOUND ( 'NONE', #12846, .T. ) ;
#5562 = FACE_OUTER_BOUND ( 'NONE', #5, .T. ) ;
#5563 = ORIENTED_EDGE ( 'NONE', *, *, #4544, .T. ) ;
#5564 = CARTESIAN_POINT ( 'NONE',  ( 1.544024710238081700E-016, -1.214773038077437800, -0.1000000000000000100 ) ) ;
#5565 = DIRECTION ( 'NONE',  ( -0.0000000000000000000, -0.0000000000000000000, 1.000000000000000000 ) ) ;
#5566 = VERTEX_POINT ( 'NONE', #13323 ) ;
#5567 = ORIENTED_EDGE ( 'NONE', *, *, #8624, .F. ) ;
#5568 = ADVANCED_FACE ( 'NONE', ( #2136 ), #12114, .F. ) ;
#5570 = LINE ( 'NONE', #7948, #14002 ) ;
#5569 = DIRECTION ( 'NONE',  ( 0.0000000000000000000, 0.0000000000000000000, -1.000000000000000000 ) ) ;
#5571 = DIRECTION ( 'NONE',  ( 0.0000000000000000000, -1.000000000000000000, 0.0000000000000000000 ) ) ;
#5572 = EDGE_CURVE ( 'NONE', #13001, #6424, #5069, .T. ) ;
#5573 = AXIS2_PLACEMENT_3D ( 'NONE', #14088, #3421, #8866 ) ;
[truncated: 626,420 more chars]
