# Supplementary material for: A Passive Microfluidic Device for Chemotaxis Studies
Source: Micromachines (Basel). 2019 Aug 20;10(8):551. doi: 10.3390/mi10080551 (PMC6722731; doi:10.3390/mi10080551)
Supplement: Supplementary file 1 [file micromachines-10-00551-s001.zip › Supplementary materials/CAD file S2 Microfluidic device and Optical window 2.STEP]

ISO-10303-21;
HEADER;
FILE_DESCRIPTION (( 'STEP AP214' ),
    '1' );
FILE_NAME ('Dispositivo_con_Optical_window_2014.STEP',
    '2019-07-29T12:10:30',
    ( '' ),
    ( '' ),
    'SwSTEP 2.0',
    'SolidWorks 2017',
    '' );
FILE_SCHEMA (( 'AUTOMOTIVE_DESIGN' ));
ENDSEC;

DATA;
#1 = DIRECTION ( 'NONE',  ( 0.0000000000000000000, 1.000000000000000000, -0.0000000000000000000 ) ) ;
#2 = CARTESIAN_POINT ( 'NONE',  ( -15.17071491582310600, 0.0000000000000000000, 0.0000000000000000000 ) ) ;
#3 = ORIENTED_EDGE ( 'NONE', *, *, #13103, .T. ) ;
#4 = CARTESIAN_POINT ( 'NONE',  ( 9.351756600579392400, 0.0000000000000000000, 0.0000000000000000000 ) ) ;
#5 = ORIENTED_EDGE ( 'NONE', *, *, #2558, .T. ) ;
#6 = PLANE ( 'NONE',  #12994 ) ;
#7 = SURFACE_STYLE_FILL_AREA ( #448 ) ;
#8 = ORIENTED_EDGE ( 'NONE', *, *, #11009, .T. ) ;
#9 = ORIENTED_EDGE ( 'NONE', *, *, #11441, .T. ) ;
#10 = CARTESIAN_POINT ( 'NONE',  ( 15.17175660057934500, -31.59000000000000000, -0.1000000000000000100 ) ) ;
#11 = EDGE_LOOP ( 'NONE', ( #10735, #11905, #4281, #12403 ) ) ;
#12 = LINE ( 'NONE', #12524, #11358 ) ;
#13 = ORIENTED_EDGE ( 'NONE', *, *, #13337, .T. ) ;
#14 = CARTESIAN_POINT ( 'NONE',  ( 0.0000000000000000000, 0.0000000000000000000, -2.500000000000000000 ) ) ;
#15 = CARTESIAN_POINT ( 'NONE',  ( -3.161756817788284700, 2.499999999999995600, -3.000000000000000000 ) ) ;
#16 = CARTESIAN_POINT ( 'NONE',  ( 0.0000000000000000000, 19.03477303807744300, 0.0000000000000000000 ) ) ;
#17 = EDGE_CURVE ( 'NONE', #2015, #11546, #11890, .T. ) ;
#18 = AXIS2_PLACEMENT_3D ( 'NONE', #6332, #2131, #12934 ) ;
#19 = ORIENTED_EDGE ( 'NONE', *, *, #3924, .T. ) ;
#20 = VECTOR ( 'NONE', #11787, 1000.000000000000000 ) ;
#21 = EDGE_CURVE ( 'NONE', #11480, #4224, #4959, .T. ) ;
#22 = FACE_OUTER_BOUND ( 'NONE', #3582, .T. ) ;
#23 = CARTESIAN_POINT ( 'NONE',  ( 0.8517566005793921800, -8.714773038077449700, -0.1000000000000000100 ) ) ;
#24 = CARTESIAN_POINT ( 'NONE',  ( 40.00000000000000000, -36.00000000000000000, -3.000000000000000000 ) ) ;
#25 = DIRECTION ( 'NONE',  ( 1.000000000000000000, 0.0000000000000000000, 0.0000000000000000000 ) ) ;
#26 = ORIENTED_EDGE ( 'NONE', *, *, #2558, .F. ) ;
#27 = EDGE_LOOP ( 'NONE', ( #2631, #10396, #6407, #2872, #3311, #7977, #9345, #13240 ) ) ;
#28 = LINE ( 'NONE', #3238, #4768 ) ;
#29 = ORIENTED_EDGE ( 'NONE', *, *, #3244, .T. ) ;
#30 = ORIENTED_EDGE ( 'NONE', *, *, #8857, .T. ) ;
#31 = DIRECTION ( 'NONE',  ( 1.000000000000000000, 1.734723475976786900E-016, 0.0000000000000000000 ) ) ;
#32 = ORIENTED_EDGE ( 'NONE', *, *, #13703, .T. ) ;
#33 = LINE ( 'NONE', #12766, #3449 ) ;
#34 = DIRECTION ( 'NONE',  ( -1.000000000000000000, 0.0000000000000000000, 0.0000000000000000000 ) ) ;
#35 = CARTESIAN_POINT ( 'NONE',  ( 3.162277660169156700, -1.000000000000011800, 0.0000000000000000000 ) ) ;
#36 = CIRCLE ( 'NONE', #1785, 4.999999999998696200 ) ;
#37 = EDGE_CURVE ( 'NONE', #9921, #11247, #12244, .T. ) ;
#38 = DIRECTION ( 'NONE',  ( 9.637352644315595200E-017, -1.000000000000000000, 0.0000000000000000000 ) ) ;
#39 = ORIENTED_EDGE ( 'NONE', *, *, #114, .T. ) ;
#40 = APPLICATION_CONTEXT ( 'automotive_design' ) ;
#41 = DIRECTION ( 'NONE',  ( -0.0000000000000000000, -0.0000000000000000000, 1.000000000000000000 ) ) ;
#43 = DIRECTION ( 'NONE',  ( 0.0000000000000000000, 0.0000000000000000000, 1.000000000000000000 ) ) ;
#42 = VECTOR ( 'NONE', #7085, 1000.000000000000000 ) ;
#44 = EDGE_CURVE ( 'NONE', #5963, #13346, #10063, .T. ) ;
#45 = ADVANCED_FACE ( 'NONE', ( #732 ), #13389, .T. ) ;
#46 = ORIENTED_EDGE ( 'NONE', *, *, #2990, .T. ) ;
#47 = ADVANCED_FACE ( 'NONE', ( #6642 ), #12235, .F. ) ;
#48 = EDGE_CURVE ( 'NONE', #675, #3876, #13399, .T. ) ;
#49 = DIRECTION ( 'NONE',  ( 0.0000000000000000000, 0.0000000000000000000, -1.000000000000000000 ) ) ;
#50 = ORIENTED_EDGE ( 'NONE', *, *, #1443, .F. ) ;
#51 = ORIENTED_EDGE ( 'NONE', *, *, #3998, .F. ) ;
#52 = ORIENTED_EDGE ( 'NONE', *, *, #5601, .F. ) ;
#53 = LINE ( 'NONE', #1293, #4279 ) ;
#54 = AXIS2_PLACEMENT_3D ( 'NONE', #4511, #12076, #9958 ) ;
#55 = VECTOR ( 'NONE', #8036, 1000.000000000000000 ) ;
#56 = ORIENTED_EDGE ( 'NONE', *, *, #1519, .F. ) ;
#57 = CARTESIAN_POINT ( 'NONE',  ( 11.17175660057939300, 0.0000000000000000000, -0.1000000000000000100 ) ) ;
#59 = ORIENTED_EDGE ( 'NONE', *, *, #7841, .T. ) ;
#58 = DIRECTION ( 'NONE',  ( -0.0000000000000000000, -0.0000000000000000000, 1.000000000000000000 ) ) ;
#60 = LINE ( 'NONE', #3463, #2272 ) ;
#61 = VERTEX_POINT ( 'NONE', #5849 ) ;
#62 = DIRECTION ( 'NONE',  ( 0.0000000000000000000, 1.000000000000000000, -0.0000000000000000000 ) ) ;
#63 = CARTESIAN_POINT ( 'NONE',  ( 8.351756600579392400, 20.71477303807744300, -0.1000000000000000100 ) ) ;
#64 = DIRECTION ( 'NONE',  ( 0.0000000000000000000, -1.000000000000000000, 0.0000000000000000000 ) ) ;
#65 = VECTOR ( 'NONE', #4195, 1000.000000000000000 ) ;
#66 = EDGE_CURVE ( 'NONE', #2246, #6064, #12893, .T. ) ;
#67 = DIRECTION ( 'NONE',  ( -0.0000000000000000000, 0.0000000000000000000, 1.000000000000000000 ) ) ;
#68 = ORIENTED_EDGE ( 'NONE', *, *, #795, .F. ) ;
#69 = EDGE_LOOP ( 'NONE', ( #5586, #6427 ) ) ;
#70 = VECTOR ( 'NONE', #11572, 1000.000000000000000 ) ;
#71 = EDGE_CURVE ( 'NONE', #12839, #8489, #5278, .T. ) ;
#72 = EDGE_CURVE ( 'NONE', #6180, #3936, #4945, .T. ) ;
#73 = DIRECTION ( 'NONE',  ( 0.0000000000000000000, 1.000000000000000000, -0.0000000000000000000 ) ) ;
#74 = FACE_OUTER_BOUND ( 'NONE', #2574, .T. ) ;
#75 = VECTOR ( 'NONE', #13443, 1000.000000000000000 ) ;
#76 = DIRECTION ( 'NONE',  ( 0.0000000000000000000, -0.0000000000000000000, -1.000000000000000000 ) ) ;
#77 = PLANE ( 'NONE',  #3575 ) ;
#78 = EDGE_LOOP ( 'NONE', ( #9707, #4080 ) ) ;
#79 = FACE_OUTER_BOUND ( 'NONE', #5501, .T. ) ;
#80 = DIRECTION ( 'NONE',  ( 0.0000000000000000000, -1.000000000000000000, 0.0000000000000000000 ) ) ;
#81 = DIRECTION ( 'NONE',  ( -0.0000000000000000000, -0.0000000000000000000, 1.000000000000000000 ) ) ;
#83 = LINE ( 'NONE', #12879, #3987 ) ;
#82 = DIRECTION ( 'NONE',  ( 0.0000000000000000000, 0.0000000000000000000, 1.000000000000000000 ) ) ;
#84 = AXIS2_PLACEMENT_3D ( 'NONE', #8029, #10320, #6968 ) ;
#85 = DIRECTION ( 'NONE',  ( -0.0000000000000000000, -0.0000000000000000000, 1.000000000000000000 ) ) ;
#86 = EDGE_LOOP ( 'NONE', ( #5065, #6310, #13795, #3404, #4345 ) ) ;
#87 = VERTEX_POINT ( 'NONE', #462 ) ;
#88 = EDGE_LOOP ( 'NONE', ( #1187, #10544, #7880, #3906 ) ) ;
#89 = PLANE ( 'NONE',  #2145 ) ;
#90 = CARTESIAN_POINT ( 'NONE',  ( -9.500000000000000000, -15.00000000000000000, -3.000000000000000000 ) ) ;
#91 = LINE ( 'NONE', #9793, #10431 ) ;
#92 = ORIENTED_EDGE ( 'NONE', *, *, #2793, .T. ) ;
#93 = CARTESIAN_POINT ( 'NONE',  ( 0.5230127018922191600, -1.250000000000004000, -3.000000000000000000 ) ) ;
#94 = EDGE_CURVE ( 'NONE', #12684, #574, #3609, .T. ) ;
#95 = DIRECTION ( 'NONE',  ( 2.312964634635457500E-016, -1.000000000000000000, 0.0000000000000000000 ) ) ;
#96 = AXIS2_PLACEMENT_3D ( 'NONE', #11517, #5032, #2917 ) ;
#97 = VECTOR ( 'NONE', #3797, 1000.000000000000000 ) ;
#98 = CARTESIAN_POINT ( 'NONE',  ( -36.50000000000000700, -30.99999999999999600, -3.000000000000000000 ) ) ;
#99 = FILL_AREA_STYLE ('',( #5572 ) ) ;
#100 = VERTEX_POINT ( 'NONE', #11288 ) ;
#101 = PLANE ( 'NONE',  #12890 ) ;
#102 = ORIENTED_EDGE ( 'NONE', *, *, #2826, .F. ) ;
#103 = SURFACE_STYLE_FILL_AREA ( #13857 ) ;
#104 = DIRECTION ( 'NONE',  ( 0.0000000000000000000, -1.000000000000000000, 0.0000000000000000000 ) ) ;
#105 = LINE ( 'NONE', #12858, #12768 ) ;
#106 = CARTESIAN_POINT ( 'NONE',  ( -0.8517566005794294800, -17.71477303807743900, -0.1000000000000000100 ) ) ;
#107 = DIRECTION ( 'NONE',  ( 1.000000000000000000, 0.0000000000000000000, 0.0000000000000000000 ) ) ;
#108 = CARTESIAN_POINT ( 'NONE',  ( -9.850714915823104400, 22.03477303807744300, 0.0000000000000000000 ) ) ;
#109 = CARTESIAN_POINT ( 'NONE',  ( 8.351756600579392400, 19.03477303807744300, -0.1000000000000000100 ) ) ;
#110 = VERTEX_POINT ( 'NONE', #8051 ) ;
#111 = EDGE_CURVE ( 'NONE', #6780, #11106, #3270, .T. ) ;
#112 = DIRECTION ( 'NONE',  ( 1.000000000000000000, 0.0000000000000000000, 0.0000000000000000000 ) ) ;
#113 = DIRECTION ( 'NONE',  ( -0.0000000000000000000, 0.0000000000000000000, 1.000000000000000000 ) ) ;
#114 = EDGE_CURVE ( 'NONE', #10690, #2357, #1735, .T. ) ;
#115 = DIRECTION ( 'NONE',  ( 0.0000000000000000000, -0.0000000000000000000, -1.000000000000000000 ) ) ;
#116 = LINE ( 'NONE', #12771, #4681 ) ;
#117 = ADVANCED_FACE ( 'NONE', ( #8341 ), #5710, .F. ) ;
#118 = LINE ( 'NONE', #4151, #2327 ) ;
#119 = DIRECTION ( 'NONE',  ( 0.0000000000000000000, 0.0000000000000000000, 1.000000000000000000 ) ) ;
#120 = ORIENTED_EDGE ( 'NONE', *, *, #295, .T. ) ;
#121 = CARTESIAN_POINT ( 'NONE',  ( -0.8507149158221811700, 13.03477303807744100, -0.1000000000000000100 ) ) ;
#122 = ADVANCED_FACE ( 'NONE', ( #4620 ), #13566, .F. ) ;
#123 = ORIENTED_EDGE ( 'NONE', *, *, #10191, .T. ) ;
#124 = CARTESIAN_POINT ( 'NONE',  ( -0.8507149158231057700, 17.71477303807743900, -0.1000000000000000100 ) ) ;
#125 = CARTESIAN_POINT ( 'NONE',  ( 0.6717566005793923500, 23.53477303807744600, -0.1000000000000000100 ) ) ;
#126 = CARTESIAN_POINT ( 'NONE',  ( -6.171756600579430000, 0.0000000000000000000, -0.1000000000000000100 ) ) ;
#127 = EDGE_CURVE ( 'NONE', #10845, #10038, #2584, .T. ) ;
#128 = AXIS2_PLACEMENT_3D ( 'NONE', #9448, #4021, #6091 ) ;
#129 = CARTESIAN_POINT ( 'NONE',  ( -0.0000000000000000000, -25.03477303807744600, 0.0000000000000000000 ) ) ;
#130 = DIRECTION ( 'NONE',  ( -1.000000000000000000, 0.0000000000000000000, -0.0000000000000000000 ) ) ;
#131 = ORIENTED_EDGE ( 'NONE', *, *, #1502, .T. ) ;
#132 = LINE ( 'NONE', #11699, #4703 ) ;
#133 = EDGE_CURVE ( 'NONE', #11815, #8213, #2421, .T. ) ;
#134 = FACE_OUTER_BOUND ( 'NONE', #204, .T. ) ;
#135 = ORIENTED_EDGE ( 'NONE', *, *, #4689, .T. ) ;
#136 = DIRECTION ( 'NONE',  ( -1.000000000000000000, 0.0000000000000000000, 0.0000000000000000000 ) ) ;
#137 = PLANE ( 'NONE',  #4073 ) ;
#138 = DIRECTION ( 'NONE',  ( 0.0000000000000000000, 0.0000000000000000000, 1.000000000000000000 ) ) ;
#139 = CARTESIAN_POINT ( 'NONE',  ( -9.171756600579431800, -8.534773038077450000, -0.1000000000000000100 ) ) ;
#140 = CARTESIAN_POINT ( 'NONE',  ( 2.667952210561962700E-015, -11.53477303807740400, 0.0000000000000000000 ) ) ;
#141 = VERTEX_POINT ( 'NONE', #2817 ) ;
#142 = LINE ( 'NONE', #9429, #4715 ) ;
#143 = VECTOR ( 'NONE', #7778, 1000.000000000000000 ) ;
#144 = ORIENTED_EDGE ( 'NONE', *, *, #5204, .F. ) ;
#145 = CARTESIAN_POINT ( 'NONE',  ( -0.8507149158231057700, 23.71477303807744600, -0.1000000000000000100 ) ) ;
#146 = EDGE_CURVE ( 'NONE', #2210, #13092, #5803, .T. ) ;
#147 = EDGE_CURVE ( 'NONE', #3879, #6844, #8511, .T. ) ;
#148 = PLANE ( 'NONE',  #10791 ) ;
#149 = DIRECTION ( 'NONE',  ( 1.642730564371974000E-016, -1.000000000000000000, 0.0000000000000000000 ) ) ;
#150 = DIRECTION ( 'NONE',  ( 0.0000000000000000000, 0.0000000000000000000, 1.000000000000000000 ) ) ;
#151 = ORIENTED_EDGE ( 'NONE', *, *, #9005, .T. ) ;
#152 = VECTOR ( 'NONE', #6096, 1000.000000000000000 ) ;
#153 = AXIS2_PLACEMENT_3D ( 'NONE', #1968, #12731, #930 ) ;
#154 = CARTESIAN_POINT ( 'NONE',  ( 0.0000000000000000000, 26.71477303807745000, -0.1000000000000000100 ) ) ;
#155 = CARTESIAN_POINT ( 'NONE',  ( 0.0000000000000000000, 0.0000000000000000000, 0.0000000000000000000 ) ) ;
#156 = ORIENTED_EDGE ( 'NONE', *, *, #11396, .T. ) ;
#157 = LINE ( 'NONE', #9541, #5908 ) ;
#158 = CARTESIAN_POINT ( 'NONE',  ( -9.350714915823106200, 8.714773038077448000, -0.1000000000000000100 ) ) ;
#159 = LINE ( 'NONE', #13416, #6399 ) ;
#160 = ORIENTED_EDGE ( 'NONE', *, *, #5173, .T. ) ;
#161 = CARTESIAN_POINT ( 'NONE',  ( 0.0000000000000000000, -1.000000000000004000, -3.000000000000000000 ) ) ;
#162 = PRODUCT_DEFINITION ( 'NON CONOSCIUTO', '', #3259, #7192 ) ;
#163 = CARTESIAN_POINT ( 'NONE',  ( 9.499999999999994700, 15.00000000000000200, 0.0000000000000000000 ) ) ;
#164 = CARTESIAN_POINT ( 'NONE',  ( -0.0000000000000000000, -16.21477303807743900, 0.0000000000000000000 ) ) ;
#165 = CARTESIAN_POINT ( 'NONE',  ( 23.99999999999999300, 15.00000000000000000, 0.0000000000000000000 ) ) ;
#166 = ORIENTED_EDGE ( 'NONE', *, *, #3318, .F. ) ;
#167 = LINE ( 'NONE', #11127, #8456 ) ;
#168 = PLANE ( 'NONE',  #9473 ) ;
#169 = AXIS2_PLACEMENT_3D ( 'NONE', #6251, #2901, #7303 ) ;
#170 = VERTEX_POINT ( 'NONE', #2775 ) ;
#171 = FACE_OUTER_BOUND ( 'NONE', #12955, .T. ) ;
#172 = EDGE_CURVE ( 'NONE', #10748, #1223, #10377, .T. ) ;
#173 = CARTESIAN_POINT ( 'NONE',  ( 0.0000000000000000000, 13.21477303807744100, 0.0000000000000000000 ) ) ;
#174 = VECTOR ( 'NONE', #10335, 1000.000000000000000 ) ;
#175 = EDGE_CURVE ( 'NONE', #10752, #7243, #11703, .T. ) ;
#176 = VERTEX_POINT ( 'NONE', #2726 ) ;
#177 = CARTESIAN_POINT ( 'NONE',  ( -0.6717566005794296500, -14.53477303807744100, 0.0000000000000000000 ) ) ;
#178 = AXIS2_PLACEMENT_3D ( 'NONE', #6505, #8547, #9733 ) ;
#179 = DIRECTION ( 'NONE',  ( -1.000000000000000000, 0.0000000000000000000, 0.0000000000000000000 ) ) ;
#180 = VERTEX_POINT ( 'NONE', #3959 ) ;
#181 = CARTESIAN_POINT ( 'NONE',  ( -38.50000000000000000, -14.99999999999999800, -3.000000000000000000 ) ) ;
#182 = DIRECTION ( 'NONE',  ( 1.000000000000000000, 0.0000000000000000000, 0.0000000000000000000 ) ) ;
#183 = ORIENTED_EDGE ( 'NONE', *, *, #9042, .T. ) ;
#184 = FACE_OUTER_BOUND ( 'NONE', #8766, .T. ) ;
#185 = CARTESIAN_POINT ( 'NONE',  ( 0.0000000000000000000, -20.71477303807744300, -0.1000000000000000100 ) ) ;
#186 = CARTESIAN_POINT ( 'NONE',  ( -0.6717566005794296500, -14.53477303807744100, -0.1000000000000000100 ) ) ;
#187 = ORIENTED_EDGE ( 'NONE', *, *, #5160, .T. ) ;
#188 = ORIENTED_EDGE ( 'NONE', *, *, #2438, .T. ) ;
#189 = VECTOR ( 'NONE', #8441, 1000.000000000000000 ) ;
#190 = LINE ( 'NONE', #10079, #1550 ) ;
#191 = EDGE_LOOP ( 'NONE', ( #7485, #7389, #6498, #6189 ) ) ;
#192 = CARTESIAN_POINT ( 'NONE',  ( 4.171756600579335000, 0.0000000000000000000, 0.0000000000000000000 ) ) ;
#193 = CARTESIAN_POINT ( 'NONE',  ( 2.321007515366940100E-015, -10.03477303807744500, -0.1000000000000000100 ) ) ;
#194 = CARTESIAN_POINT ( 'NONE',  ( -4.171756600579373100, -7.214773038077729500, -0.1000000000000000100 ) ) ;
#195 = ADVANCED_FACE ( 'NONE', ( #13551 ), #6067, .T. ) ;
#196 = VERTEX_POINT ( 'NONE', #10439 ) ;
#197 = ADVANCED_FACE ( 'NONE', ( #9353 ), #4885, .T. ) ;
#198 = LINE ( 'NONE', #8618, #2889 ) ;
#199 = AXIS2_PLACEMENT_3D ( 'NONE', #12562, #7379, #13666 ) ;
#200 = VERTEX_POINT ( 'NONE', #12450 ) ;
#201 = EDGE_LOOP ( 'NONE', ( #14000, #1821, #7285, #5198 ) ) ;
#202 = LINE ( 'NONE', #6051, #12372 ) ;
#203 = VERTEX_POINT ( 'NONE', #641 ) ;
#204 = EDGE_LOOP ( 'NONE', ( #6626, #6486, #9686, #549 ) ) ;
#205 = DIRECTION ( 'NONE',  ( 0.0000000000000000000, -0.0000000000000000000, 1.000000000000000000 ) ) ;
#206 = EDGE_LOOP ( 'NONE', ( #13834, #4701, #1477, #3576 ) ) ;
#207 = LINE ( 'NONE', #12668, #12051 ) ;
#208 = DIRECTION ( 'NONE',  ( 1.000000000000000000, 0.0000000000000000000, 0.0000000000000000000 ) ) ;
#209 = PLANE ( 'NONE',  #3322 ) ;
#210 = VECTOR ( 'NONE', #9498, 1000.000000000000000 ) ;
#211 = CARTESIAN_POINT ( 'NONE',  ( -4.350714915823106200, 0.0000000000000000000, -0.1000000000000000100 ) ) ;
#212 = ORIENTED_EDGE ( 'NONE', *, *, #8237, .T. ) ;
#213 = ORIENTED_EDGE ( 'NONE', *, *, #3244, .F. ) ;
#214 = VECTOR ( 'NONE', #3972, 1000.000000000000000 ) ;
#215 = ORIENTED_EDGE ( 'NONE', *, *, #13342, .T. ) ;
#216 = CARTESIAN_POINT ( 'NONE',  ( 0.0000000000000000000, 23.71477303807744600, -0.1000000000000000100 ) ) ;
#217 = CARTESIAN_POINT ( 'NONE',  ( 9.671756600579392700, 0.0000000000000000000, 0.0000000000000000000 ) ) ;
#218 = EDGE_CURVE ( 'NONE', #4494, #5950, #5637, .T. ) ;
#219 = AXIS2_PLACEMENT_3D ( 'NONE', #12160, #11166, #4692 ) ;
#220 = CARTESIAN_POINT ( 'NONE',  ( 34.99999999999999300, 30.99999999999999600, -3.000000000000000000 ) ) ;
#221 = EDGE_CURVE ( 'NONE', #937, #10815, #6128, .T. ) ;
#222 = CARTESIAN_POINT ( 'NONE',  ( 0.0000000000000000000, 5.714773038077441700, -0.1000000000000000100 ) ) ;
#223 = ORIENTED_EDGE ( 'NONE', *, *, #12747, .F. ) ;
#224 = LINE ( 'NONE', #4250, #8185 ) ;
#225 = CARTESIAN_POINT ( 'NONE',  ( -3.482864198667627900, 1.034773038077438000, -0.1000000000000000100 ) ) ;
#226 = CARTESIAN_POINT ( 'NONE',  ( 14.35175660057939200, 0.0000000000000000000, -0.1000000000000000100 ) ) ;
#227 = ORIENTED_EDGE ( 'NONE', *, *, #7769, .F. ) ;
#228 = ORIENTED_EDGE ( 'NONE', *, *, #9732, .F. ) ;
#229 = DIRECTION ( 'NONE',  ( 0.0000000000000000000, 0.0000000000000000000, 1.000000000000000000 ) ) ;
#230 = VECTOR ( 'NONE', #3508, 1000.000000000000000 ) ;
#231 = ORIENTED_EDGE ( 'NONE', *, *, #7665, .T. ) ;
#232 = DIRECTION ( 'NONE',  ( -0.0000000000000000000, -0.0000000000000000000, 1.000000000000000000 ) ) ;
#233 = LINE ( 'NONE', #10963, #13896 ) ;
#234 = PLANE ( 'NONE',  #554 ) ;
#235 = ORIENTED_EDGE ( 'NONE', *, *, #4373, .T. ) ;
#236 = ORIENTED_EDGE ( 'NONE', *, *, #2675, .F. ) ;
#237 = VECTOR ( 'NONE', #325, 1000.000000000000000 ) ;
#238 = EDGE_CURVE ( 'NONE', #10073, #9647, #12878, .T. ) ;
#239 = DIRECTION ( 'NONE',  ( 0.0000000000000000000, 0.0000000000000000000, -1.000000000000000000 ) ) ;
#240 =( NAMED_UNIT ( * ) PLANE_ANGLE_UNIT ( ) SI_UNIT ( $, .RADIAN. ) );
#241 = VECTOR ( 'NONE', #10469, 1000.000000000000000 ) ;
#242 = CARTESIAN_POINT ( 'NONE',  ( 2.931630559502044300E-014, -1.034773038077843000, 0.0000000000000000000 ) ) ;
#243 = DIRECTION ( 'NONE',  ( 1.000000000000000000, 0.0000000000000000000, 0.0000000000000000000 ) ) ;
#244 = EDGE_CURVE ( 'NONE', #9655, #2412, #7493, .T. ) ;
#245 = LINE ( 'NONE', #2151, #4476 ) ;
#246 = VERTEX_POINT ( 'NONE', #13473 ) ;
#247 = LINE ( 'NONE', #5373, #8529 ) ;
#248 = AXIS2_PLACEMENT_3D ( 'NONE', #8588, #5556, #10914 ) ;
#249 = VERTEX_POINT ( 'NONE', #4935 ) ;
#250 = EDGE_CURVE ( 'NONE', #13345, #10511, #10708, .T. ) ;
#251 = VECTOR ( 'NONE', #699, 1000.000000000000000 ) ;
#252 = ORIENTED_EDGE ( 'NONE', *, *, #5007, .T. ) ;
#253 = ORIENTED_EDGE ( 'NONE', *, *, #4194, .T. ) ;
#254 = VECTOR ( 'NONE', #5633, 1000.000000000000000 ) ;
#255 = DIRECTION ( 'NONE',  ( 0.0000000000000000000, 1.000000000000000000, -0.0000000000000000000 ) ) ;
#256 = DIRECTION ( 'NONE',  ( 0.0000000000000000000, 0.0000000000000000000, 1.000000000000000000 ) ) ;
#257 = DIRECTION ( 'NONE',  ( -0.0000000000000000000, -0.0000000000000000000, 1.000000000000000000 ) ) ;
#258 = VECTOR ( 'NONE', #8258, 1000.000000000000000 ) ;
#259 = VERTEX_POINT ( 'NONE', #12492 ) ;
#260 = DIRECTION ( 'NONE',  ( -0.0000000000000000000, -0.0000000000000000000, 1.000000000000000000 ) ) ;
#261 = DIRECTION ( 'NONE',  ( -1.000000000000000000, -9.637352644315595200E-017, 0.0000000000000000000 ) ) ;
#262 = EDGE_CURVE ( 'NONE', #5932, #5977, #721, .T. ) ;
#263 = EDGE_CURVE ( 'NONE', #6892, #1879, #1052, .T. ) ;
#264 = FACE_OUTER_BOUND ( 'NONE', #4289, .T. ) ;
#265 = EDGE_CURVE ( 'NONE', #6397, #13719, #13385, .T. ) ;
#266 = EDGE_LOOP ( 'NONE', ( #12972, #11813, #12107, #6689 ) ) ;
#267 = ORIENTED_EDGE ( 'NONE', *, *, #835, .F. ) ;
#268 = AXIS2_PLACEMENT_3D ( 'NONE', #7228, #744, #8313 ) ;
#269 = ADVANCED_FACE ( 'NONE', ( #566 ), #5251, .F. ) ;
#270 = ORIENTED_EDGE ( 'NONE', *, *, #10099, .F. ) ;
#271 = CARTESIAN_POINT ( 'NONE',  ( 0.0000000000000000000, 7.034773038077446500, -0.1000000000000000100 ) ) ;
#272 = CARTESIAN_POINT ( 'NONE',  ( 14.17175660057939300, -1.214773038077436600, -0.1000000000000000100 ) ) ;
#273 = ADVANCED_FACE ( 'NONE', ( #11538 ), #7358, .T. ) ;
#274 = CYLINDRICAL_SURFACE ( 'NONE', #4772, 1.500000000000001300 ) ;
#275 = DIRECTION ( 'NONE',  ( 1.000000000000000000, 0.0000000000000000000, 0.0000000000000000000 ) ) ;
#276 = CARTESIAN_POINT ( 'NONE',  ( -8.171756600579430000, -13.21477303807744300, -0.1000000000000000100 ) ) ;
#277 = LINE ( 'NONE', #362, #5864 ) ;
#278 = ORIENTED_EDGE ( 'NONE', *, *, #4951, .F. ) ;
#279 = EDGE_CURVE ( 'NONE', #8213, #2854, #3942, .T. ) ;
#280 = CARTESIAN_POINT ( 'NONE',  ( -0.8517566005794288100, -22.03477303807744300, 0.0000000000000000000 ) ) ;
#281 = DIRECTION ( 'NONE',  ( 1.000000000000000000, 2.312964634635457500E-016, 0.0000000000000000000 ) ) ;
#282 = CARTESIAN_POINT ( 'NONE',  ( 0.0000000000000000000, 17.53477303807743900, -0.1000000000000000100 ) ) ;
#283 = PRODUCT_CONTEXT ( 'NONE', #1123, 'mechanical' ) ;
#284 = LINE ( 'NONE', #11987, #7918 ) ;
#285 = DIRECTION ( 'NONE',  ( -0.0000000000000000000, -0.0000000000000000000, 1.000000000000000000 ) ) ;
#286 = CIRCLE ( 'NONE', #12783, 1.500000000000001300 ) ;
#287 = VERTEX_POINT ( 'NONE', #5069 ) ;
#288 = CARTESIAN_POINT ( 'NONE',  ( -0.8517566005794324800, -1.399206601177405400E-016, -0.1000000000000000100 ) ) ;
#289 = CARTESIAN_POINT ( 'NONE',  ( 0.8517566005793924000, 22.03477303807744300, -0.1000000000000000100 ) ) ;
#290 = CARTESIAN_POINT ( 'NONE',  ( 0.0000000000000000000, 2.714773038077437300, -0.1000000000000000100 ) ) ;
#291 = ORIENTED_EDGE ( 'NONE', *, *, #2956, .F. ) ;
#292 = FACE_OUTER_BOUND ( 'NONE', #2380, .T. ) ;
#293 = LINE ( 'NONE', #8893, #6899 ) ;
#294 = ORIENTED_EDGE ( 'NONE', *, *, #508, .F. ) ;
#295 = EDGE_CURVE ( 'NONE', #2556, #7416, #8673, .T. ) ;
#296 = CARTESIAN_POINT ( 'NONE',  ( 9.671756600579392700, 0.0000000000000000000, -0.1000000000000000100 ) ) ;
#297 = CARTESIAN_POINT ( 'NONE',  ( 4.517539514526743200, -3.142857142856857200, -3.000000000000000000 ) ) ;
#298 = CARTESIAN_POINT ( 'NONE',  ( 9.351756600579392400, -8.714773038077448000, -0.1000000000000000100 ) ) ;
#299 = EDGE_CURVE ( 'NONE', #5877, #10881, #9691, .T. ) ;
#300 = CARTESIAN_POINT ( 'NONE',  ( 0.6717566005793921300, -8.534773038077450000, 0.0000000000000000000 ) ) ;
#301 = CARTESIAN_POINT ( 'NONE',  ( 38.49999999999999300, 15.00000000000000000, -3.000000000000000000 ) ) ;
#302 = DIRECTION ( 'NONE',  ( 1.000000000000000000, 0.0000000000000000000, 0.0000000000000000000 ) ) ;
#303 = ORIENTED_EDGE ( 'NONE', *, *, #13245, .T. ) ;
#304 = CARTESIAN_POINT ( 'NONE',  ( 23.99999999999999300, -15.00000000000000000, 0.0000000000000000000 ) ) ;
#305 = FACE_OUTER_BOUND ( 'NONE', #88, .T. ) ;
#306 = FACE_OUTER_BOUND ( 'NONE', #10890, .T. ) ;
#307 = ORIENTED_EDGE ( 'NONE', *, *, #1773, .T. ) ;
#308 = DIRECTION ( 'NONE',  ( 0.0000000000000000000, -1.000000000000000000, 0.0000000000000000000 ) ) ;
#309 = DIRECTION ( 'NONE',  ( 0.0000000000000000000, 1.000000000000000000, -0.0000000000000000000 ) ) ;
#310 = ORIENTED_EDGE ( 'NONE', *, *, #12461, .T. ) ;
#311 = DIRECTION ( 'NONE',  ( 0.0000000000000000000, -0.0000000000000000000, -1.000000000000000000 ) ) ;
#312 = EDGE_CURVE ( 'NONE', #8466, #4375, #6468, .T. ) ;
#313 = EDGE_LOOP ( 'NONE', ( #12581, #6446 ) ) ;
#314 = DIRECTION ( 'NONE',  ( 1.000000000000000000, 0.0000000000000000000, 0.0000000000000000000 ) ) ;
#315 = EDGE_CURVE ( 'NONE', #6307, #10795, #13882, .T. ) ;
#316 = CARTESIAN_POINT ( 'NONE',  ( 0.6717566005793923500, -19.21477303807744300, -0.1000000000000000100 ) ) ;
#317 = VERTEX_POINT ( 'NONE', #7397 ) ;
#318 = CIRCLE ( 'NONE', #1677, 14.50000000000000000 ) ;
#319 = AXIS2_PLACEMENT_3D ( 'NONE', #13025, #2231, #9904 ) ;
#320 = LINE ( 'NONE', #3478, #10992 ) ;
#321 = CARTESIAN_POINT ( 'NONE',  ( -36.50000000000000700, -30.99999999999999600, -3.000000000000000000 ) ) ;
#322 = EDGE_LOOP ( 'NONE', ( #8158, #5377, #8665, #13973 ) ) ;
#323 = DIRECTION ( 'NONE',  ( 0.0000000000000000000, 1.000000000000000000, -0.0000000000000000000 ) ) ;
#324 = DIRECTION ( 'NONE',  ( 1.290716872006552300E-016, -1.000000000000000000, 0.0000000000000000000 ) ) ;
#325 = DIRECTION ( 'NONE',  ( 0.0000000000000000000, 0.0000000000000000000, 1.000000000000000000 ) ) ;
#326 = ADVANCED_FACE ( 'NONE', ( #11871 ), #1998, .F. ) ;
#327 = AXIS2_PLACEMENT_3D ( 'NONE', #13039, #3292, #112 ) ;
#328 = ORIENTED_EDGE ( 'NONE', *, *, #4679, .F. ) ;
#329 = ADVANCED_FACE ( 'NONE', ( #5106 ), #4045, .F. ) ;
#330 = VECTOR ( 'NONE', #4915, 1000.000000000000000 ) ;
#331 = ORIENTED_EDGE ( 'NONE', *, *, #5091, .F. ) ;
#332 = ORIENTED_EDGE ( 'NONE', *, *, #12804, .T. ) ;
#333 = FACE_BOUND ( 'NONE', #4488, .T. ) ;
#334 = VECTOR ( 'NONE', #12714, 1000.000000000000000 ) ;
#335 = ORIENTED_EDGE ( 'NONE', *, *, #3979, .T. ) ;
#336 = EDGE_CURVE ( 'NONE', #1858, #3086, #11059, .T. ) ;
#337 = EDGE_CURVE ( 'NONE', #4966, #5355, #33, .T. ) ;
#338 = DIRECTION ( 'NONE',  ( 0.0000000000000000000, -0.0000000000000000000, -1.000000000000000000 ) ) ;
#339 = EDGE_CURVE ( 'NONE', #764, #12892, #6819, .T. ) ;
#340 = PLANE ( 'NONE',  #8641 ) ;
#341 = CARTESIAN_POINT ( 'NONE',  ( 36.50000000000000000, 30.99999999999999600, 0.0000000000000000000 ) ) ;
#342 = CARTESIAN_POINT ( 'NONE',  ( 0.8517566005793924000, -10.03477303807744600, 0.0000000000000000000 ) ) ;
#343 = VERTEX_POINT ( 'NONE', #780 ) ;
#344 = CARTESIAN_POINT ( 'NONE',  ( 24.08999999999998600, -31.59000000000000000, 0.0000000000000000000 ) ) ;
#345 = ORIENTED_EDGE ( 'NONE', *, *, #5692, .F. ) ;
#346 = DIRECTION ( 'NONE',  ( -0.0000000000000000000, -0.0000000000000000000, 1.000000000000000000 ) ) ;
#347 = VECTOR ( 'NONE', #8174, 1000.000000000000000 ) ;
#348 = CARTESIAN_POINT ( 'NONE',  ( 0.0000000000000000000, 20.71477303807744300, -0.1000000000000000100 ) ) ;
#349 = ORIENTED_EDGE ( 'NONE', *, *, #11642, .F. ) ;
#350 = ORIENTED_EDGE ( 'NONE', *, *, #4401, .T. ) ;
#351 = VECTOR ( 'NONE', #41, 1000.000000000000000 ) ;
#352 = CIRCLE ( 'NONE', #2875, 5.000000000000417400 ) ;
#353 = PRODUCT_DEFINITION_FORMATION_WITH_SPECIFIED_SOURCE ( 'TUTTO', '', #5383, .NOT_KNOWN. ) ;
#354 = ORIENTED_EDGE ( 'NONE', *, *, #3950, .T. ) ;
#355 = CARTESIAN_POINT ( 'NONE',  ( -35.00000000000000000, -30.99999999999999600, -3.000000000000000000 ) ) ;
#356 = FILL_AREA_STYLE_COLOUR ( '', #13110 ) ;
#357 = VERTEX_POINT ( 'NONE', #13884 ) ;
#358 = DIRECTION ( 'NONE',  ( 0.0000000000000000000, 1.000000000000000000, -0.0000000000000000000 ) ) ;
#359 = CARTESIAN_POINT ( 'NONE',  ( 9.851756600579390600, 22.03477303807744300, -0.1000000000000000100 ) ) ;
#360 = EDGE_LOOP ( 'NONE', ( #8230, #13513, #13117, #2795 ) ) ;
#361 = LINE ( 'NONE', #7782, #2395 ) ;
#362 = CARTESIAN_POINT ( 'NONE',  ( 0.08999999999999999700, -1.000000000000004000, -3.000000000000000000 ) ) ;
#363 = EDGE_CURVE ( 'NONE', #9317, #378, #4276, .T. ) ;
#364 = CARTESIAN_POINT ( 'NONE',  ( 0.08999999999999999700, 0.9999999999999956700, -0.1000000000000000100 ) ) ;
#365 = VERTEX_POINT ( 'NONE', #7447 ) ;
#366 = EDGE_LOOP ( 'NONE', ( #9064, #1277, #651, #4551 ) ) ;
#367 = LINE ( 'NONE', #2061, #1210 ) ;
#368 = ORIENTED_EDGE ( 'NONE', *, *, #3390, .F. ) ;
#369 = ORIENTED_EDGE ( 'NONE', *, *, #771, .T. ) ;
#370 = DIRECTION ( 'NONE',  ( 0.0000000000000000000, 1.000000000000000000, 0.0000000000000000000 ) ) ;
#371 = EDGE_LOOP ( 'NONE', ( #11038, #3240, #3230, #11473 ) ) ;
#372 = FACE_OUTER_BOUND ( 'NONE', #1253, .T. ) ;
#373 = DIRECTION ( 'NONE',  ( 0.0000000000000000000, -1.000000000000000000, 0.0000000000000000000 ) ) ;
#374 = PLANE ( 'NONE',  #7018 ) ;
#375 = VECTOR ( 'NONE', #10894, 1000.000000000000000 ) ;
#376 = DIRECTION ( 'NONE',  ( 1.290716872006524200E-016, -1.000000000000000000, 0.0000000000000000000 ) ) ;
#377 = VERTEX_POINT ( 'NONE', #7495 ) ;
#378 = VERTEX_POINT ( 'NONE', #5347 ) ;
#379 = CARTESIAN_POINT ( 'NONE',  ( -9.170714915823106500, 0.0000000000000000000, -0.1000000000000000100 ) ) ;
#380 = LINE ( 'NONE', #13182, #4434 ) ;
#381 = VERTEX_POINT ( 'NONE', #868 ) ;
#382 = VERTEX_POINT ( 'NONE', #6350 ) ;
#383 = EDGE_CURVE ( 'NONE', #10881, #12398, #12707, .T. ) ;
#384 = AXIS2_PLACEMENT_3D ( 'NONE', #12158, #13131, #8901 ) ;
#385 = ORIENTED_EDGE ( 'NONE', *, *, #8320, .T. ) ;
#386 = VECTOR ( 'NONE', #734, 1000.000000000000000 ) ;
#387 = EDGE_CURVE ( 'NONE', #4275, #12649, #5622, .T. ) ;
#388 = FACE_OUTER_BOUND ( 'NONE', #2319, .T. ) ;
#389 = DIRECTION ( 'NONE',  ( -0.0000000000000000000, -0.0000000000000000000, 1.000000000000000000 ) ) ;
#390 = CARTESIAN_POINT ( 'NONE',  ( 0.0000000000000000000, -31.41000000000000000, -0.1000000000000000100 ) ) ;
#391 = DIRECTION ( 'NONE',  ( 0.0000000000000000000, 1.000000000000000000, -0.0000000000000000000 ) ) ;
#392 = DIRECTION ( 'NONE',  ( -1.000000000000000000, 0.0000000000000000000, 0.0000000000000000000 ) ) ;
#393 = ORIENTED_EDGE ( 'NONE', *, *, #3046, .F. ) ;
#394 = FACE_OUTER_BOUND ( 'NONE', #2346, .T. ) ;
#395 = ORIENTED_EDGE ( 'NONE', *, *, #9574, .T. ) ;
#396 = CARTESIAN_POINT ( 'NONE',  ( 0.8517566005793924000, 19.03477303807744300, -0.1000000000000000100 ) ) ;
#397 = CARTESIAN_POINT ( 'NONE',  ( 9.171756600579392700, -7.214773038077728600, -0.1000000000000000100 ) ) ;
#398 = PLANE ( 'NONE',  #11596 ) ;
#399 = ORIENTED_EDGE ( 'NONE', *, *, #1629, .T. ) ;
#400 = ORIENTED_EDGE ( 'NONE', *, *, #8855, .T. ) ;
#401 = LINE ( 'NONE', #6703, #6302 ) ;
#402 = DIRECTION ( 'NONE',  ( -1.000000000000000000, 0.0000000000000000000, 0.0000000000000000000 ) ) ;
#403 = VECTOR ( 'NONE', #11927, 1000.000000000000000 ) ;
#404 = ADVANCED_FACE ( 'NONE', ( #1718 ), #3187, .T. ) ;
#405 = LINE ( 'NONE', #6101, #13732 ) ;
#406 = ORIENTED_EDGE ( 'NONE', *, *, #4861, .F. ) ;
#407 = ORIENTED_EDGE ( 'NONE', *, *, #971, .F. ) ;
#408 = EDGE_CURVE ( 'NONE', #6976, #180, #13871, .T. ) ;
#409 = ADVANCED_FACE ( 'NONE', ( #13041 ), #13937, .F. ) ;
#410 = DIRECTION ( 'NONE',  ( 1.000000000000000000, 0.0000000000000000000, 0.0000000000000000000 ) ) ;
#411 = VECTOR ( 'NONE', #11992, 1000.000000000000000 ) ;
#412 = EDGE_CURVE ( 'NONE', #11302, #8976, #10207, .T. ) ;
#413 = ORIENTED_EDGE ( 'NONE', *, *, #3290, .T. ) ;
#414 = CARTESIAN_POINT ( 'NONE',  ( -11.85071491582310400, 25.03477303807744600, 0.0000000000000000000 ) ) ;
#415 = DIRECTION ( 'NONE',  ( -1.000000000000000000, -1.239088197126280500E-016, 0.0000000000000000000 ) ) ;
#417 = VECTOR ( 'NONE', #82, 1000.000000000000000 ) ;
#416 = AXIS2_PLACEMENT_3D ( 'NONE', #1611, #11154, #10177 ) ;
#418 = CARTESIAN_POINT ( 'NONE',  ( -0.8507149158231057700, 0.0000000000000000000, -0.1000000000000000100 ) ) ;
#419 = ORIENTED_EDGE ( 'NONE', *, *, #11033, .T. ) ;
#420 = ORIENTED_EDGE ( 'NONE', *, *, #6235, .T. ) ;
#421 = LINE ( 'NONE', #3601, #237 ) ;
#422 = DIRECTION ( 'NONE',  ( -1.000000000000000000, 0.0000000000000000000, 0.0000000000000000000 ) ) ;
#423 = LINE ( 'NONE', #12280, #5829 ) ;
#424 = LINE ( 'NONE', #8880, #8711 ) ;
#425 = ORIENTED_EDGE ( 'NONE', *, *, #13599, .F. ) ;
#426 = LINE ( 'NONE', #769, #11236 ) ;
#427 = CARTESIAN_POINT ( 'NONE',  ( 8.351756600579392400, 0.0000000000000000000, 0.0000000000000000000 ) ) ;
#428 = CARTESIAN_POINT ( 'NONE',  ( 4.662798502545808100, 2.499999999999995600, -3.000000000000000000 ) ) ;
#429 = LINE ( 'NONE', #4961, #4662 ) ;
#430 = EDGE_CURVE ( 'NONE', #7659, #10262, #1904, .T. ) ;
#431 = DIRECTION ( 'NONE',  ( -0.0000000000000000000, -0.0000000000000000000, 1.000000000000000000 ) ) ;
#432 = ORIENTED_EDGE ( 'NONE', *, *, #4298, .F. ) ;
#433 = ORIENTED_EDGE ( 'NONE', *, *, #12204, .T. ) ;
#434 = DIRECTION ( 'NONE',  ( -1.000000000000000000, 0.0000000000000000000, 0.0000000000000000000 ) ) ;
#435 = EDGE_CURVE ( 'NONE', #12717, #11442, #8172, .T. ) ;
#436 = ORIENTED_EDGE ( 'NONE', *, *, #5852, .T. ) ;
#437 = AXIS2_PLACEMENT_3D ( 'NONE', #1117, #8697, #941 ) ;
#438 = VECTOR ( 'NONE', #7810, 1000.000000000000000 ) ;
#439 = EDGE_LOOP ( 'NONE', ( #3289, #4752, #1119, #6210 ) ) ;
#440 = CARTESIAN_POINT ( 'NONE',  ( 23.99999999999999300, 15.00000000000000000, -3.000000000000000000 ) ) ;
#441 = VECTOR ( 'NONE', #7777, 1000.000000000000000 ) ;
#442 = DIRECTION ( 'NONE',  ( 0.0000000000000000000, -0.0000000000000000000, -1.000000000000000000 ) ) ;
#443 = DIRECTION ( 'NONE',  ( -0.0000000000000000000, -0.0000000000000000000, 1.000000000000000000 ) ) ;
#444 = CARTESIAN_POINT ( 'NONE',  ( -0.6717566005794294300, -16.21477303807743900, -0.1000000000000000100 ) ) ;
#445 = DIRECTION ( 'NONE',  ( 0.0000000000000000000, -1.000000000000000000, 0.0000000000000000000 ) ) ;
#446 = VERTEX_POINT ( 'NONE', #3313 ) ;
#447 = ORIENTED_EDGE ( 'NONE', *, *, #13966, .F. ) ;
#448 = FILL_AREA_STYLE ('',( #533 ) ) ;
#449 = CARTESIAN_POINT ( 'NONE',  ( -0.8507149158231057700, 16.03477303807743900, -0.1000000000000000100 ) ) ;
#450 = DIRECTION ( 'NONE',  ( 0.0000000000000000000, 1.000000000000000000, -0.0000000000000000000 ) ) ;
#451 = VECTOR ( 'NONE', #10018, 1000.000000000000000 ) ;
#452 = EDGE_CURVE ( 'NONE', #4580, #5613, #705, .T. ) ;
#453 = EDGE_CURVE ( 'NONE', #10639, #1858, #9674, .T. ) ;
#454 = CARTESIAN_POINT ( 'NONE',  ( -0.0000000000000000000, 7.214773038077446200, 0.0000000000000000000 ) ) ;
#455 = AXIS2_PLACEMENT_3D ( 'NONE', #7064, #11280, #9062 ) ;
#456 = VECTOR ( 'NONE', #13984, 1000.000000000000000 ) ;
#457 = CARTESIAN_POINT ( 'NONE',  ( 0.0005208423781716396000, 0.9999999999989825900, 0.0000000000000000000 ) ) ;
#458 = ORIENTED_EDGE ( 'NONE', *, *, #8161, .F. ) ;
#459 = DIRECTION ( 'NONE',  ( 1.000000000000000000, 1.084202172485504400E-016, 0.0000000000000000000 ) ) ;
#460 = VERTEX_POINT ( 'NONE', #3164 ) ;
#461 = CARTESIAN_POINT ( 'NONE',  ( 8.351756600579392400, 14.71477303807744100, -0.1000000000000000100 ) ) ;
#462 = CARTESIAN_POINT ( 'NONE',  ( 0.8517566005784678000, 13.03477303807744100, 0.0000000000000000000 ) ) ;
#463 = VECTOR ( 'NONE', #7757, 1000.000000000000000 ) ;
#464 = VECTOR ( 'NONE', #5678, 1000.000000000000000 ) ;
#465 = ORIENTED_EDGE ( 'NONE', *, *, #3334, .T. ) ;
#466 = DIRECTION ( 'NONE',  ( 1.000000000000000000, 0.0000000000000000000, 0.0000000000000000000 ) ) ;
#467 = ORIENTED_EDGE ( 'NONE', *, *, #4848, .F. ) ;
#468 = AXIS2_PLACEMENT_3D ( 'NONE', #9004, #261, #8908 ) ;
#469 = CARTESIAN_POINT ( 'NONE',  ( 0.0005208423781716396000, 0.9999999999989825900, -3.000000000000000000 ) ) ;
#470 = DIRECTION ( 'NONE',  ( 0.0000000000000000000, -0.0000000000000000000, 1.000000000000000000 ) ) ;
#471 = ADVANCED_FACE ( 'NONE', ( #11043 ), #4384, .T. ) ;
#472 = ADVANCED_FACE ( 'NONE', ( #12380 ), #3205, .F. ) ;
#473 = ORIENTED_EDGE ( 'NONE', *, *, #4610, .F. ) ;
#474 = LINE ( 'NONE', #8192, #5540 ) ;
#475 = LINE ( 'NONE', #13628, #5192 ) ;
#476 = ORIENTED_EDGE ( 'NONE', *, *, #13913, .F. ) ;
#477 = DIRECTION ( 'NONE',  ( -0.0000000000000000000, 0.0000000000000000000, 1.000000000000000000 ) ) ;
#478 = PLANE ( 'NONE',  #4745 ) ;
#479 = CARTESIAN_POINT ( 'NONE',  ( -14.35175660057943000, -2.714773038077439100, -0.1000000000000000100 ) ) ;
#480 = CARTESIAN_POINT ( 'NONE',  ( 4.351756600579392400, 0.0000000000000000000, -0.1000000000000000100 ) ) ;
#481 = EDGE_CURVE ( 'NONE', #2908, #11480, #7317, .T. ) ;
#482 = PLANE ( 'NONE',  #6963 ) ;
#483 = CARTESIAN_POINT ( 'NONE',  ( 15.35175660057934400, -31.41000000000000000, -0.1000000000000000100 ) ) ;
#484 = ORIENTED_EDGE ( 'NONE', *, *, #7535, .F. ) ;
#485 = LINE ( 'NONE', #9757, #4868 ) ;
#486 = EDGE_CURVE ( 'NONE', #516, #6298, #1038, .T. ) ;
#487 = ADVANCED_FACE ( 'NONE', ( #1385 ), #10678, .F. ) ;
#488 = LINE ( 'NONE', #12214, #9972 ) ;
#489 = ORIENTED_EDGE ( 'NONE', *, *, #6909, .T. ) ;
#490 = DIRECTION ( 'NONE',  ( 1.000000000000000000, 0.0000000000000000000, 0.0000000000000000000 ) ) ;
#491 = VERTEX_POINT ( 'NONE', #2121 ) ;
#492 = CYLINDRICAL_SURFACE ( 'NONE', #7607, 1.500000000000000000 ) ;
#493 = CARTESIAN_POINT ( 'NONE',  ( 0.0000000000000000000, 36.00000000000000000, -3.000000000000000000 ) ) ;
#494 = DIRECTION ( 'NONE',  ( 0.0000000000000000000, 0.0000000000000000000, -1.000000000000000000 ) ) ;
#495 = CARTESIAN_POINT ( 'NONE',  ( -0.8517566005794285900, -23.71477303807744600, -0.1000000000000000100 ) ) ;
#496 = ORIENTED_EDGE ( 'NONE', *, *, #2051, .T. ) ;
#497 = LINE ( 'NONE', #11692, #8790 ) ;
#498 = FACE_OUTER_BOUND ( 'NONE', #12517, .T. ) ;
#499 = ORIENTED_EDGE ( 'NONE', *, *, #13101, .T. ) ;
#500 = PLANE ( 'NONE',  #706 ) ;
#501 = EDGE_CURVE ( 'NONE', #7629, #13033, #550, .T. ) ;
#502 = DIRECTION ( 'NONE',  ( -0.0000000000000000000, -0.0000000000000000000, 1.000000000000000000 ) ) ;
#503 = ADVANCED_FACE ( 'NONE', ( #7668 ), #12821, .F. ) ;
#504 = EDGE_CURVE ( 'NONE', #6975, #11048, #4102, .T. ) ;
#505 = ORIENTED_EDGE ( 'NONE', *, *, #10052, .T. ) ;
#506 = FACE_OUTER_BOUND ( 'NONE', #1370, .T. ) ;
#507 = AXIS2_PLACEMENT_3D ( 'NONE', #12295, #5821, #8988 ) ;
#508 = EDGE_CURVE ( 'NONE', #5998, #6599, #1567, .T. ) ;
#509 = CARTESIAN_POINT ( 'NONE',  ( 0.8517566005784678000, 0.0000000000000000000, -0.1000000000000000100 ) ) ;
#510 = ORIENTED_EDGE ( 'NONE', *, *, #10114, .T. ) ;
#511 = VECTOR ( 'NONE', #12059, 1000.000000000000000 ) ;
#512 = LINE ( 'NONE', #11413, #1180 ) ;
#513 = VERTEX_POINT ( 'NONE', #4342 ) ;
#514 = CARTESIAN_POINT ( 'NONE',  ( -11.67175660057942600, -25.21477303807744600, -0.1000000000000000100 ) ) ;
#515 = CARTESIAN_POINT ( 'NONE',  ( 4.171756600579335000, -5.534773038077409200, 0.0000000000000000000 ) ) ;
#516 = VERTEX_POINT ( 'NONE', #10868 ) ;
#517 = DIRECTION ( 'NONE',  ( -1.000000000000000000, 0.0000000000000000000, -0.0000000000000000000 ) ) ;
#518 = VERTEX_POINT ( 'NONE', #13950 ) ;
#519 = ORIENTED_EDGE ( 'NONE', *, *, #10862, .F. ) ;
#520 = LINE ( 'NONE', #779, #8811 ) ;
#521 = EDGE_CURVE ( 'NONE', #9539, #9395, #6984, .T. ) ;
#522 = ORIENTED_EDGE ( 'NONE', *, *, #11168, .T. ) ;
#523 = ORIENTED_EDGE ( 'NONE', *, *, #5422, .T. ) ;
#524 = LINE ( 'NONE', #3344, #10013 ) ;
#525 = EDGE_CURVE ( 'NONE', #6142, #1447, #3591, .T. ) ;
#526 = LINE ( 'NONE', #13947, #7818 ) ;
#527 = EDGE_CURVE ( 'NONE', #13382, #3876, #9169, .T. ) ;
#528 = CARTESIAN_POINT ( 'NONE',  ( 11.67175660057939300, 0.0000000000000000000, -0.1000000000000000100 ) ) ;
#529 = VERTEX_POINT ( 'NONE', #2957 ) ;
#530 = PLANE ( 'NONE',  #5357 ) ;
#531 = CARTESIAN_POINT ( 'NONE',  ( 11.85175660057939200, 0.0000000000000000000, 0.0000000000000000000 ) ) ;
#532 = AXIS2_PLACEMENT_3D ( 'NONE', #11253, #370, #4677 ) ;
#533 = FILL_AREA_STYLE_COLOUR ( '', #4252 ) ;
#534 = VERTEX_POINT ( 'NONE', #4043 ) ;
#535 = DIRECTION ( 'NONE',  ( 1.642730564371974000E-016, -1.000000000000000000, 0.0000000000000000000 ) ) ;
#536 = DIRECTION ( 'NONE',  ( 1.734723475976786900E-016, -1.000000000000000000, 0.0000000000000000000 ) ) ;
#537 = VECTOR ( 'NONE', #7987, 1000.000000000000000 ) ;
#538 = CARTESIAN_POINT ( 'NONE',  ( 2.931630559502044300E-014, -1.034773038077843000, -0.1000000000000000100 ) ) ;
#539 = ORIENTED_EDGE ( 'NONE', *, *, #7841, .F. ) ;
#540 = ORIENTED_EDGE ( 'NONE', *, *, #1770, .T. ) ;
#541 = FACE_OUTER_BOUND ( 'NONE', #12224, .T. ) ;
#542 = ADVANCED_FACE ( 'NONE', ( #3082 ), #4931, .F. ) ;
#543 = VERTEX_POINT ( 'NONE', #9340 ) ;
#544 = ORIENTED_EDGE ( 'NONE', *, *, #10952, .T. ) ;
#545 = ADVANCED_FACE ( 'NONE', ( #9339 ), #13748, .F. ) ;
#546 = DIRECTION ( 'NONE',  ( 0.0000000000000000000, -0.0000000000000000000, -1.000000000000000000 ) ) ;
#547 = CARTESIAN_POINT ( 'NONE',  ( -4.350714915823106200, 0.0000000000000000000, -0.1000000000000000100 ) ) ;
#548 = CARTESIAN_POINT ( 'NONE',  ( -8.170714915823106500, 11.53477303807744600, -0.1000000000000000100 ) ) ;
#549 = ORIENTED_EDGE ( 'NONE', *, *, #6368, .T. ) ;
#550 = LINE ( 'NONE', #8506, #13208 ) ;
#551 = EDGE_CURVE ( 'NONE', #12700, #13576, #12218, .T. ) ;
#552 = DIRECTION ( 'NONE',  ( 1.000000000000000000, 0.0000000000000000000, 0.0000000000000000000 ) ) ;
#553 = LINE ( 'NONE', #1806, #4104 ) ;
#554 = AXIS2_PLACEMENT_3D ( 'NONE', #9984, #3647, #8974 ) ;
#555 = DIRECTION ( 'NONE',  ( -0.0000000000000000000, 0.0000000000000000000, 1.000000000000000000 ) ) ;
#556 = EDGE_LOOP ( 'NONE', ( #7185, #5659, #2287, #10324 ) ) ;
#557 = CARTESIAN_POINT ( 'NONE',  ( 0.08999999999999999700, -1.000000000000004000, -0.1000000000000000100 ) ) ;
#558 = ORIENTED_EDGE ( 'NONE', *, *, #8734, .F. ) ;
#559 = VECTOR ( 'NONE', #6079, 1000.000000000000000 ) ;
#560 = ORIENTED_EDGE ( 'NONE', *, *, #2807, .T. ) ;
#561 = DIRECTION ( 'NONE',  ( 1.000000000000000000, 0.0000000000000000000, 0.0000000000000000000 ) ) ;
#562 = ADVANCED_FACE ( 'NONE', ( #7481 ), #9507, .F. ) ;
#563 = DIRECTION ( 'NONE',  ( 1.000000000000000000, 0.0000000000000000000, 0.0000000000000000000 ) ) ;
#564 = DIRECTION ( 'NONE',  ( 1.000000000000000000, 1.734723475976807100E-016, 0.0000000000000000000 ) ) ;
#565 = VERTEX_POINT ( 'NONE', #7216 ) ;
#566 = FACE_OUTER_BOUND ( 'NONE', #11830, .T. ) ;
#567 = CARTESIAN_POINT ( 'NONE',  ( -8.170714915823106500, 11.53477303807744600, 0.0000000000000000000 ) ) ;
#568 = VECTOR ( 'NONE', #12433, 1000.000000000000000 ) ;
#569 = CARTESIAN_POINT ( 'NONE',  ( -0.6707149158231057200, 25.21477303807744600, -0.1000000000000000100 ) ) ;
#570 = VECTOR ( 'NONE', #2344, 1000.000000000000000 ) ;
#571 = ORIENTED_EDGE ( 'NONE', *, *, #4442, .F. ) ;
#572 = ORIENTED_EDGE ( 'NONE', *, *, #3484, .T. ) ;
#573 = VECTOR ( 'NONE', #5480, 1000.000000000000000 ) ;
#574 = VERTEX_POINT ( 'NONE', #729 ) ;
#575 = AXIS2_PLACEMENT_3D ( 'NONE', #13226, #4690, #8859 ) ;
#576 = DIRECTION ( 'NONE',  ( 1.290716872006556200E-016, -1.000000000000000000, 0.0000000000000000000 ) ) ;
#577 = EDGE_CURVE ( 'NONE', #3876, #8302, #4605, .T. ) ;
#578 = LINE ( 'NONE', #1016, #8868 ) ;
#579 = ORIENTED_EDGE ( 'NONE', *, *, #8481, .F. ) ;
#580 = VERTEX_POINT ( 'NONE', #6115 ) ;
#581 = FACE_OUTER_BOUND ( 'NONE', #1147, .T. ) ;
#582 = CARTESIAN_POINT ( 'NONE',  ( 23.99999999999999300, 15.00000000000000000, -3.000000000000000000 ) ) ;
#583 = CARTESIAN_POINT ( 'NONE',  ( -0.8507149158231057700, 0.0000000000000000000, -0.1000000000000000100 ) ) ;
#584 = ADVANCED_FACE ( 'NONE', ( #881 ), #9868, .F. ) ;
#585 = LINE ( 'NONE', #1005, #11723 ) ;
#586 = ORIENTED_EDGE ( 'NONE', *, *, #9444, .F. ) ;
#587 = SURFACE_SIDE_STYLE ('',( #7 ) ) ;
#588 = PLANE ( 'NONE',  #13901 ) ;
#589 = FACE_OUTER_BOUND ( 'NONE', #6870, .T. ) ;
#590 = ORIENTED_EDGE ( 'NONE', *, *, #13172, .F. ) ;
#591 = FACE_OUTER_BOUND ( 'NONE', #4645, .T. ) ;
#592 = VERTEX_POINT ( 'NONE', #1961 ) ;
#593 = ORIENTED_EDGE ( 'NONE', *, *, #7138, .T. ) ;
#594 = VECTOR ( 'NONE', #1318, 1000.000000000000000 ) ;
#595 = EDGE_CURVE ( 'NONE', #3781, #10586, #207, .T. ) ;
#596 = DIRECTION ( 'NONE',  ( 1.000000000000000000, 0.0000000000000000000, 0.0000000000000000000 ) ) ;
#597 = EDGE_CURVE ( 'NONE', #10960, #6575, #11365, .T. ) ;
#598 = VECTOR ( 'NONE', #13651, 1000.000000000000000 ) ;
#599 = CARTESIAN_POINT ( 'NONE',  ( -14.35071491582310600, 0.0000000000000000000, -0.1000000000000000100 ) ) ;
#600 = ORIENTED_EDGE ( 'NONE', *, *, #11532, .F. ) ;
#601 = DIRECTION ( 'NONE',  ( 0.0000000000000000000, -0.0000000000000000000, -1.000000000000000000 ) ) ;
#602 = DIRECTION ( 'NONE',  ( 1.000000000000000000, 0.0000000000000000000, 0.0000000000000000000 ) ) ;
#603 = DIRECTION ( 'NONE',  ( 0.0000000000000000000, -1.000000000000000000, 0.0000000000000000000 ) ) ;
#604 = LINE ( 'NONE', #5044, #2798 ) ;
#605 = DIRECTION ( 'NONE',  ( 1.000000000000000000, 0.0000000000000000000, 0.0000000000000000000 ) ) ;
#606 = DIRECTION ( 'NONE',  ( 0.0000000000000000000, 1.000000000000000000, -0.0000000000000000000 ) ) ;
#607 = ORIENTED_EDGE ( 'NONE', *, *, #5724, .F. ) ;
#608 = ORIENTED_EDGE ( 'NONE', *, *, #11220, .T. ) ;
#609 = VERTEX_POINT ( 'NONE', #12629 ) ;
#610 = DIRECTION ( 'NONE',  ( -0.0000000000000000000, -0.0000000000000000000, 1.000000000000000000 ) ) ;
#611 = FACE_OUTER_BOUND ( 'NONE', #12069, .T. ) ;
#612 = CARTESIAN_POINT ( 'NONE',  ( 0.0000000000000000000, 14.53477303807744100, 0.0000000000000000000 ) ) ;
#613 = CARTESIAN_POINT ( 'NONE',  ( 11.85175660057939200, 25.03477303807744600, -0.1000000000000000100 ) ) ;
#614 = EDGE_CURVE ( 'NONE', #13724, #13535, #9003, .T. ) ;
#615 = CARTESIAN_POINT ( 'NONE',  ( -0.08999999999999419600, 0.0000000000000000000, 0.0000000000000000000 ) ) ;
#616 = PLANE ( 'NONE',  #1856 ) ;
#617 = EDGE_CURVE ( 'NONE', #3037, #5845, #6290, .T. ) ;
#618 = ADVANCED_FACE ( 'NONE', ( #10362 ), #12715, .F. ) ;
#619 = VECTOR ( 'NONE', #12281, 1000.000000000000000 ) ;
#620 = EDGE_CURVE ( 'NONE', #9739, #7642, #1216, .T. ) ;
#621 = ORIENTED_EDGE ( 'NONE', *, *, #620, .T. ) ;
#622 = DIRECTION ( 'NONE',  ( 0.0000000000000000000, -0.0000000000000000000, -1.000000000000000000 ) ) ;
#623 = CARTESIAN_POINT ( 'NONE',  ( 8.171756600579392700, 0.0000000000000000000, -0.1000000000000000100 ) ) ;
#624 = CARTESIAN_POINT ( 'NONE',  ( 0.0000000000000000000, 0.0000000000000000000, -3.000000000000000000 ) ) ;
#625 = DIRECTION ( 'NONE',  ( 0.0000000000000000000, 0.0000000000000000000, 1.000000000000000000 ) ) ;
#626 = LINE ( 'NONE', #6639, #782 ) ;
#627 = VECTOR ( 'NONE', #4993, 1000.000000000000000 ) ;
#628 = CARTESIAN_POINT ( 'NONE',  ( -0.8517566005794292600, -19.03477303807744300, -0.1000000000000000100 ) ) ;
#629 = CARTESIAN_POINT ( 'NONE',  ( -2.908920745308642900E-014, -1.034773038077843000, -0.1000000000000000100 ) ) ;
#630 = ADVANCED_FACE ( 'NONE', ( #4266 ), #2900, .F. ) ;
#631 = ORIENTED_EDGE ( 'NONE', *, *, #11488, .T. ) ;
#632 = EDGE_CURVE ( 'NONE', #12081, #9921, #6627, .T. ) ;
#633 = EDGE_CURVE ( 'NONE', #9075, #1013, #2569, .T. ) ;
#634 = CARTESIAN_POINT ( 'NONE',  ( 1.220338593732197900E-015, -7.034773038077728900, -0.1000000000000000100 ) ) ;
#635 = ORIENTED_EDGE ( 'NONE', *, *, #9748, .F. ) ;
#636 = CARTESIAN_POINT ( 'NONE',  ( 0.6717566005793895700, 8.670475782495845800E-017, -0.1000000000000000100 ) ) ;
#637 = FACE_OUTER_BOUND ( 'NONE', #12565, .T. ) ;
#638 = LINE ( 'NONE', #11257, #5353 ) ;
#639 = ORIENTED_EDGE ( 'NONE', *, *, #9280, .T. ) ;
#640 = PLANE ( 'NONE',  #7636 ) ;
#641 = CARTESIAN_POINT ( 'NONE',  ( 0.6717566005793921300, -20.53477303807744300, 0.0000000000000000000 ) ) ;
#642 = CARTESIAN_POINT ( 'NONE',  ( -6.350714915823105300, 4.034773038077442000, -0.1000000000000000100 ) ) ;
#643 = ORIENTED_EDGE ( 'NONE', *, *, #1516, .F. ) ;
#644 = LINE ( 'NONE', #7516, #11311 ) ;
#645 = LINE ( 'NONE', #5538, #8114 ) ;
#646 = DIRECTION ( 'NONE',  ( 0.0000000000000000000, 0.0000000000000000000, 1.000000000000000000 ) ) ;
#647 = ORIENTED_EDGE ( 'NONE', *, *, #8562, .T. ) ;
#648 = CARTESIAN_POINT ( 'NONE',  ( -0.8507149158231057700, 20.71477303807744300, -0.1000000000000000100 ) ) ;
#649 = AXIS2_PLACEMENT_3D ( 'NONE', #9836, #3361, #7860 ) ;
#650 = ORIENTED_EDGE ( 'NONE', *, *, #4744, .F. ) ;
#651 = ORIENTED_EDGE ( 'NONE', *, *, #12721, .T. ) ;
#652 = DIRECTION ( 'NONE',  ( -0.0000000000000000000, -0.0000000000000000000, 1.000000000000000000 ) ) ;
#653 = DIRECTION ( 'NONE',  ( 1.000000000000000000, 0.0000000000000000000, 0.0000000000000000000 ) ) ;
#654 = ORIENTED_EDGE ( 'NONE', *, *, #5468, .F. ) ;
#655 = VECTOR ( 'NONE', #5177, 1000.000000000000000 ) ;
#656 = LINE ( 'NONE', #3763, #5214 ) ;
#657 = ORIENTED_EDGE ( 'NONE', *, *, #3902, .T. ) ;
#658 = DIRECTION ( 'NONE',  ( -1.000000000000000000, -1.271039660776250300E-016, 0.0000000000000000000 ) ) ;
#659 = CARTESIAN_POINT ( 'NONE',  ( 11.67175660057939300, -25.21477303807744600, -0.1000000000000000100 ) ) ;
#660 = EDGE_CURVE ( 'NONE', #5733, #11518, #11522, .T. ) ;
#661 = AXIS2_PLACEMENT_3D ( 'NONE', #10622, #2969, #12812 ) ;
#662 = CARTESIAN_POINT ( 'NONE',  ( 11.85175660057939200, 26.71477303807745000, 0.0000000000000000000 ) ) ;
#663 = ORIENTED_EDGE ( 'NONE', *, *, #5191, .T. ) ;
#664 = CARTESIAN_POINT ( 'NONE',  ( 8.351756600579392400, -11.71477303807740400, -0.1000000000000000100 ) ) ;
#665 = LINE ( 'NONE', #5785, #6241 ) ;
#666 = ORIENTED_EDGE ( 'NONE', *, *, #4584, .T. ) ;
#667 = DIRECTION ( 'NONE',  ( 0.0000000000000000000, 0.0000000000000000000, 1.000000000000000000 ) ) ;
#668 = EDGE_CURVE ( 'NONE', #1223, #3054, #8325, .T. ) ;
#669 = ORIENTED_EDGE ( 'NONE', *, *, #12911, .F. ) ;
#670 = LINE ( 'NONE', #1794, #3557 ) ;
#671 = VECTOR ( 'NONE', #5244, 1000.000000000000000 ) ;
#672 = VERTEX_POINT ( 'NONE', #3145 ) ;
#673 = DIRECTION ( 'NONE',  ( -1.734723475976786900E-016, 1.000000000000000000, 0.0000000000000000000 ) ) ;
#674 = ADVANCED_FACE ( 'NONE', ( #10855 ), #5090, .F. ) ;
#675 = VERTEX_POINT ( 'NONE', #6348 ) ;
#676 = CARTESIAN_POINT ( 'NONE',  ( 2.709585573985401000E-015, -11.71477303807740400, -0.1000000000000000100 ) ) ;
#677 = CARTESIAN_POINT ( 'NONE',  ( 0.0000000000000000000, 23.71477303807744600, -0.1000000000000000100 ) ) ;
#678 = ORIENTED_EDGE ( 'NONE', *, *, #10032, .F. ) ;
#679 = LINE ( 'NONE', #4025, #3055 ) ;
#680 = DIRECTION ( 'NONE',  ( 1.000000000000000000, 0.0000000000000000000, 0.0000000000000000000 ) ) ;
#681 = VERTEX_POINT ( 'NONE', #1997 ) ;
#682 = DIRECTION ( 'NONE',  ( 1.000000000000000000, 0.0000000000000000000, 0.0000000000000000000 ) ) ;
#683 = ORIENTED_EDGE ( 'NONE', *, *, #11710, .F. ) ;
#684 = VECTOR ( 'NONE', #9751, 1000.000000000000000 ) ;
#685 = FACE_OUTER_BOUND ( 'NONE', #5779, .T. ) ;
#686 = VERTEX_POINT ( 'NONE', #5247 ) ;
#687 = EDGE_CURVE ( 'NONE', #2841, #4320, #5436, .T. ) ;
#688 = DIRECTION ( 'NONE',  ( -0.0000000000000000000, -0.0000000000000000000, 1.000000000000000000 ) ) ;
#689 = EDGE_CURVE ( 'NONE', #491, #8489, #8002, .T. ) ;
#690 = ORIENTED_EDGE ( 'NONE', *, *, #12638, .F. ) ;
#691 = ADVANCED_FACE ( 'NONE', ( #372 ), #957, .T. ) ;
#692 = ORIENTED_EDGE ( 'NONE', *, *, #4492, .T. ) ;
#693 = VERTEX_POINT ( 'NONE', #2063 ) ;
#694 = CARTESIAN_POINT ( 'NONE',  ( 11.00000000000000000, 0.0000000000000000000, 2.000000000000000000 ) ) ;
#695 = ORIENTED_EDGE ( 'NONE', *, *, #4560, .F. ) ;
#696 = EDGE_LOOP ( 'NONE', ( #399, #2169, #7546, #966 ) ) ;
#697 = CARTESIAN_POINT ( 'NONE',  ( -8.170714915823106500, 16.21477303807743900, 0.0000000000000000000 ) ) ;
#698 = LINE ( 'NONE', #3353, #11672 ) ;
#699 = DIRECTION ( 'NONE',  ( -0.0000000000000000000, -0.0000000000000000000, 1.000000000000000000 ) ) ;
#700 = VERTEX_POINT ( 'NONE', #7460 ) ;
#701 = EDGE_LOOP ( 'NONE', ( #1024, #6431, #12855, #1875 ) ) ;
#702 = CARTESIAN_POINT ( 'NONE',  ( 11.17175660057939300, 4.214773038077441700, 0.0000000000000000000 ) ) ;
#703 = ORIENTED_EDGE ( 'NONE', *, *, #5380, .T. ) ;
#704 = CARTESIAN_POINT ( 'NONE',  ( -0.6717566005794305400, -8.534773038077448200, -0.1000000000000000100 ) ) ;
#705 = LINE ( 'NONE', #5327, #5261 ) ;
#706 = AXIS2_PLACEMENT_3D ( 'NONE', #10256, #7034, #11416 ) ;
#707 = FACE_OUTER_BOUND ( 'NONE', #13361, .T. ) ;
#708 = EDGE_CURVE ( 'NONE', #13619, #1375, #13693, .T. ) ;
#709 = EDGE_CURVE ( 'NONE', #5634, #5079, #5428, .T. ) ;
#710 = CARTESIAN_POINT ( 'NONE',  ( -8.171756600579426400, 0.0000000000000000000, 0.0000000000000000000 ) ) ;
#711 = DIRECTION ( 'NONE',  ( 0.0000000000000000000, 1.000000000000000000, -0.0000000000000000000 ) ) ;
#712 = VERTEX_POINT ( 'NONE', #4246 ) ;
#713 = ORIENTED_EDGE ( 'NONE', *, *, #13771, .F. ) ;
#714 = LINE ( 'NONE', #12990, #12698 ) ;
#715 = ADVANCED_FACE ( 'NONE', ( #3255 ), #8818, .F. ) ;
#716 = AXIS2_PLACEMENT_3D ( 'NONE', #7984, #9099, #9236 ) ;
#717 = ORIENTED_EDGE ( 'NONE', *, *, #8734, .T. ) ;
#718 = ORIENTED_EDGE ( 'NONE', *, *, #7921, .T. ) ;
#719 = DIRECTION ( 'NONE',  ( 0.0000000000000000000, 0.0000000000000000000, 1.000000000000000000 ) ) ;
#720 = ORIENTED_EDGE ( 'NONE', *, *, #7684, .T. ) ;
#721 = CIRCLE ( 'NONE', #6777, 14.49999999999999800 ) ;
#722 = DIRECTION ( 'NONE',  ( 1.000000000000000000, 0.0000000000000000000, 0.0000000000000000000 ) ) ;
#723 = CYLINDRICAL_SURFACE ( 'NONE', #902, 14.50000000000000000 ) ;
#724 = ORIENTED_EDGE ( 'NONE', *, *, #12277, .F. ) ;
#725 = LINE ( 'NONE', #5078, #9174 ) ;
#726 = ORIENTED_EDGE ( 'NONE', *, *, #4860, .T. ) ;
#727 = CARTESIAN_POINT ( 'NONE',  ( -24.00000000000000000, -15.00000000000000000, -3.000000000000000000 ) ) ;
#728 = EDGE_CURVE ( 'NONE', #10840, #61, #6269, .T. ) ;
#729 = CARTESIAN_POINT ( 'NONE',  ( 9.351756600579392400, 7.034773038077446500, 0.0000000000000000000 ) ) ;
#730 = ORIENTED_EDGE ( 'NONE', *, *, #1308, .F. ) ;
#731 = ORIENTED_EDGE ( 'NONE', *, *, #773, .T. ) ;
#732 = FACE_OUTER_BOUND ( 'NONE', #2970, .T. ) ;
#733 = CARTESIAN_POINT ( 'NONE',  ( 3.361841600953023600E-015, -14.53477303807744100, 0.0000000000000000000 ) ) ;
#734 = DIRECTION ( 'NONE',  ( 1.000000000000000000, 0.0000000000000000000, 0.0000000000000000000 ) ) ;
#735 = DIRECTION ( 'NONE',  ( -0.0000000000000000000, -0.0000000000000000000, 1.000000000000000000 ) ) ;
#736 = VECTOR ( 'NONE', #11635, 1000.000000000000000 ) ;
#737 = ORIENTED_EDGE ( 'NONE', *, *, #5517, .F. ) ;
#738 = CARTESIAN_POINT ( 'NONE',  ( 14.17175660057939300, 0.0000000000000000000, -0.1000000000000000100 ) ) ;
#739 = FACE_OUTER_BOUND ( 'NONE', #2064, .T. ) ;
#740 = VERTEX_POINT ( 'NONE', #10677 ) ;
#741 = CARTESIAN_POINT ( 'NONE',  ( -0.6717566005794292100, -19.21477303807744300, -0.1000000000000000100 ) ) ;
#742 = CARTESIAN_POINT ( 'NONE',  ( -0.6717566005793871300, 0.0000000000000000000, 0.0000000000000000000 ) ) ;
#743 = FACE_OUTER_BOUND ( 'NONE', #7195, .T. ) ;
#744 = DIRECTION ( 'NONE',  ( 0.0000000000000000000, -1.000000000000000000, 0.0000000000000000000 ) ) ;
#745 = ORIENTED_EDGE ( 'NONE', *, *, #13006, .F. ) ;
#746 = VERTEX_POINT ( 'NONE', #11694 ) ;
#747 = FACE_OUTER_BOUND ( 'NONE', #13815, .T. ) ;
#748 = DIRECTION ( 'NONE',  ( 0.0000000000000000000, -1.000000000000000000, 0.0000000000000000000 ) ) ;
#749 = LINE ( 'NONE', #9337, #4475 ) ;
#750 = ORIENTED_EDGE ( 'NONE', *, *, #2677, .T. ) ;
#751 = FACE_OUTER_BOUND ( 'NONE', #4403, .T. ) ;
#752 = ORIENTED_EDGE ( 'NONE', *, *, #8161, .T. ) ;
#753 = EDGE_CURVE ( 'NONE', #6937, #911, #10674, .T. ) ;
#754 = AXIS2_PLACEMENT_3D ( 'NONE', #2245, #1292, #10943 ) ;
#755 = DIRECTION ( 'NONE',  ( 1.000000000000000000, 0.0000000000000000000, 0.0000000000000000000 ) ) ;
#756 = EDGE_CURVE ( 'NONE', #1573, #11591, #1194, .T. ) ;
#757 = DIRECTION ( 'NONE',  ( -0.0000000000000000000, -0.0000000000000000000, 1.000000000000000000 ) ) ;
#758 = VECTOR ( 'NONE', #8702, 1000.000000000000000 ) ;
#759 = CARTESIAN_POINT ( 'NONE',  ( 0.0000000000000000000, 22.03477303807744300, 0.0000000000000000000 ) ) ;
#760 = DIRECTION ( 'NONE',  ( 0.0000000000000000000, -0.0000000000000000000, -1.000000000000000000 ) ) ;
#761 = DIRECTION ( 'NONE',  ( 0.0000000000000000000, -0.0000000000000000000, -1.000000000000000000 ) ) ;
#762 = EDGE_LOOP ( 'NONE', ( #4805, #13909, #4249, #1647 ) ) ;
#763 = ORIENTED_EDGE ( 'NONE', *, *, #1890, .F. ) ;
#764 = VERTEX_POINT ( 'NONE', #4196 ) ;
#765 = CARTESIAN_POINT ( 'NONE',  ( 0.0000000000000000000, 1.250508054722739400, -3.000000000000000000 ) ) ;
#766 = ADVANCED_FACE ( 'NONE', ( #7996 ), #1930, .F. ) ;
#767 = LINE ( 'NONE', #8509, #1099 ) ;
#768 = ORIENTED_EDGE ( 'NONE', *, *, #11269, .T. ) ;
#769 = CARTESIAN_POINT ( 'NONE',  ( -0.8517566005794323700, -1.399206601177405200E-016, 0.0000000000000000000 ) ) ;
#770 = VECTOR ( 'NONE', #1291, 1000.000000000000000 ) ;
#771 = EDGE_CURVE ( 'NONE', #4320, #2841, #2724, .T. ) ;
#772 = VERTEX_POINT ( 'NONE', #2013 ) ;
#773 = EDGE_CURVE ( 'NONE', #2995, #5733, #9650, .T. ) ;
#774 = ORIENTED_EDGE ( 'NONE', *, *, #11465, .T. ) ;
#775 =( NAMED_UNIT ( * ) SI_UNIT ( $, .STERADIAN. ) SOLID_ANGLE_UNIT ( ) );
#776 = AXIS2_PLACEMENT_3D ( 'NONE', #13440, #5936, #3499 ) ;
#777 = EDGE_CURVE ( 'NONE', #11988, #2995, #9844, .T. ) ;
#778 = DIRECTION ( 'NONE',  ( 0.0000000000000000000, 0.0000000000000000000, 1.000000000000000000 ) ) ;
#779 = CARTESIAN_POINT ( 'NONE',  ( 6.171756600579392700, 0.0000000000000000000, 0.0000000000000000000 ) ) ;
#780 = CARTESIAN_POINT ( 'NONE',  ( -23.91000000000000000, -29.49972068696497000, 0.0000000000000000000 ) ) ;
#781 = DIRECTION ( 'NONE',  ( 1.000000000000000000, 0.0000000000000000000, 0.0000000000000000000 ) ) ;
#782 = VECTOR ( 'NONE', #3535, 1000.000000000000000 ) ;
#783 = ADVANCED_FACE ( 'NONE', ( #6611 ), #5179, .F. ) ;
#784 = VECTOR ( 'NONE', #12012, 1000.000000000000000 ) ;
#785 = AXIS2_PLACEMENT_3D ( 'NONE', #8808, #11170, #9916 ) ;
#786 = DIRECTION ( 'NONE',  ( 0.0000000000000000000, 0.0000000000000000000, -1.000000000000000000 ) ) ;
#787 = ORIENTED_EDGE ( 'NONE', *, *, #12589, .F. ) ;
#788 = DIRECTION ( 'NONE',  ( -0.0000000000000000000, -0.0000000000000000000, 1.000000000000000000 ) ) ;
#789 = CARTESIAN_POINT ( 'NONE',  ( 0.6717566005793921300, -14.53477303807744300, -0.1000000000000000100 ) ) ;
#790 = EDGE_CURVE ( 'NONE', #13413, #2005, #13851, .T. ) ;
#791 = PLANE ( 'NONE',  #13918 ) ;
#792 = DIRECTION ( 'NONE',  ( 1.000000000000000000, 0.0000000000000000000, 0.0000000000000000000 ) ) ;
#793 = EDGE_CURVE ( 'NONE', #915, #6457, #526, .T. ) ;
#794 = PLANE ( 'NONE',  #96 ) ;
#795 = EDGE_CURVE ( 'NONE', #9086, #1564, #6783, .T. ) ;
#796 = LINE ( 'NONE', #129, #1124 ) ;
#797 = AXIS2_PLACEMENT_3D ( 'NONE', #10216, #7043, #466 ) ;
#798 = VECTOR ( 'NONE', #5715, 1000.000000000000000 ) ;
#799 = VERTEX_POINT ( 'NONE', #13150 ) ;
#800 = DIRECTION ( 'NONE',  ( 0.0000000000000000000, 1.000000000000000000, 0.0000000000000000000 ) ) ;
#801 = CARTESIAN_POINT ( 'NONE',  ( 11.67175660057939300, 25.21477303807744600, 0.0000000000000000000 ) ) ;
#802 = ORIENTED_EDGE ( 'NONE', *, *, #753, .T. ) ;
#803 =( LENGTH_UNIT ( ) NAMED_UNIT ( * ) SI_UNIT ( .MILLI., .METRE. ) );
#804 = ADVANCED_BREP_SHAPE_REPRESENTATION ( '', ( #8953, #11233 ), #5413 ) ;
#805 = AXIS2_PLACEMENT_3D ( 'NONE', #851, #2805, #1810 ) ;
#806 = CARTESIAN_POINT ( 'NONE',  ( 0.0000000000000000000, -36.00000000000000000, -3.000000000000000000 ) ) ;
#807 = CARTESIAN_POINT ( 'NONE',  ( -0.6707149158231057200, 17.53477303807743900, -0.1000000000000000100 ) ) ;
#808 = DIRECTION ( 'NONE',  ( -1.000000000000000000, 0.0000000000000000000, 0.0000000000000000000 ) ) ;
#809 = SHAPE_DEFINITION_REPRESENTATION ( #1743, #13084 ) ;
#810 = EDGE_LOOP ( 'NONE', ( #10096, #10212, #3138, #990 ) ) ;
#811 = VECTOR ( 'NONE', #5768, 1000.000000000000000 ) ;
#812 = DIRECTION ( 'NONE',  ( 2.312964634635457500E-016, -1.000000000000000000, 0.0000000000000000000 ) ) ;
#813 = FACE_OUTER_BOUND ( 'NONE', #2735, .T. ) ;
#814 = VERTEX_POINT ( 'NONE', #5464 ) ;
#815 = EDGE_CURVE ( 'NONE', #10586, #13127, #2227, .T. ) ;
#816 = DIRECTION ( 'NONE',  ( -0.0000000000000000000, -0.0000000000000000000, 1.000000000000000000 ) ) ;
#817 = AXIS2_PLACEMENT_3D ( 'NONE', #9735, #5217, #10625 ) ;
#818 = DIRECTION ( 'NONE',  ( 1.000000000000000000, 0.0000000000000000000, 0.0000000000000000000 ) ) ;
#819 = CARTESIAN_POINT ( 'NONE',  ( 0.0000000000000000000, 7.214773038077446200, -0.1000000000000000100 ) ) ;
#820 = ORIENTED_EDGE ( 'NONE', *, *, #5517, .T. ) ;
#821 = VECTOR ( 'NONE', #1176, 1000.000000000000000 ) ;
#822 = VECTOR ( 'NONE', #3699, 1000.000000000000000 ) ;
#823 = ORIENTED_EDGE ( 'NONE', *, *, #3924, .F. ) ;
#824 = CARTESIAN_POINT ( 'NONE',  ( 0.8517566005793924000, -25.03477303807744600, -0.1000000000000000100 ) ) ;
#825 = CARTESIAN_POINT ( 'NONE',  ( 0.0000000000000000000, 11.71477303807744400, -0.1000000000000000100 ) ) ;
#826 = DIRECTION ( 'NONE',  ( 0.0000000000000000000, -0.0000000000000000000, 1.000000000000000000 ) ) ;
#827 = VERTEX_POINT ( 'NONE', #11893 ) ;
#828 = LINE ( 'NONE', #13280, #11990 ) ;
#829 = ADVANCED_FACE ( 'NONE', ( #2563 ), #2214, .T. ) ;
#830 = CARTESIAN_POINT ( 'NONE',  ( -11.35071491582310600, 4.034773038077442000, -0.1000000000000000100 ) ) ;
#831 = EDGE_CURVE ( 'NONE', #2238, #7787, #1884, .T. ) ;
#832 = AXIS2_PLACEMENT_3D ( 'NONE', #8941, #2473, #2564 ) ;
#833 = VERTEX_POINT ( 'NONE', #3402 ) ;
#834 = CIRCLE ( 'NONE', #10936, 1.500000000000001300 ) ;
#835 = EDGE_CURVE ( 'NONE', #13171, #1601, #5934, .T. ) ;
#836 = FACE_OUTER_BOUND ( 'NONE', #8828, .T. ) ;
#837 = ORIENTED_EDGE ( 'NONE', *, *, #11202, .T. ) ;
#838 = DIRECTION ( 'NONE',  ( -1.000000000000000000, 0.0000000000000000000, 0.0000000000000000000 ) ) ;
#839 = CARTESIAN_POINT ( 'NONE',  ( 0.0000000000000000000, 25.21477303807744600, -0.1000000000000000100 ) ) ;
#840 = CARTESIAN_POINT ( 'NONE',  ( -0.8507149158231057700, 20.71477303807744300, -0.1000000000000000100 ) ) ;
#841 = DIRECTION ( 'NONE',  ( -0.0000000000000000000, 0.0000000000000000000, 1.000000000000000000 ) ) ;
#842 = ORIENTED_EDGE ( 'NONE', *, *, #5400, .F. ) ;
#843 = LINE ( 'NONE', #3342, #5224 ) ;
#844 = ORIENTED_EDGE ( 'NONE', *, *, #3222, .F. ) ;
#845 = VECTOR ( 'NONE', #4448, 1000.000000000000000 ) ;
#846 = CIRCLE ( 'NONE', #7370, 1.500000000000000000 ) ;
#847 = EDGE_LOOP ( 'NONE', ( #3918, #8259, #7869, #13128 ) ) ;
#848 = EDGE_CURVE ( 'NONE', #6937, #7587, #11346, .T. ) ;
#849 = DIRECTION ( 'NONE',  ( -0.0000000000000000000, -0.0000000000000000000, 1.000000000000000000 ) ) ;
#850 = ORIENTED_EDGE ( 'NONE', *, *, #8274, .F. ) ;
#851 = CARTESIAN_POINT ( 'NONE',  ( 0.0000000000000000000, 20.53477303807744300, -0.1000000000000000100 ) ) ;
#852 = CARTESIAN_POINT ( 'NONE',  ( 6.858071945254484000E-016, -5.534773038077410100, 0.0000000000000000000 ) ) ;
#853 = EDGE_CURVE ( 'NONE', #7145, #12853, #10185, .T. ) ;
#854 = ORIENTED_EDGE ( 'NONE', *, *, #5202, .F. ) ;
#855 = VECTOR ( 'NONE', #2902, 1000.000000000000000 ) ;
#856 = AXIS2_PLACEMENT_3D ( 'NONE', #13579, #7229, #6186 ) ;
#857 = DIRECTION ( 'NONE',  ( 0.0000000000000000000, -1.000000000000000000, 0.0000000000000000000 ) ) ;
#858 = ORIENTED_EDGE ( 'NONE', *, *, #1130, .T. ) ;
#859 = VERTEX_POINT ( 'NONE', #11944 ) ;
#860 = CIRCLE ( 'NONE', #6377, 1.500000000000000000 ) ;
#861 = VECTOR ( 'NONE', #7755, 1000.000000000000000 ) ;
#862 = ORIENTED_EDGE ( 'NONE', *, *, #11935, .T. ) ;
#863 = CARTESIAN_POINT ( 'NONE',  ( 33.49999999999999300, 30.99999999999999600, -3.000000000000000000 ) ) ;
#864 = CARTESIAN_POINT ( 'NONE',  ( 2.482936281965425600E-014, -31.58999999999997900, -0.1000000000000000100 ) ) ;
#865 = ORIENTED_EDGE ( 'NONE', *, *, #501, .T. ) ;
#866 = CARTESIAN_POINT ( 'NONE',  ( -40.00000000000000700, 36.00000000000000000, -3.000000000000000000 ) ) ;
#867 = LINE ( 'NONE', #9279, #9159 ) ;
#868 = CARTESIAN_POINT ( 'NONE',  ( -38.50000000000000700, 15.00000000000000200, -3.000000000000000000 ) ) ;
#869 = EDGE_CURVE ( 'NONE', #11670, #5129, #4582, .T. ) ;
#870 = ORIENTED_EDGE ( 'NONE', *, *, #13911, .F. ) ;
#871 = CARTESIAN_POINT ( 'NONE',  ( -8.351756600579429700, -14.71477303807744300, -0.1000000000000000100 ) ) ;
#872 = ORIENTED_EDGE ( 'NONE', *, *, #4049, .F. ) ;
#873 = CIRCLE ( 'NONE', #6255, 1.500000000000000000 ) ;
#874 = EDGE_CURVE ( 'NONE', #5429, #7338, #1697, .T. ) ;
#875 = ORIENTED_EDGE ( 'NONE', *, *, #4792, .T. ) ;
#876 = ORIENTED_EDGE ( 'NONE', *, *, #13449, .T. ) ;
#877 = CARTESIAN_POINT ( 'NONE',  ( 0.0000000000000000000, -26.71477303807745000, -0.1000000000000000100 ) ) ;
#878 = CARTESIAN_POINT ( 'NONE',  ( 0.0000000000000000000, -19.03477303807744300, -0.1000000000000000100 ) ) ;
#879 = DIRECTION ( 'NONE',  ( 1.000000000000000000, 0.0000000000000000000, 0.0000000000000000000 ) ) ;
#880 = ORIENTED_EDGE ( 'NONE', *, *, #3355, .T. ) ;
#881 = FACE_OUTER_BOUND ( 'NONE', #5439, .T. ) ;
#882 = CARTESIAN_POINT ( 'NONE',  ( 0.0000000000000000000, -1.000000000000004000, -0.1000000000000000100 ) ) ;
#883 = FACE_OUTER_BOUND ( 'NONE', #7829, .T. ) ;
#884 = CARTESIAN_POINT ( 'NONE',  ( 0.0000000000000000000, -26.53477303807745000, -0.1000000000000000100 ) ) ;
#885 = CARTESIAN_POINT ( 'NONE',  ( 0.09104168475664696500, 0.9999999999999956700, -3.000000000000000000 ) ) ;
#886 = PRODUCT_DEFINITION_FORMATION_WITH_SPECIFIED_SOURCE ( 'TUTTO', '', #9758, .NOT_KNOWN. ) ;
#887 = DIRECTION ( 'NONE',  ( -0.0000000000000000000, -0.0000000000000000000, 1.000000000000000000 ) ) ;
#888 = ORIENTED_EDGE ( 'NONE', *, *, #1311, .F. ) ;
#889 = ORIENTED_EDGE ( 'NONE', *, *, #9652, .F. ) ;
#890 = FACE_OUTER_BOUND ( 'NONE', #12683, .T. ) ;
#891 = ORIENTED_EDGE ( 'NONE', *, *, #7483, .F. ) ;
#892 = CARTESIAN_POINT ( 'NONE',  ( 23.90999999999999300, 0.0000000000000000000, 0.0000000000000000000 ) ) ;
#893 = AXIS2_PLACEMENT_3D ( 'NONE', #11752, #938, #13854 ) ;
#894 = EDGE_LOOP ( 'NONE', ( #8308, #2447, #8282, #2806 ) ) ;
#895 = ORIENTED_EDGE ( 'NONE', *, *, #2025, .F. ) ;
#896 = ORIENTED_EDGE ( 'NONE', *, *, #9816, .T. ) ;
#897 = EDGE_CURVE ( 'NONE', #4086, #10073, #3063, .T. ) ;
#898 = EDGE_CURVE ( 'NONE', #9515, #529, #8473, .T. ) ;
#899 = DIRECTION ( 'NONE',  ( 1.000000000000000000, 0.0000000000000000000, 0.0000000000000000000 ) ) ;
#900 = PLANE ( 'NONE',  #7555 ) ;
#901 = LINE ( 'NONE', #11222, #1407 ) ;
#902 = AXIS2_PLACEMENT_3D ( 'NONE', #4602, #8904, #10944 ) ;
#903 = VECTOR ( 'NONE', #2759, 1000.000000000000000 ) ;
#904 = EDGE_LOOP ( 'NONE', ( #11837, #8470, #7974, #4634 ) ) ;
#905 = ORIENTED_EDGE ( 'NONE', *, *, #10304, .F. ) ;
#906 = CARTESIAN_POINT ( 'NONE',  ( -0.0000000000000000000, 1.250508054722739400, -3.000000000000000000 ) ) ;
#907 = DIRECTION ( 'NONE',  ( 0.0000000000000000000, 0.0000000000000000000, -1.000000000000000000 ) ) ;
#909 = CARTESIAN_POINT ( 'NONE',  ( 4.351756600579392400, 5.714773038077441700, 0.0000000000000000000 ) ) ;
#908 = LINE ( 'NONE', #2448, #10714 ) ;
#910 = ADVANCED_FACE ( 'NONE', ( #10514 ), #2313, .T. ) ;
#911 = VERTEX_POINT ( 'NONE', #5520 ) ;
#912 = LINE ( 'NONE', #8265, #12256 ) ;
#913 = PLANE ( 'NONE',  #4340 ) ;
#914 = VERTEX_POINT ( 'NONE', #4431 ) ;
#915 = VERTEX_POINT ( 'NONE', #177 ) ;
#916 = LINE ( 'NONE', #2217, #3110 ) ;
#917 = FACE_OUTER_BOUND ( 'NONE', #11158, .T. ) ;
#918 = LINE ( 'NONE', #8539, #3283 ) ;
#919 = DIRECTION ( 'NONE',  ( 1.000000000000000000, 0.0000000000000000000, 0.0000000000000000000 ) ) ;
#920 = ORIENTED_EDGE ( 'NONE', *, *, #2629, .F. ) ;
#921 = VECTOR ( 'NONE', #8246, 1000.000000000000000 ) ;
#922 = ORIENTED_EDGE ( 'NONE', *, *, #12953, .F. ) ;
#923 = AXIS2_PLACEMENT_3D ( 'NONE', #8324, #3926, #2981 ) ;
#924 = FACE_OUTER_BOUND ( 'NONE', #3521, .T. ) ;
#925 = CARTESIAN_POINT ( 'NONE',  ( 0.0000000000000000000, 11.71477303807744400, -0.1000000000000000100 ) ) ;
#926 = ORIENTED_EDGE ( 'NONE', *, *, #9704, .T. ) ;
#927 = ORIENTED_EDGE ( 'NONE', *, *, #6276, .F. ) ;
#928 = VECTOR ( 'NONE', #2365, 1000.000000000000000 ) ;
#929 = VECTOR ( 'NONE', #13118, 1000.000000000000000 ) ;
#930 = DIRECTION ( 'NONE',  ( 1.000000000000000000, 0.0000000000000000000, 0.0000000000000000000 ) ) ;
#931 = CARTESIAN_POINT ( 'NONE',  ( 15.35175660057939200, 28.03477303807745000, -0.1000000000000000100 ) ) ;
#932 = ORIENTED_EDGE ( 'NONE', *, *, #12444, .T. ) ;
#933 = DIRECTION ( 'NONE',  ( -0.0000000000000000000, 0.0000000000000000000, 1.000000000000000000 ) ) ;
#934 = LINE ( 'NONE', #6520, #2102 ) ;
#935 = ORIENTED_EDGE ( 'NONE', *, *, #13284, .F. ) ;
#936 = ORIENTED_EDGE ( 'NONE', *, *, #8106, .T. ) ;
#937 = VERTEX_POINT ( 'NONE', #12963 ) ;
#938 = DIRECTION ( 'NONE',  ( 0.0000000000000000000, 1.000000000000000000, 0.0000000000000000000 ) ) ;
#939 = EDGE_CURVE ( 'NONE', #8340, #12405, #7646, .T. ) ;
#940 = AXIS2_PLACEMENT_3D ( 'NONE', #9226, #2748, #10317 ) ;
#941 = DIRECTION ( 'NONE',  ( 1.000000000000000000, 0.0000000000000000000, 0.0000000000000000000 ) ) ;
#942 = EDGE_CURVE ( 'NONE', #12706, #7173, #13687, .T. ) ;
#943 = FACE_OUTER_BOUND ( 'NONE', #9923, .T. ) ;
#944 = DIRECTION ( 'NONE',  ( -0.0000000000000000000, -0.0000000000000000000, 1.000000000000000000 ) ) ;
#945 = DIRECTION ( 'NONE',  ( -1.000000000000000000, 0.0000000000000000000, 0.0000000000000000000 ) ) ;
#946 = FACE_OUTER_BOUND ( 'NONE', #12976, .T. ) ;
#947 = CARTESIAN_POINT ( 'NONE',  ( 1.220338593732198300E-015, -7.034773038077730700, 0.0000000000000000000 ) ) ;
#948 = CARTESIAN_POINT ( 'NONE',  ( 8.171756600579392700, 19.21477303807744300, 0.0000000000000000000 ) ) ;
#949 = VERTEX_POINT ( 'NONE', #8827 ) ;
#950 = EDGE_CURVE ( 'NONE', #9839, #491, #2383, .T. ) ;
#951 = LINE ( 'NONE', #12914, #12132 ) ;
#952 = EDGE_CURVE ( 'NONE', #8991, #7480, #13515, .T. ) ;
#953 = FACE_OUTER_BOUND ( 'NONE', #13219, .T. ) ;
#954 = CARTESIAN_POINT ( 'NONE',  ( -23.92535833901482100, 0.01246133360421052300, -0.1000000000000000100 ) ) ;
#955 = DIRECTION ( 'NONE',  ( 0.0000000000000000000, -1.000000000000000000, 0.0000000000000000000 ) ) ;
#956 = ORIENTED_EDGE ( 'NONE', *, *, #7957, .T. ) ;
#957 = PLANE ( 'NONE',  #9137 ) ;
#958 = DIRECTION ( 'NONE',  ( 0.0000000000000000000, -0.0000000000000000000, 1.000000000000000000 ) ) ;
#959 = DIRECTION ( 'NONE',  ( 1.000000000000000000, 0.0000000000000000000, 0.0000000000000000000 ) ) ;
#960 = CARTESIAN_POINT ( 'NONE',  ( -24.00000000000000000, -15.00000000000000000, 0.0000000000000000000 ) ) ;
#961 = ORIENTED_EDGE ( 'NONE', *, *, #7921, .F. ) ;
#962 = LINE ( 'NONE', #1556, #9420 ) ;
#963 = ADVANCED_FACE ( 'NONE', ( #13187 ), #4671, .T. ) ;
#964 = CIRCLE ( 'NONE', #12339, 0.5000000000000000000 ) ;
#965 = DIRECTION ( 'NONE',  ( 0.0000000000000000000, -0.0000000000000000000, -1.000000000000000000 ) ) ;
#966 = ORIENTED_EDGE ( 'NONE', *, *, #5691, .T. ) ;
#967 = CARTESIAN_POINT ( 'NONE',  ( -11.67175660057942600, -26.53477303807745000, 0.0000000000000000000 ) ) ;
#968 = AXIS2_PLACEMENT_3D ( 'NONE', #7176, #1671, #5020 ) ;
#969 = DIRECTION ( 'NONE',  ( 0.0000000000000000000, -1.000000000000000000, 0.0000000000000000000 ) ) ;
#970 = PLANE ( 'NONE',  #9755 ) ;
#971 = EDGE_CURVE ( 'NONE', #8992, #8018, #10343, .T. ) ;
#972 = EDGE_CURVE ( 'NONE', #8195, #2568, #7122, .T. ) ;
#973 = AXIS2_PLACEMENT_3D ( 'NONE', #7792, #8955, #12131 ) ;
#974 = VERTEX_POINT ( 'NONE', #11104 ) ;
#975 = LINE ( 'NONE', #11503, #9114 ) ;
#976 = VECTOR ( 'NONE', #58, 1000.000000000000000 ) ;
#977 = ORIENTED_EDGE ( 'NONE', *, *, #13805, .T. ) ;
#978 = DIRECTION ( 'NONE',  ( 0.0000000000000000000, -1.000000000000000000, 0.0000000000000000000 ) ) ;
#979 = CARTESIAN_POINT ( 'NONE',  ( 0.0000000000000000000, -1.000000000000004000, 0.0000000000000000000 ) ) ;
#980 = ORIENTED_EDGE ( 'NONE', *, *, #13518, .F. ) ;
#981 = CARTESIAN_POINT ( 'NONE',  ( -11.17175660057943200, 0.0000000000000000000, -0.1000000000000000100 ) ) ;
#982 = ORIENTED_EDGE ( 'NONE', *, *, #7859, .T. ) ;
#983 = DIRECTION ( 'NONE',  ( -1.000000000000000000, 0.0000000000000000000, 0.0000000000000000000 ) ) ;
#984 = FACE_OUTER_BOUND ( 'NONE', #6512, .T. ) ;
#985 = CARTESIAN_POINT ( 'NONE',  ( -0.6717566005794287600, -22.21477303807744300, 0.0000000000000000000 ) ) ;
#986 = VERTEX_POINT ( 'NONE', #13251 ) ;
#987 = VECTOR ( 'NONE', #9933, 1000.000000000000000 ) ;
#988 = LINE ( 'NONE', #9191, #13821 ) ;
#989 = EDGE_CURVE ( 'NONE', #2193, #13265, #5084, .T. ) ;
#990 = ORIENTED_EDGE ( 'NONE', *, *, #10128, .T. ) ;
#991 = PLANE ( 'NONE',  #10426 ) ;
#992 = AXIS2_PLACEMENT_3D ( 'NONE', #13269, #6756, #13304 ) ;
#993 = DIRECTION ( 'NONE',  ( -0.0000000000000000000, 0.0000000000000000000, 1.000000000000000000 ) ) ;
#994 = DIRECTION ( 'NONE',  ( 0.0000000000000000000, -1.000000000000000000, 0.0000000000000000000 ) ) ;
#995 = VERTEX_POINT ( 'NONE', #5754 ) ;
#996 = VECTOR ( 'NONE', #1851, 1000.000000000000000 ) ;
#997 = ORIENTED_EDGE ( 'NONE', *, *, #595, .T. ) ;
#998 = DIRECTION ( 'NONE',  ( -0.0000000000000000000, -0.0000000000000000000, 1.000000000000000000 ) ) ;
#999 = PLANE ( 'NONE',  #10139 ) ;
#1000 = ORIENTED_EDGE ( 'NONE', *, *, #2947, .T. ) ;
#1001 = VECTOR ( 'NONE', #2687, 1000.000000000000000 ) ;
#1002 = VECTOR ( 'NONE', #12665, 1000.000000000000000 ) ;
#1003 = EDGE_LOOP ( 'NONE', ( #8653, #11671, #5068, #12736 ) ) ;
#1004 = CARTESIAN_POINT ( 'NONE',  ( 9.171756600579392700, 8.534773038077448200, -0.1000000000000000100 ) ) ;
#1005 = CARTESIAN_POINT ( 'NONE',  ( 0.6717566005793923500, 23.53477303807744600, -0.1000000000000000100 ) ) ;
#1006 = EDGE_LOOP ( 'NONE', ( #4399, #473, #5882, #1861 ) ) ;
#1007 = EDGE_CURVE ( 'NONE', #11375, #6445, #12024, .T. ) ;
#1008 = AXIS2_PLACEMENT_3D ( 'NONE', #8229, #8263, #1832 ) ;
#1009 = ORIENTED_EDGE ( 'NONE', *, *, #8420, .F. ) ;
#1010 = FACE_OUTER_BOUND ( 'NONE', #13656, .T. ) ;
#1011 = EDGE_CURVE ( 'NONE', #11447, #8992, #3412, .T. ) ;
#1012 = ORIENTED_EDGE ( 'NONE', *, *, #3977, .T. ) ;
#1013 = VERTEX_POINT ( 'NONE', #6796 ) ;
#1014 = CARTESIAN_POINT ( 'NONE',  ( 2.943362825688630700E-016, -2.714773038077437300, -0.1000000000000000100 ) ) ;
#1015 = VECTOR ( 'NONE', #12219, 1000.000000000000000 ) ;
#1016 = CARTESIAN_POINT ( 'NONE',  ( 2.943362825688630700E-016, -2.714773038077437300, 0.0000000000000000000 ) ) ;
#1017 = LINE ( 'NONE', #13561, #9315 ) ;
#1018 = ORIENTED_EDGE ( 'NONE', *, *, #8451, .F. ) ;
#1019 = DIRECTION ( 'NONE',  ( -0.0000000000000000000, 0.0000000000000000000, 1.000000000000000000 ) ) ;
#1020 = CARTESIAN_POINT ( 'NONE',  ( 3.162798502545807600, 0.9999999999999956700, 0.0000000000000000000 ) ) ;
#1021 = VERTEX_POINT ( 'NONE', #6895 ) ;
#1022 = ORIENTED_EDGE ( 'NONE', *, *, #8836, .T. ) ;
#1023 = CARTESIAN_POINT ( 'NONE',  ( 40.00000000000000000, -36.00000000000000000, 3.000000000000000000 ) ) ;
#1024 = ORIENTED_EDGE ( 'NONE', *, *, #2046, .T. ) ;
#1025 = ORIENTED_EDGE ( 'NONE', *, *, #12383, .F. ) ;
#1026 = FACE_OUTER_BOUND ( 'NONE', #11184, .T. ) ;
#1027 = EDGE_LOOP ( 'NONE', ( #3621, #3819 ) ) ;
#1028 = ORIENTED_EDGE ( 'NONE', *, *, #17, .F. ) ;
#1029 = EDGE_CURVE ( 'NONE', #13405, #5866, #12687, .T. ) ;
#1030 = CARTESIAN_POINT ( 'NONE',  ( 0.6717566005793923500, 22.21477303807744300, 0.0000000000000000000 ) ) ;
#1031 = DIRECTION ( 'NONE',  ( -0.0000000000000000000, -0.0000000000000000000, 1.000000000000000000 ) ) ;
#1032 = CARTESIAN_POINT ( 'NONE',  ( 0.0000000000000000000, 5.534773038077442000, -0.1000000000000000100 ) ) ;
#1033 = DIRECTION ( 'NONE',  ( 1.000000000000000000, 0.0000000000000000000, 0.0000000000000000000 ) ) ;
#1034 = EDGE_CURVE ( 'NONE', #3513, #9138, #190, .T. ) ;
#1035 = ADVANCED_FACE ( 'NONE', ( #4755 ), #5708, .T. ) ;
#1036 = ORIENTED_EDGE ( 'NONE', *, *, #2509, .F. ) ;
#1037 = ADVANCED_FACE ( 'NONE', ( #1307 ), #5847, .T. ) ;
#1038 = LINE ( 'NONE', #12873, #13537 ) ;
#1039 = AXIS2_PLACEMENT_3D ( 'NONE', #1811, #9323, #12575 ) ;
#1040 = VECTOR ( 'NONE', #1715, 1000.000000000000000 ) ;
#1041 = PRODUCT ( 'secondo strato', 'secondo strato', '', ( #2599 ) ) ;
#1042 = ORIENTED_EDGE ( 'NONE', *, *, #709, .F. ) ;
#1043 = ORIENTED_EDGE ( 'NONE', *, *, #9242, .F. ) ;
#1044 = LINE ( 'NONE', #2589, #11049 ) ;
#1045 = EDGE_LOOP ( 'NONE', ( #8629, #10885, #1987, #540 ) ) ;
#1046 = CARTESIAN_POINT ( 'NONE',  ( 8.351756600579392400, 0.0000000000000000000, -0.1000000000000000100 ) ) ;
#1047 = CARTESIAN_POINT ( 'NONE',  ( -15.17175660057951200, -31.58999999999999300, 0.0000000000000000000 ) ) ;
#1048 = ORIENTED_EDGE ( 'NONE', *, *, #13612, .F. ) ;
#1049 = CARTESIAN_POINT ( 'NONE',  ( -8.170714915823106500, 20.53477303807744300, 0.0000000000000000000 ) ) ;
#1050 = CARTESIAN_POINT ( 'NONE',  ( 0.8517566005793892900, 1.399206601177334200E-016, 0.0000000000000000000 ) ) ;
#1051 = ORIENTED_EDGE ( 'NONE', *, *, #5468, .T. ) ;
#1052 = LINE ( 'NONE', #6213, #2247 ) ;
#1053 = DIRECTION ( 'NONE',  ( 0.0000000000000000000, -1.000000000000000000, 0.0000000000000000000 ) ) ;
#1054 = DIRECTION ( 'NONE',  ( -0.0000000000000000000, -0.0000000000000000000, 1.000000000000000000 ) ) ;
#1055 = EDGE_CURVE ( 'NONE', #1548, #2043, #5230, .T. ) ;
#1056 = FACE_OUTER_BOUND ( 'NONE', #12391, .T. ) ;
#1057 = EDGE_CURVE ( 'NONE', #377, #13405, #10174, .T. ) ;
#1058 = EDGE_CURVE ( 'NONE', #10029, #8363, #13348, .T. ) ;
#1059 = ORIENTED_EDGE ( 'NONE', *, *, #12543, .T. ) ;
#1060 = PRODUCT_DEFINITION_CONTEXT ( 'detailed design', #4638, 'design' ) ;
#1061 = FACE_OUTER_BOUND ( 'NONE', #12585, .T. ) ;
#1062 = ORIENTED_EDGE ( 'NONE', *, *, #7322, .F. ) ;
#1063 = DIRECTION ( 'NONE',  ( 1.642730564371974000E-016, -1.000000000000000000, 0.0000000000000000000 ) ) ;
#1064 = ORIENTED_EDGE ( 'NONE', *, *, #853, .T. ) ;
#1065 = EDGE_LOOP ( 'NONE', ( #690, #3058, #8530, #8637 ) ) ;
#1066 = EDGE_LOOP ( 'NONE', ( #12480, #5683, #10059, #8177 ) ) ;
#1067 = DIRECTION ( 'NONE',  ( 0.0000000000000000000, -1.000000000000000000, 0.0000000000000000000 ) ) ;
#1068 = PRODUCT_RELATED_PRODUCT_CATEGORY ( 'part', '', ( #5383 ) ) ;
#1069 = CARTESIAN_POINT ( 'NONE',  ( 1.544024710238081700E-016, -1.214773038077437800, 0.0000000000000000000 ) ) ;
#1070 = VECTOR ( 'NONE', #6211, 1000.000000000000000 ) ;
#1071 = LINE ( 'NONE', #8679, #4640 ) ;
#1072 = EDGE_LOOP ( 'NONE', ( #2294, #3900, #6111, #9792 ) ) ;
#1073 = DIRECTION ( 'NONE',  ( -0.0000000000000000000, 0.0000000000000000000, 1.000000000000000000 ) ) ;
#1074 = LINE ( 'NONE', #1990, #1426 ) ;
#1075 = ORIENTED_EDGE ( 'NONE', *, *, #8290, .T. ) ;
#1076 = CARTESIAN_POINT ( 'NONE',  ( 9.171756600579392700, -8.534773038077448200, -0.1000000000000000100 ) ) ;
#1077 = ORIENTED_EDGE ( 'NONE', *, *, #4946, .F. ) ;
#1078 = LINE ( 'NONE', #13993, #8046 ) ;
#1079 = EDGE_CURVE ( 'NONE', #10329, #12192, #5412, .T. ) ;
#1080 = CARTESIAN_POINT ( 'NONE',  ( 8.171756600579392700, 0.0000000000000000000, -0.1000000000000000100 ) ) ;
#1081 = PLANE ( 'NONE',  #3662 ) ;
#1082 = ORIENTED_EDGE ( 'NONE', *, *, #13154, .F. ) ;
#1083 = ORIENTED_EDGE ( 'NONE', *, *, #2235, .T. ) ;
#1084 = LINE ( 'NONE', #7768, #254 ) ;
#1085 = AXIS2_PLACEMENT_3D ( 'NONE', #8784, #10961, #5664 ) ;
#1086 = DIRECTION ( 'NONE',  ( -0.0000000000000000000, -0.0000000000000000000, 1.000000000000000000 ) ) ;
#1087 =( NAMED_UNIT ( * ) SI_UNIT ( $, .STERADIAN. ) SOLID_ANGLE_UNIT ( ) );
#1088 = CARTESIAN_POINT ( 'NONE',  ( -6.171756600579430000, -4.214773038077442600, -0.1000000000000000100 ) ) ;
#1089 = ORIENTED_EDGE ( 'NONE', *, *, #12911, .T. ) ;
#1090 = LINE ( 'NONE', #3860, #6500 ) ;
#1091 = ORIENTED_EDGE ( 'NONE', *, *, #3318, .T. ) ;
#1092 = VECTOR ( 'NONE', #11846, 1000.000000000000000 ) ;
#1093 = ORIENTED_EDGE ( 'NONE', *, *, #5359, .F. ) ;
#1094 = ORIENTED_EDGE ( 'NONE', *, *, #1612, .F. ) ;
#1095 = ORIENTED_EDGE ( 'NONE', *, *, #4398, .F. ) ;
#1096 = DIRECTION ( 'NONE',  ( -0.0000000000000000000, -0.0000000000000000000, 1.000000000000000000 ) ) ;
#1097 = CARTESIAN_POINT ( 'NONE',  ( -24.00000000000000400, 15.00000000000000000, -3.000000000000000000 ) ) ;
#1098 = DIRECTION ( 'NONE',  ( -0.0000000000000000000, -0.0000000000000000000, 1.000000000000000000 ) ) ;
#1099 = VECTOR ( 'NONE', #757, 1000.000000000000000 ) ;
#1100 = ORIENTED_EDGE ( 'NONE', *, *, #6415, .T. ) ;
#1101 = EDGE_CURVE ( 'NONE', #5407, #859, #12195, .T. ) ;
#1102 = AXIS2_PLACEMENT_3D ( 'NONE', #1046, #12945, #5385 ) ;
#1103 = CARTESIAN_POINT ( 'NONE',  ( -3.161756817788284700, 2.499999999999995600, -0.1000000000000000100 ) ) ;
#1104 = EDGE_CURVE ( 'NONE', #1897, #4873, #3043, .T. ) ;
#1105 = CARTESIAN_POINT ( 'NONE',  ( 0.0000000000000000000, 10.03477303807744500, 0.0000000000000000000 ) ) ;
#1106 = LINE ( 'NONE', #9225, #8729 ) ;
#1107 = ADVANCED_FACE ( 'NONE', ( #13833 ), #500, .F. ) ;
#1108 = ORIENTED_EDGE ( 'NONE', *, *, #13336, .F. ) ;
#1109 = CARTESIAN_POINT ( 'NONE',  ( 23.99999999999999300, -15.00000000000000000, -3.000000000000000000 ) ) ;
#1110 = ADVANCED_FACE ( 'NONE', ( #3229 ), #11450, .F. ) ;
#1111 = CARTESIAN_POINT ( 'NONE',  ( 0.08999999999999999700, -1.000000000000004000, -3.000000000000000000 ) ) ;
#1112 = DIRECTION ( 'NONE',  ( 1.000000000000000000, 0.0000000000000000000, 0.0000000000000000000 ) ) ;
#1113 = LINE ( 'NONE', #10762, #7219 ) ;
#1114 = FACE_OUTER_BOUND ( 'NONE', #4436, .T. ) ;
#1115 = EDGE_CURVE ( 'NONE', #61, #3365, #11007, .T. ) ;
#1116 = AXIS2_PLACEMENT_3D ( 'NONE', #1804, #7280, #12516 ) ;
#1117 = CARTESIAN_POINT ( 'NONE',  ( 0.09104168475664752000, 1.499999999999995800, -3.000000000000000000 ) ) ;
#1118 = EDGE_CURVE ( 'NONE', #13127, #10854, #1017, .T. ) ;
#1119 = ORIENTED_EDGE ( 'NONE', *, *, #11733, .T. ) ;
#1120 = AXIS2_PLACEMENT_3D ( 'NONE', #7933, #10060, #3568 ) ;
#1121 = CARTESIAN_POINT ( 'NONE',  ( -0.5233056302908671900, 1.250508054722739400, -3.000000000000000000 ) ) ;
#1122 = DIRECTION ( 'NONE',  ( -0.0000000000000000000, -0.0000000000000000000, 1.000000000000000000 ) ) ;
#1123 = APPLICATION_CONTEXT ( 'automotive_design' ) ;
#1124 = VECTOR ( 'NONE', #179, 1000.000000000000000 ) ;
#1125 = PLANE ( 'NONE',  #12148 ) ;
#1126 = FACE_OUTER_BOUND ( 'NONE', #6478, .T. ) ;
#1127 = ORIENTED_EDGE ( 'NONE', *, *, #11282, .T. ) ;
#1128 = ORIENTED_EDGE ( 'NONE', *, *, #5926, .T. ) ;
#1129 = CARTESIAN_POINT ( 'NONE',  ( 0.0000000000000000000, -19.21477303807744300, -0.1000000000000000100 ) ) ;
#1130 = EDGE_CURVE ( 'NONE', #13237, #8596, #4405, .T. ) ;
#1131 = EDGE_CURVE ( 'NONE', #8086, #8573, #7631, .T. ) ;
#1132 = PLANE ( 'NONE',  #10718 ) ;
#1133 = DIRECTION ( 'NONE',  ( -1.000000000000000000, 0.0000000000000000000, -0.0000000000000000000 ) ) ;
#1134 = CARTESIAN_POINT ( 'NONE',  ( 23.99999999999999300, 15.00000000000000000, -3.000000000000000000 ) ) ;
#1135 = CARTESIAN_POINT ( 'NONE',  ( 2.667952210561963100E-015, -11.53477303807740600, 0.0000000000000000000 ) ) ;
#1136 = ORIENTED_EDGE ( 'NONE', *, *, #3216, .T. ) ;
#1137 = VECTOR ( 'NONE', #12378, 1000.000000000000000 ) ;
#1138 = VECTOR ( 'NONE', #11271, 1000.000000000000000 ) ;
#1139 = ORIENTED_EDGE ( 'NONE', *, *, #3760, .T. ) ;
#1140 = DIRECTION ( 'NONE',  ( 1.000000000000000000, 0.0000000000000000000, 0.0000000000000000000 ) ) ;
#1141 = CARTESIAN_POINT ( 'NONE',  ( -24.09000000000000000, -31.59000000000000000, 0.0000000000000000000 ) ) ;
#1142 = CARTESIAN_POINT ( 'NONE',  ( -0.8517566005793871800, 0.0000000000000000000, -0.1000000000000000100 ) ) ;
#1143 = CARTESIAN_POINT ( 'NONE',  ( -9.500000000000003600, 15.00000000000000000, -3.000000000000000000 ) ) ;
#1144 = AXIS2_PLACEMENT_3D ( 'NONE', #11678, #4182, #10709 ) ;
#1145 = CARTESIAN_POINT ( 'NONE',  ( -24.09000000000000000, -31.59000000000000000, -0.1000000000000000100 ) ) ;
#1146 = VECTOR ( 'NONE', #14009, 1000.000000000000000 ) ;
#1147 = EDGE_LOOP ( 'NONE', ( #10569, #9016, #4284, #13232 ) ) ;
#1148 = FACE_OUTER_BOUND ( 'NONE', #2753, .T. ) ;
#1149 = FACE_OUTER_BOUND ( 'NONE', #7698, .T. ) ;
#1150 = ORIENTED_EDGE ( 'NONE', *, *, #11508, .T. ) ;
#1151 = AXIS2_PLACEMENT_3D ( 'NONE', #8535, #10660, #3148 ) ;
#1152 = DIRECTION ( 'NONE',  ( 0.0000000000000000000, 0.0000000000000000000, 1.000000000000000000 ) ) ;
#1153 = DIRECTION ( 'NONE',  ( 0.0000000000000000000, -1.000000000000000000, 0.0000000000000000000 ) ) ;
#1154 = EDGE_CURVE ( 'NONE', #1704, #10690, #352, .T. ) ;
#1155 = DIRECTION ( 'NONE',  ( -1.000000000000000000, 0.0000000000000000000, 0.0000000000000000000 ) ) ;
#1156 = EDGE_CURVE ( 'NONE', #6795, #9839, #8301, .T. ) ;
#1157 = CARTESIAN_POINT ( 'NONE',  ( 0.8517566005793924000, 0.0000000000000000000, -0.1000000000000000100 ) ) ;
#1158 = AXIS2_PLACEMENT_3D ( 'NONE', #7674, #13074, #8748 ) ;
#1159 = CARTESIAN_POINT ( 'NONE',  ( -9.670714915823104700, 23.53477303807744600, -0.1000000000000000100 ) ) ;
#1160 = ORIENTED_EDGE ( 'NONE', *, *, #508, .T. ) ;
#1161 = LINE ( 'NONE', #3847, #5050 ) ;
#1162 = DIRECTION ( 'NONE',  ( 0.0000000000000000000, -1.000000000000000000, 0.0000000000000000000 ) ) ;
#1163 = EDGE_LOOP ( 'NONE', ( #4261, #2788, #436, #13563 ) ) ;
#1164 = LINE ( 'NONE', #11209, #11161 ) ;
#1165 = LINE ( 'NONE', #7214, #14003 ) ;
#1166 = DIRECTION ( 'NONE',  ( 0.0000000000000000000, 0.0000000000000000000, 1.000000000000000000 ) ) ;
#1167 = ORIENTED_EDGE ( 'NONE', *, *, #4141, .F. ) ;
#1168 = DIRECTION ( 'NONE',  ( -1.000000000000000000, 0.0000000000000000000, 0.0000000000000000000 ) ) ;
#1169 = DIRECTION ( 'NONE',  ( -1.000000000000000000, -1.084202172485504400E-016, 0.0000000000000000000 ) ) ;
#1170 =( LENGTH_UNIT ( ) NAMED_UNIT ( * ) SI_UNIT ( .MILLI., .METRE. ) );
#1171 = DIRECTION ( 'NONE',  ( -1.000000000000000000, 0.0000000000000000000, 0.0000000000000000000 ) ) ;
#1172 = ADVANCED_FACE ( 'NONE', ( #4741 ), #10208, .T. ) ;
#1173 = ORIENTED_EDGE ( 'NONE', *, *, #7487, .F. ) ;
#1174 = ADVANCED_FACE ( 'NONE', ( #685 ), #640, .T. ) ;
#1175 = FACE_OUTER_BOUND ( 'NONE', #2240, .T. ) ;
#1176 = DIRECTION ( 'NONE',  ( 1.000000000000000000, 0.0000000000000000000, 0.0000000000000000000 ) ) ;
#1177 = ORIENTED_EDGE ( 'NONE', *, *, #6184, .F. ) ;
#1178 = EDGE_LOOP ( 'NONE', ( #10359, #3765, #4432, #3262 ) ) ;
#1179 = VECTOR ( 'NONE', #10779, 1000.000000000000000 ) ;
#1180 = VECTOR ( 'NONE', #2849, 1000.000000000000000 ) ;
#1181 = ORIENTED_EDGE ( 'NONE', *, *, #9326, .T. ) ;
#1182 = PLANE ( 'NONE',  #1102 ) ;
#1183 = CARTESIAN_POINT ( 'NONE',  ( 0.0000000000000000000, 28.03477303807745000, -0.1000000000000000100 ) ) ;
#1184 = CARTESIAN_POINT ( 'NONE',  ( 2.709585573985401000E-015, -11.71477303807740400, 0.0000000000000000000 ) ) ;
#1185 = VERTEX_POINT ( 'NONE', #3820 ) ;
#1186 = CARTESIAN_POINT ( 'NONE',  ( 8.171756600579392700, -16.21477303807743900, 0.0000000000000000000 ) ) ;
#1187 = ORIENTED_EDGE ( 'NONE', *, *, #12982, .F. ) ;
#1188 = DIRECTION ( 'NONE',  ( 1.000000000000000000, 0.0000000000000000000, 0.0000000000000000000 ) ) ;
#1189 = VECTOR ( 'NONE', #12521, 1000.000000000000000 ) ;
#1190 = CARTESIAN_POINT ( 'NONE',  ( -8.351756600579426100, -19.03477303807744300, -0.1000000000000000100 ) ) ;
#1191 = EDGE_LOOP ( 'NONE', ( #12751, #10935, #5257, #1711 ) ) ;
#1192 = ORIENTED_EDGE ( 'NONE', *, *, #5091, .T. ) ;
#1193 = LINE ( 'NONE', #1298, #3742 ) ;
#1194 = LINE ( 'NONE', #1069, #12359 ) ;
#1195 = VERTEX_POINT ( 'NONE', #1669 ) ;
#1196 = DIRECTION ( 'NONE',  ( -0.0000000000000000000, -0.0000000000000000000, 1.000000000000000000 ) ) ;
#1197 = DIRECTION ( 'NONE',  ( 0.0000000000000000000, 1.000000000000000000, 0.0000000000000000000 ) ) ;
#1198 = CARTESIAN_POINT ( 'NONE',  ( 11.85175660057939200, -25.03477303807744600, 0.0000000000000000000 ) ) ;
#1199 = EDGE_CURVE ( 'NONE', #518, #4576, #9141, .T. ) ;
#1200 = AXIS2_PLACEMENT_3D ( 'NONE', #7956, #3549, #5901 ) ;
#1201 = EDGE_LOOP ( 'NONE', ( #1271, #8168, #5324, #6811 ) ) ;
#1202 = DIRECTION ( 'NONE',  ( 1.000000000000000000, 0.0000000000000000000, 0.0000000000000000000 ) ) ;
#1203 = EDGE_CURVE ( 'NONE', #3085, #7584, #3571, .T. ) ;
#1204 = CARTESIAN_POINT ( 'NONE',  ( 0.6717566005784655300, 8.670475782483731900E-017, -0.1000000000000000100 ) ) ;
#1205 = FACE_BOUND ( 'NONE', #5009, .T. ) ;
#1206 = CARTESIAN_POINT ( 'NONE',  ( 15.17175660057934500, -28.21477303807744600, 0.0000000000000000000 ) ) ;
#1207 = DIRECTION ( 'NONE',  ( 0.0000000000000000000, -0.0000000000000000000, 1.000000000000000000 ) ) ;
#1208 = ORIENTED_EDGE ( 'NONE', *, *, #8792, .T. ) ;
#1209 = ORIENTED_EDGE ( 'NONE', *, *, #10672, .T. ) ;
#1210 = VECTOR ( 'NONE', #9676, 1000.000000000000000 ) ;
#1211 = ORIENTED_EDGE ( 'NONE', *, *, #250, .F. ) ;
#1212 = ORIENTED_EDGE ( 'NONE', *, *, #12111, .F. ) ;
#1213 = CARTESIAN_POINT ( 'NONE',  ( -0.5233056302908671900, 1.250508054722739400, 0.0000000000000000000 ) ) ;
#1214 = CARTESIAN_POINT ( 'NONE',  ( 3.935706167755517600, -1.214773038077437800, -0.1000000000000000100 ) ) ;
#1215 = ORIENTED_EDGE ( 'NONE', *, *, #5650, .T. ) ;
#1216 = CIRCLE ( 'NONE', #169, 11.00000000000000000 ) ;
#1217 = DIRECTION ( 'NONE',  ( -0.0000000000000000000, -0.0000000000000000000, 1.000000000000000000 ) ) ;
#1218 = LINE ( 'NONE', #13192, #5626 ) ;
#1219 = EDGE_CURVE ( 'NONE', #859, #1013, #1532, .T. ) ;
#1220 = CARTESIAN_POINT ( 'NONE',  ( 8.171756600579392700, 14.53477303807744100, 0.0000000000000000000 ) ) ;
#1221 = VERTEX_POINT ( 'NONE', #2815 ) ;
#1222 =( NAMED_UNIT ( * ) PLANE_ANGLE_UNIT ( ) SI_UNIT ( $, .RADIAN. ) );
#1223 = VERTEX_POINT ( 'NONE', #12539 ) ;
#1224 = CARTESIAN_POINT ( 'NONE',  ( -6.170714915823105600, 2.534773038077437600, 0.0000000000000000000 ) ) ;
#1226 = PLANE ( 'NONE',  #12841 ) ;
#1225 = LINE ( 'NONE', #11562, #6137 ) ;
#1227 = EDGE_CURVE ( 'NONE', #3441, #10341, #5762, .T. ) ;
#1228 = ORIENTED_EDGE ( 'NONE', *, *, #2683, .F. ) ;
#1229 = AXIS2_PLACEMENT_3D ( 'NONE', #10044, #12201, #13356 ) ;
#1230 = EDGE_CURVE ( 'NONE', #200, #7134, #9470, .T. ) ;
#1231 = PLANE ( 'NONE',  #11201 ) ;
#1232 = VERTEX_POINT ( 'NONE', #3856 ) ;
#1233 = ORIENTED_EDGE ( 'NONE', *, *, #9028, .F. ) ;
#1234 = VECTOR ( 'NONE', #10210, 1000.000000000000000 ) ;
#1235 = FACE_OUTER_BOUND ( 'NONE', #1431, .T. ) ;
#1236 = AXIS2_PLACEMENT_3D ( 'NONE', #5058, #10382, #8248 ) ;
#1237 = LINE ( 'NONE', #13552, #11707 ) ;
#1238 = ORIENTED_EDGE ( 'NONE', *, *, #1250, .T. ) ;
#1239 = CARTESIAN_POINT ( 'NONE',  ( -11.35071491582310600, 4.034773038077442000, 0.0000000000000000000 ) ) ;
#1240 = PLANE ( 'NONE',  #6463 ) ;
#1242 = ORIENTED_EDGE ( 'NONE', *, *, #4528, .F. ) ;
#1241 = CARTESIAN_POINT ( 'NONE',  ( 0.8517566005793907300, 1.399206601177342300E-016, -0.1000000000000000100 ) ) ;
#1243 = CARTESIAN_POINT ( 'NONE',  ( 0.6717566005793923500, 25.21477303807744600, -0.1000000000000000100 ) ) ;
#1244 = LINE ( 'NONE', #2462, #13557 ) ;
#1245 = ORIENTED_EDGE ( 'NONE', *, *, #2763, .T. ) ;
#1246 = DIRECTION ( 'NONE',  ( -0.0000000000000000000, -0.0000000000000000000, 1.000000000000000000 ) ) ;
#1247 = CARTESIAN_POINT ( 'NONE',  ( 3.483905883425152600, 1.034773038077438000, 0.0000000000000000000 ) ) ;
#1248 = CARTESIAN_POINT ( 'NONE',  ( 11.85175660057939200, 25.03477303807744600, -0.1000000000000000100 ) ) ;
#1249 = VECTOR ( 'NONE', #13900, 1000.000000000000000 ) ;
#1250 = EDGE_CURVE ( 'NONE', #6003, #5508, #2708, .T. ) ;
#1251 = CARTESIAN_POINT ( 'NONE',  ( 2.321007515366940100E-015, -10.03477303807744500, 0.0000000000000000000 ) ) ;
#1252 = ORIENTED_EDGE ( 'NONE', *, *, #10737, .T. ) ;
#1253 = EDGE_LOOP ( 'NONE', ( #9053, #12984, #6532, #4452, #11662, #3476, #11544, #9519, #10220, #10012, #5915, #3211, #3660, #13506, #3645, #1167, #12822, #2559, #4801, #6857, #11095, #9312, #11949, #13905, #2372, #9150, #1529, #3440, #8393, #13823, #223, #6490, #3171, #6055, #12453, #3327, #13222, #10957, #4533, #7901, #2363, #8923, #12713, #5057, #1091, #13153, #13, #2237, #5960, #1707, #4203, #13488, #12688, #12773, #647, #4771, #13308, #12697, #13536, #8514, #12872, #6495, #6295, #717, #13319, #10308, #3597, #12870, #13915, #11667, #7431, #8718, #12072, #5840, #1563, #13207, #10356, #607, #654, #11274, #11215, #12527 ) ) ;
#1254 = LINE ( 'NONE', #3551, #9540 ) ;
#1255 = EDGE_CURVE ( 'NONE', #4625, #12081, #13672, .T. ) ;
#1256 = EDGE_CURVE ( 'NONE', #10511, #11655, #8980, .T. ) ;
#1257 = DIRECTION ( 'NONE',  ( 0.0000000000000000000, -1.000000000000000000, 0.0000000000000000000 ) ) ;
#1258 = LINE ( 'NONE', #8214, #6663 ) ;
#1259 = AXIS2_PLACEMENT_3D ( 'NONE', #4204, #7666, #11755 ) ;
#1260 = ADVANCED_FACE ( 'NONE', ( #2550 ), #1775, .F. ) ;
#1261 = LINE ( 'NONE', #1145, #12248 ) ;
#1262 = PLANE ( 'NONE',  #2608 ) ;
#1263 = CARTESIAN_POINT ( 'NONE',  ( -0.8517566005794294800, -17.71477303807743900, -0.1000000000000000100 ) ) ;
#1264 = ORIENTED_EDGE ( 'NONE', *, *, #11462, .T. ) ;
#1265 = ADVANCED_FACE ( 'NONE', ( #1868 ), #1820, .F. ) ;
#1266 = CARTESIAN_POINT ( 'NONE',  ( 9.499999999999994700, 15.00000000000000200, -3.000000000000000000 ) ) ;
#1267 = LINE ( 'NONE', #7435, #9907 ) ;
#1268 = CARTESIAN_POINT ( 'NONE',  ( 0.0000000000000000000, -16.21477303807743900, -0.1000000000000000100 ) ) ;
#1270 = LINE ( 'NONE', #10589, #9553 ) ;
#1269 = CARTESIAN_POINT ( 'NONE',  ( -24.09000000000000000, 0.0000000000000000000, -0.1000000000000000100 ) ) ;
#1271 = ORIENTED_EDGE ( 'NONE', *, *, #9535, .T. ) ;
#1272 = ORIENTED_EDGE ( 'NONE', *, *, #10099, .T. ) ;
#1273 = LINE ( 'NONE', #4170, #11736 ) ;
#1274 = DIRECTION ( 'NONE',  ( 0.0000000000000000000, -1.000000000000000000, 0.0000000000000000000 ) ) ;
#1275 = CARTESIAN_POINT ( 'NONE',  ( 4.351756600579334700, -7.034773038077729800, -0.1000000000000000100 ) ) ;
#1276 = FACE_OUTER_BOUND ( 'NONE', #4981, .T. ) ;
#1277 = ORIENTED_EDGE ( 'NONE', *, *, #7238, .F. ) ;
#1278 = CARTESIAN_POINT ( 'NONE',  ( 0.8517566005793924000, 23.71477303807744600, -0.1000000000000000100 ) ) ;
#1279 = EDGE_CURVE ( 'NONE', #693, #4783, #3400, .T. ) ;
#1280 = DIRECTION ( 'NONE',  ( -0.0000000000000000000, 0.0000000000000000000, 1.000000000000000000 ) ) ;
#1281 = DIRECTION ( 'NONE',  ( 1.000000000000000000, -1.734723475976807100E-015, 0.0000000000000000000 ) ) ;
#1282 = AXIS2_PLACEMENT_3D ( 'NONE', #11256, #13343, #13159 ) ;
#1283 = LINE ( 'NONE', #8462, #11094 ) ;
#1284 = CARTESIAN_POINT ( 'NONE',  ( 6.351756600579391500, -4.034773038077442900, -0.1000000000000000100 ) ) ;
#1285 = CARTESIAN_POINT ( 'NONE',  ( 0.0000000000000000000, 0.0000000000000000000, 0.0000000000000000000 ) ) ;
#1286 = ORIENTED_EDGE ( 'NONE', *, *, #2417, .T. ) ;
#1287 = EDGE_LOOP ( 'NONE', ( #12642, #8033, #5820, #11915 ) ) ;
#1288 = VECTOR ( 'NONE', #7903, 1000.000000000000000 ) ;
#1289 = DIRECTION ( 'NONE',  ( 0.0000000000000000000, -1.000000000000000000, 0.0000000000000000000 ) ) ;
#1290 = LINE ( 'NONE', #9778, #2650 ) ;
#1291 = DIRECTION ( 'NONE',  ( 0.0000000000000000000, 0.0000000000000000000, 1.000000000000000000 ) ) ;
#1292 = DIRECTION ( 'NONE',  ( 0.0000000000000000000, 1.000000000000000000, 0.0000000000000000000 ) ) ;
#1293 = CARTESIAN_POINT ( 'NONE',  ( 8.351756600579392400, -10.03477303807744500, -0.1000000000000000100 ) ) ;
#1294 = PRODUCT_DEFINITION_SHAPE ( 'NONE', 'NONE',  #6688 ) ;
#1295 = ORIENTED_EDGE ( 'NONE', *, *, #2627, .F. ) ;
#1296 = CARTESIAN_POINT ( 'NONE',  ( 0.8517566005793924000, 0.0000000000000000000, -0.1000000000000000100 ) ) ;
#1297 = EDGE_CURVE ( 'NONE', #3183, #11651, #8801, .T. ) ;
#1298 = CARTESIAN_POINT ( 'NONE',  ( 9.171756600579392700, 0.0000000000000000000, -0.1000000000000000100 ) ) ;
#1299 = CARTESIAN_POINT ( 'NONE',  ( 0.8517566005784673600, -13.03477303807744300, -0.1000000000000000100 ) ) ;
#1300 = FACE_OUTER_BOUND ( 'NONE', #7716, .T. ) ;
#1301 = LINE ( 'NONE', #648, #12133 ) ;
#1302 = ORIENTED_EDGE ( 'NONE', *, *, #5672, .F. ) ;
#1303 = EDGE_LOOP ( 'NONE', ( #631, #12350, #571, #7906 ) ) ;
#1304 = DIRECTION ( 'NONE',  ( 1.290716872006524200E-016, -1.000000000000000000, 0.0000000000000000000 ) ) ;
#1305 = DIRECTION ( 'NONE',  ( -0.0000000000000000000, -0.0000000000000000000, 1.000000000000000000 ) ) ;
#1306 = DIRECTION ( 'NONE',  ( 1.000000000000000000, 0.0000000000000000000, 0.0000000000000000000 ) ) ;
#1307 = FACE_OUTER_BOUND ( 'NONE', #7832, .T. ) ;
#1308 = EDGE_CURVE ( 'NONE', #3425, #6636, #2212, .T. ) ;
#1309 = VERTEX_POINT ( 'NONE', #5978 ) ;
#1310 = LINE ( 'NONE', #11947, #3522 ) ;
#1311 = EDGE_CURVE ( 'NONE', #7642, #4124, #7279, .T. ) ;
#1312 = CIRCLE ( 'NONE', #12607, 14.50000000000000000 ) ;
#1313 = EDGE_LOOP ( 'NONE', ( #8454, #8442, #4386, #997 ) ) ;
#1314 = PLANE ( 'NONE',  #7891 ) ;
#1315 = AXIS2_PLACEMENT_3D ( 'NONE', #13448, #5765, #4852 ) ;
#1316 = DIRECTION ( 'NONE',  ( 1.000000000000000000, 0.0000000000000000000, 0.0000000000000000000 ) ) ;
#1317 = CARTESIAN_POINT ( 'NONE',  ( 0.8517566005784671400, -11.71477303807740500, 0.0000000000000000000 ) ) ;
#1318 = DIRECTION ( 'NONE',  ( 1.000000000000000000, 0.0000000000000000000, 0.0000000000000000000 ) ) ;
#1319 = ADVANCED_FACE ( 'NONE', ( #12672 ), #9240, .F. ) ;
#1320 = ADVANCED_FACE ( 'NONE', ( #6948 ), #6596, .F. ) ;
#1321 = ORIENTED_EDGE ( 'NONE', *, *, #6480, .F. ) ;
#1322 = VECTOR ( 'NONE', #6068, 1000.000000000000000 ) ;
#1323 = VECTOR ( 'NONE', #13369, 1000.000000000000000 ) ;
#1324 = ORIENTED_EDGE ( 'NONE', *, *, #9939, .F. ) ;
#1325 = DIRECTION ( 'NONE',  ( -0.0000000000000000000, 0.0000000000000000000, 1.000000000000000000 ) ) ;
#1326 = EDGE_CURVE ( 'NONE', #11469, #5111, #512, .T. ) ;
#1327 = EDGE_CURVE ( 'NONE', #6618, #249, #846, .T. ) ;
#1328 = EDGE_CURVE ( 'NONE', #11546, #13916, #9830, .T. ) ;
#1329 = DIRECTION ( 'NONE',  ( -1.000000000000000000, 0.0000000000000000000, -0.0000000000000000000 ) ) ;
#1330 = EDGE_LOOP ( 'NONE', ( #5441, #9557, #8262, #5438 ) ) ;
#1331 = VECTOR ( 'NONE', #11533, 1000.000000000000000 ) ;
#1332 = AXIS2_PLACEMENT_3D ( 'NONE', #3914, #7078, #11376 ) ;
#1333 = CARTESIAN_POINT ( 'NONE',  ( -0.6707149158231057200, 28.21477303807745000, -0.1000000000000000100 ) ) ;
#1334 = ORIENTED_EDGE ( 'NONE', *, *, #2925, .T. ) ;
#1335 = VECTOR ( 'NONE', #606, 1000.000000000000000 ) ;
#1336 = CARTESIAN_POINT ( 'NONE',  ( 14.17175660057939300, 0.0000000000000000000, 0.0000000000000000000 ) ) ;
#1337 = VECTOR ( 'NONE', #5658, 1000.000000000000000 ) ;
#1338 = ORIENTED_EDGE ( 'NONE', *, *, #452, .F. ) ;
#1339 = CARTESIAN_POINT ( 'NONE',  ( 2.943362825688632600E-016, -2.714773038077439100, -0.1000000000000000100 ) ) ;
#1340 = AXIS2_PLACEMENT_3D ( 'NONE', #7242, #7286, #6240 ) ;
#1341 = DIRECTION ( 'NONE',  ( 1.000000000000000000, 0.0000000000000000000, 0.0000000000000000000 ) ) ;
#1342 = VERTEX_POINT ( 'NONE', #1716 ) ;
#1343 = LINE ( 'NONE', #3147, #11653 ) ;
#1344 = CARTESIAN_POINT ( 'NONE',  ( -36.50000000000000700, -30.99999999999999600, -3.000000000000000000 ) ) ;
#1345 = CARTESIAN_POINT ( 'NONE',  ( 11.17175660057939300, -4.214773038077441700, 0.0000000000000000000 ) ) ;
#1346 = ORIENTED_EDGE ( 'NONE', *, *, #4319, .F. ) ;
#1347 = LINE ( 'NONE', #9163, #5393 ) ;
#1348 = EDGE_CURVE ( 'NONE', #2038, #1510, #8461, .T. ) ;
#1349 = DIRECTION ( 'NONE',  ( 0.0000000000000000000, 1.000000000000000000, -0.0000000000000000000 ) ) ;
#1350 = FACE_OUTER_BOUND ( 'NONE', #266, .T. ) ;
#1351 = EDGE_CURVE ( 'NONE', #12916, #1195, #8287, .T. ) ;
#1352 = ORIENTED_EDGE ( 'NONE', *, *, #3027, .T. ) ;
#1353 = DIRECTION ( 'NONE',  ( 0.0000000000000000000, 0.0000000000000000000, 1.000000000000000000 ) ) ;
#1354 = AXIS2_PLACEMENT_3D ( 'NONE', #13601, #13642, #2768 ) ;
#1355 = ORIENTED_EDGE ( 'NONE', *, *, #6731, .T. ) ;
#1356 = PLANE ( 'NONE',  #2101 ) ;
#1357 = CARTESIAN_POINT ( 'NONE',  ( -8.170714915823106500, 20.53477303807744300, -0.1000000000000000100 ) ) ;
#1358 = ORIENTED_EDGE ( 'NONE', *, *, #8772, .T. ) ;
#1359 = VECTOR ( 'NONE', #9426, 1000.000000000000000 ) ;
#1360 = DIRECTION ( 'NONE',  ( -1.000000000000000000, -2.312964634635743000E-016, 0.0000000000000000000 ) ) ;
#1361 = PLANE ( 'NONE',  #6541 ) ;
#1362 = ORIENTED_EDGE ( 'NONE', *, *, #13951, .F. ) ;
#1363 = EDGE_LOOP ( 'NONE', ( #2366, #5101, #8682, #11820 ) ) ;
#1364 = LINE ( 'NONE', #7741, #2562 ) ;
#1365 = VECTOR ( 'NONE', #3309, 1000.000000000000000 ) ;
#1366 = EDGE_LOOP ( 'NONE', ( #2137, #10560, #12781, #13979 ) ) ;
#1367 = CARTESIAN_POINT ( 'NONE',  ( 8.171756600579392700, -19.21477303807744300, -0.1000000000000000100 ) ) ;
#1368 = DIRECTION ( 'NONE',  ( 0.0000000000000000000, 1.000000000000000000, -0.0000000000000000000 ) ) ;
#1369 = PLANE ( 'NONE',  #8979 ) ;
#1370 = EDGE_LOOP ( 'NONE', ( #406, #4299, #12410, #13889 ) ) ;
#1371 = CARTESIAN_POINT ( 'NONE',  ( -0.6717566005794294300, -17.53477303807743900, 0.0000000000000000000 ) ) ;
#1372 = ORIENTED_EDGE ( 'NONE', *, *, #452, .T. ) ;
#1373 = AXIS2_PLACEMENT_3D ( 'NONE', #12237, #1456, #3676 ) ;
#1374 = ORIENTED_EDGE ( 'NONE', *, *, #9983, .F. ) ;
#1375 = VERTEX_POINT ( 'NONE', #6021 ) ;
#1376 = FACE_OUTER_BOUND ( 'NONE', #7713, .T. ) ;
#1377 = ORIENTED_EDGE ( 'NONE', *, *, #1853, .F. ) ;
#1378 = DIRECTION ( 'NONE',  ( 1.642730564371974000E-016, -1.000000000000000000, 0.0000000000000000000 ) ) ;
#1379 = DIRECTION ( 'NONE',  ( 0.0000000000000000000, 0.0000000000000000000, -1.000000000000000000 ) ) ;
#1380 = ORIENTED_EDGE ( 'NONE', *, *, #11220, .F. ) ;
#1381 = CARTESIAN_POINT ( 'NONE',  ( 1.544024710238201500E-016, -1.214773038077438200, -0.1000000000000000100 ) ) ;
#1382 = PLANE ( 'NONE',  #3539 ) ;
#1383 = CARTESIAN_POINT ( 'NONE',  ( 7.311465735067027600E-016, -4.214773038077441700, -0.1000000000000000100 ) ) ;
#1384 = ORIENTED_EDGE ( 'NONE', *, *, #1795, .F. ) ;
#1385 = FACE_OUTER_BOUND ( 'NONE', #3793, .T. ) ;
#1386 = DIRECTION ( 'NONE',  ( -1.000000000000000000, 0.0000000000000000000, 0.0000000000000000000 ) ) ;
#1387 = DIRECTION ( 'NONE',  ( 0.0000000000000000000, 1.000000000000000000, -0.0000000000000000000 ) ) ;
#1388 = DIRECTION ( 'NONE',  ( 0.0000000000000000000, -0.0000000000000000000, -1.000000000000000000 ) ) ;
#1389 = LINE ( 'NONE', #3710, #4089 ) ;
#1390 = PLANE ( 'NONE',  #6787 ) ;
#1391 = ORIENTED_EDGE ( 'NONE', *, *, #7790, .F. ) ;
#1392 = ORIENTED_EDGE ( 'NONE', *, *, #2509, .T. ) ;
#1393 = VECTOR ( 'NONE', #7740, 1000.000000000000000 ) ;
#1394 = ADVANCED_FACE ( 'NONE', ( #1514, #13170, #10817, #4391 ), #6058, .T. ) ;
#1395 = ORIENTED_EDGE ( 'NONE', *, *, #10813, .T. ) ;
#1396 = DIRECTION ( 'NONE',  ( -0.0000000000000000000, 0.0000000000000000000, 1.000000000000000000 ) ) ;
#1397 = EDGE_CURVE ( 'NONE', #2841, #11807, #1165, .T. ) ;
#1398 = AXIS2_PLACEMENT_3D ( 'NONE', #11826, #4087, #13437 ) ;
#1399 = ADVANCED_FACE ( 'NONE', ( #6581 ), #5300, .F. ) ;
#1400 = CARTESIAN_POINT ( 'NONE',  ( -6.170714915823105600, 4.214773038077441700, -0.1000000000000000100 ) ) ;
#1401 = EDGE_CURVE ( 'NONE', #3910, #949, #9299, .T. ) ;
#1402 = DIRECTION ( 'NONE',  ( -0.0000000000000000000, -0.0000000000000000000, 1.000000000000000000 ) ) ;
#1403 = ORIENTED_EDGE ( 'NONE', *, *, #8222, .T. ) ;
#1404 = VECTOR ( 'NONE', #605, 1000.000000000000000 ) ;
#1405 = DIRECTION ( 'NONE',  ( -1.000000000000000000, 0.0000000000000000000, 0.0000000000000000000 ) ) ;
#1406 = DIRECTION ( 'NONE',  ( -1.000000000000000000, 0.0000000000000000000, 0.0000000000000000000 ) ) ;
#1407 = VECTOR ( 'NONE', #9130, 1000.000000000000000 ) ;
#1408 = ORIENTED_EDGE ( 'NONE', *, *, #13585, .T. ) ;
#1409 = EDGE_LOOP ( 'NONE', ( #2291, #3343, #12249, #7309 ) ) ;
#1410 = DIRECTION ( 'NONE',  ( 1.642730564371980700E-016, -1.000000000000000000, 0.0000000000000000000 ) ) ;
#1411 = CYLINDRICAL_SURFACE ( 'NONE', #9685, 4.999999999998696200 ) ;
#1412 = ORIENTED_EDGE ( 'NONE', *, *, #12145, .F. ) ;
#1413 = DIRECTION ( 'NONE',  ( -0.0000000000000000000, -0.0000000000000000000, 1.000000000000000000 ) ) ;
#1414 = DIRECTION ( 'NONE',  ( 0.0000000000000000000, -0.0000000000000000000, -1.000000000000000000 ) ) ;
#1415 = DIRECTION ( 'NONE',  ( 0.0000000000000000000, 0.0000000000000000000, 1.000000000000000000 ) ) ;
#1416 = VERTEX_POINT ( 'NONE', #3089 ) ;
#1417 = ORIENTED_EDGE ( 'NONE', *, *, #7345, .F. ) ;
#1418 = VERTEX_POINT ( 'NONE', #2093 ) ;
#1419 = EDGE_CURVE ( 'NONE', #3397, #8039, #9636, .T. ) ;
#1420 = LINE ( 'NONE', #5445, #9709 ) ;
#1421 = DIRECTION ( 'NONE',  ( 1.000000000000000000, 0.0000000000000000000, 0.0000000000000000000 ) ) ;
#1422 = DIRECTION ( 'NONE',  ( -1.000000000000000000, -1.642730564371979000E-016, 0.0000000000000000000 ) ) ;
#1423 = EDGE_CURVE ( 'NONE', #6844, #974, #9997, .T. ) ;
#1424 = FACE_OUTER_BOUND ( 'NONE', #4457, .T. ) ;
#1425 = ORIENTED_EDGE ( 'NONE', *, *, #12164, .T. ) ;
#1426 = VECTOR ( 'NONE', #2033, 1000.000000000000000 ) ;
#1427 = ORIENTED_EDGE ( 'NONE', *, *, #2925, .F. ) ;
#1428 = CARTESIAN_POINT ( 'NONE',  ( 0.5243473150475203000, 1.250508054722739400, -3.000000000000000000 ) ) ;
#1429 = ORIENTED_EDGE ( 'NONE', *, *, #2352, .T. ) ;
#1430 = CIRCLE ( 'NONE', #6610, 0.4999999999999998900 ) ;
#1431 = EDGE_LOOP ( 'NONE', ( #643, #5491, #11406, #14010 ) ) ;
#1432 = ORIENTED_EDGE ( 'NONE', *, *, #10214, .T. ) ;
#1433 = VECTOR ( 'NONE', #13922, 1000.000000000000000 ) ;
#1434 = AXIS2_PLACEMENT_3D ( 'NONE', #7156, #4967, #6151 ) ;
#1435 = CARTESIAN_POINT ( 'NONE',  ( -0.6707149158231057200, 14.53477303807744100, -0.1000000000000000100 ) ) ;
#1436 = DIRECTION ( 'NONE',  ( 0.0000000000000000000, -1.000000000000000000, 0.0000000000000000000 ) ) ;
#1437 = ORIENTED_EDGE ( 'NONE', *, *, #5766, .F. ) ;
#1438 = LINE ( 'NONE', #4007, #12586 ) ;
#1439 = VERTEX_POINT ( 'NONE', #10568 ) ;
#1440 = CARTESIAN_POINT ( 'NONE',  ( -24.08891145224258400, 31.59000000000000700, -0.1000000000000000100 ) ) ;
#1441 = CARTESIAN_POINT ( 'NONE',  ( 0.6717566005794740600, -28.21477303807744600, -0.1000000000000000100 ) ) ;
#1442 = AXIS2_PLACEMENT_3D ( 'NONE', #5308, #10754, #13977 ) ;
#1443 = EDGE_CURVE ( 'NONE', #12512, #2782, #2371, .T. ) ;
#1444 = CYLINDRICAL_SURFACE ( 'NONE', #12412, 1.500000000000001300 ) ;
#1445 = EDGE_CURVE ( 'NONE', #8763, #12190, #9457, .T. ) ;
#1446 = ORIENTED_EDGE ( 'NONE', *, *, #6972, .F. ) ;
#1447 = VERTEX_POINT ( 'NONE', #3035 ) ;
#1448 = AXIS2_PLACEMENT_3D ( 'NONE', #5010, #5161, #2991 ) ;
#1449 = VERTEX_POINT ( 'NONE', #7489 ) ;
#1450 = CARTESIAN_POINT ( 'NONE',  ( -0.0000000000000000000, 17.71477303807743900, 0.0000000000000000000 ) ) ;
#1451 = FACE_OUTER_BOUND ( 'NONE', #4958, .T. ) ;
#1452 = ORIENTED_EDGE ( 'NONE', *, *, #12608, .F. ) ;
#1453 = DIRECTION ( 'NONE',  ( -0.0000000000000000000, -0.0000000000000000000, 1.000000000000000000 ) ) ;
#1454 = DIRECTION ( 'NONE',  ( -0.0000000000000000000, 0.0000000000000000000, 1.000000000000000000 ) ) ;
#1455 = LINE ( 'NONE', #4409, #10433 ) ;
#1456 = DIRECTION ( 'NONE',  ( 1.000000000000000000, 0.0000000000000000000, 0.0000000000000000000 ) ) ;
#1457 = EDGE_LOOP ( 'NONE', ( #4566, #6354, #10728, #14005 ) ) ;
#1458 = PLANE ( 'NONE',  #10240 ) ;
#1459 = EDGE_CURVE ( 'NONE', #2435, #9539, #8622, .T. ) ;
#1460 = CARTESIAN_POINT ( 'NONE',  ( -0.8517566005794303700, -10.03477303807744500, 0.0000000000000000000 ) ) ;
#1461 = AXIS2_PLACEMENT_3D ( 'NONE', #1142, #5545, #10896 ) ;
#1462 = CARTESIAN_POINT ( 'NONE',  ( 0.0000000000000000000, 7.214773038077446200, -0.1000000000000000100 ) ) ;
#1463 = CIRCLE ( 'NONE', #2863, 1.500000000000000000 ) ;
#1464 = DIRECTION ( 'NONE',  ( -0.0000000000000000000, -0.0000000000000000000, 1.000000000000000000 ) ) ;
#1465 = ADVANCED_FACE ( 'NONE', ( #10327 ), #13504, .F. ) ;
#1466 = LINE ( 'NONE', #12137, #6890 ) ;
#1467 = ADVANCED_FACE ( 'NONE', ( #2199 ), #3180, .T. ) ;
#1468 = ORIENTED_EDGE ( 'NONE', *, *, #12308, .F. ) ;
#1469 = DIRECTION ( 'NONE',  ( 1.000000000000000000, 0.0000000000000000000, 0.0000000000000000000 ) ) ;
#1470 = ORIENTED_EDGE ( 'NONE', *, *, #4763, .F. ) ;
#1471 = DIRECTION ( 'NONE',  ( 1.000000000000000000, 0.0000000000000000000, 0.0000000000000000000 ) ) ;
#1472 = CARTESIAN_POINT ( 'NONE',  ( 0.0000000000000000000, -1.000000000000004000, -3.000000000000000000 ) ) ;
#1473 = PLANE ( 'NONE',  #2241 ) ;
#1474 = ORIENTED_EDGE ( 'NONE', *, *, #2843, .F. ) ;
#1475 = VECTOR ( 'NONE', #11609, 1000.000000000000000 ) ;
#1476 = FACE_OUTER_BOUND ( 'NONE', #9278, .T. ) ;
#1477 = ORIENTED_EDGE ( 'NONE', *, *, #10509, .F. ) ;
#1478 = EDGE_CURVE ( 'NONE', #712, #2152, #3715, .T. ) ;
#1479 = CARTESIAN_POINT ( 'NONE',  ( -0.8517566005785069900, -1.399206601175846400E-016, 0.0000000000000000000 ) ) ;
#1480 = PLANE ( 'NONE',  #13716 ) ;
#1481 = DIRECTION ( 'NONE',  ( -0.0000000000000000000, 0.0000000000000000000, 1.000000000000000000 ) ) ;
#1482 = EDGE_CURVE ( 'NONE', #2180, #11422, #3213, .T. ) ;
#1483 = VERTEX_POINT ( 'NONE', #1991 ) ;
#1484 = ORIENTED_EDGE ( 'NONE', *, *, #10394, .T. ) ;
#1485 = CARTESIAN_POINT ( 'NONE',  ( 0.0000000000000000000, 28.03477303807745000, 0.0000000000000000000 ) ) ;
#1486 = VECTOR ( 'NONE', #3791, 1000.000000000000000 ) ;
#1487 = CYLINDRICAL_SURFACE ( 'NONE', #3845, 14.49999999999999800 ) ;
#1488 = DIRECTION ( 'NONE',  ( -0.0000000000000000000, -0.0000000000000000000, 1.000000000000000000 ) ) ;
#1489 = ORIENTED_EDGE ( 'NONE', *, *, #2477, .T. ) ;
#1490 = DIRECTION ( 'NONE',  ( 1.290716872006552300E-016, -1.000000000000000000, 0.0000000000000000000 ) ) ;
#1491 = VERTEX_POINT ( 'NONE', #11724 ) ;
#1492 = DIRECTION ( 'NONE',  ( -0.0000000000000000000, -0.0000000000000000000, 1.000000000000000000 ) ) ;
#1493 = EDGE_CURVE ( 'NONE', #7201, #12649, #4570, .T. ) ;
#1494 = DIRECTION ( 'NONE',  ( -1.000000000000000000, 0.0000000000000000000, 0.0000000000000000000 ) ) ;
#1495 = VECTOR ( 'NONE', #7478, 1000.000000000000000 ) ;
#1496 = EDGE_CURVE ( 'NONE', #11591, #7275, #4730, .T. ) ;
#1497 = DIRECTION ( 'NONE',  ( 0.0000000000000000000, -0.0000000000000000000, -1.000000000000000000 ) ) ;
#1498 = ORIENTED_EDGE ( 'NONE', *, *, #13582, .T. ) ;
#1499 = LINE ( 'NONE', #2857, #1322 ) ;
#1500 = AXIS2_PLACEMENT_3D ( 'NONE', #13848, #7456, #10538 ) ;
#1501 = VECTOR ( 'NONE', #7633, 1000.000000000000000 ) ;
#1502 = EDGE_CURVE ( 'NONE', #4714, #11409, #12183, .T. ) ;
#1503 = DIRECTION ( 'NONE',  ( -0.0000000000000000000, -0.0000000000000000000, 1.000000000000000000 ) ) ;
#1504 = CARTESIAN_POINT ( 'NONE',  ( 3.361841600953024000E-015, -14.53477303807744300, 0.0000000000000000000 ) ) ;
#1505 = ORIENTED_EDGE ( 'NONE', *, *, #5832, .F. ) ;
#1506 = CARTESIAN_POINT ( 'NONE',  ( -9.851756600579426100, -22.03477303807744300, 0.0000000000000000000 ) ) ;
#1507 = DIRECTION ( 'NONE',  ( -1.000000000000000000, 0.0000000000000000000, 0.0000000000000000000 ) ) ;
#1508 = DIRECTION ( 'NONE',  ( -1.000000000000000000, 0.0000000000000000000, 0.0000000000000000000 ) ) ;
#1509 = AXIS2_PLACEMENT_3D ( 'NONE', #9232, #3846, #3663 ) ;
#1510 = VERTEX_POINT ( 'NONE', #6380 ) ;
#1511 = LINE ( 'NONE', #2570, #12656 ) ;
#1512 = ORIENTED_EDGE ( 'NONE', *, *, #8645, .F. ) ;
#1513 = FACE_OUTER_BOUND ( 'NONE', #360, .T. ) ;
#1514 = FACE_BOUND ( 'NONE', #11870, .T. ) ;
#1515 = ORIENTED_EDGE ( 'NONE', *, *, #8138, .F. ) ;
#1516 = EDGE_CURVE ( 'NONE', #5997, #11065, #12828, .T. ) ;
#1517 = EDGE_CURVE ( 'NONE', #9186, #6798, #10484, .T. ) ;
#1518 = PLANE ( 'NONE',  #2555 ) ;
#1519 = EDGE_CURVE ( 'NONE', #6983, #14008, #12336, .T. ) ;
#1520 = CARTESIAN_POINT ( 'NONE',  ( -8.171756600579426400, -20.53477303807744300, 0.0000000000000000000 ) ) ;
#1521 = CARTESIAN_POINT ( 'NONE',  ( 38.49999999999999300, 15.00000000000000000, 0.0000000000000000000 ) ) ;
#1522 = CARTESIAN_POINT ( 'NONE',  ( -40.00000000000000700, 36.00000000000000000, -3.000000000000000000 ) ) ;
#1523 = AXIS2_PLACEMENT_3D ( 'NONE', #14, #3346, #3190 ) ;
#1524 = CARTESIAN_POINT ( 'NONE',  ( -0.0000000000000000000, 19.21477303807744300, 0.0000000000000000000 ) ) ;
#1525 = ORIENTED_EDGE ( 'NONE', *, *, #3882, .F. ) ;
#1526 = CARTESIAN_POINT ( 'NONE',  ( -3.161756817788284700, 2.499999999999995600, -3.000000000000000000 ) ) ;
#1527 = VECTOR ( 'NONE', #9917, 1000.000000000000000 ) ;
#1528 = CARTESIAN_POINT ( 'NONE',  ( 0.0000000000000000000, 0.0000000000000000000, -2.500000000000000000 ) ) ;
#1529 = ORIENTED_EDGE ( 'NONE', *, *, #11834, .F. ) ;
#1530 = ORIENTED_EDGE ( 'NONE', *, *, #8075, .T. ) ;
#1531 = LINE ( 'NONE', #6559, #8978 ) ;
#1532 = LINE ( 'NONE', #2771, #6256 ) ;
#1533 = AXIS2_PLACEMENT_3D ( 'NONE', #3416, #138, #4396 ) ;
#1534 = VERTEX_POINT ( 'NONE', #12011 ) ;
#1535 = PLANE ( 'NONE',  #5047 ) ;
#1536 = ADVANCED_FACE ( 'NONE', ( #7616 ), #1182, .F. ) ;
#1537 = ORIENTED_EDGE ( 'NONE', *, *, #4842, .T. ) ;
#1538 = ADVANCED_FACE ( 'NONE', ( #7805 ), #148, .F. ) ;
#1539 = DIRECTION ( 'NONE',  ( 0.0000000000000000000, 0.0000000000000000000, -1.000000000000000000 ) ) ;
#1540 = DIRECTION ( 'NONE',  ( 0.0000000000000000000, 0.0000000000000000000, 1.000000000000000000 ) ) ;
#1541 = PLANE ( 'NONE',  #2355 ) ;
#1542 = ORIENTED_EDGE ( 'NONE', *, *, #10531, .F. ) ;
#1543 = VECTOR ( 'NONE', #6772, 1000.000000000000000 ) ;
#1544 = ORIENTED_EDGE ( 'NONE', *, *, #2581, .T. ) ;
#1545 = EDGE_CURVE ( 'NONE', #8018, #4095, #4894, .T. ) ;
#1546 = DIRECTION ( 'NONE',  ( -1.000000000000000000, 0.0000000000000000000, 0.0000000000000000000 ) ) ;
#1547 = ORIENTED_EDGE ( 'NONE', *, *, #1956, .T. ) ;
#1548 = VERTEX_POINT ( 'NONE', #3375 ) ;
#1549 = VECTOR ( 'NONE', #5348, 1000.000000000000000 ) ;
#1550 = VECTOR ( 'NONE', #2450, 1000.000000000000000 ) ;
#1551 = ORIENTED_EDGE ( 'NONE', *, *, #4207, .T. ) ;
#1552 = CARTESIAN_POINT ( 'NONE',  ( 3.014896905757290600E-015, -13.03477303807744300, 0.0000000000000000000 ) ) ;
#1553 = DIRECTION ( 'NONE',  ( -0.0000000000000000000, -0.0000000000000000000, 1.000000000000000000 ) ) ;
#1554 = ORIENTED_EDGE ( 'NONE', *, *, #8934, .T. ) ;
#1555 = ADVANCED_FACE ( 'NONE', ( #7445 ), #7736, .T. ) ;
#1556 = CARTESIAN_POINT ( 'NONE',  ( -0.6717566005793871300, -26.53477303807745000, -0.1000000000000000100 ) ) ;
#1557 = CARTESIAN_POINT ( 'NONE',  ( 0.7716780982019022500, -1.250000000000004000, -3.000000000000000000 ) ) ;
#1558 = FACE_OUTER_BOUND ( 'NONE', #8434, .T. ) ;
#1559 = ORIENTED_EDGE ( 'NONE', *, *, #9487, .T. ) ;
#1560 = EDGE_LOOP ( 'NONE', ( #11728, #13516, #14014, #837 ) ) ;
#1561 = PLANE ( 'NONE',  #13872 ) ;
#1562 = LINE ( 'NONE', #298, #2752 ) ;
#1563 = ORIENTED_EDGE ( 'NONE', *, *, #453, .T. ) ;
#1564 = VERTEX_POINT ( 'NONE', #2242 ) ;
#1565 = CARTESIAN_POINT ( 'NONE',  ( -23.91000000000000000, 0.0000000000000000000, 0.0000000000000000000 ) ) ;
#1566 = ORIENTED_EDGE ( 'NONE', *, *, #4881, .T. ) ;
#1567 = LINE ( 'NONE', #7413, #10697 ) ;
#1568 = EDGE_CURVE ( 'NONE', #12908, #3963, #4226, .T. ) ;
#1569 = LINE ( 'NONE', #1485, #8019 ) ;
#1570 = CARTESIAN_POINT ( 'NONE',  ( -8.350714915823104400, 19.03477303807744300, -0.1000000000000000100 ) ) ;
#1571 = DIRECTION ( 'NONE',  ( 0.0000000000000000000, 1.000000000000000000, -0.0000000000000000000 ) ) ;
#1572 = DIRECTION ( 'NONE',  ( -1.000000000000000000, -2.040851148208008200E-016, 0.0000000000000000000 ) ) ;
#1573 = VERTEX_POINT ( 'NONE', #10835 ) ;
#1574 = VERTEX_POINT ( 'NONE', #4408 ) ;
#1575 = LINE ( 'NONE', #11296, #9023 ) ;
#1576 = ORIENTED_EDGE ( 'NONE', *, *, #10648, .F. ) ;
#1577 = CARTESIAN_POINT ( 'NONE',  ( 0.0000000000000000000, -26.53477303807745000, 0.0000000000000000000 ) ) ;
#1578 = PLANE ( 'NONE',  #3832 ) ;
#1579 = ORIENTED_EDGE ( 'NONE', *, *, #4861, .T. ) ;
#1580 = ORIENTED_EDGE ( 'NONE', *, *, #4192, .F. ) ;
#1581 = ORIENTED_EDGE ( 'NONE', *, *, #4675, .T. ) ;
#1582 = CARTESIAN_POINT ( 'NONE',  ( 0.6717566005794740600, -28.21477303807744600, 0.0000000000000000000 ) ) ;
#1583 = LINE ( 'NONE', #10002, #10711 ) ;
#1584 = VECTOR ( 'NONE', #490, 1000.000000000000000 ) ;
#1585 = EDGE_LOOP ( 'NONE', ( #10087, #2027, #2862, #850 ) ) ;
#1586 = EDGE_CURVE ( 'NONE', #4306, #9083, #12502, .T. ) ;
#1587 = VECTOR ( 'NONE', #9987, 1000.000000000000000 ) ;
#1588 = EDGE_CURVE ( 'NONE', #7797, #10854, #4055, .T. ) ;
#1589 = VERTEX_POINT ( 'NONE', #1239 ) ;
#1590 = CARTESIAN_POINT ( 'NONE',  ( -0.8517566005785048900, -13.03477303807744100, -0.1000000000000000100 ) ) ;
#1592 = FACE_OUTER_BOUND ( 'NONE', #4200, .T. ) ;
#1591 = AXIS2_PLACEMENT_3D ( 'NONE', #9214, #10445, #3976 ) ;
#1593 = EDGE_LOOP ( 'NONE', ( #3745, #11015, #12531, #9194 ) ) ;
#1594 = EDGE_LOOP ( 'NONE', ( #12316, #10145, #10380, #10390 ) ) ;
#1595 = FACE_OUTER_BOUND ( 'NONE', #7277, .T. ) ;
#1596 = UNCERTAINTY_MEASURE_WITH_UNIT (LENGTH_MEASURE( 1.000000000000000100E-005 ), #5629, 'distance_accuracy_value', 'NONE');
#1597 = DIRECTION ( 'NONE',  ( 0.0000000000000000000, 0.0000000000000000000, 1.000000000000000000 ) ) ;
#1598 = DIRECTION ( 'NONE',  ( 1.000000000000000000, 0.0000000000000000000, 0.0000000000000000000 ) ) ;
#1599 = LINE ( 'NONE', #13329, #12262 ) ;
#1600 = VECTOR ( 'NONE', #8820, 1000.000000000000000 ) ;
#1601 = VERTEX_POINT ( 'NONE', #8803 ) ;
#1602 = CARTESIAN_POINT ( 'NONE',  ( -0.8507149158231057700, 22.03477303807744300, 0.0000000000000000000 ) ) ;
#1603 = LINE ( 'NONE', #9646, #11727 ) ;
#1604 = DIRECTION ( 'NONE',  ( 0.0000000000000000000, 1.000000000000000000, 0.0000000000000000000 ) ) ;
#1605 = DIRECTION ( 'NONE',  ( 1.000000000000000000, 0.0000000000000000000, 0.0000000000000000000 ) ) ;
#1606 = LINE ( 'NONE', #9029, #5307 ) ;
#1607 = EDGE_CURVE ( 'NONE', #446, #365, #3558, .T. ) ;
#1608 = ORIENTED_EDGE ( 'NONE', *, *, #9140, .T. ) ;
#1609 = ORIENTED_EDGE ( 'NONE', *, *, #4133, .T. ) ;
#1610 = VECTOR ( 'NONE', #11763, 1000.000000000000000 ) ;
#1611 = CARTESIAN_POINT ( 'NONE',  ( 0.0000000000000000000, 0.0000000000000000000, -2.500000000000000000 ) ) ;
#1612 = EDGE_CURVE ( 'NONE', #10747, #8340, #11819, .T. ) ;
#1613 = ADVANCED_FACE ( 'NONE', ( #6765 ), #6571, .T. ) ;
#1614 = VERTEX_POINT ( 'NONE', #106 ) ;
#1615 = ADVANCED_FACE ( 'NONE', ( #5752 ), #1132, .F. ) ;
#1616 = LINE ( 'NONE', #9894, #12427 ) ;
#1617 = EDGE_LOOP ( 'NONE', ( #10668, #10669, #6994, #1128 ) ) ;
#1618 = DIRECTION ( 'NONE',  ( -0.0000000000000000000, -0.0000000000000000000, 1.000000000000000000 ) ) ;
#1619 = LINE ( 'NONE', #6650, #7197 ) ;
#1620 = AXIS2_PLACEMENT_3D ( 'NONE', #11956, #3367, #4497 ) ;
#1621 = DIRECTION ( 'NONE',  ( 0.0000000000000000000, -0.0000000000000000000, -1.000000000000000000 ) ) ;
#1622 = DIRECTION ( 'NONE',  ( -1.000000000000000000, 0.0000000000000000000, 0.0000000000000000000 ) ) ;
#1623 = VERTEX_POINT ( 'NONE', #10783 ) ;
#1624 = VERTEX_POINT ( 'NONE', #3337 ) ;
#1625 = DIRECTION ( 'NONE',  ( -1.000000000000000000, 0.0000000000000000000, 0.0000000000000000000 ) ) ;
#1626 = DIRECTION ( 'NONE',  ( 0.0000000000000000000, 0.0000000000000000000, -1.000000000000000000 ) ) ;
#1627 = ADVANCED_FACE ( 'NONE', ( #6077 ), #13277, .F. ) ;
#1628 = VECTOR ( 'NONE', #5605, 1000.000000000000000 ) ;
#1629 = EDGE_CURVE ( 'NONE', #4413, #7255, #8965, .T. ) ;
#1630 = EDGE_CURVE ( 'NONE', #1831, #6036, #1857, .T. ) ;
#1631 = LINE ( 'NONE', #11140, #8900 ) ;
#1632 = DIRECTION ( 'NONE',  ( 0.0000000000000000000, -0.0000000000000000000, -1.000000000000000000 ) ) ;
#1633 = ORIENTED_EDGE ( 'NONE', *, *, #2229, .F. ) ;
#1634 = DIRECTION ( 'NONE',  ( -0.0000000000000000000, -0.0000000000000000000, 1.000000000000000000 ) ) ;
#1635 = DIRECTION ( 'NONE',  ( 1.000000000000000000, 0.0000000000000000000, 0.0000000000000000000 ) ) ;
#1636 = DIRECTION ( 'NONE',  ( 0.0000000000000000000, -1.000000000000000000, 0.0000000000000000000 ) ) ;
#1637 = LINE ( 'NONE', #612, #8750 ) ;
#1638 = ADVANCED_FACE ( 'NONE', ( #1350 ), #5726, .F. ) ;
#1639 = VECTOR ( 'NONE', #2825, 1000.000000000000000 ) ;
#1640 = EDGE_LOOP ( 'NONE', ( #5294, #13855, #7683, #1358 ) ) ;
#1641 = EDGE_LOOP ( 'NONE', ( #2706, #8896, #1051, #13133 ) ) ;
#1642 = DIRECTION ( 'NONE',  ( -0.0000000000000000000, -0.0000000000000000000, 1.000000000000000000 ) ) ;
#1643 = CARTESIAN_POINT ( 'NONE',  ( -0.6717566005794303200, -10.21477303807744400, 0.0000000000000000000 ) ) ;
#1644 = ORIENTED_EDGE ( 'NONE', *, *, #9859, .T. ) ;
#1645 = LINE ( 'NONE', #13011, #3852 ) ;
#1646 = VECTOR ( 'NONE', #2223, 1000.000000000000000 ) ;
#1647 = ORIENTED_EDGE ( 'NONE', *, *, #9105, .T. ) ;
#1648 = CARTESIAN_POINT ( 'NONE',  ( 0.0000000000000000000, -23.53477303807744600, -0.1000000000000000100 ) ) ;
#1649 = PLANE ( 'NONE',  #9440 ) ;
#1650 = PLANE ( 'NONE',  #5709 ) ;
#1651 = EDGE_CURVE ( 'NONE', #13591, #7016, #13659, .T. ) ;
#1652 =( NAMED_UNIT ( * ) PLANE_ANGLE_UNIT ( ) SI_UNIT ( $, .RADIAN. ) );
#1653 = DIRECTION ( 'NONE',  ( -0.0000000000000000000, -0.0000000000000000000, 1.000000000000000000 ) ) ;
#1654 = ORIENTED_EDGE ( 'NONE', *, *, #1156, .F. ) ;
#1655 = LINE ( 'NONE', #7557, #6735 ) ;
#1656 = EDGE_CURVE ( 'NONE', #12236, #9765, #5910, .T. ) ;
#1657 = LINE ( 'NONE', #11926, #9445 ) ;
#1658 = ORIENTED_EDGE ( 'NONE', *, *, #12820, .T. ) ;
#1659 = DIRECTION ( 'NONE',  ( -1.000000000000000000, 0.0000000000000000000, -0.0000000000000000000 ) ) ;
#1660 = ADVANCED_FACE ( 'NONE', ( #498 ), #11086, .T. ) ;
#1661 = EDGE_LOOP ( 'NONE', ( #12530, #432, #11993, #2390 ) ) ;
#1662 = DIRECTION ( 'NONE',  ( 1.290716872006552300E-016, -1.000000000000000000, 0.0000000000000000000 ) ) ;
#1663 = DIRECTION ( 'NONE',  ( 1.290716872006552300E-016, -1.000000000000000000, 0.0000000000000000000 ) ) ;
#1664 = DIRECTION ( 'NONE',  ( 0.0000000000000000000, 0.0000000000000000000, -1.000000000000000000 ) ) ;
#1665 = ORIENTED_EDGE ( 'NONE', *, *, #7711, .T. ) ;
#1666 = VECTOR ( 'NONE', #7508, 1000.000000000000000 ) ;
#1667 = LINE ( 'NONE', #9952, #7786 ) ;
#1668 = ORIENTED_EDGE ( 'NONE', *, *, #8402, .F. ) ;
#1669 = CARTESIAN_POINT ( 'NONE',  ( 0.6717566005793923500, 16.21477303807743900, 0.0000000000000000000 ) ) ;
#1670 = DIRECTION ( 'NONE',  ( 0.0000000000000000000, -0.0000000000000000000, -1.000000000000000000 ) ) ;
#1671 = DIRECTION ( 'NONE',  ( -2.312964634635743000E-016, 1.000000000000000000, 0.0000000000000000000 ) ) ;
#1672 = EDGE_CURVE ( 'NONE', #12684, #2757, #2361, .T. ) ;
#1673 = DIRECTION ( 'NONE',  ( -0.0000000000000000000, -0.0000000000000000000, 1.000000000000000000 ) ) ;
#1674 = EDGE_CURVE ( 'NONE', #8786, #5407, #9621, .T. ) ;
#1675 = ORIENTED_EDGE ( 'NONE', *, *, #12255, .T. ) ;
#1676 = VECTOR ( 'NONE', #11632, 1000.000000000000000 ) ;
#1677 = AXIS2_PLACEMENT_3D ( 'NONE', #3824, #8881, #4527 ) ;
#1678 = ADVANCED_FACE ( 'NONE', ( #11327 ), #7923, .F. ) ;
#1679 = CARTESIAN_POINT ( 'NONE',  ( 6.999215509391206200E-016, -4.034773038077443800, -0.1000000000000000100 ) ) ;
#1680 = ORIENTED_EDGE ( 'NONE', *, *, #8813, .T. ) ;
#1681 = VECTOR ( 'NONE', #1508, 1000.000000000000000 ) ;
#1682 = VECTOR ( 'NONE', #13745, 1000.000000000000000 ) ;
#1683 = ORIENTED_EDGE ( 'NONE', *, *, #7769, .T. ) ;
#1684 = DIRECTION ( 'NONE',  ( 0.0000000000000000000, 1.000000000000000000, -0.0000000000000000000 ) ) ;
#1685 = DIRECTION ( 'NONE',  ( 0.0000000000000000000, 0.0000000000000000000, 1.000000000000000000 ) ) ;
#1686 = AXIS2_PLACEMENT_3D ( 'NONE', #2816, #4884, #11417 ) ;
#1687 = ORIENTED_EDGE ( 'NONE', *, *, #7053, .F. ) ;
#1688 = DIRECTION ( 'NONE',  ( 1.000000000000000000, 0.0000000000000000000, 0.0000000000000000000 ) ) ;
#1689 = ORIENTED_EDGE ( 'NONE', *, *, #9460, .F. ) ;
#1690 = DIRECTION ( 'NONE',  ( -0.0000000000000000000, 0.0000000000000000000, 1.000000000000000000 ) ) ;
#1691 = VECTOR ( 'NONE', #7204, 1000.000000000000000 ) ;
#1692 = EDGE_CURVE ( 'NONE', #6245, #2630, #6748, .T. ) ;
#1693 = ORIENTED_EDGE ( 'NONE', *, *, #10552, .F. ) ;
#1694 = VERTEX_POINT ( 'NONE', #12070 ) ;
#1695 = VECTOR ( 'NONE', #5598, 1000.000000000000000 ) ;
#1696 = EDGE_CURVE ( 'NONE', #287, #4798, #320, .T. ) ;
#1697 = CIRCLE ( 'NONE', #4525, 1.500000000000000000 ) ;
#1698 = EDGE_CURVE ( 'NONE', #7552, #4078, #8275, .T. ) ;
#1699 = DIRECTION ( 'NONE',  ( -1.000000000000000000, 0.0000000000000000000, 0.0000000000000000000 ) ) ;
#1700 = ORIENTED_EDGE ( 'NONE', *, *, #10418, .F. ) ;
#1701 = CARTESIAN_POINT ( 'NONE',  ( 40.00000000000000000, -36.00000000000000000, 0.0000000000000000000 ) ) ;
#1702 = DIRECTION ( 'NONE',  ( 1.000000000000000000, 0.0000000000000000000, 0.0000000000000000000 ) ) ;
#1703 = CARTESIAN_POINT ( 'NONE',  ( 0.0000000000000000000, 7.034773038077446500, -0.1000000000000000100 ) ) ;
#1704 = VERTEX_POINT ( 'NONE', #2512 ) ;
#1705 = DIRECTION ( 'NONE',  ( -0.0000000000000000000, -0.0000000000000000000, 1.000000000000000000 ) ) ;
#1706 = CARTESIAN_POINT ( 'NONE',  ( -0.6707149158231057200, 0.0000000000000000000, 0.0000000000000000000 ) ) ;
#1707 = ORIENTED_EDGE ( 'NONE', *, *, #13408, .T. ) ;
#1708 = FACE_OUTER_BOUND ( 'NONE', #3541, .T. ) ;
#1709 = DIRECTION ( 'NONE',  ( 0.0000000000000000000, -0.0000000000000000000, -1.000000000000000000 ) ) ;
#1710 = ORIENTED_EDGE ( 'NONE', *, *, #12724, .T. ) ;
#1711 = ORIENTED_EDGE ( 'NONE', *, *, #13888, .T. ) ;
#1712 = LINE ( 'NONE', #4785, #2893 ) ;
#1713 = ORIENTED_EDGE ( 'NONE', *, *, #4194, .F. ) ;
#1714 = ORIENTED_EDGE ( 'NONE', *, *, #11397, .F. ) ;
#1715 = DIRECTION ( 'NONE',  ( -0.0000000000000000000, -0.0000000000000000000, 1.000000000000000000 ) ) ;
#1716 = CARTESIAN_POINT ( 'NONE',  ( 8.171756600579392700, -20.53477303807744300, 0.0000000000000000000 ) ) ;
#1717 = ORIENTED_EDGE ( 'NONE', *, *, #4560, .T. ) ;
#1718 = FACE_OUTER_BOUND ( 'NONE', #7182, .T. ) ;
#1719 = EDGE_CURVE ( 'NONE', #382, #11480, #12488, .T. ) ;
#1720 = DIRECTION ( 'NONE',  ( 0.0000000000000000000, 0.0000000000000000000, -1.000000000000000000 ) ) ;
#1721 = ORIENTED_EDGE ( 'NONE', *, *, #10004, .T. ) ;
#1722 = PLANE ( 'NONE',  #1686 ) ;
#1723 = LINE ( 'NONE', #12276, #4428 ) ;
#1724 = AXIS2_PLACEMENT_3D ( 'NONE', #8516, #6336, #11664 ) ;
#1725 = DIRECTION ( 'NONE',  ( -1.239088197126280500E-016, 1.000000000000000000, 0.0000000000000000000 ) ) ;
#1726 = ORIENTED_EDGE ( 'NONE', *, *, #6368, .F. ) ;
#1727 = CARTESIAN_POINT ( 'NONE',  ( -9.851756600579426100, -22.03477303807744300, -0.1000000000000000100 ) ) ;
#1728 = VERTEX_POINT ( 'NONE', #6768 ) ;
#1729 = VECTOR ( 'NONE', #13976, 1000.000000000000000 ) ;
#1730 = VERTEX_POINT ( 'NONE', #6677 ) ;
#1731 = DIRECTION ( 'NONE',  ( 1.000000000000000000, 0.0000000000000000000, 0.0000000000000000000 ) ) ;
#1732 = DIRECTION ( 'NONE',  ( 1.000000000000000000, 0.0000000000000000000, 0.0000000000000000000 ) ) ;
#1733 = DIRECTION ( 'NONE',  ( 0.0000000000000000000, -1.000000000000000000, 0.0000000000000000000 ) ) ;
#1734 = ORIENTED_EDGE ( 'NONE', *, *, #13560, .T. ) ;
#1735 = LINE ( 'NONE', #3770, #9181 ) ;
#1736 = DIRECTION ( 'NONE',  ( -0.0000000000000000000, 0.0000000000000000000, 1.000000000000000000 ) ) ;
#1737 = VECTOR ( 'NONE', #8863, 1000.000000000000000 ) ;
#1738 = CARTESIAN_POINT ( 'NONE',  ( -0.8517566005793871800, -28.03477303807744600, -0.1000000000000000100 ) ) ;
#1739 = ADVANCED_FACE ( 'NONE', ( #6244 ), #3612, .T. ) ;
#1740 = CARTESIAN_POINT ( 'NONE',  ( -8.171756600579426400, -20.53477303807744300, -0.1000000000000000100 ) ) ;
#1741 = EDGE_LOOP ( 'NONE', ( #4032, #4867, #13692, #11682 ) ) ;
#1742 = ORIENTED_EDGE ( 'NONE', *, *, #12188, .F. ) ;
#1743 = PRODUCT_DEFINITION_SHAPE ( 'NONE', 'NONE',  #162 ) ;
#1744 = LINE ( 'NONE', #192, #4464 ) ;
#1745 = VERTEX_POINT ( 'NONE', #10102 ) ;
#1746 = EDGE_CURVE ( 'NONE', #1913, #513, #1667, .T. ) ;
#1747 = AXIS2_PLACEMENT_3D ( 'NONE', #7047, #10265, #11333 ) ;
#1748 = PLANE ( 'NONE',  #6031 ) ;
#1749 = EDGE_CURVE ( 'NONE', #7619, #4446, #4880, .T. ) ;
#1750 = ORIENTED_EDGE ( 'NONE', *, *, #4584, .F. ) ;
#1751 = ORIENTED_EDGE ( 'NONE', *, *, #5746, .F. ) ;
#1752 = ORIENTED_EDGE ( 'NONE', *, *, #10370, .T. ) ;
#1753 = CARTESIAN_POINT ( 'NONE',  ( 4.351756600579334700, -7.034773038077729800, -0.1000000000000000100 ) ) ;
#1754 = DIRECTION ( 'NONE',  ( 1.000000000000000000, 0.0000000000000000000, 0.0000000000000000000 ) ) ;
#1755 = CARTESIAN_POINT ( 'NONE',  ( -35.00000000000000000, -30.99999999999999600, 0.0000000000000000000 ) ) ;
#1756 = FACE_OUTER_BOUND ( 'NONE', #11555, .T. ) ;
#1757 = LINE ( 'NONE', #7934, #1600 ) ;
#1758 = ORIENTED_EDGE ( 'NONE', *, *, #315, .T. ) ;
#1759 = DIRECTION ( 'NONE',  ( 0.0000000000000000000, -1.000000000000000000, 0.0000000000000000000 ) ) ;
#1760 = CARTESIAN_POINT ( 'NONE',  ( 0.8517566005793924000, 19.03477303807744300, 0.0000000000000000000 ) ) ;
#1761 = VECTOR ( 'NONE', #1152, 1000.000000000000000 ) ;
#1762 = ADVANCED_FACE ( 'NONE', ( #5566 ), #1518, .F. ) ;
#1763 = VERTEX_POINT ( 'NONE', #12120 ) ;
#1764 = ORIENTED_EDGE ( 'NONE', *, *, #2140, .F. ) ;
#1765 = FACE_OUTER_BOUND ( 'NONE', #12966, .T. ) ;
#1766 = DIRECTION ( 'NONE',  ( 0.0000000000000000000, 0.0000000000000000000, 1.000000000000000000 ) ) ;
#1767 = ORIENTED_EDGE ( 'NONE', *, *, #4689, .F. ) ;
#1768 = VERTEX_POINT ( 'NONE', #13365 ) ;
#1769 = VECTOR ( 'NONE', #11028, 1000.000000000000000 ) ;
#1770 = EDGE_CURVE ( 'NONE', #9946, #2583, #8125, .T. ) ;
#1772 = VECTOR ( 'NONE', #2639, 1000.000000000000000 ) ;
#1771 = DIRECTION ( 'NONE',  ( 2.811167896983621500E-014, 1.000000000000000000, 0.0000000000000000000 ) ) ;
#1773 = EDGE_CURVE ( 'NONE', #4576, #10563, #9982, .T. ) ;
#1774 = FACE_OUTER_BOUND ( 'NONE', #8977, .T. ) ;
#1775 = PLANE ( 'NONE',  #8105 ) ;
#1776 = ORIENTED_EDGE ( 'NONE', *, *, #13698, .F. ) ;
#1777 = CARTESIAN_POINT ( 'NONE',  ( -38.50000000000000700, -14.99999999999999800, 0.0000000000000000000 ) ) ;
#1778 = DIRECTION ( 'NONE',  ( 1.000000000000000000, 0.0000000000000000000, 0.0000000000000000000 ) ) ;
#1779 = DIRECTION ( 'NONE',  ( -1.000000000000000000, 0.0000000000000000000, 0.0000000000000000000 ) ) ;
#1780 = FACE_OUTER_BOUND ( 'NONE', #8661, .T. ) ;
#1781 = DIRECTION ( 'NONE',  ( -0.0000000000000000000, -0.0000000000000000000, 1.000000000000000000 ) ) ;
#1782 = ORIENTED_EDGE ( 'NONE', *, *, #7142, .T. ) ;
#1783 = ORIENTED_EDGE ( 'NONE', *, *, #9681, .T. ) ;
#1784 = ADVANCED_FACE ( 'NONE', ( #3878 ), #5870, .T. ) ;
#1785 = AXIS2_PLACEMENT_3D ( 'NONE', #457, #5885, #13467 ) ;
#1786 = ORIENTED_EDGE ( 'NONE', *, *, #4046, .F. ) ;
#1787 = DIRECTION ( 'NONE',  ( -1.000000000000000000, 0.0000000000000000000, -0.0000000000000000000 ) ) ;
#1788 = LINE ( 'NONE', #11793, #13095 ) ;
#1789 = DIRECTION ( 'NONE',  ( 0.0000000000000000000, -1.000000000000000000, 0.0000000000000000000 ) ) ;
#1790 = CARTESIAN_POINT ( 'NONE',  ( -4.517018672145639800, 3.142857142858237000, -3.000000000000000000 ) ) ;
#1791 = ORIENTED_EDGE ( 'NONE', *, *, #771, .F. ) ;
#1792 = EDGE_CURVE ( 'NONE', #1624, #5420, #13645, .T. ) ;
#1793 = CARTESIAN_POINT ( 'NONE',  ( -4.517018672145639800, 3.142857142858237000, -3.000000000000000000 ) ) ;
#1794 = CARTESIAN_POINT ( 'NONE',  ( 0.0000000000000000000, 28.21477303807745000, -0.1000000000000000100 ) ) ;
#1795 = EDGE_CURVE ( 'NONE', #6334, #460, #159, .T. ) ;
#1797 = LINE ( 'NONE', #9861, #2641 ) ;
#1796 = DIRECTION ( 'NONE',  ( -0.0000000000000000000, -0.0000000000000000000, 1.000000000000000000 ) ) ;
#1798 = EDGE_CURVE ( 'NONE', #3088, #10829, #3384, .T. ) ;
#1799 = AXIS2_PLACEMENT_3D ( 'NONE', #4300, #7613, #3321 ) ;
#1800 = VERTEX_POINT ( 'NONE', #414 ) ;
#1801 = CARTESIAN_POINT ( 'NONE',  ( 0.0000000000000000000, 14.71477303807744100, -0.1000000000000000100 ) ) ;
#1802 = CARTESIAN_POINT ( 'NONE',  ( -8.170714915823106500, 0.0000000000000000000, 0.0000000000000000000 ) ) ;
#1803 = MECHANICAL_DESIGN_GEOMETRIC_PRESENTATION_REPRESENTATION (  '', ( #6403 ), #11046 ) ;
#1804 = CARTESIAN_POINT ( 'NONE',  ( 23.99999999999999300, -15.00000000000000000, 0.0000000000000000000 ) ) ;
#1805 = DIRECTION ( 'NONE',  ( 1.000000000000000000, 0.0000000000000000000, 0.0000000000000000000 ) ) ;
#1806 = CARTESIAN_POINT ( 'NONE',  ( -3.162277660168385700, -1.000000000000004000, -3.000000000000000000 ) ) ;
#1807 = LINE ( 'NONE', #4814, #7559 ) ;
#1808 = VECTOR ( 'NONE', #5172, 1000.000000000000000 ) ;
#1809 = CARTESIAN_POINT ( 'NONE',  ( 0.6717566005793923500, 0.0000000000000000000, -0.1000000000000000100 ) ) ;
#1810 = DIRECTION ( 'NONE',  ( 0.0000000000000000000, -0.0000000000000000000, 1.000000000000000000 ) ) ;
#1811 = CARTESIAN_POINT ( 'NONE',  ( 0.0000000000000000000, 10.21477303807744400, -0.1000000000000000100 ) ) ;
#1812 = VERTEX_POINT ( 'NONE', #11241 ) ;
#1813 = EDGE_CURVE ( 'NONE', #12086, #6412, #8948, .T. ) ;
#1814 = CARTESIAN_POINT ( 'NONE',  ( 8.171756600579392700, -13.21477303807744100, -0.1000000000000000100 ) ) ;
#1815 = AXIS2_PLACEMENT_3D ( 'NONE', #677, #9241, #12447 ) ;
#1816 = ORIENTED_EDGE ( 'NONE', *, *, #10741, .F. ) ;
#1817 = DIRECTION ( 'NONE',  ( 1.000000000000000000, 2.312964634635457500E-016, 0.0000000000000000000 ) ) ;
#1818 = FACE_OUTER_BOUND ( 'NONE', #6591, .T. ) ;
#1819 = VECTOR ( 'NONE', #9897, 1000.000000000000000 ) ;
#1820 = PLANE ( 'NONE',  #3291 ) ;
#1821 = ORIENTED_EDGE ( 'NONE', *, *, #5764, .F. ) ;
#1822 = CARTESIAN_POINT ( 'NONE',  ( -9.850714915823104400, 22.03477303807744300, -0.1000000000000000100 ) ) ;
#1823 = CARTESIAN_POINT ( 'NONE',  ( 3.162277660169153100, -2.500000000000011500, -3.000000000000000000 ) ) ;
#1824 = CARTESIAN_POINT ( 'NONE',  ( 0.0000000000000000000, -19.21477303807744300, -0.1000000000000000100 ) ) ;
#1825 = DIRECTION ( 'NONE',  ( -1.000000000000000000, 0.0000000000000000000, 0.0000000000000000000 ) ) ;
#1826 = ORIENTED_EDGE ( 'NONE', *, *, #1795, .T. ) ;
#1827 = VECTOR ( 'NONE', #969, 1000.000000000000000 ) ;
#1828 = ADVANCED_FACE ( 'NONE', ( #836 ), #6845, .F. ) ;
#1829 = FACE_OUTER_BOUND ( 'NONE', #10576, .T. ) ;
#1830 = CARTESIAN_POINT ( 'NONE',  ( 23.90999999999998600, -29.49972068696497000, -0.1000000000000000100 ) ) ;
#1831 = VERTEX_POINT ( 'NONE', #2712 ) ;
#1832 = DIRECTION ( 'NONE',  ( 0.0000000000000000000, -0.0000000000000000000, 1.000000000000000000 ) ) ;
#1833 = EDGE_CURVE ( 'NONE', #13407, #2561, #13988, .T. ) ;
#1834 = EDGE_CURVE ( 'NONE', #9033, #814, #988, .T. ) ;
#1835 = CARTESIAN_POINT ( 'NONE',  ( 0.0000000000000000000, 22.03477303807744300, -0.1000000000000000100 ) ) ;
#1836 = CARTESIAN_POINT ( 'NONE',  ( 0.0000000000000000000, -1.250000000000004700, -3.000000000000000000 ) ) ;
#1837 = ORIENTED_EDGE ( 'NONE', *, *, #12638, .T. ) ;
#1838 = SHAPE_REPRESENTATION_RELATIONSHIP ( 'NONE' , 'NONE' ,  #8071, #10860 ) ;
#1839 = DIRECTION ( 'NONE',  ( 1.290716872006552300E-016, -1.000000000000000000, 0.0000000000000000000 ) ) ;
#1840 = PLANE ( 'NONE',  #199 ) ;
#1841 = VERTEX_POINT ( 'NONE', #8122 ) ;
#1842 = VECTOR ( 'NONE', #5070, 1000.000000000000000 ) ;
#1843 = FACE_OUTER_BOUND ( 'NONE', #12222, .T. ) ;
#1844 = ORIENTED_EDGE ( 'NONE', *, *, #10128, .F. ) ;
#1845 = ADVANCED_BREP_SHAPE_REPRESENTATION ( '', ( #12918, #11233 ), #10499 ) ;
#1846 = CARTESIAN_POINT ( 'NONE',  ( -11.67175660057942600, -25.21477303807744600, -0.1000000000000000100 ) ) ;
#1847 = CARTESIAN_POINT ( 'NONE',  ( 0.6717566005793923500, -19.21477303807744300, -0.1000000000000000100 ) ) ;
#1848 = EDGE_CURVE ( 'NONE', #5542, #1885, #11475, .T. ) ;
#1849 = CARTESIAN_POINT ( 'NONE',  ( -38.50000000000000700, 15.00000000000000200, -3.000000000000000000 ) ) ;
#1850 = ORIENTED_EDGE ( 'NONE', *, *, #2417, .F. ) ;
#1851 = DIRECTION ( 'NONE',  ( 0.0000000000000000000, 1.000000000000000000, -0.0000000000000000000 ) ) ;
#1852 = VECTOR ( 'NONE', #1653, 1000.000000000000000 ) ;
#1853 = EDGE_CURVE ( 'NONE', #6289, #6773, #656, .T. ) ;
#1854 = VERTEX_POINT ( 'NONE', #4705 ) ;
#1855 = LINE ( 'NONE', #2869, #13503 ) ;
#1856 = AXIS2_PLACEMENT_3D ( 'NONE', #10487, #12639, #792 ) ;
#1857 = LINE ( 'NONE', #11039, #2867 ) ;
#1858 = VERTEX_POINT ( 'NONE', #5747 ) ;
#1859 = DIRECTION ( 'NONE',  ( 0.0000000000000000000, 0.0000000000000000000, 1.000000000000000000 ) ) ;
#1860 = CARTESIAN_POINT ( 'NONE',  ( 8.351756600579392400, 0.0000000000000000000, -0.1000000000000000100 ) ) ;
#1861 = ORIENTED_EDGE ( 'NONE', *, *, #9024, .T. ) ;
#1862 = LINE ( 'NONE', #13098, #4889 ) ;
#1863 = DIRECTION ( 'NONE',  ( 1.000000000000000000, 0.0000000000000000000, 0.0000000000000000000 ) ) ;
#1864 = ORIENTED_EDGE ( 'NONE', *, *, #10552, .T. ) ;
#1865 = CARTESIAN_POINT ( 'NONE',  ( -9.851756600579426100, -23.71477303807744600, -0.1000000000000000100 ) ) ;
#1866 = ORIENTED_EDGE ( 'NONE', *, *, #11465, .F. ) ;
#1867 = CIRCLE ( 'NONE', #11758, 0.5000000000000000000 ) ;
#1868 = FACE_OUTER_BOUND ( 'NONE', #13310, .T. ) ;
#1869 = ORIENTED_EDGE ( 'NONE', *, *, #5650, .F. ) ;
#1870 = DIRECTION ( 'NONE',  ( 0.0000000000000000000, -0.0000000000000000000, -1.000000000000000000 ) ) ;
#1871 = EDGE_CURVE ( 'NONE', #4643, #8056, #12815, .T. ) ;
#1872 = DIRECTION ( 'NONE',  ( 1.000000000000000000, 0.0000000000000000000, 0.0000000000000000000 ) ) ;
#1873 = EDGE_CURVE ( 'NONE', #9211, #13619, #3199, .T. ) ;
#1874 = CARTESIAN_POINT ( 'NONE',  ( 14.17175660057939300, 1.214773038077438000, -0.1000000000000000100 ) ) ;
#1875 = ORIENTED_EDGE ( 'NONE', *, *, #13726, .T. ) ;
#1876 = DIRECTION ( 'NONE',  ( 0.0000000000000000000, 1.000000000000000000, -0.0000000000000000000 ) ) ;
#1877 = ORIENTED_EDGE ( 'NONE', *, *, #6585, .F. ) ;
#1878 = VECTOR ( 'NONE', #12471, 1000.000000000000000 ) ;
#1879 = VERTEX_POINT ( 'NONE', #2582 ) ;
#1880 = ORIENTED_EDGE ( 'NONE', *, *, #9087, .T. ) ;
#1881 = DIRECTION ( 'NONE',  ( 1.000000000000000000, 0.0000000000000000000, 0.0000000000000000000 ) ) ;
#1882 = LINE ( 'NONE', #10710, #8472 ) ;
#1883 = DIRECTION ( 'NONE',  ( 1.000000000000000000, 0.0000000000000000000, 0.0000000000000000000 ) ) ;
#1884 = LINE ( 'NONE', #7807, #11673 ) ;
#1885 = VERTEX_POINT ( 'NONE', #9107 ) ;
#1886 = ORIENTED_EDGE ( 'NONE', *, *, #6556, .T. ) ;
#1887 = AXIS2_PLACEMENT_3D ( 'NONE', #4002, #10519, #6172 ) ;
#1888 = VECTOR ( 'NONE', #3146, 1000.000000000000000 ) ;
#1889 = EDGE_CURVE ( 'NONE', #4117, #995, #10314, .T. ) ;
#1890 = EDGE_CURVE ( 'NONE', #13339, #11687, #6062, .T. ) ;
#1891 = CARTESIAN_POINT ( 'NONE',  ( 0.0000000000000000000, 14.71477303807744100, -0.1000000000000000100 ) ) ;
#1892 = CARTESIAN_POINT ( 'NONE',  ( 19.50000000000000000, 0.0000000000000000000, 0.0000000000000000000 ) ) ;
#1893 = EDGE_LOOP ( 'NONE', ( #9738, #5267, #12115, #3530 ) ) ;
#1894 = EDGE_LOOP ( 'NONE', ( #7107, #3779, #6100, #5806 ) ) ;
#1895 = LINE ( 'NONE', #1296, #10040 ) ;
#1896 = AXIS2_PLACEMENT_3D ( 'NONE', #9749, #5430, #1169 ) ;
#1897 = VERTEX_POINT ( 'NONE', #5888 ) ;
#1898 = VERTEX_POINT ( 'NONE', #12406 ) ;
#1899 = DIRECTION ( 'NONE',  ( 0.0000000000000000000, -0.0000000000000000000, -1.000000000000000000 ) ) ;
#1900 = DIRECTION ( 'NONE',  ( -0.0000000000000000000, -0.0000000000000000000, 1.000000000000000000 ) ) ;
#1901 = CARTESIAN_POINT ( 'NONE',  ( -0.0000000000000000000, 16.03477303807743900, 0.0000000000000000000 ) ) ;
#1902 = ADVANCED_FACE ( 'NONE', ( #10645 ), #11362, .T. ) ;
#1903 = ORIENTED_EDGE ( 'NONE', *, *, #2203, .F. ) ;
#1904 = LINE ( 'NONE', #12850, #8839 ) ;
#1905 = ORIENTED_EDGE ( 'NONE', *, *, #3137, .F. ) ;
#1906 = CARTESIAN_POINT ( 'NONE',  ( 0.8517566005784678000, 0.0000000000000000000, 0.0000000000000000000 ) ) ;
#1907 = LINE ( 'NONE', #5150, #210 ) ;
#1908 = ORIENTED_EDGE ( 'NONE', *, *, #8691, .F. ) ;
#1909 = VECTOR ( 'NONE', #8685, 1000.000000000000000 ) ;
#1910 = VERTEX_POINT ( 'NONE', #1590 ) ;
#1911 = CARTESIAN_POINT ( 'NONE',  ( 0.08999999999999999700, -1.500000000000004000, -3.000000000000000000 ) ) ;
#1912 = VERTEX_POINT ( 'NONE', #8760 ) ;
#1913 = VERTEX_POINT ( 'NONE', #9146 ) ;
#1914 = ORIENTED_EDGE ( 'NONE', *, *, #12981, .F. ) ;
#1915 = AXIS2_PLACEMENT_3D ( 'NONE', #8144, #1422, #13584 ) ;
#1916 = VECTOR ( 'NONE', #5590, 1000.000000000000000 ) ;
#1917 = CYLINDRICAL_SURFACE ( 'NONE', #3814, 14.50000000000000000 ) ;
#1918 = ORIENTED_EDGE ( 'NONE', *, *, #11244, .F. ) ;
#1919 = PLANE ( 'NONE',  #9773 ) ;
#1920 = LINE ( 'NONE', #6753, #13065 ) ;
#1921 = ORIENTED_EDGE ( 'NONE', *, *, #4377, .F. ) ;
#1922 = CARTESIAN_POINT ( 'NONE',  ( -1.204690800094160100, -1.000000000000004000, -3.000000000000000000 ) ) ;
#1923 = CARTESIAN_POINT ( 'NONE',  ( -8.351756600579426100, 0.0000000000000000000, -0.1000000000000000100 ) ) ;
#1924 = LINE ( 'NONE', #173, #13412 ) ;
#1925 = ORIENTED_EDGE ( 'NONE', *, *, #9964, .F. ) ;
#1926 = VERTEX_POINT ( 'NONE', #10958 ) ;
#1927 = CIRCLE ( 'NONE', #2827, 1.500000000000001300 ) ;
#1928 = CARTESIAN_POINT ( 'NONE',  ( 8.351756600579392400, 0.0000000000000000000, 0.0000000000000000000 ) ) ;
#1929 = CARTESIAN_POINT ( 'NONE',  ( -11.35071491582310600, 0.0000000000000000000, -0.1000000000000000100 ) ) ;
#1930 = PLANE ( 'NONE',  #8684 ) ;
#1931 = COLOUR_RGB ( '',1.000000000000000000, 1.000000000000000000, 1.000000000000000000 ) ;
#1932 = VECTOR ( 'NONE', #13837, 1000.000000000000000 ) ;
#1933 = ORIENTED_EDGE ( 'NONE', *, *, #815, .T. ) ;
#1934 = EDGE_CURVE ( 'NONE', #1614, #8850, #4216, .T. ) ;
#1935 = AXIS2_PLACEMENT_3D ( 'NONE', #582, #13543, #13454 ) ;
#1936 = CARTESIAN_POINT ( 'NONE',  ( -9.351756600579431500, 0.0000000000000000000, -0.1000000000000000100 ) ) ;
#1937 = DIRECTION ( 'NONE',  ( 0.0000000000000000000, 0.0000000000000000000, 1.000000000000000000 ) ) ;
#1938 = VECTOR ( 'NONE', #7108, 1000.000000000000000 ) ;
#1939 = EDGE_CURVE ( 'NONE', #5368, #10494, #4557, .T. ) ;
#1940 = DIRECTION ( 'NONE',  ( 0.0000000000000000000, 0.0000000000000000000, 1.000000000000000000 ) ) ;
#1941 = VECTOR ( 'NONE', #5525, 1000.000000000000000 ) ;
#1942 = DIRECTION ( 'NONE',  ( 0.0000000000000000000, 0.0000000000000000000, 1.000000000000000000 ) ) ;
#1943 = DIRECTION ( 'NONE',  ( 0.0000000000000000000, -0.0000000000000000000, -1.000000000000000000 ) ) ;
#1944 = ORIENTED_EDGE ( 'NONE', *, *, #4747, .T. ) ;
#1945 = EDGE_LOOP ( 'NONE', ( #6391, #8520, #3569, #12252 ) ) ;
#1946 = FACE_OUTER_BOUND ( 'NONE', #2767, .T. ) ;
#1947 = ORIENTED_EDGE ( 'NONE', *, *, #2578, .F. ) ;
#1948 = CARTESIAN_POINT ( 'NONE',  ( 0.6717566005793923500, 8.534773038077448200, -0.1000000000000000100 ) ) ;
#1949 = DIRECTION ( 'NONE',  ( -0.0000000000000000000, 0.0000000000000000000, 1.000000000000000000 ) ) ;
#1950 = VECTOR ( 'NONE', #10814, 1000.000000000000000 ) ;
#1951 = ORIENTED_EDGE ( 'NONE', *, *, #11316, .T. ) ;
#1952 = DIRECTION ( 'NONE',  ( -0.0000000000000000000, -0.0000000000000000000, 1.000000000000000000 ) ) ;
#1953 = FACE_OUTER_BOUND ( 'NONE', #9250, .T. ) ;
#1954 = EDGE_CURVE ( 'NONE', #3872, #3993, #2853, .T. ) ;
#1955 = ORIENTED_EDGE ( 'NONE', *, *, #2578, .T. ) ;
#1956 = EDGE_CURVE ( 'NONE', #10811, #4641, #11996, .T. ) ;
#1957 = EDGE_LOOP ( 'NONE', ( #3265, #6955, #3103, #5771 ) ) ;
#1958 = DIRECTION ( 'NONE',  ( -1.000000000000000000, -7.859880601346715100E-016, 0.0000000000000000000 ) ) ;
#1959 = EDGE_CURVE ( 'NONE', #9881, #7032, #2523, .T. ) ;
#1960 = VECTOR ( 'NONE', #11098, 1000.000000000000000 ) ;
#1961 = CARTESIAN_POINT ( 'NONE',  ( 24.08999999999998600, -31.59000000000000000, -0.1000000000000000100 ) ) ;
#1962 = DIRECTION ( 'NONE',  ( 0.0000000000000000000, 0.0000000000000000000, -1.000000000000000000 ) ) ;
#1963 = DIRECTION ( 'NONE',  ( -0.0000000000000000000, -0.0000000000000000000, 1.000000000000000000 ) ) ;
#1964 = LINE ( 'NONE', #16, #3669 ) ;
#1965 = CARTESIAN_POINT ( 'NONE',  ( 4.171756600579335000, 0.0000000000000000000, -0.1000000000000000100 ) ) ;
#1966 = ADVANCED_FACE ( 'NONE', ( #10802 ), #4478, .F. ) ;
#1967 = ORIENTED_EDGE ( 'NONE', *, *, #3682, .F. ) ;
#1968 = CARTESIAN_POINT ( 'NONE',  ( 23.99999999999999300, 15.00000000000000000, -3.000000000000000000 ) ) ;
#1969 = CARTESIAN_POINT ( 'NONE',  ( -40.00000000000000700, -36.00000000000000000, -3.000000000000000000 ) ) ;
#1970 = EDGE_CURVE ( 'NONE', #2561, #5072, #7954, .T. ) ;
#1971 = DIRECTION ( 'NONE',  ( 1.000000000000000000, 0.0000000000000000000, 0.0000000000000000000 ) ) ;
#1972 = EDGE_CURVE ( 'NONE', #10688, #7526, #9126, .T. ) ;
#1973 = DIRECTION ( 'NONE',  ( 0.0000000000000000000, 1.000000000000000000, -0.0000000000000000000 ) ) ;
#1974 = EDGE_CURVE ( 'NONE', #9765, #6472, #9803, .T. ) ;
#1975 = VECTOR ( 'NONE', #1642, 1000.000000000000000 ) ;
#1976 = AXIS2_PLACEMENT_3D ( 'NONE', #2499, #10088, #12285 ) ;
#1977 = LINE ( 'NONE', #3105, #10270 ) ;
#1978 = ORIENTED_EDGE ( 'NONE', *, *, #11428, .T. ) ;
#1979 = DIRECTION ( 'NONE',  ( 1.000000000000000000, 0.0000000000000000000, 0.0000000000000000000 ) ) ;
#1980 = ORIENTED_EDGE ( 'NONE', *, *, #12933, .T. ) ;
#1981 = DIRECTION ( 'NONE',  ( 1.000000000000000000, 0.0000000000000000000, 0.0000000000000000000 ) ) ;
#1982 = DIRECTION ( 'NONE',  ( 1.290716872006552300E-016, -1.000000000000000000, 0.0000000000000000000 ) ) ;
#1983 = ORIENTED_EDGE ( 'NONE', *, *, #1482, .F. ) ;
#1984 = LINE ( 'NONE', #3514, #5366 ) ;
#1985 = CARTESIAN_POINT ( 'NONE',  ( -8.350714915823104400, 0.0000000000000000000, -0.1000000000000000100 ) ) ;
#1986 = VECTOR ( 'NONE', #5094, 1000.000000000000000 ) ;
#1987 = ORIENTED_EDGE ( 'NONE', *, *, #13804, .T. ) ;
#1988 = EDGE_LOOP ( 'NONE', ( #1633, #11824, #9565, #4240 ) ) ;
#1989 = EDGE_CURVE ( 'NONE', #8068, #3024, #13148, .T. ) ;
#1990 = CARTESIAN_POINT ( 'NONE',  ( 1.778555456113255400E-015, -8.714773038077449700, 0.0000000000000000000 ) ) ;
#1991 = CARTESIAN_POINT ( 'NONE',  ( -11.35175660057943100, -5.714773038077409800, -0.1000000000000000100 ) ) ;
#1992 = CARTESIAN_POINT ( 'NONE',  ( -0.8507149158231057700, 17.71477303807743900, 0.0000000000000000000 ) ) ;
#1993 = EDGE_LOOP ( 'NONE', ( #4241, #5760, #9893, #11266 ) ) ;
#1994 = VECTOR ( 'NONE', #2331, 1000.000000000000000 ) ;
#1995 = CIRCLE ( 'NONE', #219, 1.500000000000001300 ) ;
#1996 = ORIENTED_EDGE ( 'NONE', *, *, #8481, .T. ) ;
#1997 = CARTESIAN_POINT ( 'NONE',  ( -0.08999999999999419600, -1.000000000000003600, -3.000000000000000000 ) ) ;
#1998 = PLANE ( 'NONE',  #1151 ) ;
#1999 = CARTESIAN_POINT ( 'NONE',  ( -8.350714915823104400, 13.03477303807744100, -0.1000000000000000100 ) ) ;
#2000 = DIRECTION ( 'NONE',  ( 0.0000000000000000000, 0.0000000000000000000, -1.000000000000000000 ) ) ;
#2001 = ORIENTED_EDGE ( 'NONE', *, *, #2229, .T. ) ;
#2002 = LINE ( 'NONE', #6370, #13640 ) ;
#2003 = DIRECTION ( 'NONE',  ( -1.000000000000000000, 0.0000000000000000000, 0.0000000000000000000 ) ) ;
#2004 = AXIS2_PLACEMENT_3D ( 'NONE', #4359, #3232, #4460 ) ;
#2005 = VERTEX_POINT ( 'NONE', #13143 ) ;
#2006 = LINE ( 'NONE', #12037, #8946 ) ;
#2007 = EDGE_CURVE ( 'NONE', #12351, #10815, #11629, .T. ) ;
#2008 = VECTOR ( 'NONE', #13470, 1000.000000000000000 ) ;
#2009 = ORIENTED_EDGE ( 'NONE', *, *, #10237, .T. ) ;
#2010 = CARTESIAN_POINT ( 'NONE',  ( 4.351756600579334700, -5.714773038077408900, 0.0000000000000000000 ) ) ;
#2011 = DIRECTION ( 'NONE',  ( 0.0000000000000000000, 1.000000000000000000, 0.0000000000000000000 ) ) ;
#2012 = CARTESIAN_POINT ( 'NONE',  ( 0.0000000000000000000, -22.21477303807744300, -0.1000000000000000100 ) ) ;
#2013 = CARTESIAN_POINT ( 'NONE',  ( -0.8507149158231057700, 14.71477303807744100, 0.0000000000000000000 ) ) ;
#2014 = CARTESIAN_POINT ( 'NONE',  ( -8.351756600579429700, -14.71477303807744300, -0.1000000000000000100 ) ) ;
#2015 = VERTEX_POINT ( 'NONE', #272 ) ;
#2016 = DIRECTION ( 'NONE',  ( -0.0000000000000000000, 0.0000000000000000000, 1.000000000000000000 ) ) ;
#2017 = FACE_OUTER_BOUND ( 'NONE', #7079, .T. ) ;
#2018 = CARTESIAN_POINT ( 'NONE',  ( 36.50000000000000000, 30.99999999999999600, -3.000000000000000000 ) ) ;
#2019 = ORIENTED_EDGE ( 'NONE', *, *, #3502, .T. ) ;
#2020 = VECTOR ( 'NONE', #5031, 1000.000000000000000 ) ;
#2021 = VECTOR ( 'NONE', #4272, 1000.000000000000000 ) ;
#2022 = CARTESIAN_POINT ( 'NONE',  ( -23.91000000000000000, -29.49972068696497000, -0.1000000000000000100 ) ) ;
#2023 = VERTEX_POINT ( 'NONE', #7747 ) ;
#2024 = CARTESIAN_POINT ( 'NONE',  ( 0.0000000000000000000, 0.0000000000000000000, 3.000000000000000000 ) ) ;
#2025 = EDGE_CURVE ( 'NONE', #3992, #2412, #13811, .T. ) ;
#2026 = CARTESIAN_POINT ( 'NONE',  ( -6.351756600579429700, -4.034773038077442900, -0.1000000000000000100 ) ) ;
#2027 = ORIENTED_EDGE ( 'NONE', *, *, #2183, .T. ) ;
#2028 = EDGE_CURVE ( 'NONE', #7787, #10136, #4378, .T. ) ;
#2029 = ADVANCED_FACE ( 'NONE', ( #2682 ), #6573, .T. ) ;
#2030 = ORIENTED_EDGE ( 'NONE', *, *, #10908, .T. ) ;
#2031 = VECTOR ( 'NONE', #10297, 1000.000000000000000 ) ;
#2032 = AXIS2_PLACEMENT_3D ( 'NONE', #4821, #5816, #3689 ) ;
#2033 = DIRECTION ( 'NONE',  ( -1.000000000000000000, -2.040851148208008200E-016, 0.0000000000000000000 ) ) ;
#2034 = ORIENTED_EDGE ( 'NONE', *, *, #1656, .T. ) ;
#2035 = ORIENTED_EDGE ( 'NONE', *, *, #8476, .F. ) ;
#2036 = LINE ( 'NONE', #11874, #9843 ) ;
#2037 = VECTOR ( 'NONE', #4338, 1000.000000000000000 ) ;
#2038 = VERTEX_POINT ( 'NONE', #3430 ) ;
#2039 = DIRECTION ( 'NONE',  ( 0.0000000000000000000, 0.0000000000000000000, -1.000000000000000000 ) ) ;
#2040 = ORIENTED_EDGE ( 'NONE', *, *, #7422, .T. ) ;
#2041 = DIRECTION ( 'NONE',  ( 0.0000000000000000000, 0.0000000000000000000, 1.000000000000000000 ) ) ;
#2042 = CARTESIAN_POINT ( 'NONE',  ( -2.908920745308642900E-014, -1.034773038077843000, -0.1000000000000000100 ) ) ;
#2043 = VERTEX_POINT ( 'NONE', #2336 ) ;
#2044 = CARTESIAN_POINT ( 'NONE',  ( -6.351756600579429700, -4.034773038077442900, 0.0000000000000000000 ) ) ;
#2045 = LINE ( 'NONE', #2147, #5421 ) ;
#2046 = EDGE_CURVE ( 'NONE', #3064, #2561, #6920, .T. ) ;
#2047 = ORIENTED_EDGE ( 'NONE', *, *, #1297, .T. ) ;
#2048 = CARTESIAN_POINT ( 'NONE',  ( -9.670714915823104700, 23.53477303807744600, 0.0000000000000000000 ) ) ;
#2049 = ORIENTED_EDGE ( 'NONE', *, *, #5271, .F. ) ;
#2050 = VECTOR ( 'NONE', #5006, 1000.000000000000000 ) ;
#2051 = EDGE_CURVE ( 'NONE', #6795, #6816, #9115, .T. ) ;
#2052 = EDGE_LOOP ( 'NONE', ( #294, #10665, #11455, #12882 ) ) ;
#2053 = EDGE_CURVE ( 'NONE', #1910, #287, #12323, .T. ) ;
#2054 = VERTEX_POINT ( 'NONE', #5589 ) ;
#2055 = CARTESIAN_POINT ( 'NONE',  ( -15.35071491582310600, 0.0000000000000000000, -0.1000000000000000100 ) ) ;
#2056 = AXIS2_PLACEMENT_3D ( 'NONE', #738, #1787, #10397 ) ;
#2057 = DIRECTION ( 'NONE',  ( -0.0000000000000000000, -0.0000000000000000000, 1.000000000000000000 ) ) ;
#2058 = DIRECTION ( 'NONE',  ( 0.0000000000000000000, -1.000000000000000000, 0.0000000000000000000 ) ) ;
#2059 = ORIENTED_EDGE ( 'NONE', *, *, #5139, .F. ) ;
#2060 = VECTOR ( 'NONE', #5018, 1000.000000000000000 ) ;
#2061 = CARTESIAN_POINT ( 'NONE',  ( -0.6707149158231057200, 0.0000000000000000000, 0.0000000000000000000 ) ) ;
#2062 = VECTOR ( 'NONE', #7800, 1000.000000000000000 ) ;
#2063 = CARTESIAN_POINT ( 'NONE',  ( 0.6717566005793921300, -23.53477303807744600, 0.0000000000000000000 ) ) ;
#2064 = EDGE_LOOP ( 'NONE', ( #4627, #13762, #6212, #7497 ) ) ;
#2065 = ORIENTED_EDGE ( 'NONE', *, *, #6042, .F. ) ;
#2066 = CIRCLE ( 'NONE', #2370, 14.49999999999999800 ) ;
#2067 = ORIENTED_EDGE ( 'NONE', *, *, #7220, .F. ) ;
#2068 = CARTESIAN_POINT ( 'NONE',  ( 9.671756600579392700, -22.21477303807744300, -0.1000000000000000100 ) ) ;
#2069 = DIRECTION ( 'NONE',  ( 0.0000000000000000000, -1.000000000000000000, 0.0000000000000000000 ) ) ;
#2070 = DIRECTION ( 'NONE',  ( 1.000000000000000000, 0.0000000000000000000, 0.0000000000000000000 ) ) ;
#2071 = DIRECTION ( 'NONE',  ( 0.0000000000000000000, 1.000000000000000000, 0.0000000000000000000 ) ) ;
#2072 = ORIENTED_EDGE ( 'NONE', *, *, #1517, .T. ) ;
#2073 = VECTOR ( 'NONE', #6939, 1000.000000000000000 ) ;
#2074 = EDGE_CURVE ( 'NONE', #9070, #1768, #7418, .T. ) ;
#2075 = EDGE_CURVE ( 'NONE', #12856, #9479, #7082, .T. ) ;
#2076 = DIRECTION ( 'NONE',  ( 0.0000000000000000000, 1.000000000000000000, -0.0000000000000000000 ) ) ;
#2077 = CARTESIAN_POINT ( 'NONE',  ( -24.00000000000000400, 15.00000000000000000, 0.0000000000000000000 ) ) ;
#2078 = LINE ( 'NONE', #5095, #10379 ) ;
#2079 = AXIS2_PLACEMENT_3D ( 'NONE', #7925, #13230, #2337 ) ;
#2080 = ORIENTED_EDGE ( 'NONE', *, *, #11131, .T. ) ;
#2081 = ORIENTED_EDGE ( 'NONE', *, *, #614, .F. ) ;
#2082 = DIRECTION ( 'NONE',  ( -0.0000000000000000000, 0.0000000000000000000, 1.000000000000000000 ) ) ;
#2083 = CARTESIAN_POINT ( 'NONE',  ( 11.35175660057939200, 0.0000000000000000000, 0.0000000000000000000 ) ) ;
#2085 = DIRECTION ( 'NONE',  ( -1.000000000000000000, 0.0000000000000000000, 0.0000000000000000000 ) ) ;
#2084 = LINE ( 'NONE', #11909, #5644 ) ;
#2086 = ORIENTED_EDGE ( 'NONE', *, *, #10834, .F. ) ;
#2087 = VERTEX_POINT ( 'NONE', #108 ) ;
#2088 = ORIENTED_EDGE ( 'NONE', *, *, #5764, .T. ) ;
#2089 = ORIENTED_EDGE ( 'NONE', *, *, #6392, .T. ) ;
#2090 = ADVANCED_FACE ( 'NONE', ( #13323 ), #10472, .F. ) ;
#2091 = LINE ( 'NONE', #1822, #11399 ) ;
#2092 = VECTOR ( 'NONE', #8579, 1000.000000000000000 ) ;
#2093 = CARTESIAN_POINT ( 'NONE',  ( -11.85071491582310400, 25.03477303807744600, -0.1000000000000000100 ) ) ;
#2094 = CARTESIAN_POINT ( 'NONE',  ( -0.6707149158231057200, 0.0000000000000000000, -0.1000000000000000100 ) ) ;
#2095 = ORIENTED_EDGE ( 'NONE', *, *, #9770, .F. ) ;
#2096 = DIRECTION ( 'NONE',  ( 0.0000000000000000000, -0.0000000000000000000, -1.000000000000000000 ) ) ;
#2097 = LINE ( 'NONE', #3079, #10072 ) ;
#2098 = ORIENTED_EDGE ( 'NONE', *, *, #72, .T. ) ;
#2099 = DIRECTION ( 'NONE',  ( 1.642730564371974000E-016, -1.000000000000000000, 0.0000000000000000000 ) ) ;
#2100 = ORIENTED_EDGE ( 'NONE', *, *, #3438, .F. ) ;
#2101 = AXIS2_PLACEMENT_3D ( 'NONE', #13116, #11948, #5471 ) ;
#2102 = VECTOR ( 'NONE', #34, 1000.000000000000000 ) ;
#2103 = DIRECTION ( 'NONE',  ( 1.927470528863119000E-016, -1.000000000000000000, 0.0000000000000000000 ) ) ;
#2104 = ORIENTED_EDGE ( 'NONE', *, *, #4212, .F. ) ;
#2105 = ORIENTED_EDGE ( 'NONE', *, *, #11369, .F. ) ;
#2106 = FACE_OUTER_BOUND ( 'NONE', #12202, .T. ) ;
#2107 = DIRECTION ( 'NONE',  ( -1.000000000000000000, -2.312964634635743000E-016, 0.0000000000000000000 ) ) ;
#2108 = CIRCLE ( 'NONE', #13465, 14.50000000000000000 ) ;
#2109 = ADVANCED_FACE ( 'NONE', ( #1843 ), #12978, .F. ) ;
#2110 = LINE ( 'NONE', #1357, #13258 ) ;
#2111 = ORIENTED_EDGE ( 'NONE', *, *, #4631, .F. ) ;
#2112 = ADVANCED_FACE ( 'NONE', ( #1149 ), #5386, .T. ) ;
#2113 = CARTESIAN_POINT ( 'NONE',  ( -14.17175660057943000, 0.0000000000000000000, -0.1000000000000000100 ) ) ;
#2114 = DIRECTION ( 'NONE',  ( -0.0000000000000000000, -0.0000000000000000000, 1.000000000000000000 ) ) ;
#2116 = VECTOR ( 'NONE', #4069, 1000.000000000000000 ) ;
#2115 = CARTESIAN_POINT ( 'NONE',  ( -9.851756600579426100, 0.0000000000000000000, 0.0000000000000000000 ) ) ;
#2117 = ORIENTED_EDGE ( 'NONE', *, *, #9837, .T. ) ;
#2118 = EDGE_LOOP ( 'NONE', ( #59, #3755 ) ) ;
#2119 = ORIENTED_EDGE ( 'NONE', *, *, #9811, .F. ) ;
#2120 = EDGE_LOOP ( 'NONE', ( #10884, #9696, #13061, #12462 ) ) ;
#2121 = CARTESIAN_POINT ( 'NONE',  ( 8.351756600579392400, -13.03477303807744100, -0.1000000000000000100 ) ) ;
#2122 = EDGE_CURVE ( 'NONE', #13576, #2520, #1657, .T. ) ;
#2123 = AXIS2_PLACEMENT_3D ( 'NONE', #8612, #2143, #6530 ) ;
#2124 = CARTESIAN_POINT ( 'NONE',  ( -9.851756600579426100, 0.0000000000000000000, -0.1000000000000000100 ) ) ;
#2125 = PLANE ( 'NONE',  #10173 ) ;
#2126 = EDGE_CURVE ( 'NONE', #10029, #11247, #3533, .T. ) ;
#2127 = VECTOR ( 'NONE', #1413, 1000.000000000000000 ) ;
#2128 = ORIENTED_EDGE ( 'NONE', *, *, #617, .F. ) ;
#2129 = DIRECTION ( 'NONE',  ( -1.000000000000000000, -1.290716872006556200E-016, 0.0000000000000000000 ) ) ;
#2130 = CARTESIAN_POINT ( 'NONE',  ( 33.49999999999999300, 30.99999999999999600, 0.0000000000000000000 ) ) ;
#2131 = DIRECTION ( 'NONE',  ( -0.0000000000000000000, 0.0000000000000000000, 1.000000000000000000 ) ) ;
#2132 = FACE_OUTER_BOUND ( 'NONE', #4989, .T. ) ;
#2133 = CARTESIAN_POINT ( 'NONE',  ( 8.171756600579392700, -11.53477303807740400, 0.0000000000000000000 ) ) ;
#2134 = CARTESIAN_POINT ( 'NONE',  ( 0.6717566005793923500, 10.21477303807744400, -0.1000000000000000100 ) ) ;
#2135 = CARTESIAN_POINT ( 'NONE',  ( -23.90900517940362100, 31.41000000000001400, 0.0000000000000000000 ) ) ;
#2136 = PLANE ( 'NONE',  #8523 ) ;
#2137 = ORIENTED_EDGE ( 'NONE', *, *, #12145, .T. ) ;
#2138 = EDGE_CURVE ( 'NONE', #4257, #9813, #12803, .T. ) ;
#2139 = VECTOR ( 'NONE', #7083, 1000.000000000000000 ) ;
#2140 = EDGE_CURVE ( 'NONE', #2054, #3812, #2349, .T. ) ;
#2141 = VECTOR ( 'NONE', #3008, 1000.000000000000000 ) ;
#2142 = DIRECTION ( 'NONE',  ( 1.000000000000000000, 0.0000000000000000000, 0.0000000000000000000 ) ) ;
#2143 = DIRECTION ( 'NONE',  ( 0.0000000000000000000, -1.000000000000000000, 0.0000000000000000000 ) ) ;
#2144 = CARTESIAN_POINT ( 'NONE',  ( -6.171756600579430000, -2.534773038077438500, 0.0000000000000000000 ) ) ;
#2145 = AXIS2_PLACEMENT_3D ( 'NONE', #9078, #7663, #10921 ) ;
#2146 = ORIENTED_EDGE ( 'NONE', *, *, #1230, .T. ) ;
#2147 = CARTESIAN_POINT ( 'NONE',  ( 0.0000000000000000000, 14.53477303807744100, -0.1000000000000000100 ) ) ;
#2148 = DIRECTION ( 'NONE',  ( -1.000000000000000000, -1.734723475976786900E-016, 0.0000000000000000000 ) ) ;
#2149 = CARTESIAN_POINT ( 'NONE',  ( 0.7716780982019022500, -1.250000000000004000, -3.000000000000000000 ) ) ;
#2150 = AXIS2_PLACEMENT_3D ( 'NONE', #11055, #410, #6108 ) ;
#2151 = CARTESIAN_POINT ( 'NONE',  ( -0.8507149158231057700, 0.0000000000000000000, 0.0000000000000000000 ) ) ;
#2152 = VERTEX_POINT ( 'NONE', #8861 ) ;
#2153 = LINE ( 'NONE', #2980, #1475 ) ;
#2154 = CIRCLE ( 'NONE', #11169, 1.500000000000001300 ) ;
#2155 = ORIENTED_EDGE ( 'NONE', *, *, #5400, .T. ) ;
#2156 = DIRECTION ( 'NONE',  ( 1.000000000000000000, 0.0000000000000000000, 0.0000000000000000000 ) ) ;
#2157 = CARTESIAN_POINT ( 'NONE',  ( 11.35175660057939200, -5.714773038077408000, 0.0000000000000000000 ) ) ;
#2158 = EDGE_CURVE ( 'NONE', #10222, #543, #645, .T. ) ;
#2159 = CARTESIAN_POINT ( 'NONE',  ( 0.8517566005793924000, 0.0000000000000000000, -0.1000000000000000100 ) ) ;
#2160 = EDGE_CURVE ( 'NONE', #357, #3910, #7602, .T. ) ;
#2161 = CARTESIAN_POINT ( 'NONE',  ( 0.8517566005793924000, -19.03477303807744300, -0.1000000000000000100 ) ) ;
#2162 = CONTEXT_DEPENDENT_SHAPE_REPRESENTATION ( #6952, #9670 ) ;
#2163 = AXIS2_PLACEMENT_3D ( 'NONE', #5970, #8391, #9275 ) ;
#2164 = CARTESIAN_POINT ( 'NONE',  ( 0.08999999999999999700, 0.0000000000000000000, -0.1000000000000000100 ) ) ;
#2165 = DIRECTION ( 'NONE',  ( -1.000000000000000000, -9.637352644315595200E-017, 0.0000000000000000000 ) ) ;
#2166 = EDGE_LOOP ( 'NONE', ( #4616, #7913, #4487, #9172 ) ) ;
#2167 = VECTOR ( 'NONE', #1618, 1000.000000000000000 ) ;
#2168 = FACE_BOUND ( 'NONE', #13688, .T. ) ;
#2169 = ORIENTED_EDGE ( 'NONE', *, *, #9042, .F. ) ;
#2170 = DIRECTION ( 'NONE',  ( 1.290716872006556200E-016, -1.000000000000000000, 0.0000000000000000000 ) ) ;
#2171 = DIRECTION ( 'NONE',  ( 1.000000000000000000, 0.0000000000000000000, 0.0000000000000000000 ) ) ;
#2172 = ORIENTED_EDGE ( 'NONE', *, *, #6972, .T. ) ;
#2173 = DIRECTION ( 'NONE',  ( 0.0000000000000000000, -1.000000000000000000, 0.0000000000000000000 ) ) ;
#2174 = CARTESIAN_POINT ( 'NONE',  ( 0.0000000000000000000, 0.0000000000000000000, 0.0000000000000000000 ) ) ;
#2175 = LINE ( 'NONE', #664, #1331 ) ;
#2176 = PLANE ( 'NONE',  #319 ) ;
#2177 = DIRECTION ( 'NONE',  ( 1.000000000000000000, 1.271039660776348600E-016, 0.0000000000000000000 ) ) ;
#2178 = ADVANCED_FACE ( 'NONE', ( #10300 ), #8669, .T. ) ;
#2179 = ADVANCED_FACE ( 'NONE', ( #6231 ), #3371, .F. ) ;
#2180 = VERTEX_POINT ( 'NONE', #7924 ) ;
#2181 = VECTOR ( 'NONE', #4155, 1000.000000000000000 ) ;
#2182 = VECTOR ( 'NONE', #4549, 1000.000000000000000 ) ;
#2183 = EDGE_CURVE ( 'NONE', #381, #12190, #488, .T. ) ;
#2184 = ORIENTED_EDGE ( 'NONE', *, *, #11468, .F. ) ;
#2185 = CARTESIAN_POINT ( 'NONE',  ( 0.0000000000000000000, 8.714773038077448000, -0.1000000000000000100 ) ) ;
#2186 = AXIS2_PLACEMENT_3D ( 'NONE', #4368, #10008, #4606 ) ;
#2187 = DIRECTION ( 'NONE',  ( 1.000000000000000000, 0.0000000000000000000, 0.0000000000000000000 ) ) ;
#2188 = CARTESIAN_POINT ( 'NONE',  ( -0.6707149158231057200, 19.21477303807744300, 0.0000000000000000000 ) ) ;
#2189 = CARTESIAN_POINT ( 'NONE',  ( 8.351756600579392400, -20.71477303807744300, -0.1000000000000000100 ) ) ;
#2190 = CARTESIAN_POINT ( 'NONE',  ( -8.171756600579430000, 0.0000000000000000000, -0.1000000000000000100 ) ) ;
#2191 = ORIENTED_EDGE ( 'NONE', *, *, #9794, .T. ) ;
#2192 = LINE ( 'NONE', #6048, #9453 ) ;
#2193 = VERTEX_POINT ( 'NONE', #341 ) ;
#2194 = DIRECTION ( 'NONE',  ( -0.0000000000000000000, -0.0000000000000000000, 1.000000000000000000 ) ) ;
#2195 = PLANE ( 'NONE',  #13276 ) ;
#2196 = EDGE_LOOP ( 'NONE', ( #11709, #5737, #872, #9580 ) ) ;
#2197 = LINE ( 'NONE', #6000, #3893 ) ;
#2198 = CARTESIAN_POINT ( 'NONE',  ( -24.09000000000000000, 0.0000000000000000000, -0.1000000000000000100 ) ) ;
#2199 = FACE_OUTER_BOUND ( 'NONE', #9161, .T. ) ;
#2200 = ORIENTED_EDGE ( 'NONE', *, *, #9961, .F. ) ;
#2201 = DIRECTION ( 'NONE',  ( -0.0000000000000000000, -0.0000000000000000000, 1.000000000000000000 ) ) ;
#2202 = DIRECTION ( 'NONE',  ( 0.0000000000000000000, -1.000000000000000000, 0.0000000000000000000 ) ) ;
#2203 = EDGE_CURVE ( 'NONE', #12143, #6264, #10979, .T. ) ;
#2204 = AXIS2_PLACEMENT_3D ( 'NONE', #4962, #12518, #2837 ) ;
#2205 = ORIENTED_EDGE ( 'NONE', *, *, #5323, .T. ) ;
#2206 = LINE ( 'NONE', #11730, #7799 ) ;
#2207 = EDGE_CURVE ( 'NONE', #11334, #11163, #5200, .T. ) ;
#2208 = DIRECTION ( 'NONE',  ( 1.000000000000000000, 0.0000000000000000000, 0.0000000000000000000 ) ) ;
#2209 = ORIENTED_EDGE ( 'NONE', *, *, #5552, .T. ) ;
#2210 = VERTEX_POINT ( 'NONE', #1521 ) ;
#2211 = LINE ( 'NONE', #8932, #10497 ) ;
#2212 = LINE ( 'NONE', #12446, #13008 ) ;
#2213 = ORIENTED_EDGE ( 'NONE', *, *, #2122, .F. ) ;
#2214 = PLANE ( 'NONE',  #3068 ) ;
#2215 = DIRECTION ( 'NONE',  ( -0.0000000000000000000, -0.0000000000000000000, 1.000000000000000000 ) ) ;
#2216 = ORIENTED_EDGE ( 'NONE', *, *, #950, .F. ) ;
#2217 = CARTESIAN_POINT ( 'NONE',  ( 0.0000000000000000000, 2.714773038077437300, -0.1000000000000000100 ) ) ;
#2218 = CARTESIAN_POINT ( 'NONE',  ( 0.0000000000000000000, 5.714773038077441700, 0.0000000000000000000 ) ) ;
#2219 = ORIENTED_EDGE ( 'NONE', *, *, #8546, .F. ) ;
#2220 = LINE ( 'NONE', #2518, #12849 ) ;
#2221 = EDGE_LOOP ( 'NONE', ( #12379, #8063, #823, #2576 ) ) ;
#2222 = DIRECTION ( 'NONE',  ( 0.0000000000000000000, -1.000000000000000000, 0.0000000000000000000 ) ) ;
#2223 = DIRECTION ( 'NONE',  ( 1.000000000000000000, 0.0000000000000000000, 0.0000000000000000000 ) ) ;
#2224 = VERTEX_POINT ( 'NONE', #2474 ) ;
#2225 = ORIENTED_EDGE ( 'NONE', *, *, #10834, .T. ) ;
#2226 = VECTOR ( 'NONE', #11934, 1000.000000000000000 ) ;
#2227 = LINE ( 'NONE', #13806, #8149 ) ;
#2228 = VERTEX_POINT ( 'NONE', #11120 ) ;
#2229 = EDGE_CURVE ( 'NONE', #13346, #10832, #11983, .T. ) ;
#2230 = CARTESIAN_POINT ( 'NONE',  ( 23.99999999999999300, 15.00000000000000000, -3.000000000000000000 ) ) ;
#2231 = DIRECTION ( 'NONE',  ( -1.000000000000000000, 0.0000000000000000000, -0.0000000000000000000 ) ) ;
#2232 = CARTESIAN_POINT ( 'NONE',  ( 0.8517566005794695600, 1.399206601177470000E-016, 0.0000000000000000000 ) ) ;
#2233 = EDGE_CURVE ( 'NONE', #4494, #10507, #7773, .T. ) ;
#2234 = EDGE_LOOP ( 'NONE', ( #7193, #12271, #11537, #12058 ) ) ;
#2235 = EDGE_CURVE ( 'NONE', #2399, #2015, #12474, .T. ) ;
#2236 = FACE_OUTER_BOUND ( 'NONE', #12209, .T. ) ;
#2237 = ORIENTED_EDGE ( 'NONE', *, *, #5623, .T. ) ;
#2238 = VERTEX_POINT ( 'NONE', #2617 ) ;
#2239 = FACE_OUTER_BOUND ( 'NONE', #322, .T. ) ;
#2240 = EDGE_LOOP ( 'NONE', ( #6866, #8620, #3870, #880 ) ) ;
#2241 = AXIS2_PLACEMENT_3D ( 'NONE', #9051, #8152, #2566 ) ;
#2242 = CARTESIAN_POINT ( 'NONE',  ( 0.8517566005793924000, -19.03477303807744300, 0.0000000000000000000 ) ) ;
#2243 = CARTESIAN_POINT ( 'NONE',  ( 3.936227010132199200, 1.214773038077438000, -0.1000000000000000100 ) ) ;
#2244 = ORIENTED_EDGE ( 'NONE', *, *, #10151, .F. ) ;
#2245 = CARTESIAN_POINT ( 'NONE',  ( 0.0000000000000000000, -25.21477303807744600, -0.1000000000000000100 ) ) ;
#2246 = VERTEX_POINT ( 'NONE', #6720 ) ;
#2247 = VECTOR ( 'NONE', #13792, 1000.000000000000000 ) ;
#2248 = CARTESIAN_POINT ( 'NONE',  ( 0.8517566005793924000, 26.71477303807745000, 0.0000000000000000000 ) ) ;
#2249 = EDGE_LOOP ( 'NONE', ( #7312, #5687 ) ) ;
#2250 = EDGE_CURVE ( 'NONE', #8182, #11334, #13478, .T. ) ;
#2251 = FACE_OUTER_BOUND ( 'NONE', #3410, .T. ) ;
#2252 = EDGE_CURVE ( 'NONE', #11469, #5897, #6737, .T. ) ;
#2253 = EDGE_CURVE ( 'NONE', #7628, #7819, #1995, .T. ) ;
#2254 = VERTEX_POINT ( 'NONE', #9050 ) ;
#2255 = LINE ( 'NONE', #6185, #13391 ) ;
#2256 = ADVANCED_FACE ( 'NONE', ( #9605 ), #5553, .F. ) ;
#2257 = ORIENTED_EDGE ( 'NONE', *, *, #2602, .T. ) ;
#2258 = CARTESIAN_POINT ( 'NONE',  ( 2.667952210561963100E-015, -11.53477303807740600, -0.1000000000000000100 ) ) ;
#2259 = ADVANCED_FACE ( 'NONE', ( #12154 ), #4733, .F. ) ;
#2260 = DIRECTION ( 'NONE',  ( 0.0000000000000000000, -0.0000000000000000000, -1.000000000000000000 ) ) ;
#2261 = ORIENTED_EDGE ( 'NONE', *, *, #9100, .F. ) ;
#2262 = VERTEX_POINT ( 'NONE', #10001 ) ;
#2263 = VERTEX_POINT ( 'NONE', #444 ) ;
#2264 = DIRECTION ( 'NONE',  ( -1.000000000000000000, -1.290716872006524200E-016, 0.0000000000000000000 ) ) ;
#2265 = DIRECTION ( 'NONE',  ( -1.000000000000000000, 0.0000000000000000000, 0.0000000000000000000 ) ) ;
#2266 = CARTESIAN_POINT ( 'NONE',  ( 0.0000000000000000000, -26.71477303807745000, -0.1000000000000000100 ) ) ;
#2267 = LINE ( 'NONE', #6346, #12894 ) ;
#2268 = VECTOR ( 'NONE', #11318, 1000.000000000000000 ) ;
#2269 = ORIENTED_EDGE ( 'NONE', *, *, #4159, .F. ) ;
#2270 = PLANE ( 'NONE',  #6489 ) ;
#2271 = DIRECTION ( 'NONE',  ( 1.000000000000000000, 0.0000000000000000000, 0.0000000000000000000 ) ) ;
#2272 = VECTOR ( 'NONE', #12055, 1000.000000000000000 ) ;
#2273 = ORIENTED_EDGE ( 'NONE', *, *, #4725, .T. ) ;
#2274 = CARTESIAN_POINT ( 'NONE',  ( -40.00000000000000700, -3.854941057726238700E-015, -3.000000000000000000 ) ) ;
#2275 = VECTOR ( 'NONE', #5265, 1000.000000000000000 ) ;
#2276 = EDGE_CURVE ( 'NONE', #5129, #10098, #9273, .T. ) ;
#2277 = CARTESIAN_POINT ( 'NONE',  ( -0.6717566005794314300, -8.670475782496405400E-017, -0.1000000000000000100 ) ) ;
#2278 = ORIENTED_EDGE ( 'NONE', *, *, #11099, .T. ) ;
#2279 = EDGE_LOOP ( 'NONE', ( #10505, #2638, #9471, #1489 ) ) ;
#2280 = LINE ( 'NONE', #9494, #8872 ) ;
#2281 = AXIS2_PLACEMENT_3D ( 'NONE', #3592, #4680, #11203 ) ;
#2282 = DIRECTION ( 'NONE',  ( -0.0000000000000000000, -0.0000000000000000000, 1.000000000000000000 ) ) ;
#2283 = FACE_OUTER_BOUND ( 'NONE', #4872, .T. ) ;
#2284 = CARTESIAN_POINT ( 'NONE',  ( -0.8507149158231057700, 25.03477303807744600, -0.1000000000000000100 ) ) ;
#2285 = CARTESIAN_POINT ( 'NONE',  ( 2.709585573985401300E-015, -11.71477303807740500, -0.1000000000000000100 ) ) ;
#2286 = LINE ( 'NONE', #1278, #10742 ) ;
#2287 = ORIENTED_EDGE ( 'NONE', *, *, #1034, .T. ) ;
#2288 = FACE_OUTER_BOUND ( 'NONE', #3310, .T. ) ;
#2289 = CARTESIAN_POINT ( 'NONE',  ( -0.8517566005794303700, -10.03477303807744500, -0.1000000000000000100 ) ) ;
#2290 = VECTOR ( 'NONE', #9357, 1000.000000000000000 ) ;
#2291 = ORIENTED_EDGE ( 'NONE', *, *, #6107, .T. ) ;
#2292 = ORIENTED_EDGE ( 'NONE', *, *, #13386, .T. ) ;
#2293 = VECTOR ( 'NONE', #5484, 1000.000000000000000 ) ;
#2294 = ORIENTED_EDGE ( 'NONE', *, *, #11197, .T. ) ;
#2295 = DIRECTION ( 'NONE',  ( 1.000000000000000000, 0.0000000000000000000, 0.0000000000000000000 ) ) ;
#2296 = DIRECTION ( 'NONE',  ( 0.0000000000000000000, 1.000000000000000000, -0.0000000000000000000 ) ) ;
#2297 = DIRECTION ( 'NONE',  ( 0.0000000000000000000, -1.000000000000000000, 0.0000000000000000000 ) ) ;
#2298 = CYLINDRICAL_SURFACE ( 'NONE', #2517, 14.49999999999999800 ) ;
#2299 = ORIENTED_EDGE ( 'NONE', *, *, #7345, .T. ) ;
#2300 = EDGE_CURVE ( 'NONE', #995, #2224, #11301, .T. ) ;
#2301 = CARTESIAN_POINT ( 'NONE',  ( 8.351756600579392400, 0.0000000000000000000, -0.1000000000000000100 ) ) ;
#2302 = DIRECTION ( 'NONE',  ( 0.0000000000000000000, -1.000000000000000000, 0.0000000000000000000 ) ) ;
#2303 = CARTESIAN_POINT ( 'NONE',  ( 8.171756600579392700, -14.53477303807744100, -0.1000000000000000100 ) ) ;
#2304 = EDGE_CURVE ( 'NONE', #1221, #4936, #3005, .T. ) ;
#2305 = CARTESIAN_POINT ( 'NONE',  ( 0.7743473150475203000, 1.250508054722739400, -3.000000000000000000 ) ) ;
#2306 = FACE_OUTER_BOUND ( 'NONE', #10432, .T. ) ;
#2307 = DIRECTION ( 'NONE',  ( -0.0000000000000000000, -0.0000000000000000000, 1.000000000000000000 ) ) ;
#2308 = ORIENTED_EDGE ( 'NONE', *, *, #6924, .T. ) ;
#2309 = EDGE_LOOP ( 'NONE', ( #5011, #5466, #12600, #3683 ) ) ;
#2310 = DIRECTION ( 'NONE',  ( 1.000000000000000000, 0.0000000000000000000, 0.0000000000000000000 ) ) ;
#2311 = VECTOR ( 'NONE', #8587, 1000.000000000000000 ) ;
#2312 = DIRECTION ( 'NONE',  ( 0.0000000000000000000, -0.0000000000000000000, -1.000000000000000000 ) ) ;
#2313 = PLANE ( 'NONE',  #6695 ) ;
#2314 = CIRCLE ( 'NONE', #5186, 0.5000000000000000000 ) ;
#2315 = EDGE_CURVE ( 'NONE', #7845, #9362, #5722, .T. ) ;
#2316 = AXIS2_PLACEMENT_3D ( 'NONE', #12421, #9296, #11461 ) ;
#2317 = CARTESIAN_POINT ( 'NONE',  ( 11.85175660057939200, -25.03477303807744600, -0.1000000000000000100 ) ) ;
#2318 = EDGE_CURVE ( 'NONE', #1223, #7249, #5027, .T. ) ;
#2319 = EDGE_LOOP ( 'NONE', ( #5510, #2868, #3139, #11160 ) ) ;
#2320 = CARTESIAN_POINT ( 'NONE',  ( -0.8507149158231057700, 0.0000000000000000000, -0.1000000000000000100 ) ) ;
#2321 = CARTESIAN_POINT ( 'NONE',  ( -4.517018672145639800, 3.142857142858237000, 0.0000000000000000000 ) ) ;
#2322 = DIRECTION ( 'NONE',  ( -0.0000000000000000000, 0.0000000000000000000, 1.000000000000000000 ) ) ;
#2323 = SURFACE_SIDE_STYLE ('',( #4864 ) ) ;
#2324 = VECTOR ( 'NONE', #5210, 1000.000000000000000 ) ;
#2325 = CARTESIAN_POINT ( 'NONE',  ( 0.0000000000000000000, 22.03477303807744300, -0.1000000000000000100 ) ) ;
#2326 = ADVANCED_FACE ( 'NONE', ( #134 ), #12386, .T. ) ;
#2327 = VECTOR ( 'NONE', #9581, 1000.000000000000000 ) ;
#2328 = ORIENTED_EDGE ( 'NONE', *, *, #8640, .F. ) ;
#2329 = ADVANCED_FACE ( 'NONE', ( #8102 ), #530, .T. ) ;
#2330 = ORIENTED_EDGE ( 'NONE', *, *, #13538, .F. ) ;
#2331 = DIRECTION ( 'NONE',  ( -0.0000000000000000000, -0.0000000000000000000, 1.000000000000000000 ) ) ;
#2332 = EDGE_CURVE ( 'NONE', #6264, #11442, #6906, .T. ) ;
#2333 = EDGE_CURVE ( 'NONE', #12236, #7816, #12315, .T. ) ;
#2334 = DIRECTION ( 'NONE',  ( -1.000000000000000000, 0.0000000000000000000, -0.0000000000000000000 ) ) ;
#2335 = DIRECTION ( 'NONE',  ( 1.000000000000000000, 0.0000000000000000000, 0.0000000000000000000 ) ) ;
#2336 = CARTESIAN_POINT ( 'NONE',  ( -8.171756600579430000, -13.21477303807744300, 0.0000000000000000000 ) ) ;
#2337 = DIRECTION ( 'NONE',  ( 1.642730564371980700E-016, -1.000000000000000000, 0.0000000000000000000 ) ) ;
#2338 = ORIENTED_EDGE ( 'NONE', *, *, #146, .F. ) ;
#2339 = LINE ( 'NONE', #12561, #3004 ) ;
#2340 = FACE_BOUND ( 'NONE', #11260, .T. ) ;
#2341 = ORIENTED_EDGE ( 'NONE', *, *, #10737, .F. ) ;
#2342 = CARTESIAN_POINT ( 'NONE',  ( 0.0000000000000000000, -31.41000000000000000, -0.1000000000000000100 ) ) ;
#2343 = CARTESIAN_POINT ( 'NONE',  ( 0.8517566005793924000, 17.71477303807743900, 0.0000000000000000000 ) ) ;
#2344 = DIRECTION ( 'NONE',  ( 0.0000000000000000000, 1.000000000000000000, -0.0000000000000000000 ) ) ;
#2345 = CARTESIAN_POINT ( 'NONE',  ( -8.350714915823104400, 20.71477303807744300, 0.0000000000000000000 ) ) ;
#2346 = EDGE_LOOP ( 'NONE', ( #4940, #8688, #1334, #11187 ) ) ;
#2347 = DIRECTION ( 'NONE',  ( 0.0000000000000000000, 0.0000000000000000000, 1.000000000000000000 ) ) ;
#2348 = VECTOR ( 'NONE', #7627, 1000.000000000000000 ) ;
#2349 = LINE ( 'NONE', #10982, #11313 ) ;
#2350 = ORIENTED_EDGE ( 'NONE', *, *, #3697, .T. ) ;
#2351 = CARTESIAN_POINT ( 'NONE',  ( 0.0000000000000000000, 0.9999999999999956700, -3.000000000000000000 ) ) ;
#2352 = EDGE_CURVE ( 'NONE', #8696, #4554, #5367, .T. ) ;
#2353 = DIRECTION ( 'NONE',  ( -0.0000000000000000000, -0.0000000000000000000, 1.000000000000000000 ) ) ;
#2354 = EDGE_CURVE ( 'NONE', #13378, #8111, #11620, .T. ) ;
#2355 = AXIS2_PLACEMENT_3D ( 'NONE', #6932, #308, #8045 ) ;
#2356 = DIRECTION ( 'NONE',  ( 0.0000000000000000000, 0.0000000000000000000, 1.000000000000000000 ) ) ;
#2357 = VERTEX_POINT ( 'NONE', #7055 ) ;
#2358 = VECTOR ( 'NONE', #6286, 1000.000000000000000 ) ;
#2359 = ORIENTED_EDGE ( 'NONE', *, *, #9117, .T. ) ;
#2360 = FACE_OUTER_BOUND ( 'NONE', #4976, .T. ) ;
#2361 = LINE ( 'NONE', #11119, #9285 ) ;
#2362 = CARTESIAN_POINT ( 'NONE',  ( -9.850714915823104400, 0.0000000000000000000, 0.0000000000000000000 ) ) ;
#2363 = ORIENTED_EDGE ( 'NONE', *, *, #12208, .T. ) ;
#2364 = DIRECTION ( 'NONE',  ( 0.0000000000000000000, 0.0000000000000000000, 1.000000000000000000 ) ) ;
#2365 = DIRECTION ( 'NONE',  ( 1.000000000000000000, 2.312964634635457500E-016, 0.0000000000000000000 ) ) ;
#2366 = ORIENTED_EDGE ( 'NONE', *, *, #387, .T. ) ;
#2367 = LINE ( 'NONE', #3040, #1676 ) ;
#2368 = EDGE_LOOP ( 'NONE', ( #5730, #2750, #12940, #8732 ) ) ;
#2369 = FACE_BOUND ( 'NONE', #86, .T. ) ;
#2370 = AXIS2_PLACEMENT_3D ( 'NONE', #8812, #8769, #5503 ) ;
#2371 = LINE ( 'NONE', #9516, #6414 ) ;
#2372 = ORIENTED_EDGE ( 'NONE', *, *, #13085, .F. ) ;
#2373 = DIRECTION ( 'NONE',  ( 1.290716872006556200E-016, -1.000000000000000000, 0.0000000000000000000 ) ) ;
#2374 = CARTESIAN_POINT ( 'NONE',  ( 9.851756600579390600, -22.03477303807744300, 0.0000000000000000000 ) ) ;
#2375 = ORIENTED_EDGE ( 'NONE', *, *, #3574, .F. ) ;
#2376 = CARTESIAN_POINT ( 'NONE',  ( 0.09104168475664696500, 0.9999999999999956700, 0.0000000000000000000 ) ) ;
#2377 = ORIENTED_EDGE ( 'NONE', *, *, #660, .T. ) ;
#2378 = PLANE ( 'NONE',  #5776 ) ;
#2379 = DIRECTION ( 'NONE',  ( -1.000000000000000000, -1.290716872006552300E-016, 0.0000000000000000000 ) ) ;
#2380 = EDGE_LOOP ( 'NONE', ( #12790, #13998, #4988, #7881 ) ) ;
#2381 = EDGE_LOOP ( 'NONE', ( #5775, #1095, #166, #2634 ) ) ;
#2382 = LINE ( 'NONE', #6583, #2226 ) ;
#2383 = LINE ( 'NONE', #3260, #3743 ) ;
#2384 = EDGE_LOOP ( 'NONE', ( #3444, #9622, #10527, #2484 ) ) ;
#2385 = CARTESIAN_POINT ( 'NONE',  ( -11.35175660057943100, -4.034773038077443800, -0.1000000000000000100 ) ) ;
#2386 = ADVANCED_FACE ( 'NONE', ( #3185, #7760, #5541, #2168, #2340, #13972, #4364, #2506, #9434 ), #1649, .F. ) ;
#2387 = DIRECTION ( 'NONE',  ( -2.312964634635743000E-016, 1.000000000000000000, 0.0000000000000000000 ) ) ;
#2388 = DIRECTION ( 'NONE',  ( 1.000000000000000000, 0.0000000000000000000, 0.0000000000000000000 ) ) ;
#2389 = EDGE_CURVE ( 'NONE', #10803, #1800, #10619, .T. ) ;
#2390 = ORIENTED_EDGE ( 'NONE', *, *, #13843, .T. ) ;
#2391 = ADVANCED_FACE ( 'NONE', ( #11791 ), #5958, .T. ) ;
#2392 = EDGE_CURVE ( 'NONE', #10659, #10872, #3693, .T. ) ;
#2393 = CARTESIAN_POINT ( 'NONE',  ( -11.35175660057943100, 0.0000000000000000000, -0.1000000000000000100 ) ) ;
#2394 = ORIENTED_EDGE ( 'NONE', *, *, #8342, .T. ) ;
#2395 = VECTOR ( 'NONE', #2479, 1000.000000000000000 ) ;
#2396 = CARTESIAN_POINT ( 'NONE',  ( -0.6707149158221811200, 0.0000000000000000000, 0.0000000000000000000 ) ) ;
#2397 = CARTESIAN_POINT ( 'NONE',  ( -0.0000000000000000000, -19.03477303807744300, 0.0000000000000000000 ) ) ;
#2398 = CARTESIAN_POINT ( 'NONE',  ( -40.00000000000000700, -36.00000000000000000, -3.000000000000000000 ) ) ;
#2399 = VERTEX_POINT ( 'NONE', #6046 ) ;
#2400 = ORIENTED_EDGE ( 'NONE', *, *, #1401, .T. ) ;
#2401 = FACE_OUTER_BOUND ( 'NONE', #10019, .T. ) ;
#2402 = ORIENTED_EDGE ( 'NONE', *, *, #5836, .F. ) ;
#2403 = ORIENTED_EDGE ( 'NONE', *, *, #2410, .F. ) ;
#2404 = DIRECTION ( 'NONE',  ( 0.0000000000000000000, 0.0000000000000000000, -1.000000000000000000 ) ) ;
#2405 = DIRECTION ( 'NONE',  ( 1.290716872006552300E-016, -1.000000000000000000, 0.0000000000000000000 ) ) ;
#2406 = ORIENTED_EDGE ( 'NONE', *, *, #435, .F. ) ;
#2407 = VECTOR ( 'NONE', #13904, 1000.000000000000000 ) ;
#2408 = CARTESIAN_POINT ( 'NONE',  ( -0.6707149158231057200, 0.0000000000000000000, -0.1000000000000000100 ) ) ;
#2409 = CARTESIAN_POINT ( 'NONE',  ( -8.351756600579426100, -16.03477303807743900, 0.0000000000000000000 ) ) ;
#2410 = EDGE_CURVE ( 'NONE', #7377, #7584, #11138, .T. ) ;
#2411 = CARTESIAN_POINT ( 'NONE',  ( 0.6717566005793898000, 8.670475782495849500E-017, -0.1000000000000000100 ) ) ;
#2412 = VERTEX_POINT ( 'NONE', #9318 ) ;
#2413 = ORIENTED_EDGE ( 'NONE', *, *, #10009, .F. ) ;
#2414 = CARTESIAN_POINT ( 'NONE',  ( -8.351756600579429700, 0.0000000000000000000, -0.1000000000000000100 ) ) ;
#2416 = CARTESIAN_POINT ( 'NONE',  ( 0.8517566005784673600, -13.03477303807744300, -0.1000000000000000100 ) ) ;
#2415 = VECTOR ( 'NONE', #9815, 1000.000000000000000 ) ;
#2417 = EDGE_CURVE ( 'NONE', #5932, #2833, #10788, .T. ) ;
#2418 = ORIENTED_EDGE ( 'NONE', *, *, #989, .T. ) ;
#2419 = DIRECTION ( 'NONE',  ( -0.0000000000000000000, -0.0000000000000000000, 1.000000000000000000 ) ) ;
#2420 = ORIENTED_EDGE ( 'NONE', *, *, #12458, .T. ) ;
#2421 = LINE ( 'NONE', #12592, #11381 ) ;
#2422 = AXIS2_PLACEMENT_3D ( 'NONE', #6252, #8439, #10613 ) ;
#2423 = EDGE_LOOP ( 'NONE', ( #4824, #13019, #2155, #7271 ) ) ;
#2424 = DIRECTION ( 'NONE',  ( -1.000000000000000000, -1.642730564371974000E-016, 0.0000000000000000000 ) ) ;
#2425 = CARTESIAN_POINT ( 'NONE',  ( 0.8517566005794741100, -28.03477303807744600, -0.1000000000000000100 ) ) ;
#2427 = ORIENTED_EDGE ( 'NONE', *, *, #7750, .F. ) ;
#2426 = CARTESIAN_POINT ( 'NONE',  ( 0.0000000000000000000, 22.21477303807744300, -0.1000000000000000100 ) ) ;
#2428 = DIRECTION ( 'NONE',  ( -0.0000000000000000000, -0.0000000000000000000, 1.000000000000000000 ) ) ;
#2429 = VECTOR ( 'NONE', #6864, 1000.000000000000000 ) ;
#2430 = ORIENTED_EDGE ( 'NONE', *, *, #1130, .F. ) ;
#2431 = DIRECTION ( 'NONE',  ( 1.642730564371980700E-016, -1.000000000000000000, 0.0000000000000000000 ) ) ;
#2432 = DIRECTION ( 'NONE',  ( 0.0000000000000000000, 0.0000000000000000000, -1.000000000000000000 ) ) ;
#2433 = AXIS2_PLACEMENT_3D ( 'NONE', #3823, #12413, #6024 ) ;
#2434 = DIRECTION ( 'NONE',  ( 1.000000000000000000, 0.0000000000000000000, 0.0000000000000000000 ) ) ;
#2435 = VERTEX_POINT ( 'NONE', #13418 ) ;
#2436 = ORIENTED_EDGE ( 'NONE', *, *, #9944, .F. ) ;
#2437 = VECTOR ( 'NONE', #8416, 1000.000000000000000 ) ;
#2438 = EDGE_CURVE ( 'NONE', #11651, #10045, #9106, .T. ) ;
#2439 = EDGE_CURVE ( 'NONE', #5772, #2511, #13797, .T. ) ;
#2440 = CARTESIAN_POINT ( 'NONE',  ( 14.35175660057939200, 0.0000000000000000000, -0.1000000000000000100 ) ) ;
#2441 = VECTOR ( 'NONE', #955, 1000.000000000000000 ) ;
#2442 = VECTOR ( 'NONE', #12810, 1000.000000000000000 ) ;
#2443 = DIRECTION ( 'NONE',  ( 0.0000000000000000000, -0.0000000000000000000, -1.000000000000000000 ) ) ;
#2444 = ORIENTED_EDGE ( 'NONE', *, *, #13363, .T. ) ;
#2445 = DIRECTION ( 'NONE',  ( 0.0000000000000000000, 0.0000000000000000000, 1.000000000000000000 ) ) ;
#2446 = VECTOR ( 'NONE', #9504, 1000.000000000000000 ) ;
#2447 = ORIENTED_EDGE ( 'NONE', *, *, #8501, .T. ) ;
#2448 = CARTESIAN_POINT ( 'NONE',  ( -0.6707149158231057200, 25.21477303807744600, -0.1000000000000000100 ) ) ;
#2449 = VECTOR ( 'NONE', #11646, 1000.000000000000000 ) ;
#2450 = DIRECTION ( 'NONE',  ( 1.000000000000000000, 0.0000000000000000000, 0.0000000000000000000 ) ) ;
#2451 = EDGE_LOOP ( 'NONE', ( #1687, #9294, #2920, #2072 ) ) ;
#2452 = ORIENTED_EDGE ( 'NONE', *, *, #3947, .T. ) ;
#2453 = VECTOR ( 'NONE', #7821, 1000.000000000000000 ) ;
#2454 = FACE_OUTER_BOUND ( 'NONE', #10227, .T. ) ;
#2455 = VERTEX_POINT ( 'NONE', #479 ) ;
#2456 = DIRECTION ( 'NONE',  ( -1.000000000000000000, -2.312964634635743000E-016, 0.0000000000000000000 ) ) ;
#2457 = EDGE_CURVE ( 'NONE', #7134, #9484, #8595, .T. ) ;
#2458 = CARTESIAN_POINT ( 'NONE',  ( 0.6717566005793923500, -16.21477303807743900, 0.0000000000000000000 ) ) ;
#2459 = CARTESIAN_POINT ( 'NONE',  ( 0.0000000000000000000, -25.21477303807744600, 0.0000000000000000000 ) ) ;
#2460 = AXIS2_PLACEMENT_3D ( 'NONE', #2285, #9849, #5530 ) ;
#2461 = LINE ( 'NONE', #5333, #5489 ) ;
#2462 = CARTESIAN_POINT ( 'NONE',  ( -24.09000000000000000, -29.49972068696497000, -0.1000000000000000100 ) ) ;
#2463 = ORIENTED_EDGE ( 'NONE', *, *, #5906, .T. ) ;
#2464 = ORIENTED_EDGE ( 'NONE', *, *, #1692, .T. ) ;
#2465 = CARTESIAN_POINT ( 'NONE',  ( -4.350714915823106200, 7.034773038077446500, 0.0000000000000000000 ) ) ;
#2466 = ADVANCED_FACE ( 'NONE', ( #306 ), #9411, .F. ) ;
#2467 = ORIENTED_EDGE ( 'NONE', *, *, #1989, .T. ) ;
#2468 = ADVANCED_FACE ( 'NONE', ( #1829 ), #1487, .F. ) ;
#2469 = CIRCLE ( 'NONE', #5499, 1.500000000000000000 ) ;
#2470 = EDGE_LOOP ( 'NONE', ( #1750, #895, #9603, #5051 ) ) ;
#2471 = CARTESIAN_POINT ( 'NONE',  ( 11.85175660057939200, 0.0000000000000000000, -0.1000000000000000100 ) ) ;
#2472 = FACE_OUTER_BOUND ( 'NONE', #439, .T. ) ;
#2473 = DIRECTION ( 'NONE',  ( -1.734723475976807100E-016, 1.000000000000000000, 0.0000000000000000000 ) ) ;
#2474 = CARTESIAN_POINT ( 'NONE',  ( -11.67071491582310500, 26.53477303807745000, 0.0000000000000000000 ) ) ;
#2475 = CARTESIAN_POINT ( 'NONE',  ( -4.171756600579373100, 0.0000000000000000000, -0.1000000000000000100 ) ) ;
#2476 = ORIENTED_EDGE ( 'NONE', *, *, #2792, .F. ) ;
#2477 = EDGE_CURVE ( 'NONE', #13562, #6618, #13307, .T. ) ;
#2478 = AXIS2_PLACEMENT_3D ( 'NONE', #1472, #9090, #11221 ) ;
#2479 = DIRECTION ( 'NONE',  ( 0.0000000000000000000, 1.000000000000000000, -0.0000000000000000000 ) ) ;
#2480 = DIRECTION ( 'NONE',  ( 0.0000000000000000000, 1.000000000000000000, 0.0000000000000000000 ) ) ;
#2481 = DIRECTION ( 'NONE',  ( 0.0000000000000000000, -0.0000000000000000000, 1.000000000000000000 ) ) ;
#2482 = EDGE_CURVE ( 'NONE', #10821, #2547, #10461, .T. ) ;
#2483 = CARTESIAN_POINT ( 'NONE',  ( 23.90999999999999300, 29.49972068696497000, 0.0000000000000000000 ) ) ;
#2484 = ORIENTED_EDGE ( 'NONE', *, *, #11295, .T. ) ;
#2485 = CARTESIAN_POINT ( 'NONE',  ( 11.17175660057939300, -4.214773038077441700, -0.1000000000000000100 ) ) ;
#2486 = VECTOR ( 'NONE', #3052, 1000.000000000000000 ) ;
#2487 = LINE ( 'NONE', #9208, #10278 ) ;
#2488 = DIRECTION ( 'NONE',  ( 1.000000000000000000, 0.0000000000000000000, 0.0000000000000000000 ) ) ;
#2489 = ORIENTED_EDGE ( 'NONE', *, *, #4564, .T. ) ;
#2490 = DIRECTION ( 'NONE',  ( -0.0000000000000000000, 0.0000000000000000000, 1.000000000000000000 ) ) ;
#2491 = DIRECTION ( 'NONE',  ( 0.0000000000000000000, -0.0000000000000000000, -1.000000000000000000 ) ) ;
#2492 = EDGE_CURVE ( 'NONE', #10907, #10518, #8765, .T. ) ;
#2493 = DIRECTION ( 'NONE',  ( 0.0000000000000000000, 1.000000000000000000, 0.0000000000000000000 ) ) ;
#2494 = VERTEX_POINT ( 'NONE', #10547 ) ;
#2495 = LINE ( 'NONE', #4759, #12956 ) ;
#2496 = EDGE_CURVE ( 'NONE', #3759, #9889, #7246, .T. ) ;
#2497 = LINE ( 'NONE', #2459, #7575 ) ;
#2498 = VERTEX_POINT ( 'NONE', #1847 ) ;
#2499 = CARTESIAN_POINT ( 'NONE',  ( 34.99999999999999300, 30.99999999999999600, 0.0000000000000000000 ) ) ;
#2500 = CARTESIAN_POINT ( 'NONE',  ( 0.08999999999999999700, -1.500000000000004000, 0.0000000000000000000 ) ) ;
#2501 = DIRECTION ( 'NONE',  ( 1.000000000000000000, 0.0000000000000000000, 0.0000000000000000000 ) ) ;
#2502 = PLANE ( 'NONE',  #4865 ) ;
#2503 = CARTESIAN_POINT ( 'NONE',  ( -15.35071491582310600, 31.41000000000000700, -0.1000000000000000100 ) ) ;
#2504 = ORIENTED_EDGE ( 'NONE', *, *, #8565, .F. ) ;
#2505 = VECTOR ( 'NONE', #4901, 1000.000000000000000 ) ;
#2506 = FACE_BOUND ( 'NONE', #7731, .T. ) ;
#2507 = ORIENTED_EDGE ( 'NONE', *, *, #11630, .F. ) ;
#2508 = DIRECTION ( 'NONE',  ( -0.0000000000000000000, 0.0000000000000000000, 1.000000000000000000 ) ) ;
#2509 = EDGE_CURVE ( 'NONE', #11035, #8850, #11458, .T. ) ;
#2510 = EDGE_CURVE ( 'NONE', #13632, #9655, #4857, .T. ) ;
#2511 = VERTEX_POINT ( 'NONE', #6279 ) ;
#2512 = CARTESIAN_POINT ( 'NONE',  ( 4.517539514526743200, -3.142857142856857200, -3.000000000000000000 ) ) ;
#2513 = EDGE_CURVE ( 'NONE', #911, #9033, #6221, .T. ) ;
#2514 = DIRECTION ( 'NONE',  ( -0.0000000000000000000, -0.0000000000000000000, 1.000000000000000000 ) ) ;
#2515 = CARTESIAN_POINT ( 'NONE',  ( 2.362640878790383900E-015, -10.21477303807744600, -0.1000000000000000100 ) ) ;
#2516 = DIRECTION ( 'NONE',  ( -0.0000000000000000000, -0.0000000000000000000, 1.000000000000000000 ) ) ;
#2517 = AXIS2_PLACEMENT_3D ( 'NONE', #3124, #10773, #11950 ) ;
#2518 = CARTESIAN_POINT ( 'NONE',  ( 0.8517566005793921800, -14.71477303807744300, -0.1000000000000000100 ) ) ;
#2519 = PLANE ( 'NONE',  #3611 ) ;
#2520 = VERTEX_POINT ( 'NONE', #11615 ) ;
#2521 = LINE ( 'NONE', #11891, #6747 ) ;
#2522 = PLANE ( 'NONE',  #468 ) ;
#2523 = LINE ( 'NONE', #3446, #1337 ) ;
#2524 = ORIENTED_EDGE ( 'NONE', *, *, #1696, .T. ) ;
#2525 = DIRECTION ( 'NONE',  ( -1.000000000000000000, 0.0000000000000000000, 0.0000000000000000000 ) ) ;
#2526 = ADVANCED_FACE ( 'NONE', ( #4704 ), #9449, .T. ) ;
#2527 = DIRECTION ( 'NONE',  ( 0.0000000000000000000, 1.000000000000000000, -0.0000000000000000000 ) ) ;
#2528 = ORIENTED_EDGE ( 'NONE', *, *, #9859, .F. ) ;
#2529 = ADVANCED_FACE ( 'NONE', ( #813 ), #900, .F. ) ;
#2530 = LINE ( 'NONE', #10373, #5743 ) ;
#2531 = CARTESIAN_POINT ( 'NONE',  ( -0.8517566005794297000, -14.71477303807744100, 0.0000000000000000000 ) ) ;
#2532 = CARTESIAN_POINT ( 'NONE',  ( -9.170714915823106500, 0.0000000000000000000, 0.0000000000000000000 ) ) ;
#2533 = DIRECTION ( 'NONE',  ( 0.0000000000000000000, -1.000000000000000000, 0.0000000000000000000 ) ) ;
#2534 = ORIENTED_EDGE ( 'NONE', *, *, #8501, .F. ) ;
#2535 = LINE ( 'NONE', #10306, #13657 ) ;
#2536 = CARTESIAN_POINT ( 'NONE',  ( 0.8517566005793897300, 1.399206601177340800E-016, -0.1000000000000000100 ) ) ;
#2537 = VECTOR ( 'NONE', #8922, 1000.000000000000000 ) ;
#2538 = EDGE_CURVE ( 'NONE', #3420, #382, #10968, .T. ) ;
#2539 = EDGE_LOOP ( 'NONE', ( #9995, #10092, #9506, #11696 ) ) ;
#2540 = AXIS2_PLACEMENT_3D ( 'NONE', #6381, #994, #2096 ) ;
#2541 = VERTEX_POINT ( 'NONE', #7199 ) ;
#2542 = CARTESIAN_POINT ( 'NONE',  ( 0.8517566005793924000, 23.71477303807744600, 0.0000000000000000000 ) ) ;
#2543 = CARTESIAN_POINT ( 'NONE',  ( -0.6707149158221811200, 13.21477303807744100, -0.1000000000000000100 ) ) ;
#2544 = ORIENTED_EDGE ( 'NONE', *, *, #8059, .T. ) ;
#2545 = LINE ( 'NONE', #8727, #12999 ) ;
#2546 = DIRECTION ( 'NONE',  ( 0.0000000000000000000, 0.0000000000000000000, -1.000000000000000000 ) ) ;
#2547 = VERTEX_POINT ( 'NONE', #807 ) ;
#2548 = ORIENTED_EDGE ( 'NONE', *, *, #1478, .T. ) ;
#2549 = FACE_OUTER_BOUND ( 'NONE', #2234, .T. ) ;
#2550 = FACE_OUTER_BOUND ( 'NONE', #2731, .T. ) ;
#2551 = ORIENTED_EDGE ( 'NONE', *, *, #3697, .F. ) ;
#2552 = CARTESIAN_POINT ( 'NONE',  ( 0.0000000000000000000, 25.03477303807744600, -0.1000000000000000100 ) ) ;
#2553 = ORIENTED_EDGE ( 'NONE', *, *, #7957, .F. ) ;
#2554 = EDGE_CURVE ( 'NONE', #6893, #12013, #475, .T. ) ;
#2555 = AXIS2_PLACEMENT_3D ( 'NONE', #12297, #10186, #2615 ) ;
#2556 = VERTEX_POINT ( 'NONE', #12610 ) ;
#2557 = VECTOR ( 'NONE', #13233, 1000.000000000000000 ) ;
#2558 = EDGE_CURVE ( 'NONE', #13678, #4798, #7070, .T. ) ;
#2559 = ORIENTED_EDGE ( 'NONE', *, *, #11624, .F. ) ;
#2560 = ORIENTED_EDGE ( 'NONE', *, *, #8950, .T. ) ;
#2561 = VERTEX_POINT ( 'NONE', #5000 ) ;
#2562 = VECTOR ( 'NONE', #9819, 1000.000000000000000 ) ;
#2563 = FACE_OUTER_BOUND ( 'NONE', #11084, .T. ) ;
#2564 = DIRECTION ( 'NONE',  ( -1.000000000000000000, -1.734723475976807100E-016, 0.0000000000000000000 ) ) ;
#2565 = ORIENTED_EDGE ( 'NONE', *, *, #4011, .T. ) ;
#2566 = DIRECTION ( 'NONE',  ( 0.0000000000000000000, 0.0000000000000000000, -1.000000000000000000 ) ) ;
#2567 = CARTESIAN_POINT ( 'NONE',  ( -24.09000000000000000, 0.0000000000000000000, 0.0000000000000000000 ) ) ;
#2568 = VERTEX_POINT ( 'NONE', #35 ) ;
#2569 = LINE ( 'NONE', #3954, #6112 ) ;
#2570 = CARTESIAN_POINT ( 'NONE',  ( -0.8507149158231057700, 0.0000000000000000000, -0.1000000000000000100 ) ) ;
#2571 = CARTESIAN_POINT ( 'NONE',  ( -0.6717566005794316500, -8.670475782496389400E-017, -0.1000000000000000100 ) ) ;
#2572 = VECTOR ( 'NONE', #6386, 1000.000000000000000 ) ;
#2573 = ORIENTED_EDGE ( 'NONE', *, *, #12888, .T. ) ;
#2574 = EDGE_LOOP ( 'NONE', ( #4147, #5193, #862, #7174 ) ) ;
#2575 = VECTOR ( 'NONE', #10147, 1000.000000000000000 ) ;
#2576 = ORIENTED_EDGE ( 'NONE', *, *, #10862, .T. ) ;
#2577 = ORIENTED_EDGE ( 'NONE', *, *, #244, .T. ) ;
#2578 = EDGE_CURVE ( 'NONE', #9513, #4124, #8583, .T. ) ;
#2579 = AXIS2_PLACEMENT_3D ( 'NONE', #806, #8380, #12609 ) ;
#2580 = DIRECTION ( 'NONE',  ( -0.0000000000000000000, -0.0000000000000000000, 1.000000000000000000 ) ) ;
#2581 = EDGE_CURVE ( 'NONE', #3812, #1624, #13963, .T. ) ;
#2582 = CARTESIAN_POINT ( 'NONE',  ( 0.6717566005793923500, 28.21477303807745000, -0.1000000000000000100 ) ) ;
#2583 = VERTEX_POINT ( 'NONE', #1023 ) ;
#2584 = LINE ( 'NONE', #13603, #13223 ) ;
#2585 = AXIS2_PLACEMENT_3D ( 'NONE', #1528, #13460, #6402 ) ;
#2586 = CARTESIAN_POINT ( 'NONE',  ( 0.0000000000000000000, 26.71477303807745000, -0.1000000000000000100 ) ) ;
#2587 = VECTOR ( 'NONE', #13507, 1000.000000000000000 ) ;
#2588 = VERTEX_POINT ( 'NONE', #8703 ) ;
#2589 = CARTESIAN_POINT ( 'NONE',  ( -0.0000000000000000000, 4.034773038077442000, 0.0000000000000000000 ) ) ;
#2590 = LINE ( 'NONE', #11463, #8347 ) ;
#2591 = VERTEX_POINT ( 'NONE', #6367 ) ;
#2592 = DIRECTION ( 'NONE',  ( -0.0000000000000000000, 0.0000000000000000000, 1.000000000000000000 ) ) ;
#2593 = DIRECTION ( 'NONE',  ( 0.0000000000000000000, -1.000000000000000000, 0.0000000000000000000 ) ) ;
#2594 = ORIENTED_EDGE ( 'NONE', *, *, #44, .T. ) ;
#2595 = ORIENTED_EDGE ( 'NONE', *, *, #5852, .F. ) ;
#2596 = ORIENTED_EDGE ( 'NONE', *, *, #9675, .T. ) ;
#2597 = EDGE_CURVE ( 'NONE', #9380, #12848, #10449, .T. ) ;
#2598 = CARTESIAN_POINT ( 'NONE',  ( -15.35175660057951100, -31.40999999999999300, -0.1000000000000000100 ) ) ;
#2599 = PRODUCT_CONTEXT ( 'NONE', #40, 'mechanical' ) ;
#2600 = LINE ( 'NONE', #11626, #12570 ) ;
#2601 = DIRECTION ( 'NONE',  ( 1.000000000000000000, 2.833114559060927000E-014, 0.0000000000000000000 ) ) ;
#2602 = EDGE_CURVE ( 'NONE', #5390, #12405, #10780, .T. ) ;
#2603 = ADVANCED_FACE ( 'NONE', ( #5014 ), #4206, .F. ) ;
#2604 = CYLINDRICAL_SURFACE ( 'NONE', #6238, 1.500000000000001300 ) ;
#2605 = EDGE_LOOP ( 'NONE', ( #2851, #2184, #3749, #3756 ) ) ;
#2606 = ADVANCED_FACE ( 'NONE', ( #11606 ), #12830, .F. ) ;
#2607 = VECTOR ( 'NONE', #6471, 1000.000000000000000 ) ;
#2608 = AXIS2_PLACEMENT_3D ( 'NONE', #10905, #1197, #7795 ) ;
#2609 = ORIENTED_EDGE ( 'NONE', *, *, #7388, .F. ) ;
#2610 = LINE ( 'NONE', #2397, #11391 ) ;
#2611 = ORIENTED_EDGE ( 'NONE', *, *, #7297, .T. ) ;
#2612 = ORIENTED_EDGE ( 'NONE', *, *, #221, .T. ) ;
#2613 = LINE ( 'NONE', #3015, #2437 ) ;
#2614 = AXIS2_PLACEMENT_3D ( 'NONE', #10504, #13735, #2885 ) ;
#2615 = DIRECTION ( 'NONE',  ( 0.0000000000000000000, 0.0000000000000000000, -1.000000000000000000 ) ) ;
#2616 = CARTESIAN_POINT ( 'NONE',  ( -4.170714915823106500, 7.214773038077446200, 0.0000000000000000000 ) ) ;
#2617 = CARTESIAN_POINT ( 'NONE',  ( 9.351756600579392400, -8.714773038077448000, -0.1000000000000000100 ) ) ;
#2618 = DIRECTION ( 'NONE',  ( 0.0000000000000000000, 0.0000000000000000000, -1.000000000000000000 ) ) ;
#2619 = VECTOR ( 'NONE', #9015, 1000.000000000000000 ) ;
#2620 = VECTOR ( 'NONE', #9156, 1000.000000000000000 ) ;
#2621 = VERTEX_POINT ( 'NONE', #9693 ) ;
#2622 = CARTESIAN_POINT ( 'NONE',  ( -0.08999999999999419600, 0.0000000000000000000, -0.1000000000000000100 ) ) ;
#2624 = CARTESIAN_POINT ( 'NONE',  ( 38.49999999999999300, -15.00000000000000000, -3.000000000000000000 ) ) ;
#2623 = LINE ( 'NONE', #7742, #8038 ) ;
#2625 = ADVANCED_FACE ( 'NONE', ( #11776 ), #11124, .F. ) ;
#2626 = AXIS2_PLACEMENT_3D ( 'NONE', #11840, #7561, #5220 ) ;
#2627 = EDGE_CURVE ( 'NONE', #8816, #7360, #9956, .T. ) ;
#2628 = FACE_OUTER_BOUND ( 'NONE', #6456, .T. ) ;
#2629 = EDGE_CURVE ( 'NONE', #3441, #10351, #11445, .T. ) ;
#2630 = VERTEX_POINT ( 'NONE', #5280 ) ;
#2631 = ORIENTED_EDGE ( 'NONE', *, *, #6950, .F. ) ;
#2632 = FACE_OUTER_BOUND ( 'NONE', #7172, .T. ) ;
#2633 = AXIS2_PLACEMENT_3D ( 'NONE', #7385, #11760, #5284 ) ;
#2634 = ORIENTED_EDGE ( 'NONE', *, *, #8973, .T. ) ;
#2635 = CARTESIAN_POINT ( 'NONE',  ( 0.0000000000000000000, 16.21477303807743900, -0.1000000000000000100 ) ) ;
#2636 = FACE_OUTER_BOUND ( 'NONE', #5135, .T. ) ;
#2637 = DIRECTION ( 'NONE',  ( 1.000000000000000000, 0.0000000000000000000, 0.0000000000000000000 ) ) ;
#2638 = ORIENTED_EDGE ( 'NONE', *, *, #9261, .T. ) ;
#2639 = DIRECTION ( 'NONE',  ( -0.0000000000000000000, -0.0000000000000000000, 1.000000000000000000 ) ) ;
#2640 = DIRECTION ( 'NONE',  ( 0.0000000000000000000, 0.0000000000000000000, -1.000000000000000000 ) ) ;
#2641 = VECTOR ( 'NONE', #13227, 1000.000000000000000 ) ;
#2642 = CARTESIAN_POINT ( 'NONE',  ( 9.851756600579390600, 0.0000000000000000000, -0.1000000000000000100 ) ) ;
#2643 = ORIENTED_EDGE ( 'NONE', *, *, #10859, .F. ) ;
#2644 = ORIENTED_EDGE ( 'NONE', *, *, #9535, .F. ) ;
#2645 = CARTESIAN_POINT ( 'NONE',  ( 11.35175660057939200, 0.0000000000000000000, -0.1000000000000000100 ) ) ;
#2646 = VECTOR ( 'NONE', #7330, 1000.000000000000000 ) ;
#2647 = CARTESIAN_POINT ( 'NONE',  ( -11.67071491582310500, 26.53477303807745000, -0.1000000000000000100 ) ) ;
#2648 = DIRECTION ( 'NONE',  ( 0.0000000000000000000, -1.000000000000000000, 0.0000000000000000000 ) ) ;
#2649 = PLANE ( 'NONE',  #11839 ) ;
#2650 = VECTOR ( 'NONE', #3193, 1000.000000000000000 ) ;
#2651 = ORIENTED_EDGE ( 'NONE', *, *, #9071, .T. ) ;
#2652 = DIRECTION ( 'NONE',  ( 0.0000000000000000000, 1.000000000000000000, -0.0000000000000000000 ) ) ;
#2653 = DIRECTION ( 'NONE',  ( -1.000000000000000000, 0.0000000000000000000, 0.0000000000000000000 ) ) ;
#2654 = CARTESIAN_POINT ( 'NONE',  ( 0.6717566005793923500, 26.53477303807745000, -0.1000000000000000100 ) ) ;
#2655 = VECTOR ( 'NONE', #9158, 1000.000000000000000 ) ;
#2656 = VECTOR ( 'NONE', #8543, 1000.000000000000000 ) ;
#2657 = ORIENTED_EDGE ( 'NONE', *, *, #48, .F. ) ;
#2658 = EDGE_CURVE ( 'NONE', #11151, #5812, #10124, .T. ) ;
#2659 = AXIS2_PLACEMENT_3D ( 'NONE', #7566, #11847, #10686 ) ;
#2660 = PLANE ( 'NONE',  #11304 ) ;
#2661 = CARTESIAN_POINT ( 'NONE',  ( -8.350714915823104400, 20.71477303807744300, -0.1000000000000000100 ) ) ;
#2662 = DIRECTION ( 'NONE',  ( 1.000000000000000000, 1.734723475976786900E-016, 0.0000000000000000000 ) ) ;
#2663 = EDGE_CURVE ( 'NONE', #12190, #13897, #1312, .T. ) ;
#2664 = ORIENTED_EDGE ( 'NONE', *, *, #12933, .F. ) ;
#2665 = ADVANCED_FACE ( 'NONE', ( #7928 ), #14006, .T. ) ;
#2666 = ADVANCED_FACE ( 'NONE', ( #1476 ), #1081, .T. ) ;
#2667 = ORIENTED_EDGE ( 'NONE', *, *, #9652, .T. ) ;
#2668 = VECTOR ( 'NONE', #6718, 1000.000000000000000 ) ;
#2669 = VECTOR ( 'NONE', #2883, 1000.000000000000000 ) ;
#2670 = DIRECTION ( 'NONE',  ( 0.0000000000000000000, -0.0000000000000000000, 1.000000000000000000 ) ) ;
#2671 = ORIENTED_EDGE ( 'NONE', *, *, #13992, .F. ) ;
#2672 = CARTESIAN_POINT ( 'NONE',  ( -8.350714915823104400, 11.71477303807744400, -0.1000000000000000100 ) ) ;
#2673 = CARTESIAN_POINT ( 'NONE',  ( -0.0000000000000000000, 10.03477303807744500, 0.0000000000000000000 ) ) ;
#2674 = DIRECTION ( 'NONE',  ( 1.000000000000000000, 2.312964634635457500E-016, 0.0000000000000000000 ) ) ;
#2675 = EDGE_CURVE ( 'NONE', #3992, #2621, #9421, .T. ) ;
#2676 = PLANE ( 'NONE',  #776 ) ;
#2677 = EDGE_CURVE ( 'NONE', #10832, #7540, #3853, .T. ) ;
#2678 = DIRECTION ( 'NONE',  ( 1.000000000000000000, 1.734723475976786900E-016, 0.0000000000000000000 ) ) ;
#2679 = ORIENTED_EDGE ( 'NONE', *, *, #13009, .T. ) ;
#2680 = LINE ( 'NONE', #3422, #8112 ) ;
#2681 = ADVANCED_FACE ( 'NONE', ( #9259 ), #6657, .F. ) ;
#2682 = FACE_OUTER_BOUND ( 'NONE', #6437, .T. ) ;
#2683 = EDGE_CURVE ( 'NONE', #12544, #8797, #8925, .T. ) ;
#2684 = DIRECTION ( 'NONE',  ( 1.000000000000000000, 0.0000000000000000000, 0.0000000000000000000 ) ) ;
#2685 = ORIENTED_EDGE ( 'NONE', *, *, #9653, .F. ) ;
#2686 = DIRECTION ( 'NONE',  ( 1.000000000000000000, 1.084202172485504400E-016, 0.0000000000000000000 ) ) ;
#2687 = DIRECTION ( 'NONE',  ( -1.000000000000000000, 0.0000000000000000000, 0.0000000000000000000 ) ) ;
#2688 = ORIENTED_EDGE ( 'NONE', *, *, #8419, .F. ) ;
#2689 = VECTOR ( 'NONE', #9096, 1000.000000000000000 ) ;
#2690 = CARTESIAN_POINT ( 'NONE',  ( 8.351756600579392400, 0.0000000000000000000, -0.1000000000000000100 ) ) ;
#2691 = ORIENTED_EDGE ( 'NONE', *, *, #10152, .T. ) ;
#2692 = CIRCLE ( 'NONE', #9947, 1.500000000000000000 ) ;
#2693 = VECTOR ( 'NONE', #4650, 1000.000000000000000 ) ;
#2694 = ORIENTED_EDGE ( 'NONE', *, *, #2138, .F. ) ;
#2695 = EDGE_CURVE ( 'NONE', #11617, #6190, #2154, .T. ) ;
#2696 = EDGE_CURVE ( 'NONE', #4954, #1589, #293, .T. ) ;
#2697 = EDGE_CURVE ( 'NONE', #1534, #13236, #5713, .T. ) ;
#2698 = CARTESIAN_POINT ( 'NONE',  ( 0.6717566005793921300, -14.53477303807744300, 0.0000000000000000000 ) ) ;
#2699 = DIRECTION ( 'NONE',  ( 0.0000000000000000000, 0.0000000000000000000, 1.000000000000000000 ) ) ;
#2700 = AXIS2_PLACEMENT_3D ( 'NONE', #634, #673, #11539 ) ;
#2701 = CARTESIAN_POINT ( 'NONE',  ( -0.8517566005793871800, -26.71477303807745000, -0.1000000000000000100 ) ) ;
#2702 = ORIENTED_EDGE ( 'NONE', *, *, #9930, .T. ) ;
#2703 = PLANE ( 'NONE',  #84 ) ;
#2704 = VECTOR ( 'NONE', #7304, 1000.000000000000000 ) ;
#2705 = DIRECTION ( 'NONE',  ( -1.000000000000000000, 2.811167896983621500E-014, 0.0000000000000000000 ) ) ;
#2706 = ORIENTED_EDGE ( 'NONE', *, *, #10758, .F. ) ;
#2707 = CIRCLE ( 'NONE', #12448, 14.49999999999999800 ) ;
#2708 = CIRCLE ( 'NONE', #9084, 14.50000000000000000 ) ;
#2709 = EDGE_LOOP ( 'NONE', ( #13701, #11627, #8989, #1252 ) ) ;
#2710 = ORIENTED_EDGE ( 'NONE', *, *, #175, .F. ) ;
#2711 = PLANE ( 'NONE',  #8306 ) ;
#2712 = CARTESIAN_POINT ( 'NONE',  ( 6.351756600579391500, -2.714773038077438200, 0.0000000000000000000 ) ) ;
#2713 = SURFACE_SIDE_STYLE ('',( #13257 ) ) ;
#2714 = ORIENTED_EDGE ( 'NONE', *, *, #7162, .T. ) ;
#2715 = EDGE_LOOP ( 'NONE', ( #1012, #12832, #12008, #1644 ) ) ;
#2716 = FACE_OUTER_BOUND ( 'NONE', #12354, .T. ) ;
#2717 = ORIENTED_EDGE ( 'NONE', *, *, #10509, .T. ) ;
#2718 = EDGE_CURVE ( 'NONE', #8607, #4625, #964, .T. ) ;
#2719 = CARTESIAN_POINT ( 'NONE',  ( -15.17175660057951200, 0.0000000000000000000, -0.1000000000000000100 ) ) ;
#2720 = ORIENTED_EDGE ( 'NONE', *, *, #9408, .F. ) ;
#2721 = ORIENTED_EDGE ( 'NONE', *, *, #8121, .T. ) ;
#2722 = VECTOR ( 'NONE', #5398, 1000.000000000000000 ) ;
#2723 = AXIS2_PLACEMENT_3D ( 'NONE', #7423, #6416, #9497 ) ;
#2724 = CIRCLE ( 'NONE', #11315, 1.500000000000001300 ) ;
#2725 = VERTEX_POINT ( 'NONE', #4444 ) ;
#2726 = CARTESIAN_POINT ( 'NONE',  ( -15.35071491582310600, 31.41000000000000700, 0.0000000000000000000 ) ) ;
#2727 = DIRECTION ( 'NONE',  ( -0.0000000000000000000, -0.0000000000000000000, 1.000000000000000000 ) ) ;
#2728 = ORIENTED_EDGE ( 'NONE', *, *, #5596, .T. ) ;
#2729 = DIRECTION ( 'NONE',  ( -0.0000000000000000000, -0.0000000000000000000, 1.000000000000000000 ) ) ;
#2730 = CARTESIAN_POINT ( 'NONE',  ( 34.99999999999999300, 30.99999999999999600, -3.000000000000000000 ) ) ;
#2731 = EDGE_LOOP ( 'NONE', ( #12371, #6049, #12402, #8049 ) ) ;
#2732 = CIRCLE ( 'NONE', #1509, 1.500000000000000000 ) ;
#2733 = CARTESIAN_POINT ( 'NONE',  ( -1.206611260581739600, 1.499999999999996200, -3.000000000000000000 ) ) ;
#2734 = EDGE_LOOP ( 'NONE', ( #8164, #3788, #13330, #9381 ) ) ;
#2735 = EDGE_LOOP ( 'NONE', ( #8035, #3280, #6105, #1658 ) ) ;
#2736 = LINE ( 'NONE', #1706, #7828 ) ;
#2737 = ADVANCED_FACE ( 'NONE', ( #7234 ), #12147, .F. ) ;
#2738 = VERTEX_POINT ( 'NONE', #2409 ) ;
#2739 = ORIENTED_EDGE ( 'NONE', *, *, #2683, .T. ) ;
#2740 = ADVANCED_FACE ( 'NONE', ( #3523 ), #6606, .T. ) ;
#2741 = EDGE_CURVE ( 'NONE', #7002, #4888, #7405, .T. ) ;
#2742 = ORIENTED_EDGE ( 'NONE', *, *, #2315, .T. ) ;
#2743 = CARTESIAN_POINT ( 'NONE',  ( -0.6707149158221811200, 0.0000000000000000000, -0.1000000000000000100 ) ) ;
#2744 = VECTOR ( 'NONE', #8574, 1000.000000000000000 ) ;
#2745 = EDGE_CURVE ( 'NONE', #9086, #10676, #13297, .T. ) ;
#2746 = FACE_OUTER_BOUND ( 'NONE', #2052, .T. ) ;
#2747 = DIRECTION ( 'NONE',  ( -0.0000000000000000000, -0.0000000000000000000, 1.000000000000000000 ) ) ;
#2748 = DIRECTION ( 'NONE',  ( 0.0000000000000000000, -1.000000000000000000, 0.0000000000000000000 ) ) ;
#2749 = CARTESIAN_POINT ( 'NONE',  ( -24.00000000000000400, 15.00000000000000000, -3.000000000000000000 ) ) ;
#2750 = ORIENTED_EDGE ( 'NONE', *, *, #3390, .T. ) ;
#2751 = VERTEX_POINT ( 'NONE', #7814 ) ;
#2752 = VECTOR ( 'NONE', #3620, 1000.000000000000000 ) ;
#2753 = EDGE_LOOP ( 'NONE', ( #10496, #9915, #7682, #13252 ) ) ;
#2754 = CARTESIAN_POINT ( 'NONE',  ( -23.91000000000000000, -31.40999999999999300, 0.0000000000000000000 ) ) ;
#2755 = DIRECTION ( 'NONE',  ( 0.0000000000000000000, 1.000000000000000000, -0.0000000000000000000 ) ) ;
#2756 = ADVANCED_FACE ( 'NONE', ( #9600 ), #1361, .T. ) ;
#2757 = VERTEX_POINT ( 'NONE', #3324 ) ;
#2758 = VECTOR ( 'NONE', #7076, 1000.000000000000000 ) ;
#2759 = DIRECTION ( 'NONE',  ( -0.0000000000000000000, -0.0000000000000000000, 1.000000000000000000 ) ) ;
#2760 = FACE_OUTER_BOUND ( 'NONE', #11920, .T. ) ;
#2761 = ORIENTED_EDGE ( 'NONE', *, *, #9490, .T. ) ;
#2762 = ORIENTED_EDGE ( 'NONE', *, *, #12009, .T. ) ;
#2763 = EDGE_CURVE ( 'NONE', #4641, #915, #12142, .T. ) ;
#2764 = CARTESIAN_POINT ( 'NONE',  ( -8.350714915823104400, 19.03477303807744300, -0.1000000000000000100 ) ) ;
#2765 = LINE ( 'NONE', #11711, #5472 ) ;
#2766 = EDGE_CURVE ( 'NONE', #4783, #10045, #2497, .T. ) ;
#2767 = EDGE_LOOP ( 'NONE', ( #13194, #5457, #10202, #4269 ) ) ;
#2768 = DIRECTION ( 'NONE',  ( 1.000000000000000000, 0.0000000000000000000, 0.0000000000000000000 ) ) ;
#2770 = VECTOR ( 'NONE', #12777, 1000.000000000000100 ) ;
#2769 = AXIS2_PLACEMENT_3D ( 'NONE', #6360, #4105, #1971 ) ;
#2771 = CARTESIAN_POINT ( 'NONE',  ( 0.0000000000000000000, 14.71477303807744100, 0.0000000000000000000 ) ) ;
#2772 = ORIENTED_EDGE ( 'NONE', *, *, #7037, .F. ) ;
#2773 = ORIENTED_EDGE ( 'NONE', *, *, #501, .F. ) ;
#2774 = VECTOR ( 'NONE', #5183, 1000.000000000000000 ) ;
#2775 = CARTESIAN_POINT ( 'NONE',  ( 0.08999999999999999700, -1.000000000000004000, 0.0000000000000000000 ) ) ;
#2776 = CARTESIAN_POINT ( 'NONE',  ( 4.518060356903195200, 3.142857142857838200, 0.0000000000000000000 ) ) ;
#2777 = VECTOR ( 'NONE', #2297, 1000.000000000000000 ) ;
#2778 = LINE ( 'NONE', #13890, #9905 ) ;
#2779 = ORIENTED_EDGE ( 'NONE', *, *, #9221, .T. ) ;
#2780 = CARTESIAN_POINT ( 'NONE',  ( 0.0000000000000000000, 4.214773038077441700, -0.1000000000000000100 ) ) ;
#2781 = VECTOR ( 'NONE', #1304, 1000.000000000000000 ) ;
#2782 = VERTEX_POINT ( 'NONE', #13069 ) ;
#2783 = DIRECTION ( 'NONE',  ( -1.000000000000000000, 0.0000000000000000000, 0.0000000000000000000 ) ) ;
#2784 = CARTESIAN_POINT ( 'NONE',  ( 38.49999999999999300, 15.00000000000000000, -3.000000000000000000 ) ) ;
#2785 = VECTOR ( 'NONE', #7866, 1000.000000000000000 ) ;
#2786 = EDGE_CURVE ( 'NONE', #1926, #12050, #6537, .T. ) ;
#2787 = DIRECTION ( 'NONE',  ( 0.0000000000000000000, 0.0000000000000000000, 1.000000000000000000 ) ) ;
#2788 = ORIENTED_EDGE ( 'NONE', *, *, #13680, .F. ) ;
#2789 = ORIENTED_EDGE ( 'NONE', *, *, #2496, .T. ) ;
#2790 = VECTOR ( 'NONE', #7532, 1000.000000000000000 ) ;
#2791 = CARTESIAN_POINT ( 'NONE',  ( -0.6707149158221811200, 13.21477303807744100, 0.0000000000000000000 ) ) ;
#2792 = EDGE_CURVE ( 'NONE', #11852, #6959, #638, .T. ) ;
#2793 = EDGE_CURVE ( 'NONE', #8939, #2964, #4696, .T. ) ;
#2794 = LINE ( 'NONE', #9249, #13924 ) ;
#2795 = ORIENTED_EDGE ( 'NONE', *, *, #7686, .T. ) ;
#2796 = CARTESIAN_POINT ( 'NONE',  ( -35.00000000000000000, -30.99999999999999600, -3.000000000000000000 ) ) ;
#2797 = CARTESIAN_POINT ( 'NONE',  ( 0.6717566005793910200, 8.670475782495891400E-017, -0.1000000000000000100 ) ) ;
#2798 = VECTOR ( 'NONE', #2930, 1000.000000000000000 ) ;
#2799 = PLANE ( 'NONE',  #2579 ) ;
#2800 = DIRECTION ( 'NONE',  ( -0.0000000000000000000, -0.0000000000000000000, 1.000000000000000000 ) ) ;
#2801 = VERTEX_POINT ( 'NONE', #1506 ) ;
#2802 = ORIENTED_EDGE ( 'NONE', *, *, #2140, .T. ) ;
#2803 = ORIENTED_EDGE ( 'NONE', *, *, #10152, .F. ) ;
#2804 = CARTESIAN_POINT ( 'NONE',  ( -8.350714915823104400, 13.03477303807744100, -0.1000000000000000100 ) ) ;
#2805 = DIRECTION ( 'NONE',  ( 0.0000000000000000000, 1.000000000000000000, 0.0000000000000000000 ) ) ;
#2806 = ORIENTED_EDGE ( 'NONE', *, *, #5086, .F. ) ;
#2807 = EDGE_CURVE ( 'NONE', #8831, #11230, #12957, .T. ) ;
#2808 = PLANE ( 'NONE',  #1448 ) ;
#2809 = AXIS2_PLACEMENT_3D ( 'NONE', #11324, #4840, #5927 ) ;
#2810 = ADVANCED_FACE ( 'NONE', ( #1126 ), #10127, .T. ) ;
#2811 = LINE ( 'NONE', #2425, #4997 ) ;
#2812 = PLANE ( 'NONE',  #11212 ) ;
#2813 = EDGE_LOOP ( 'NONE', ( #6301, #8554 ) ) ;
#2814 = CARTESIAN_POINT ( 'NONE',  ( 0.0000000000000000000, 10.03477303807744500, -0.1000000000000000100 ) ) ;
#2815 = CARTESIAN_POINT ( 'NONE',  ( 11.17175660057939300, 4.214773038077441700, -0.1000000000000000100 ) ) ;
#2816 = CARTESIAN_POINT ( 'NONE',  ( 0.0000000000000000000, -1.000000000000004000, -3.000000000000000000 ) ) ;
#2817 = CARTESIAN_POINT ( 'NONE',  ( -0.6707149158221811200, 11.53477303807744600, -0.1000000000000000100 ) ) ;
#2818 = CARTESIAN_POINT ( 'NONE',  ( -24.00000000000000400, 15.00000000000000000, 0.0000000000000000000 ) ) ;
#2819 = CIRCLE ( 'NONE', #9795, 0.5000000000000001100 ) ;
#2820 = VECTOR ( 'NONE', #5811, 1000.000000000000000 ) ;
#2821 = CARTESIAN_POINT ( 'NONE',  ( 0.6717566005793923500, 0.0000000000000000000, -0.1000000000000000100 ) ) ;
#2822 = ADVANCED_FACE ( 'NONE', ( #4015 ), #4761, .F. ) ;
#2823 = ORIENTED_EDGE ( 'NONE', *, *, #3178, .T. ) ;
#2824 = CARTESIAN_POINT ( 'NONE',  ( 3.056530269180728100E-015, -13.21477303807744100, -0.1000000000000000100 ) ) ;
#2825 = DIRECTION ( 'NONE',  ( 0.0000000000000000000, 0.0000000000000000000, 1.000000000000000000 ) ) ;
#2826 = EDGE_CURVE ( 'NONE', #5355, #4393, #3679, .T. ) ;
#2827 = AXIS2_PLACEMENT_3D ( 'NONE', #11899, #8556, #2070 ) ;
#2828 = CARTESIAN_POINT ( 'NONE',  ( 2.748206434641239900E-016, -2.534773038077437600, 0.0000000000000000000 ) ) ;
#2829 = PLANE ( 'NONE',  #2992 ) ;
#2830 = ORIENTED_EDGE ( 'NONE', *, *, #1674, .T. ) ;
#2831 = LINE ( 'NONE', #4198, #4351 ) ;
#2832 = VECTOR ( 'NONE', #945, 1000.000000000000000 ) ;
#2833 = VERTEX_POINT ( 'NONE', #13261 ) ;
#2834 = DIRECTION ( 'NONE',  ( 1.000000000000000000, 0.0000000000000000000, 0.0000000000000000000 ) ) ;
#2835 = CARTESIAN_POINT ( 'NONE',  ( 14.17175660057939300, 2.534773038077437600, 0.0000000000000000000 ) ) ;
#2836 = PLANE ( 'NONE',  #11283 ) ;
#2837 = DIRECTION ( 'NONE',  ( 0.0000000000000000000, -0.0000000000000000000, -1.000000000000000000 ) ) ;
#2838 = DIRECTION ( 'NONE',  ( 1.000000000000000000, 0.0000000000000000000, 0.0000000000000000000 ) ) ;
#2839 = EDGE_CURVE ( 'NONE', #5079, #772, #9093, .T. ) ;
#2840 = AXIS2_PLACEMENT_3D ( 'NONE', #1097, #7490, #2295 ) ;
#2841 = VERTEX_POINT ( 'NONE', #6807 ) ;
#2842 = LINE ( 'NONE', #145, #13970 ) ;
#2843 = EDGE_CURVE ( 'NONE', #5689, #7619, #3348, .T. ) ;
#2844 = VECTOR ( 'NONE', #2800, 1000.000000000000000 ) ;
#2845 = EDGE_LOOP ( 'NONE', ( #3680, #9257, #13166, #2643 ) ) ;
#2846 = ORIENTED_EDGE ( 'NONE', *, *, #3158, .F. ) ;
#2847 = ORIENTED_EDGE ( 'NONE', *, *, #5969, .T. ) ;
#2848 = LINE ( 'NONE', #2083, #10641 ) ;
#2849 = DIRECTION ( 'NONE',  ( -0.0000000000000000000, -0.0000000000000000000, 1.000000000000000000 ) ) ;
#2850 = DIRECTION ( 'NONE',  ( -1.000000000000000000, -1.239088197126280500E-016, 0.0000000000000000000 ) ) ;
#2851 = ORIENTED_EDGE ( 'NONE', *, *, #4173, .F. ) ;
#2852 = FACE_OUTER_BOUND ( 'NONE', #8650, .T. ) ;
#2853 = LINE ( 'NONE', #9925, #5379 ) ;
#2854 = VERTEX_POINT ( 'NONE', #13396 ) ;
#2855 = CARTESIAN_POINT ( 'NONE',  ( -0.6717566005794285400, -23.53477303807744600, 0.0000000000000000000 ) ) ;
#2856 = EDGE_CURVE ( 'NONE', #12848, #1375, #12465, .T. ) ;
#2857 = CARTESIAN_POINT ( 'NONE',  ( -6.350714915823105300, 0.0000000000000000000, 0.0000000000000000000 ) ) ;
#2858 = EDGE_CURVE ( 'NONE', #11163, #9503, #11960, .T. ) ;
#2859 = CARTESIAN_POINT ( 'NONE',  ( -8.350714915823104400, 17.71477303807743900, -0.1000000000000000100 ) ) ;
#2860 = EDGE_LOOP ( 'NONE', ( #1075, #6601, #9715, #4213 ) ) ;
#2861 = VECTOR ( 'NONE', #12342, 1000.000000000000000 ) ;
#2862 = ORIENTED_EDGE ( 'NONE', *, *, #1445, .F. ) ;
#2863 = AXIS2_PLACEMENT_3D ( 'NONE', #5458, #7649, #3349 ) ;
#2864 = DIRECTION ( 'NONE',  ( -1.000000000000000000, -2.312964634635457500E-016, 0.0000000000000000000 ) ) ;
#2865 = ORIENTED_EDGE ( 'NONE', *, *, #7398, .F. ) ;
#2866 = VECTOR ( 'NONE', #5264, 1000.000000000000000 ) ;
#2867 = VECTOR ( 'NONE', #3560, 1000.000000000000000 ) ;
#2868 = ORIENTED_EDGE ( 'NONE', *, *, #7593, .T. ) ;
#2869 = CARTESIAN_POINT ( 'NONE',  ( 0.0000000000000000000, 25.03477303807744600, -0.1000000000000000100 ) ) ;
#2870 = ADVANCED_FACE ( 'NONE', ( #953 ), #374, .F. ) ;
#2871 = AXIS2_PLACEMENT_3D ( 'NONE', #4088, #11770, #7356 ) ;
#2872 = ORIENTED_EDGE ( 'NONE', *, *, #9305, .F. ) ;
#2873 = ORIENTED_EDGE ( 'NONE', *, *, #10437, .F. ) ;
#2874 = CARTESIAN_POINT ( 'NONE',  ( -3.161756817788284700, 0.9999999999999956700, -3.000000000000000000 ) ) ;
#2875 = AXIS2_PLACEMENT_3D ( 'NONE', #8089, #13511, #8173 ) ;
#2876 = ORIENTED_EDGE ( 'NONE', *, *, #527, .T. ) ;
#2877 = ORIENTED_EDGE ( 'NONE', *, *, #5376, .T. ) ;
#2878 = VECTOR ( 'NONE', #11958, 1000.000000000000000 ) ;
#2879 = EDGE_CURVE ( 'NONE', #3653, #10612, #8244, .T. ) ;
#2880 = VECTOR ( 'NONE', #5930, 1000.000000000000000 ) ;
#2881 = EDGE_CURVE ( 'NONE', #9881, #9632, #9945, .T. ) ;
#2882 = ORIENTED_EDGE ( 'NONE', *, *, #2513, .T. ) ;
#2883 = DIRECTION ( 'NONE',  ( -0.0000000000000000000, -0.0000000000000000000, 1.000000000000000000 ) ) ;
#2884 = CARTESIAN_POINT ( 'NONE',  ( 0.6717566005793923500, 25.21477303807744600, -0.1000000000000000100 ) ) ;
#2885 = DIRECTION ( 'NONE',  ( 0.0000000000000000000, 0.0000000000000000000, 1.000000000000000000 ) ) ;
#2886 = ORIENTED_EDGE ( 'NONE', *, *, #5570, .T. ) ;
#2887 = ADVANCED_FACE ( 'NONE', ( #7058 ), #10219, .T. ) ;
#2888 = ORIENTED_EDGE ( 'NONE', *, *, #1199, .F. ) ;
#2889 = VECTOR ( 'NONE', #998, 1000.000000000000000 ) ;
#2890 = VERTEX_POINT ( 'NONE', #11294 ) ;
#2891 = VERTEX_POINT ( 'NONE', #12368 ) ;
#2892 = ORIENTED_EDGE ( 'NONE', *, *, #773, .F. ) ;
#2893 = VECTOR ( 'NONE', #2755, 1000.000000000000000 ) ;
#2894 = ORIENTED_EDGE ( 'NONE', *, *, #8031, .T. ) ;
#2895 = ORIENTED_EDGE ( 'NONE', *, *, #8136, .F. ) ;
#2896 = DIRECTION ( 'NONE',  ( 1.000000000000000000, 0.0000000000000000000, 0.0000000000000000000 ) ) ;
#2897 = CARTESIAN_POINT ( 'NONE',  ( 3.162798502545807600, 2.499999999999995600, -3.000000000000000000 ) ) ;
#2898 = CARTESIAN_POINT ( 'NONE',  ( 0.0000000000000000000, -19.03477303807744300, 0.0000000000000000000 ) ) ;
#2899 = ORIENTED_EDGE ( 'NONE', *, *, #12274, .F. ) ;
#2900 = CYLINDRICAL_SURFACE ( 'NONE', #12476, 1.500000000000000000 ) ;
#2901 = DIRECTION ( 'NONE',  ( 0.0000000000000000000, 0.0000000000000000000, 1.000000000000000000 ) ) ;
#2902 = DIRECTION ( 'NONE',  ( 1.000000000000000000, 1.239088197126280500E-016, 0.0000000000000000000 ) ) ;
#2903 = LINE ( 'NONE', #676, #5787 ) ;
#2904 = AXIS2_PLACEMENT_3D ( 'NONE', #9788, #2165, #9742 ) ;
#2905 = DIRECTION ( 'NONE',  ( 0.0000000000000000000, -1.000000000000000000, 0.0000000000000000000 ) ) ;
#2906 = ORIENTED_EDGE ( 'NONE', *, *, #6676, .F. ) ;
#2907 = CARTESIAN_POINT ( 'NONE',  ( 11.85175660057939200, 0.0000000000000000000, -0.1000000000000000100 ) ) ;
#2908 = VERTEX_POINT ( 'NONE', #4718 ) ;
#2909 = LINE ( 'NONE', #11932, #13877 ) ;
#2910 = ORIENTED_EDGE ( 'NONE', *, *, #9444, .T. ) ;
#2911 = ORIENTED_EDGE ( 'NONE', *, *, #3414, .F. ) ;
#2912 = DIRECTION ( 'NONE',  ( 1.000000000000000000, 0.0000000000000000000, 0.0000000000000000000 ) ) ;
#2913 = EDGE_LOOP ( 'NONE', ( #3980, #4479, #11051, #6990 ) ) ;
#2914 = VECTOR ( 'NONE', #12808, 1000.000000000000000 ) ;
#2915 = CIRCLE ( 'NONE', #10941, 19.50000000000000000 ) ;
#2916 = DIRECTION ( 'NONE',  ( 0.0000000000000000000, 0.0000000000000000000, 1.000000000000000000 ) ) ;
#2917 = DIRECTION ( 'NONE',  ( 0.0000000000000000000, 0.0000000000000000000, -1.000000000000000000 ) ) ;
#2918 = ORIENTED_EDGE ( 'NONE', *, *, #7112, .T. ) ;
#2919 = LINE ( 'NONE', #1793, #12712 ) ;
#2920 = ORIENTED_EDGE ( 'NONE', *, *, #3595, .T. ) ;
#2921 = EDGE_CURVE ( 'NONE', #5769, #1623, #11290, .T. ) ;
#2922 = AXIS2_PLACEMENT_3D ( 'NONE', #8512, #3215, #4347 ) ;
#2923 = CARTESIAN_POINT ( 'NONE',  ( 3.162277660169153100, -2.500000000000011500, 0.0000000000000000000 ) ) ;
#2924 = CARTESIAN_POINT ( 'NONE',  ( 3.056530269180728100E-015, -13.21477303807744100, 0.0000000000000000000 ) ) ;
#2925 = EDGE_CURVE ( 'NONE', #9809, #3872, #4684, .T. ) ;
#2926 = CARTESIAN_POINT ( 'NONE',  ( 3.483385041049330800, -1.034773038077744500, -0.1000000000000000100 ) ) ;
#2927 = ORIENTED_EDGE ( 'NONE', *, *, #6042, .T. ) ;
#2928 = ORIENTED_EDGE ( 'NONE', *, *, #1939, .F. ) ;
#2929 = ORIENTED_EDGE ( 'NONE', *, *, #11550, .T. ) ;
#2930 = DIRECTION ( 'NONE',  ( -1.000000000000000000, 0.0000000000000000000, 0.0000000000000000000 ) ) ;
#2931 = CARTESIAN_POINT ( 'NONE',  ( 0.0000000000000000000, 28.21477303807745000, -0.1000000000000000100 ) ) ;
#2932 = DIRECTION ( 'NONE',  ( -0.0000000000000000000, -0.0000000000000000000, 1.000000000000000000 ) ) ;
#2933 = VECTOR ( 'NONE', #4361, 1000.000000000000000 ) ;
#2934 = FACE_OUTER_BOUND ( 'NONE', #11139, .T. ) ;
#2935 = ORIENTED_EDGE ( 'NONE', *, *, #10286, .F. ) ;
#2936 = EDGE_LOOP ( 'NONE', ( #10899, #2899, #9309, #10133 ) ) ;
#2937 = DIRECTION ( 'NONE',  ( -0.0000000000000000000, 0.0000000000000000000, 1.000000000000000000 ) ) ;
#2938 = DIRECTION ( 'NONE',  ( 1.000000000000000000, 0.0000000000000000000, 0.0000000000000000000 ) ) ;
#2940 = DIRECTION ( 'NONE',  ( 1.000000000000000000, 2.312964634635457500E-016, 0.0000000000000000000 ) ) ;
#2939 = LINE ( 'NONE', #12197, #9529 ) ;
#2941 = ORIENTED_EDGE ( 'NONE', *, *, #3516, .F. ) ;
#2942 = FACE_OUTER_BOUND ( 'NONE', #5945, .T. ) ;
#2943 = CARTESIAN_POINT ( 'NONE',  ( 0.8517566005793924000, -10.03477303807744600, -0.1000000000000000100 ) ) ;
#2944 = VERTEX_POINT ( 'NONE', #12599 ) ;
#2945 = VERTEX_POINT ( 'NONE', #613 ) ;
#2946 = VECTOR ( 'NONE', #4683, 1000.000000000000000 ) ;
#2947 = EDGE_CURVE ( 'NONE', #9813, #2210, #4177, .T. ) ;
#2948 = LINE ( 'NONE', #2898, #13419 ) ;
#2949 = EDGE_CURVE ( 'NONE', #4472, #8092, #1301, .T. ) ;
#2950 = LINE ( 'NONE', #12364, #75 ) ;
#2951 = DIRECTION ( 'NONE',  ( -0.0000000000000000000, -0.0000000000000000000, 1.000000000000000000 ) ) ;
#2952 = ORIENTED_EDGE ( 'NONE', *, *, #4294, .F. ) ;
#2953 = CARTESIAN_POINT ( 'NONE',  ( -0.8517566005794285900, -23.71477303807744600, 0.0000000000000000000 ) ) ;
#2954 = LINE ( 'NONE', #12399, #6306 ) ;
#2955 = AXIS2_PLACEMENT_3D ( 'NONE', #3373, #3473, #49 ) ;
#2956 = EDGE_CURVE ( 'NONE', #9127, #3721, #5702, .T. ) ;
#2957 = CARTESIAN_POINT ( 'NONE',  ( 0.8517566005794738900, -26.71477303807745000, -0.1000000000000000100 ) ) ;
#2958 = VECTOR ( 'NONE', #3883, 1000.000000000000000 ) ;
#2959 = DIRECTION ( 'NONE',  ( 2.312964634635457500E-016, -1.000000000000000000, 0.0000000000000000000 ) ) ;
#2960 = DIRECTION ( 'NONE',  ( -0.0000000000000000000, -0.0000000000000000000, 1.000000000000000000 ) ) ;
#2961 = ORIENTED_EDGE ( 'NONE', *, *, #1545, .F. ) ;
#2962 = ORIENTED_EDGE ( 'NONE', *, *, #11623, .T. ) ;
#2963 = AXIS2_PLACEMENT_3D ( 'NONE', #6436, #13974, #7547 ) ;
#2964 = VERTEX_POINT ( 'NONE', #13481 ) ;
#2965 = CARTESIAN_POINT ( 'NONE',  ( -11.35071491582310600, 0.0000000000000000000, -0.1000000000000000100 ) ) ;
#2966 = ADVANCED_FACE ( 'NONE', ( #6029 ), #6034, .T. ) ;
#2967 = VECTOR ( 'NONE', #6141, 1000.000000000000000 ) ;
#2968 = DIRECTION ( 'NONE',  ( 0.0000000000000000000, -1.000000000000000000, 0.0000000000000000000 ) ) ;
#2969 = DIRECTION ( 'NONE',  ( 0.0000000000000000000, 0.0000000000000000000, 1.000000000000000000 ) ) ;
#2970 = EDGE_LOOP ( 'NONE', ( #12816, #11582, #6123, #6106 ) ) ;
#2971 = EDGE_CURVE ( 'NONE', #11897, #8704, #13785, .T. ) ;
#2972 = CARTESIAN_POINT ( 'NONE',  ( 3.014896905757290200E-015, -13.03477303807744100, -0.1000000000000000100 ) ) ;
#2973 = DIRECTION ( 'NONE',  ( 0.0000000000000000000, 1.000000000000000000, -0.0000000000000000000 ) ) ;
#2974 = EDGE_CURVE ( 'NONE', #11357, #8115, #6714, .T. ) ;
#2976 = VECTOR ( 'NONE', #2653, 1000.000000000000000 ) ;
#2975 = DIRECTION ( 'NONE',  ( 0.0000000000000000000, 0.0000000000000000000, -1.000000000000000000 ) ) ;
#2977 = EDGE_CURVE ( 'NONE', #5492, #7135, #5344, .T. ) ;
#2978 = ORIENTED_EDGE ( 'NONE', *, *, #175, .T. ) ;
#2979 = VERTEX_POINT ( 'NONE', #7226 ) ;
#2980 = CARTESIAN_POINT ( 'NONE',  ( 0.0000000000000000000, -1.000000000000004000, -3.000000000000000000 ) ) ;
#2981 = DIRECTION ( 'NONE',  ( 0.0000000000000000000, -0.0000000000000000000, -1.000000000000000000 ) ) ;
#2982 = VECTOR ( 'NONE', #5092, 1000.000000000000000 ) ;
#2983 = CARTESIAN_POINT ( 'NONE',  ( -8.171756600579426400, -17.53477303807743900, -0.1000000000000000100 ) ) ;
#2984 = CARTESIAN_POINT ( 'NONE',  ( 15.17175660057939300, 28.21477303807745000, -0.1000000000000000100 ) ) ;
#2985 = ADVANCED_FACE ( 'NONE', ( #4518 ), #8309, .F. ) ;
#2986 = LINE ( 'NONE', #2536, #11946 ) ;
#2987 = CARTESIAN_POINT ( 'NONE',  ( -9.891465856090638100E-014, -0.9999999999999742400, -3.000000000000000000 ) ) ;
#2988 = CARTESIAN_POINT ( 'NONE',  ( 4.517539514526743200, -3.142857142856857200, -3.000000000000000000 ) ) ;
#2989 = ORIENTED_EDGE ( 'NONE', *, *, #13658, .F. ) ;
#2990 = EDGE_CURVE ( 'NONE', #11547, #11167, #286, .T. ) ;
#2991 = DIRECTION ( 'NONE',  ( 1.642730564371974000E-016, -1.000000000000000000, 0.0000000000000000000 ) ) ;
#2992 = AXIS2_PLACEMENT_3D ( 'NONE', #1929, #3013, #2975 ) ;
#2993 = CIRCLE ( 'NONE', #11116, 1.500000000000000000 ) ;
#2994 = LINE ( 'NONE', #7315, #13289 ) ;
#2995 = VERTEX_POINT ( 'NONE', #6126 ) ;
#2996 = CARTESIAN_POINT ( 'NONE',  ( 15.35175660057939200, 28.03477303807745000, 0.0000000000000000000 ) ) ;
#2997 = ORIENTED_EDGE ( 'NONE', *, *, #1889, .T. ) ;
#2998 = DIRECTION ( 'NONE',  ( 1.000000000000000000, 0.0000000000000000000, 0.0000000000000000000 ) ) ;
#2999 = DIRECTION ( 'NONE',  ( 1.000000000000000000, 2.312964634635457500E-016, 0.0000000000000000000 ) ) ;
#3000 = CARTESIAN_POINT ( 'NONE',  ( 0.0000000000000000000, 31.41000000000000700, -0.1000000000000000100 ) ) ;
#3001 = ITEM_DEFINED_TRANSFORMATION ( 'NONE', 'NONE', #3796,  #11233 ) ;
#3002 = PLANE ( 'NONE',  #11471 ) ;
#3003 = ORIENTED_EDGE ( 'NONE', *, *, #2300, .F. ) ;
#3004 = VECTOR ( 'NONE', #4017, 1000.000000000000000 ) ;
#3005 = LINE ( 'NONE', #10104, #5887 ) ;
#3006 = DIRECTION ( 'NONE',  ( 1.000000000000000000, 2.312964634635743000E-016, 0.0000000000000000000 ) ) ;
#3007 = EDGE_LOOP ( 'NONE', ( #3919, #6836, #10786, #2611 ) ) ;
#3008 = DIRECTION ( 'NONE',  ( 0.0000000000000000000, 0.0000000000000000000, 1.000000000000000000 ) ) ;
#3009 = AXIS2_PLACEMENT_3D ( 'NONE', #5844, #3711, #2670 ) ;
#3010 = EDGE_CURVE ( 'NONE', #1510, #2038, #13126, .T. ) ;
#3011 = DIRECTION ( 'NONE',  ( -0.0000000000000000000, -0.0000000000000000000, 1.000000000000000000 ) ) ;
#3012 = PLANE ( 'NONE',  #8480 ) ;
#3013 = DIRECTION ( 'NONE',  ( 1.000000000000000000, 0.0000000000000000000, 0.0000000000000000000 ) ) ;
#3014 = DIRECTION ( 'NONE',  ( -0.0000000000000000000, 0.0000000000000000000, 1.000000000000000000 ) ) ;
#3015 = CARTESIAN_POINT ( 'NONE',  ( 0.6717566005793910200, 8.670475782495891400E-017, 0.0000000000000000000 ) ) ;
#3016 = ORIENTED_EDGE ( 'NONE', *, *, #7087, .F. ) ;
#3017 = VECTOR ( 'NONE', #13567, 1000.000000000000000 ) ;
#3018 = VECTOR ( 'NONE', #391, 1000.000000000000000 ) ;
#3019 = ORIENTED_EDGE ( 'NONE', *, *, #12682, .T. ) ;
#3020 = CARTESIAN_POINT ( 'NONE',  ( 9.671756600579392700, -22.21477303807744300, 0.0000000000000000000 ) ) ;
#3021 = CARTESIAN_POINT ( 'NONE',  ( -4.170714915823106500, 7.214773038077446200, -0.1000000000000000100 ) ) ;
#3022 = EDGE_CURVE ( 'NONE', #1623, #11548, #2487, .T. ) ;
#3023 = AXIS2_PLACEMENT_3D ( 'NONE', #10455, #9265, #3989 ) ;
#3024 = VERTEX_POINT ( 'NONE', #13654 ) ;
#3025 = FACE_OUTER_BOUND ( 'NONE', #11192, .T. ) ;
#3026 = CARTESIAN_POINT ( 'NONE',  ( -4.351756600579372900, -7.034773038077729800, 0.0000000000000000000 ) ) ;
#3027 = EDGE_CURVE ( 'NONE', #2435, #6603, #3842, .T. ) ;
#3028 = ADVANCED_FACE ( 'NONE', ( #10955 ), #13611, .F. ) ;
#3029 = VERTEX_POINT ( 'NONE', #1790 ) ;
#3030 = LINE ( 'NONE', #124, #5378 ) ;
#3031 = AXIS2_PLACEMENT_3D ( 'NONE', #925, #12767, #826 ) ;
#3032 = VECTOR ( 'NONE', #6911, 1000.000000000000000 ) ;
#3033 = ORIENTED_EDGE ( 'NONE', *, *, #7593, .F. ) ;
#3034 = CARTESIAN_POINT ( 'NONE',  ( -11.67071491582310500, 26.53477303807745000, -0.1000000000000000100 ) ) ;
#3035 = CARTESIAN_POINT ( 'NONE',  ( -8.351756600579429700, -14.71477303807744300, 0.0000000000000000000 ) ) ;
#3036 = PLANE ( 'NONE',  #6701 ) ;
#3037 = VERTEX_POINT ( 'NONE', #9436 ) ;
#3038 = LINE ( 'NONE', #4467, #5405 ) ;
#3039 = CARTESIAN_POINT ( 'NONE',  ( -35.00000000000000000, -30.99999999999999600, -3.000000000000000000 ) ) ;
#3040 = CARTESIAN_POINT ( 'NONE',  ( 1.778555456113255000E-015, -8.714773038077448000, -0.1000000000000000100 ) ) ;
#3041 = ORIENTED_EDGE ( 'NONE', *, *, #3859, .T. ) ;
#3042 = LINE ( 'NONE', #1088, #684 ) ;
#3043 = LINE ( 'NONE', #364, #11179 ) ;
#3044 = ORIENTED_EDGE ( 'NONE', *, *, #6043, .F. ) ;
#3045 = CARTESIAN_POINT ( 'NONE',  ( 0.0000000000000000000, 5.534773038077442000, -0.1000000000000000100 ) ) ;
#3046 = EDGE_CURVE ( 'NONE', #6690, #9317, #5002, .T. ) ;
#3047 = CARTESIAN_POINT ( 'NONE',  ( 33.49999999999999300, 30.99999999999999600, -3.000000000000000000 ) ) ;
#3048 = EDGE_CURVE ( 'NONE', #1858, #12903, #3163, .T. ) ;
#3049 = DIRECTION ( 'NONE',  ( 1.000000000000000000, 0.0000000000000000000, 0.0000000000000000000 ) ) ;
#3050 = ORIENTED_EDGE ( 'NONE', *, *, #5204, .T. ) ;
#3051 = AXIS2_PLACEMENT_3D ( 'NONE', #12367, #6991, #563 ) ;
#3052 = DIRECTION ( 'NONE',  ( -1.000000000000000000, 0.0000000000000000000, 0.0000000000000000000 ) ) ;
#3053 = DIRECTION ( 'NONE',  ( -0.0005208420178040528100, -0.9999998643617870100, 0.0000000000000000000 ) ) ;
#3054 = VERTEX_POINT ( 'NONE', #967 ) ;
#3055 = VECTOR ( 'NONE', #5102, 1000.000000000000000 ) ;
#3056 = ORIENTED_EDGE ( 'NONE', *, *, #2956, .T. ) ;
#3057 = CARTESIAN_POINT ( 'NONE',  ( 9.351756600579392400, -8.714773038077448000, 0.0000000000000000000 ) ) ;
#3058 = ORIENTED_EDGE ( 'NONE', *, *, #6568, .F. ) ;
#3059 = ORIENTED_EDGE ( 'NONE', *, *, #11112, .T. ) ;
#3060 = CARTESIAN_POINT ( 'NONE',  ( -0.6707149158231057200, 0.0000000000000000000, -0.1000000000000000100 ) ) ;
#3061 = VECTOR ( 'NONE', #3241, 1000.000000000000000 ) ;
#3062 = DIRECTION ( 'NONE',  ( -0.0000000000000000000, -0.0000000000000000000, 1.000000000000000000 ) ) ;
#3063 = CIRCLE ( 'NONE', #5225, 1.500000000000000400 ) ;
#3064 = VERTEX_POINT ( 'NONE', #13761 ) ;
#3065 = DIRECTION ( 'NONE',  ( -0.0000000000000000000, 0.0000000000000000000, 1.000000000000000000 ) ) ;
#3066 = CARTESIAN_POINT ( 'NONE',  ( 0.0000000000000000000, 0.0000000000000000000, 0.0000000000000000000 ) ) ;
#3067 = ORIENTED_EDGE ( 'NONE', *, *, #8753, .T. ) ;
#3068 = AXIS2_PLACEMENT_3D ( 'NONE', #126, #7712, #6598 ) ;
#3069 = FACE_OUTER_BOUND ( 'NONE', #13932, .T. ) ;
#3070 = EDGE_CURVE ( 'NONE', #9539, #4810, #13457, .T. ) ;
#3071 = EDGE_CURVE ( 'NONE', #772, #1309, #6362, .T. ) ;
#3072 = CARTESIAN_POINT ( 'NONE',  ( -0.8507149158231057700, 10.03477303807744500, -0.1000000000000000100 ) ) ;
#3073 = DIRECTION ( 'NONE',  ( 0.0000000000000000000, -0.0000000000000000000, 1.000000000000000000 ) ) ;
#3074 = ORIENTED_EDGE ( 'NONE', *, *, #13140, .T. ) ;
#3075 = ORIENTED_EDGE ( 'NONE', *, *, #6833, .F. ) ;
#3076 = VECTOR ( 'NONE', #3805, 1000.000000000000000 ) ;
#3077 = EDGE_LOOP ( 'NONE', ( #1752, #2906, #10201, #9329 ) ) ;
#3078 = ORIENTED_EDGE ( 'NONE', *, *, #11037, .F. ) ;
#3079 = CARTESIAN_POINT ( 'NONE',  ( 8.171756600579392700, 10.21477303807744400, -0.1000000000000000100 ) ) ;
#3080 = CARTESIAN_POINT ( 'NONE',  ( 34.99999999999999300, 30.99999999999999600, -3.000000000000000000 ) ) ;
#3081 = ORIENTED_EDGE ( 'NONE', *, *, #11623, .F. ) ;
#3082 = FACE_OUTER_BOUND ( 'NONE', #8623, .T. ) ;
#3083 = CARTESIAN_POINT ( 'NONE',  ( 0.8517566005794741100, -28.03477303807744600, 0.0000000000000000000 ) ) ;
#3084 = LINE ( 'NONE', #11361, #5454 ) ;
#3085 = VERTEX_POINT ( 'NONE', #4100 ) ;
#3086 = VERTEX_POINT ( 'NONE', #13709 ) ;
#3087 = FACE_OUTER_BOUND ( 'NONE', #8876, .T. ) ;
#3088 = VERTEX_POINT ( 'NONE', #9478 ) ;
#3089 = CARTESIAN_POINT ( 'NONE',  ( 11.85175660057939200, 26.71477303807745000, -0.1000000000000000100 ) ) ;
#3090 = CARTESIAN_POINT ( 'NONE',  ( 36.50000000000000000, 30.99999999999999600, -3.000000000000000000 ) ) ;
#3091 = ORIENTED_EDGE ( 'NONE', *, *, #6604, .F. ) ;
#3092 = VECTOR ( 'NONE', #1597, 1000.000000000000000 ) ;
#3093 = AXIS2_PLACEMENT_3D ( 'NONE', #11229, #6685, #208 ) ;
#3094 = DIRECTION ( 'NONE',  ( 0.0000000000000000000, -1.000000000000000000, 0.0000000000000000000 ) ) ;
#3095 = DIRECTION ( 'NONE',  ( -0.9999998643617870100, 0.0005208420178029740300, 0.0000000000000000000 ) ) ;
#3096 = LINE ( 'NONE', #11307, #5638 ) ;
#3097 = ORIENTED_EDGE ( 'NONE', *, *, #8747, .T. ) ;
#3098 = VERTEX_POINT ( 'NONE', #789 ) ;
#3099 = DIRECTION ( 'NONE',  ( 0.0000000000000000000, -0.0000000000000000000, 1.000000000000000000 ) ) ;
#3100 = PRODUCT_DEFINITION_SHAPE ( 'NONE', 'NONE',  #14018 ) ;
#3101 = LINE ( 'NONE', #2411, #230 ) ;
#3102 = ADVANCED_FACE ( 'NONE', ( #10608 ), #8754, .F. ) ;
#3103 = ORIENTED_EDGE ( 'NONE', *, *, #12627, .T. ) ;
#3104 = CARTESIAN_POINT ( 'NONE',  ( 2.943362825688630700E-016, -2.714773038077437300, -0.1000000000000000100 ) ) ;
#3105 = CARTESIAN_POINT ( 'NONE',  ( 0.0000000000000000000, -31.59000000000000000, 0.0000000000000000000 ) ) ;
#3106 = FACE_OUTER_BOUND ( 'NONE', #12486, .T. ) ;
#3107 = CARTESIAN_POINT ( 'NONE',  ( 0.8517566005793924000, 28.03477303807745000, -0.1000000000000000100 ) ) ;
#3108 = ORIENTED_EDGE ( 'NONE', *, *, #12307, .F. ) ;
#3109 = ORIENTED_EDGE ( 'NONE', *, *, #6357, .F. ) ;
#3110 = VECTOR ( 'NONE', #4344, 1000.000000000000000 ) ;
#3111 = CARTESIAN_POINT ( 'NONE',  ( -0.8507149158231057700, 19.03477303807744300, -0.1000000000000000100 ) ) ;
#3112 = CARTESIAN_POINT ( 'NONE',  ( -24.10535831459990400, 0.01255508516738923000, -0.1000000000000000100 ) ) ;
#3113 = CARTESIAN_POINT ( 'NONE',  ( -9.350714915823106200, 0.0000000000000000000, -0.1000000000000000100 ) ) ;
#3114 = VECTOR ( 'NONE', #8613, 1000.000000000000000 ) ;
#3115 = VECTOR ( 'NONE', #5349, 1000.000000000000000 ) ;
#3116 = DIRECTION ( 'NONE',  ( -1.000000000000000000, 0.0000000000000000000, 0.0000000000000000000 ) ) ;
#3117 = VERTEX_POINT ( 'NONE', #1969 ) ;
#3118 = EDGE_CURVE ( 'NONE', #8668, #8553, #13949, .T. ) ;
#3119 = CARTESIAN_POINT ( 'NONE',  ( -3.161756817788284700, 0.9999999999999956700, -3.000000000000000000 ) ) ;
#3120 = DIRECTION ( 'NONE',  ( 1.000000000000000000, 0.0000000000000000000, 0.0000000000000000000 ) ) ;
#3121 = FACE_OUTER_BOUND ( 'NONE', #5184, .T. ) ;
#3122 = EDGE_CURVE ( 'NONE', #5425, #1694, #11114, .T. ) ;
#3123 = EDGE_LOOP ( 'NONE', ( #6316, #11310, #1380, #1880 ) ) ;
#3124 = CARTESIAN_POINT ( 'NONE',  ( 23.99999999999999300, -15.00000000000000000, -3.000000000000000000 ) ) ;
#3125 = VECTOR ( 'NONE', #6706, 1000.000000000000000 ) ;
#3126 = CARTESIAN_POINT ( 'NONE',  ( -0.6707149158231057200, 0.0000000000000000000, -0.1000000000000000100 ) ) ;
#3127 = DIRECTION ( 'NONE',  ( -0.0000000000000000000, -0.0000000000000000000, 1.000000000000000000 ) ) ;
#3128 = VERTEX_POINT ( 'NONE', #931 ) ;
#3129 = ORIENTED_EDGE ( 'NONE', *, *, #8106, .F. ) ;
#3130 = LINE ( 'NONE', #6560, #7715 ) ;
#3131 = DIRECTION ( 'NONE',  ( 0.0000000000000000000, 0.0000000000000000000, 1.000000000000000000 ) ) ;
#3132 = CARTESIAN_POINT ( 'NONE',  ( 14.17175660057939300, 2.534773038077437600, -0.1000000000000000100 ) ) ;
#3133 = FACE_OUTER_BOUND ( 'NONE', #10075, .T. ) ;
#3134 = VERTEX_POINT ( 'NONE', #10530 ) ;
#3135 = DIRECTION ( 'NONE',  ( 1.000000000000000000, 0.0000000000000000000, 0.0000000000000000000 ) ) ;
#3136 = VECTOR ( 'NONE', #1699, 1000.000000000000000 ) ;
#3137 = EDGE_CURVE ( 'NONE', #12760, #6467, #8413, .T. ) ;
#3138 = ORIENTED_EDGE ( 'NONE', *, *, #1813, .T. ) ;
#3139 = ORIENTED_EDGE ( 'NONE', *, *, #8104, .T. ) ;
#3140 = EDGE_CURVE ( 'NONE', #6298, #4895, #11435, .T. ) ;
#3141 = ORIENTED_EDGE ( 'NONE', *, *, #7092, .F. ) ;
#3142 = CARTESIAN_POINT ( 'NONE',  ( 8.171756600579392700, 0.0000000000000000000, -0.1000000000000000100 ) ) ;
#3143 = AXIS2_PLACEMENT_3D ( 'NONE', #2796, #7007, #11472 ) ;
#3144 = LINE ( 'NONE', #8776, #8397 ) ;
#3145 = CARTESIAN_POINT ( 'NONE',  ( -0.8507149158231057700, 25.03477303807744600, -0.1000000000000000100 ) ) ;
#3146 = DIRECTION ( 'NONE',  ( 1.000000000000000000, 0.0000000000000000000, 0.0000000000000000000 ) ) ;
#3147 = CARTESIAN_POINT ( 'NONE',  ( -0.0000000000000000000, 14.53477303807744100, 0.0000000000000000000 ) ) ;
#3148 = DIRECTION ( 'NONE',  ( 0.0000000000000000000, 0.0000000000000000000, -1.000000000000000000 ) ) ;
#3149 = CARTESIAN_POINT ( 'NONE',  ( -8.350714915823104400, 0.0000000000000000000, -0.1000000000000000100 ) ) ;
#3150 = FACE_OUTER_BOUND ( 'NONE', #11194, .T. ) ;
#3151 = AXIS2_PLACEMENT_3D ( 'NONE', #155, #9717, #13975 ) ;
#3152 = CARTESIAN_POINT ( 'NONE',  ( 0.0000000000000000000, 23.71477303807744600, -0.1000000000000000100 ) ) ;
#3153 = ORIENTED_EDGE ( 'NONE', *, *, #3022, .T. ) ;
#3154 = CARTESIAN_POINT ( 'NONE',  ( 24.08999999999998600, -29.49972068696497000, -0.1000000000000000100 ) ) ;
#3155 = DIRECTION ( 'NONE',  ( 0.0000000000000000000, 0.0000000000000000000, 1.000000000000000000 ) ) ;
#3156 = CARTESIAN_POINT ( 'NONE',  ( -40.00000000000000700, 36.00000000000000000, 3.000000000000000000 ) ) ;
#3157 = DIRECTION ( 'NONE',  ( 0.0000000000000000000, 1.000000000000000000, 0.0000000000000000000 ) ) ;
#3158 = EDGE_CURVE ( 'NONE', #9394, #7845, #2994, .T. ) ;
#3159 = EDGE_CURVE ( 'NONE', #4086, #675, #8570, .T. ) ;
#3160 = CARTESIAN_POINT ( 'NONE',  ( -35.00000000000000000, -30.99999999999999600, -3.000000000000000000 ) ) ;
#3161 = VECTOR ( 'NONE', #11506, 1000.000000000000000 ) ;
#3162 = AXIS2_PLACEMENT_3D ( 'NONE', #12754, #12831, #13919 ) ;
#3163 = LINE ( 'NONE', #11603, #1808 ) ;
#3164 = CARTESIAN_POINT ( 'NONE',  ( 0.7743473150475203000, 1.250508054722739400, 0.0000000000000000000 ) ) ;
#3165 = CARTESIAN_POINT ( 'NONE',  ( -3.935185325374675800, 1.214773038077438000, -0.1000000000000000100 ) ) ;
#3166 = VERTEX_POINT ( 'NONE', #10481 ) ;
#3167 = CARTESIAN_POINT ( 'NONE',  ( -11.17175660057943200, 0.0000000000000000000, 0.0000000000000000000 ) ) ;
#3168 = DIRECTION ( 'NONE',  ( 0.0000000000000000000, -0.0000000000000000000, -1.000000000000000000 ) ) ;
#3169 = DIRECTION ( 'NONE',  ( -0.0000000000000000000, -0.0000000000000000000, 1.000000000000000000 ) ) ;
#3170 = CARTESIAN_POINT ( 'NONE',  ( 0.0000000000000000000, -20.53477303807744300, 0.0000000000000000000 ) ) ;
#3171 = ORIENTED_EDGE ( 'NONE', *, *, #1848, .F. ) ;
#3172 = LINE ( 'NONE', #10810, #9772 ) ;
#3173 = PLANE ( 'NONE',  #4033 ) ;
#3174 = CARTESIAN_POINT ( 'NONE',  ( 0.6717566005793923500, -25.21477303807744600, 0.0000000000000000000 ) ) ;
#3175 = ADVANCED_FACE ( 'NONE', ( #13606 ), #6312, .T. ) ;
#3176 = VECTOR ( 'NONE', #323, 1000.000000000000000 ) ;
#3177 = ORIENTED_EDGE ( 'NONE', *, *, #6462, .F. ) ;
#3178 = EDGE_CURVE ( 'NONE', #12892, #8755, #7560, .T. ) ;
#3179 = CARTESIAN_POINT ( 'NONE',  ( 0.0000000000000000000, 26.71477303807745000, -0.1000000000000000100 ) ) ;
#3180 = PLANE ( 'NONE',  #7835 ) ;
#3181 = CARTESIAN_POINT ( 'NONE',  ( 0.0000000000000000000, 4.034773038077442000, -0.1000000000000000100 ) ) ;
#3182 = DIRECTION ( 'NONE',  ( 0.0000000000000000000, -1.000000000000000000, 0.0000000000000000000 ) ) ;
#3183 = VERTEX_POINT ( 'NONE', #10585 ) ;
#3184 = VECTOR ( 'NONE', #13808, 1000.000000000000000 ) ;
#3185 = FACE_BOUND ( 'NONE', #8383, .T. ) ;
#3186 = EDGE_LOOP ( 'NONE', ( #6443, #369 ) ) ;
#3187 = PLANE ( 'NONE',  #1442 ) ;
#3188 = CARTESIAN_POINT ( 'NONE',  ( 0.8517566005793921800, -20.71477303807744300, -0.1000000000000000100 ) ) ;
#3189 = VERTEX_POINT ( 'NONE', #8494 ) ;
#3190 = DIRECTION ( 'NONE',  ( 1.000000000000000000, 0.0000000000000000000, 0.0000000000000000000 ) ) ;
#3191 = ORIENTED_EDGE ( 'NONE', *, *, #1607, .F. ) ;
#3192 = CARTESIAN_POINT ( 'NONE',  ( -8.351756600579429700, -10.03477303807744600, -0.1000000000000000100 ) ) ;
#3193 = DIRECTION ( 'NONE',  ( -0.0000000000000000000, -0.0000000000000000000, 1.000000000000000000 ) ) ;
#3194 = EDGE_CURVE ( 'NONE', #7534, #974, #8091, .T. ) ;
#3195 = AXIS2_PLACEMENT_3D ( 'NONE', #12122, #6824, #13175 ) ;
#3196 = ORIENTED_EDGE ( 'NONE', *, *, #12204, .F. ) ;
#3197 = VECTOR ( 'NONE', #5516, 1000.000000000000000 ) ;
#3198 = EDGE_CURVE ( 'NONE', #9102, #6607, #118, .T. ) ;
#3199 = CIRCLE ( 'NONE', #5174, 1.500000000000000000 ) ;
#3200 = ORIENTED_EDGE ( 'NONE', *, *, #4012, .T. ) ;
#3201 = DIRECTION ( 'NONE',  ( -0.0000000000000000000, -0.0000000000000000000, 1.000000000000000000 ) ) ;
#3202 = PLANE ( 'NONE',  #8756 ) ;
#3203 = CARTESIAN_POINT ( 'NONE',  ( 6.351756600579391500, 2.714773038077437300, -0.1000000000000000100 ) ) ;
#3204 = DIRECTION ( 'NONE',  ( -0.0000000000000000000, -0.0000000000000000000, 1.000000000000000000 ) ) ;
#3205 = PLANE ( 'NONE',  #3807 ) ;
#3206 = CARTESIAN_POINT ( 'NONE',  ( 3.162277660169156700, -1.000000000000011800, -3.000000000000000000 ) ) ;
#3207 = ORIENTED_EDGE ( 'NONE', *, *, #1279, .F. ) ;
#3208 = CARTESIAN_POINT ( 'NONE',  ( 0.6717566005784677600, 11.53477303807744600, -0.1000000000000000100 ) ) ;
#3209 = VERTEX_POINT ( 'NONE', #10664 ) ;
#3210 = DIRECTION ( 'NONE',  ( 0.0000000000000000000, 0.0000000000000000000, 1.000000000000000000 ) ) ;
#3211 = ORIENTED_EDGE ( 'NONE', *, *, #3118, .F. ) ;
#3212 = VECTOR ( 'NONE', #12460, 1000.000000000000000 ) ;
#3213 = LINE ( 'NONE', #5196, #12660 ) ;
#3214 = EDGE_LOOP ( 'NONE', ( #7152, #1844, #4727, #7179 ) ) ;
#3215 = DIRECTION ( 'NONE',  ( 0.0000000000000000000, 1.000000000000000000, 0.0000000000000000000 ) ) ;
#3216 = EDGE_CURVE ( 'NONE', #11641, #12770, #1977, .T. ) ;
#3217 = DIRECTION ( 'NONE',  ( -0.0000000000000000000, -0.0000000000000000000, 1.000000000000000000 ) ) ;
#3218 = ORIENTED_EDGE ( 'NONE', *, *, #6973, .T. ) ;
#3219 = DIRECTION ( 'NONE',  ( -1.000000000000000000, 0.0000000000000000000, 0.0000000000000000000 ) ) ;
#3220 = CARTESIAN_POINT ( 'NONE',  ( -4.517539514526262700, -3.142857142857144100, -3.000000000000000000 ) ) ;
#3221 = CARTESIAN_POINT ( 'NONE',  ( -6.350714915823105300, 2.714773038077437300, -0.1000000000000000100 ) ) ;
#3222 = EDGE_CURVE ( 'NONE', #10351, #8068, #9760, .T. ) ;
#3223 = VERTEX_POINT ( 'NONE', #121 ) ;
#3224 = LINE ( 'NONE', #9373, #4904 ) ;
#3225 = DIRECTION ( 'NONE',  ( -0.0000000000000000000, -0.0000000000000000000, 1.000000000000000000 ) ) ;
#3226 = ORIENTED_EDGE ( 'NONE', *, *, #1746, .F. ) ;
#3227 = ORIENTED_EDGE ( 'NONE', *, *, #10675, .F. ) ;
#3228 = FACE_OUTER_BOUND ( 'NONE', #1065, .T. ) ;
#3229 = FACE_OUTER_BOUND ( 'NONE', #7128, .T. ) ;
#3230 = ORIENTED_EDGE ( 'NONE', *, *, #10675, .T. ) ;
#3231 = AXIS2_PLACEMENT_3D ( 'NONE', #11402, #6916, #11227 ) ;
#3232 = DIRECTION ( 'NONE',  ( 0.0000000000000000000, -0.0000000000000000000, -1.000000000000000000 ) ) ;
#3233 = DIRECTION ( 'NONE',  ( -0.0000000000000000000, 0.0000000000000000000, 1.000000000000000000 ) ) ;
#3234 = ORIENTED_EDGE ( 'NONE', *, *, #4790, .T. ) ;
#3235 = CARTESIAN_POINT ( 'NONE',  ( 6.171756600579392700, 0.0000000000000000000, -0.1000000000000000100 ) ) ;
#3236 = ORIENTED_EDGE ( 'NONE', *, *, #8218, .T. ) ;
#3237 = LINE ( 'NONE', #154, #4594 ) ;
#3238 = CARTESIAN_POINT ( 'NONE',  ( -14.35175660057943000, -1.034773038077439600, -0.1000000000000000100 ) ) ;
#3239 = EDGE_CURVE ( 'NONE', #7173, #11815, #6702, .T. ) ;
#3240 = ORIENTED_EDGE ( 'NONE', *, *, #6556, .F. ) ;
#3241 = DIRECTION ( 'NONE',  ( 1.000000000000000000, 0.0000000000000000000, 0.0000000000000000000 ) ) ;
#3242 = ORIENTED_EDGE ( 'NONE', *, *, #3118, .T. ) ;
#3243 = FACE_OUTER_BOUND ( 'NONE', #9154, .T. ) ;
#3244 = EDGE_CURVE ( 'NONE', #3469, #11501, #6352, .T. ) ;
#3245 = VERTEX_POINT ( 'NONE', #1198 ) ;
#3246 = EDGE_CURVE ( 'NONE', #4536, #2833, #11599, .T. ) ;
#3247 = ORIENTED_EDGE ( 'NONE', *, *, #3578, .F. ) ;
#3248 = CARTESIAN_POINT ( 'NONE',  ( 0.6717566005793923500, 17.53477303807743900, -0.1000000000000000100 ) ) ;
#3249 = AXIS2_PLACEMENT_3D ( 'NONE', #1965, #13940, #5205 ) ;
#3250 = ADVANCED_FACE ( 'NONE', ( #7049 ), #9822, .F. ) ;
#3251 = CARTESIAN_POINT ( 'NONE',  ( 14.35175660057939200, 2.714773038077437300, -0.1000000000000000100 ) ) ;
#3252 = DIRECTION ( 'NONE',  ( 0.0000000000000000000, -1.000000000000000000, 0.0000000000000000000 ) ) ;
#3253 = EDGE_LOOP ( 'NONE', ( #1173, #4074 ) ) ;
#3254 = ADVANCED_FACE ( 'NONE', ( #12440 ), #77, .T. ) ;
#3255 = FACE_OUTER_BOUND ( 'NONE', #8298, .T. ) ;
#3256 = DIRECTION ( 'NONE',  ( -0.0000000000000000000, -0.0000000000000000000, 1.000000000000000000 ) ) ;
#3257 = LINE ( 'NONE', #9657, #375 ) ;
#3258 = DIRECTION ( 'NONE',  ( 0.0000000000000000000, 0.0000000000000000000, 1.000000000000000000 ) ) ;
#3259 = PRODUCT_DEFINITION_FORMATION_WITH_SPECIFIED_SOURCE ( 'TUTTO', '', #10745, .NOT_KNOWN. ) ;
#3260 = CARTESIAN_POINT ( 'NONE',  ( 3.014896905757290600E-015, -13.03477303807744300, -0.1000000000000000100 ) ) ;
#3261 = EDGE_LOOP ( 'NONE', ( #1559, #13271, #10850, #8009 ) ) ;
#3262 = ORIENTED_EDGE ( 'NONE', *, *, #689, .T. ) ;
#3263 = LINE ( 'NONE', #3641, #7154 ) ;
#3264 = ORIENTED_EDGE ( 'NONE', *, *, #12384, .F. ) ;
#3265 = ORIENTED_EDGE ( 'NONE', *, *, #12888, .F. ) ;
#3266 = DIRECTION ( 'NONE',  ( 1.000000000000000000, 0.0000000000000000000, 0.0000000000000000000 ) ) ;
#3267 = DIRECTION ( 'NONE',  ( 1.000000000000000000, 0.0000000000000000000, 0.0000000000000000000 ) ) ;
#3268 = CARTESIAN_POINT ( 'NONE',  ( 8.351756600579392400, -20.71477303807744300, -0.1000000000000000100 ) ) ;
#3269 = ORIENTED_EDGE ( 'NONE', *, *, #1588, .T. ) ;
#3270 = LINE ( 'NONE', #13439, #3092 ) ;
#3271 = EDGE_CURVE ( 'NONE', #9632, #9484, #3834, .T. ) ;
#3272 = VECTOR ( 'NONE', #8381, 1000.000000000000000 ) ;
#3273 = ORIENTED_EDGE ( 'NONE', *, *, #6542, .F. ) ;
#3274 = DIRECTION ( 'NONE',  ( -0.0000000000000000000, -0.0000000000000000000, 1.000000000000000000 ) ) ;
#3276 = DIRECTION ( 'NONE',  ( -0.0000000000000000000, 0.0000000000000000000, 1.000000000000000000 ) ) ;
#3275 = VECTOR ( 'NONE', #1684, 1000.000000000000000 ) ;
#3277 = ORIENTED_EDGE ( 'NONE', *, *, #9465, .F. ) ;
#3278 = CARTESIAN_POINT ( 'NONE',  ( 2.709585573985401300E-015, -11.71477303807740500, -0.1000000000000000100 ) ) ;
#3279 = EDGE_LOOP ( 'NONE', ( #11638, #3706, #1903, #13040 ) ) ;
#3280 = ORIENTED_EDGE ( 'NONE', *, *, #13726, .F. ) ;
#3281 = LINE ( 'NONE', #6600, #6805 ) ;
#3282 = VECTOR ( 'NONE', #7690, 1000.000000000000000 ) ;
#3283 = VECTOR ( 'NONE', #8404, 1000.000000000000000 ) ;
#3284 = DIRECTION ( 'NONE',  ( 0.0000000000000000000, -0.0000000000000000000, -1.000000000000000000 ) ) ;
#3286 = ORIENTED_EDGE ( 'NONE', *, *, #3419, .T. ) ;
#3285 = CARTESIAN_POINT ( 'NONE',  ( 0.8517566005784671400, -11.71477303807740500, -0.1000000000000000100 ) ) ;
#3287 = CARTESIAN_POINT ( 'NONE',  ( -15.17175660057951200, 0.0000000000000000000, -0.1000000000000000100 ) ) ;
#3288 = LINE ( 'NONE', #11622, #921 ) ;
#3289 = ORIENTED_EDGE ( 'NONE', *, *, #2971, .F. ) ;
#3290 = EDGE_CURVE ( 'NONE', #13378, #11774, #105, .T. ) ;
#3291 = AXIS2_PLACEMENT_3D ( 'NONE', #2814, #5015, #11446 ) ;
#3292 = DIRECTION ( 'NONE',  ( 0.0000000000000000000, 0.0000000000000000000, 1.000000000000000000 ) ) ;
#3293 = CARTESIAN_POINT ( 'NONE',  ( 0.0000000000000000000, -31.59000000000000000, -0.1000000000000000100 ) ) ;
#3294 = EDGE_CURVE ( 'NONE', #3088, #5222, #7384, .T. ) ;
#3295 = VECTOR ( 'NONE', #10806, 1000.000000000000000 ) ;
#3296 = CARTESIAN_POINT ( 'NONE',  ( 0.8517566005794695600, 1.399206601177470000E-016, -0.1000000000000000100 ) ) ;
#3297 = ORIENTED_EDGE ( 'NONE', *, *, #13676, .T. ) ;
#3298 = ORIENTED_EDGE ( 'NONE', *, *, #6214, .T. ) ;
#3299 = VECTOR ( 'NONE', #11155, 1000.000000000000000 ) ;
#3300 = FACE_OUTER_BOUND ( 'NONE', #4245, .T. ) ;
#3301 = ORIENTED_EDGE ( 'NONE', *, *, #6319, .T. ) ;
#3302 = VECTOR ( 'NONE', #11773, 1000.000000000000000 ) ;
#3303 = DIRECTION ( 'NONE',  ( 1.000000000000000000, 0.0000000000000000000, 0.0000000000000000000 ) ) ;
#3304 = ORIENTED_EDGE ( 'NONE', *, *, #3395, .F. ) ;
#3305 = VECTOR ( 'NONE', #10330, 1000.000000000000000 ) ;
#3306 = PLANE ( 'NONE',  #248 ) ;
#3308 = LINE ( 'NONE', #11431, #7538 ) ;
#3307 = DIRECTION ( 'NONE',  ( -0.0000000000000000000, -0.0000000000000000000, 1.000000000000000000 ) ) ;
#3309 = DIRECTION ( 'NONE',  ( -0.0000000000000000000, -0.0000000000000000000, 1.000000000000000000 ) ) ;
#3310 = EDGE_LOOP ( 'NONE', ( #4406, #13305, #12026, #5118 ) ) ;
#3311 = ORIENTED_EDGE ( 'NONE', *, *, #12458, .F. ) ;
#3312 = VERTEX_POINT ( 'NONE', #4334 ) ;
#3313 = CARTESIAN_POINT ( 'NONE',  ( -4.517018672145639800, 3.142857142858237000, -3.000000000000000000 ) ) ;
#3314 = EDGE_CURVE ( 'NONE', #4710, #10381, #1964, .T. ) ;
#3315 = AXIS2_PLACEMENT_3D ( 'NONE', #13943, #3252, #4286 ) ;
#3316 = CARTESIAN_POINT ( 'NONE',  ( 0.0000000000000000000, 4.214773038077441700, -0.1000000000000000100 ) ) ;
#3317 = CARTESIAN_POINT ( 'NONE',  ( -8.170714915823106500, 0.0000000000000000000, -0.1000000000000000100 ) ) ;
#3318 = EDGE_CURVE ( 'NONE', #4670, #1763, #9082, .T. ) ;
#3319 = VECTOR ( 'NONE', #2170, 1000.000000000000000 ) ;
#3320 = ORIENTED_EDGE ( 'NONE', *, *, #11553, .F. ) ;
#3321 = DIRECTION ( 'NONE',  ( 0.0000000000000000000, -0.0000000000000000000, 1.000000000000000000 ) ) ;
#3322 = AXIS2_PLACEMENT_3D ( 'NONE', #1339, #3488, #13184 ) ;
#3323 = DIRECTION ( 'NONE',  ( -0.0000000000000000000, -0.0000000000000000000, 1.000000000000000000 ) ) ;
#3324 = CARTESIAN_POINT ( 'NONE',  ( 9.351756600579392400, 8.714773038077448000, -0.1000000000000000100 ) ) ;
#3325 = VECTOR ( 'NONE', #4574, 1000.000000000000000 ) ;
#3326 =( NAMED_UNIT ( * ) SI_UNIT ( $, .STERADIAN. ) SOLID_ANGLE_UNIT ( ) );
#3327 = ORIENTED_EDGE ( 'NONE', *, *, #1873, .T. ) ;
#3328 = CARTESIAN_POINT ( 'NONE',  ( -9.170714915823106500, 7.214773038077446200, -0.1000000000000000100 ) ) ;
#3329 = ADVANCED_FACE ( 'NONE', ( #3150 ), #12612, .F. ) ;
#3330 = ORIENTED_EDGE ( 'NONE', *, *, #972, .T. ) ;
#3331 = ADVANCED_FACE ( 'NONE', ( #946 ), #8561, .F. ) ;
#3332 = LINE ( 'NONE', #13721, #2982 ) ;
#3333 = UNCERTAINTY_MEASURE_WITH_UNIT (LENGTH_MEASURE( 1.000000000000000100E-005 ), #13075, 'distance_accuracy_value', 'NONE');
#3334 = EDGE_CURVE ( 'NONE', #8783, #8092, #3501, .T. ) ;
#3335 = EDGE_CURVE ( 'NONE', #827, #12435, #7735, .T. ) ;
#3336 = FACE_OUTER_BOUND ( 'NONE', #13354, .T. ) ;
#3337 = CARTESIAN_POINT ( 'NONE',  ( -9.170714915823106500, 7.214773038077446200, 0.0000000000000000000 ) ) ;
#3338 = CARTESIAN_POINT ( 'NONE',  ( -0.8507149158231057700, 26.71477303807745000, 0.0000000000000000000 ) ) ;
#3339 = DIRECTION ( 'NONE',  ( 1.000000000000000000, 0.0000000000000000000, 0.0000000000000000000 ) ) ;
#3340 = PLANE ( 'NONE',  #8601 ) ;
#3341 = VERTEX_POINT ( 'NONE', #8586 ) ;
#3342 = CARTESIAN_POINT ( 'NONE',  ( 8.171756600579392700, 0.0000000000000000000, 0.0000000000000000000 ) ) ;
#3343 = ORIENTED_EDGE ( 'NONE', *, *, #10255, .F. ) ;
#3344 = CARTESIAN_POINT ( 'NONE',  ( -0.8507149158231057700, 22.03477303807744300, -0.1000000000000000100 ) ) ;
#3345 = STYLED_ITEM ( 'NONE', ( #12528 ), #12918 ) ;
#3346 = DIRECTION ( 'NONE',  ( -0.0000000000000000000, -0.0000000000000000000, 1.000000000000000000 ) ) ;
#3347 = VECTOR ( 'NONE', #12784, 1000.000000000000000 ) ;
#3348 = LINE ( 'NONE', #1557, #4535 ) ;
#3349 = DIRECTION ( 'NONE',  ( 1.000000000000000000, 1.734723475976807100E-015, 0.0000000000000000000 ) ) ;
#3350 = EDGE_LOOP ( 'NONE', ( #10526, #6281, #10524, #8555 ) ) ;
#3351 = ORIENTED_EDGE ( 'NONE', *, *, #1154, .F. ) ;
#3352 = AXIS2_PLACEMENT_3D ( 'NONE', #3039, #13647, #11595 ) ;
#3353 = CARTESIAN_POINT ( 'NONE',  ( 8.351756600579392400, 0.0000000000000000000, -0.1000000000000000100 ) ) ;
#3354 = CARTESIAN_POINT ( 'NONE',  ( 11.35175660057939200, 4.034773038077442000, -0.1000000000000000100 ) ) ;
#3355 = EDGE_CURVE ( 'NONE', #1879, #833, #1290, .T. ) ;
#3356 = CARTESIAN_POINT ( 'NONE',  ( 0.0000000000000000000, 1.214773038077438000, -0.1000000000000000100 ) ) ;
#3357 = EDGE_CURVE ( 'NONE', #6926, #13858, #5522, .T. ) ;
#3358 = DIRECTION ( 'NONE',  ( 1.000000000000000000, 0.0000000000000000000, 0.0000000000000000000 ) ) ;
#3359 = AXIS2_PLACEMENT_3D ( 'NONE', #185, #10875, #4392 ) ;
#3360 = CARTESIAN_POINT ( 'NONE',  ( 14.35175660057939200, 2.714773038077437300, 0.0000000000000000000 ) ) ;
#3361 = DIRECTION ( 'NONE',  ( -0.0000000000000000000, 0.0000000000000000000, 1.000000000000000000 ) ) ;
#3362 = ORIENTED_EDGE ( 'NONE', *, *, #7959, .F. ) ;
#3363 = LINE ( 'NONE', #7089, #7759 ) ;
#3364 = VECTOR ( 'NONE', #711, 1000.000000000000000 ) ;
#3365 = VERTEX_POINT ( 'NONE', #1701 ) ;
#3366 = DIRECTION ( 'NONE',  ( 0.0000000000000000000, 1.000000000000000000, 0.0000000000000000000 ) ) ;
#3367 = DIRECTION ( 'NONE',  ( 0.0000000000000000000, 0.0000000000000000000, 1.000000000000000000 ) ) ;
#3368 = CARTESIAN_POINT ( 'NONE',  ( 0.8517566005784671400, -11.71477303807740500, -0.1000000000000000100 ) ) ;
#3369 = VERTEX_POINT ( 'NONE', #8903 ) ;
#3370 = VECTOR ( 'NONE', #4004, 1000.000000000000000 ) ;
#3371 = CYLINDRICAL_SURFACE ( 'NONE', #3195, 14.50000000000000000 ) ;
#3372 = EDGE_LOOP ( 'NONE', ( #12152, #5290, #4016, #8853 ) ) ;
#3373 = CARTESIAN_POINT ( 'NONE',  ( 0.8517566005793924000, 0.0000000000000000000, -0.1000000000000000100 ) ) ;
#3374 = AXIS2_PLACEMENT_3D ( 'NONE', #6202, #1949, #4028 ) ;
#3375 = CARTESIAN_POINT ( 'NONE',  ( -8.171756600579430000, -13.21477303807744300, -0.1000000000000000100 ) ) ;
#3376 = CARTESIAN_POINT ( 'NONE',  ( 8.171756600579392700, -13.21477303807744100, -0.1000000000000000100 ) ) ;
#3377 = DIRECTION ( 'NONE',  ( -0.0000000000000000000, -0.0000000000000000000, 1.000000000000000000 ) ) ;
#3378 = CARTESIAN_POINT ( 'NONE',  ( 4.517539514526743200, -3.142857142856857200, 0.0000000000000000000 ) ) ;
#3379 = ORIENTED_EDGE ( 'NONE', *, *, #632, .T. ) ;
#3380 = LINE ( 'NONE', #3750, #8788 ) ;
#3381 = ORIENTED_EDGE ( 'NONE', *, *, #13198, .T. ) ;
#3382 = VECTOR ( 'NONE', #9734, 1000.000000000000000 ) ;
#3383 = DIRECTION ( 'NONE',  ( -0.0000000000000000000, -0.0000000000000000000, 1.000000000000000000 ) ) ;
#3384 = LINE ( 'NONE', #10157, #11640 ) ;
#3385 = ORIENTED_EDGE ( 'NONE', *, *, #10151, .T. ) ;
#3386 = DIRECTION ( 'NONE',  ( 1.642730564371978700E-016, -1.000000000000000000, 0.0000000000000000000 ) ) ;
#3387 = DIRECTION ( 'NONE',  ( 0.0000000000000000000, -0.0000000000000000000, -1.000000000000000000 ) ) ;
#3388 = ADVANCED_FACE ( 'NONE', ( #4341 ), #11560, .T. ) ;
#3389 = CARTESIAN_POINT ( 'NONE',  ( -35.00000000000000000, -30.99999999999999600, 0.0000000000000000000 ) ) ;
#3390 = EDGE_CURVE ( 'NONE', #6003, #1534, #12119, .T. ) ;
#3391 = AXIS2_PLACEMENT_3D ( 'NONE', #7472, #9639, #8560 ) ;
#3392 = EDGE_LOOP ( 'NONE', ( #5791, #1028, #8080, #10631 ) ) ;
#3393 = ADVANCED_FACE ( 'NONE', ( #11759 ), #3537, .F. ) ;
#3394 = VECTOR ( 'NONE', #6387, 1000.000000000000000 ) ;
#3395 = EDGE_CURVE ( 'NONE', #11021, #7332, #277, .T. ) ;
#3396 = CARTESIAN_POINT ( 'NONE',  ( 33.49999999999999300, 30.99999999999999600, -3.000000000000000000 ) ) ;
#3397 = VERTEX_POINT ( 'NONE', #4569 ) ;
#3398 = CARTESIAN_POINT ( 'NONE',  ( -0.5230127018922580100, -1.250000000000004700, -3.000000000000000000 ) ) ;
#3399 = LINE ( 'NONE', #8751, #8800 ) ;
#3400 = LINE ( 'NONE', #10435, #12007 ) ;
#3401 = ORIENTED_EDGE ( 'NONE', *, *, #2766, .F. ) ;
#3402 = CARTESIAN_POINT ( 'NONE',  ( 0.6717566005793923500, 28.21477303807745000, 0.0000000000000000000 ) ) ;
#3403 = DIRECTION ( 'NONE',  ( 1.000000000000000000, 0.0000000000000000000, 0.0000000000000000000 ) ) ;
#3404 = ORIENTED_EDGE ( 'NONE', *, *, #10130, .T. ) ;
#3405 = DIRECTION ( 'NONE',  ( -1.000000000000000000, 0.0000000000000000000, 0.0000000000000000000 ) ) ;
#3406 = DIRECTION ( 'NONE',  ( 1.000000000000000000, 0.0000000000000000000, 0.0000000000000000000 ) ) ;
#3407 = ORIENTED_EDGE ( 'NONE', *, *, #8691, .T. ) ;
#3408 = LINE ( 'NONE', #9341, #2031 ) ;
#3409 = ORIENTED_EDGE ( 'NONE', *, *, #11785, .F. ) ;
#3410 = EDGE_LOOP ( 'NONE', ( #8651, #11386, #956, #8887 ) ) ;
#3411 = LINE ( 'NONE', #161, #3061 ) ;
#3412 = LINE ( 'NONE', #11190, #7295 ) ;
#3413 = VERTEX_POINT ( 'NONE', #4707 ) ;
#3414 = EDGE_CURVE ( 'NONE', #6009, #12405, #1466, .T. ) ;
#3415 = CARTESIAN_POINT ( 'NONE',  ( 0.8517566005793924000, 22.03477303807744300, 0.0000000000000000000 ) ) ;
#3416 = CARTESIAN_POINT ( 'NONE',  ( 24.54897326985314300, 42.12945667109129000, 65.45147988800000900 ) ) ;
#3417 = CARTESIAN_POINT ( 'NONE',  ( -9.670714915823104700, 22.21477303807744300, -0.1000000000000000100 ) ) ;
#3418 = CARTESIAN_POINT ( 'NONE',  ( 11.17175660057939300, 5.534773038077442000, -0.1000000000000000100 ) ) ;
#3419 = EDGE_CURVE ( 'NONE', #10039, #13407, #4505, .T. ) ;
#3420 = VERTEX_POINT ( 'NONE', #7855 ) ;
#3421 = EDGE_CURVE ( 'NONE', #12086, #13828, #1631, .T. ) ;
#3422 = CARTESIAN_POINT ( 'NONE',  ( -8.170714915823106500, 0.0000000000000000000, 0.0000000000000000000 ) ) ;
#3423 = VECTOR ( 'NONE', #2099, 1000.000000000000000 ) ;
#3424 = ORIENTED_EDGE ( 'NONE', *, *, #13541, .T. ) ;
#3425 = VERTEX_POINT ( 'NONE', #5666 ) ;
#3426 = FACE_OUTER_BOUND ( 'NONE', #5461, .T. ) ;
#3427 = ORIENTED_EDGE ( 'NONE', *, *, #481, .T. ) ;
#3428 = CARTESIAN_POINT ( 'NONE',  ( 0.0005208423781716396000, 0.9999999999989825900, -3.000000000000000000 ) ) ;
#3429 = VERTEX_POINT ( 'NONE', #9018 ) ;
#3430 = CARTESIAN_POINT ( 'NONE',  ( -38.50000000000000700, -14.99999999999999800, -3.000000000000000000 ) ) ;
#3431 = CARTESIAN_POINT ( 'NONE',  ( -0.6717566005793871300, -26.53477303807745000, 0.0000000000000000000 ) ) ;
#3432 = ORIENTED_EDGE ( 'NONE', *, *, #660, .F. ) ;
#3433 = VECTOR ( 'NONE', #1778, 1000.000000000000000 ) ;
#3434 = CARTESIAN_POINT ( 'NONE',  ( -8.351756600579426100, 0.0000000000000000000, -0.1000000000000000100 ) ) ;
#3435 = EDGE_CURVE ( 'NONE', #12853, #13719, #9577, .T. ) ;
#3436 = DIRECTION ( 'NONE',  ( 0.0000000000000000000, -1.000000000000000000, 0.0000000000000000000 ) ) ;
#3437 = CIRCLE ( 'NONE', #5384, 14.50000000000000000 ) ;
#3438 = EDGE_CURVE ( 'NONE', #12081, #9380, #2314, .T. ) ;
#3439 = EDGE_CURVE ( 'NONE', #7100, #4710, #4006, .T. ) ;
#3440 = ORIENTED_EDGE ( 'NONE', *, *, #13073, .F. ) ;
#3441 = VERTEX_POINT ( 'NONE', #5751 ) ;
#3442 = LINE ( 'NONE', #694, #12559 ) ;
#3443 = AXIS2_PLACEMENT_3D ( 'NONE', #12789, #7425, #6418 ) ;
#3444 = ORIENTED_EDGE ( 'NONE', *, *, #1939, .T. ) ;
#3445 = CARTESIAN_POINT ( 'NONE',  ( -14.35071491582310600, 2.714773038077437300, -0.1000000000000000100 ) ) ;
#3446 = CARTESIAN_POINT ( 'NONE',  ( 0.0000000000000000000, -28.03477303807744600, -0.1000000000000000100 ) ) ;
#3447 = DIRECTION ( 'NONE',  ( 0.0000000000000000000, -0.0000000000000000000, -1.000000000000000000 ) ) ;
#3448 = ORIENTED_EDGE ( 'NONE', *, *, #10667, .T. ) ;
#3449 = VECTOR ( 'NONE', #959, 1000.000000000000000 ) ;
#3450 = VECTOR ( 'NONE', #257, 1000.000000000000000 ) ;
#3451 = FACE_OUTER_BOUND ( 'NONE', #7650, .T. ) ;
#3452 = ORIENTED_EDGE ( 'NONE', *, *, #337, .T. ) ;
#3453 = CARTESIAN_POINT ( 'NONE',  ( -0.6717566005785048400, -13.21477303807744100, -0.1000000000000000100 ) ) ;
#3454 = LINE ( 'NONE', #12149, #4628 ) ;
#3455 = VERTEX_POINT ( 'NONE', #12231 ) ;
#3456 = PLANE ( 'NONE',  #13892 ) ;
#3457 = VECTOR ( 'NONE', #11061, 1000.000000000000000 ) ;
#3458 = EDGE_CURVE ( 'NONE', #7050, #11231, #2986, .T. ) ;
#3459 = CARTESIAN_POINT ( 'NONE',  ( 3.056530269180728800E-015, -13.21477303807744300, -0.1000000000000000100 ) ) ;
#3460 = ORIENTED_EDGE ( 'NONE', *, *, #13954, .F. ) ;
#3461 = VERTEX_POINT ( 'NONE', #1047 ) ;
#3462 = LINE ( 'NONE', #2797, #6162 ) ;
#3463 = CARTESIAN_POINT ( 'NONE',  ( -0.08999999999999419600, 0.9999999999999954500, -3.000000000000000000 ) ) ;
#3464 = SURFACE_STYLE_USAGE ( .BOTH. , #8749 ) ;
#3465 = LINE ( 'NONE', #3287, #403 ) ;
#3466 = CARTESIAN_POINT ( 'NONE',  ( 9.851756600579390600, -23.71477303807744600, -0.1000000000000000100 ) ) ;
#3467 = ADVANCED_FACE ( 'NONE', ( #1114 ), #7543, .F. ) ;
#3468 = VECTOR ( 'NONE', #4424, 1000.000000000000000 ) ;
#3469 = VERTEX_POINT ( 'NONE', #3376 ) ;
#3470 = ADVANCED_FACE ( 'NONE', ( #3336 ), #5496, .F. ) ;
#3471 = LINE ( 'NONE', #2026, #6488 ) ;
#3472 = EDGE_LOOP ( 'NONE', ( #160, #13168, #4315, #1734 ) ) ;
#3473 = DIRECTION ( 'NONE',  ( 1.000000000000000000, 0.0000000000000000000, 0.0000000000000000000 ) ) ;
#3474 = LINE ( 'NONE', #12240, #2785 ) ;
#3475 = ORIENTED_EDGE ( 'NONE', *, *, #1954, .T. ) ;
#3476 = ORIENTED_EDGE ( 'NONE', *, *, #7023, .F. ) ;
#3477 = FACE_OUTER_BOUND ( 'NONE', #5809, .T. ) ;
#3478 = CARTESIAN_POINT ( 'NONE',  ( 3.014896905757290200E-015, -13.03477303807744100, 0.0000000000000000000 ) ) ;
#3479 = CARTESIAN_POINT ( 'NONE',  ( -40.00000000000000700, 36.00000000000000000, -3.000000000000000000 ) ) ;
#3480 = DIRECTION ( 'NONE',  ( -0.0000000000000000000, -0.0000000000000000000, 1.000000000000000000 ) ) ;
#3481 = CARTESIAN_POINT ( 'NONE',  ( 9.499999999999994700, -14.99999999999999800, -3.000000000000000000 ) ) ;
#3482 = LINE ( 'NONE', #6030, #9385 ) ;
#3483 = VERTEX_POINT ( 'NONE', #2188 ) ;
#3484 = EDGE_CURVE ( 'NONE', #6245, #5795, #13776, .T. ) ;
#3485 = AXIS2_PLACEMENT_3D ( 'NONE', #8432, #7436, #11675 ) ;
#3486 = DIRECTION ( 'NONE',  ( 0.0000000000000000000, -1.000000000000000000, 0.0000000000000000000 ) ) ;
#3487 = EDGE_CURVE ( 'NONE', #827, #4306, #9414, .T. ) ;
#3488 = DIRECTION ( 'NONE',  ( -1.084202172485504400E-016, 1.000000000000000000, 0.0000000000000000000 ) ) ;
#3489 = CIRCLE ( 'NONE', #1116, 14.49999999999999800 ) ;
#3490 = PLANE ( 'NONE',  #7985 ) ;
#3491 = ORIENTED_EDGE ( 'NONE', *, *, #10049, .T. ) ;
#3492 = ORIENTED_EDGE ( 'NONE', *, *, #1545, .T. ) ;
#3493 = ORIENTED_EDGE ( 'NONE', *, *, #5116, .T. ) ;
#3494 = DIRECTION ( 'NONE',  ( -0.0000000000000000000, -0.0000000000000000000, 1.000000000000000000 ) ) ;
#3495 = DIRECTION ( 'NONE',  ( 1.000000000000000000, 2.312964634635743000E-016, 0.0000000000000000000 ) ) ;
#3496 = DIRECTION ( 'NONE',  ( 0.0000000000000000000, -0.0000000000000000000, 1.000000000000000000 ) ) ;
#3497 = VECTOR ( 'NONE', #9447, 1000.000000000000000 ) ;
#3498 = CARTESIAN_POINT ( 'NONE',  ( -24.00000000000000000, -15.00000000000000000, -3.000000000000000000 ) ) ;
#3499 = DIRECTION ( 'NONE',  ( 0.0000000000000000000, 0.0000000000000000000, -1.000000000000000000 ) ) ;
#3500 = DIRECTION ( 'NONE',  ( 0.0000000000000000000, 0.0000000000000000000, -1.000000000000000000 ) ) ;
#3501 = LINE ( 'NONE', #11980, #11426 ) ;
#3502 = EDGE_CURVE ( 'NONE', #513, #6926, #10603, .T. ) ;
#3503 = EDGE_CURVE ( 'NONE', #9590, #13031, #6529, .T. ) ;
#3504 = ORIENTED_EDGE ( 'NONE', *, *, #8073, .T. ) ;
#3505 = CARTESIAN_POINT ( 'NONE',  ( 1.544024710238201500E-016, -1.214773038077438200, -0.1000000000000000100 ) ) ;
#3506 = AXIS2_PLACEMENT_3D ( 'NONE', #11383, #6080, #13614 ) ;
#3507 = DIRECTION ( 'NONE',  ( 1.000000000000000000, 2.312964634635457500E-016, 0.0000000000000000000 ) ) ;
#3508 = DIRECTION ( 'NONE',  ( 1.290716872006552300E-016, -1.000000000000000000, 0.0000000000000000000 ) ) ;
#3509 = VECTOR ( 'NONE', #646, 1000.000000000000000 ) ;
#3510 = DIRECTION ( 'NONE',  ( 0.0000000000000000000, 1.000000000000000000, -0.0000000000000000000 ) ) ;
#3511 = DIRECTION ( 'NONE',  ( 1.000000000000000000, 0.0000000000000000000, 0.0000000000000000000 ) ) ;
#3512 = VECTOR ( 'NONE', #1876, 1000.000000000000000 ) ;
#3513 = VERTEX_POINT ( 'NONE', #4461 ) ;
#3514 = CARTESIAN_POINT ( 'NONE',  ( -8.170714915823106500, 17.53477303807743900, -0.1000000000000000100 ) ) ;
#3515 = EDGE_CURVE ( 'NONE', #8208, #7587, #7221, .T. ) ;
#3516 = EDGE_CURVE ( 'NONE', #516, #5689, #9403, .T. ) ;
#3517 = EDGE_CURVE ( 'NONE', #10688, #110, #13102, .T. ) ;
#3518 = DIRECTION ( 'NONE',  ( 0.0000000000000000000, 0.0000000000000000000, 1.000000000000000000 ) ) ;
#3519 = CARTESIAN_POINT ( 'NONE',  ( 7.311465735067027600E-016, -4.214773038077441700, 0.0000000000000000000 ) ) ;
#3520 = CARTESIAN_POINT ( 'NONE',  ( 0.0000000000000000000, 10.03477303807744500, -0.1000000000000000100 ) ) ;
#3521 = EDGE_LOOP ( 'NONE', ( #395, #7393, #349, #10261 ) ) ;
#3522 = VECTOR ( 'NONE', #3403, 1000.000000000000000 ) ;
#3523 = FACE_OUTER_BOUND ( 'NONE', #1594, .T. ) ;
#3524 = ORIENTED_EDGE ( 'NONE', *, *, #6806, .F. ) ;
#3525 = DIRECTION ( 'NONE',  ( 1.290716872006524200E-016, -1.000000000000000000, 0.0000000000000000000 ) ) ;
#3526 = DIRECTION ( 'NONE',  ( -0.0000000000000000000, -0.0000000000000000000, 1.000000000000000000 ) ) ;
#3527 = PRODUCT_RELATED_PRODUCT_CATEGORY ( 'part', '', ( #10745 ) ) ;
#3528 = ADVANCED_FACE ( 'NONE', ( #13596 ), #9761, .T. ) ;
#3529 = ADVANCED_FACE ( 'NONE', ( #9919 ), #13035, .F. ) ;
#3530 = ORIENTED_EDGE ( 'NONE', *, *, #8617, .T. ) ;
#3531 = CARTESIAN_POINT ( 'NONE',  ( 0.0000000000000000000, 0.0000000000000000000, 0.0000000000000000000 ) ) ;
#3532 = FACE_OUTER_BOUND ( 'NONE', #11750, .T. ) ;
#3533 = LINE ( 'NONE', #13037, #6567 ) ;
#3534 = EDGE_LOOP ( 'NONE', ( #8358, #5120, #8879, #1498 ) ) ;
#3535 = DIRECTION ( 'NONE',  ( 0.0000000000000000000, 1.000000000000000000, -0.0000000000000000000 ) ) ;
#3536 = CARTESIAN_POINT ( 'NONE',  ( -15.35175660057951100, -31.40999999999999300, -0.1000000000000000100 ) ) ;
#3537 = PLANE ( 'NONE',  #10553 ) ;
#3538 = EDGE_CURVE ( 'NONE', #10073, #9690, #7550, .T. ) ;
#3539 = AXIS2_PLACEMENT_3D ( 'NONE', #2475, #12123, #11121 ) ;
#3540 = ORIENTED_EDGE ( 'NONE', *, *, #8645, .T. ) ;
#3541 = EDGE_LOOP ( 'NONE', ( #2476, #10683, #1554, #7667 ) ) ;
#3542 = PLANE ( 'NONE',  #8440 ) ;
#3543 = SHAPE_REPRESENTATION_RELATIONSHIP ( 'NONE' , 'NONE' ,  #3547, #1845 ) ;
#3544 = VERTEX_POINT ( 'NONE', #9806 ) ;
#3545 = LINE ( 'NONE', #7854, #6061 ) ;
#3546 = VECTOR ( 'NONE', #1488, 1000.000000000000000 ) ;
#3547 = SHAPE_REPRESENTATION ( 'terzo strato', ( #11233 ), #10499 ) ;
#3548 = VERTEX_POINT ( 'NONE', #12897 ) ;
#3549 = DIRECTION ( 'NONE',  ( 1.000000000000000000, 0.0000000000000000000, 0.0000000000000000000 ) ) ;
#3550 = DIRECTION ( 'NONE',  ( 1.000000000000000000, 0.0000000000000000000, 0.0000000000000000000 ) ) ;
#3551 = CARTESIAN_POINT ( 'NONE',  ( 0.0000000000000000000, -20.71477303807744300, -0.1000000000000000100 ) ) ;
#3552 = ORIENTED_EDGE ( 'NONE', *, *, #430, .T. ) ;
#3553 = VECTOR ( 'NONE', #1900, 1000.000000000000000 ) ;
#3554 = ORIENTED_EDGE ( 'NONE', *, *, #5116, .F. ) ;
#3555 = PLANE ( 'NONE',  #12116 ) ;
#3556 = VERTEX_POINT ( 'NONE', #3338 ) ;
#3557 = VECTOR ( 'NONE', #9255, 1000.000000000000000 ) ;
#3558 = CIRCLE ( 'NONE', #9262, 4.999999999998696200 ) ;
#3559 = ORIENTED_EDGE ( 'NONE', *, *, #3665, .F. ) ;
#3560 = DIRECTION ( 'NONE',  ( 0.0000000000000000000, -1.000000000000000000, 0.0000000000000000000 ) ) ;
#3561 = DIRECTION ( 'NONE',  ( -0.0000000000000000000, -0.0000000000000000000, 1.000000000000000000 ) ) ;
#3562 = VERTEX_POINT ( 'NONE', #10942 ) ;
#3563 = CARTESIAN_POINT ( 'NONE',  ( -8.351756600579426100, -16.03477303807743900, -0.1000000000000000100 ) ) ;
#3564 = VERTEX_POINT ( 'NONE', #12983 ) ;
#3565 = CARTESIAN_POINT ( 'NONE',  ( -0.8517566005785069900, -1.399206601175846400E-016, -0.1000000000000000100 ) ) ;
#3566 = FACE_OUTER_BOUND ( 'NONE', #13705, .T. ) ;
#3567 = ORIENTED_EDGE ( 'NONE', *, *, #12606, .F. ) ;
#3568 = DIRECTION ( 'NONE',  ( 0.0000000000000000000, 0.0000000000000000000, -1.000000000000000000 ) ) ;
#3569 = ORIENTED_EDGE ( 'NONE', *, *, #2482, .F. ) ;
#3570 = LINE ( 'NONE', #11110, #11833 ) ;
#3571 = LINE ( 'NONE', #2673, #6090 ) ;
#3572 = ORIENTED_EDGE ( 'NONE', *, *, #9179, .T. ) ;
#3573 = PLANE ( 'NONE',  #7327 ) ;
#3574 = EDGE_CURVE ( 'NONE', #10038, #13491, #1455, .T. ) ;
#3575 = AXIS2_PLACEMENT_3D ( 'NONE', #8733, #2058, #5317 ) ;
#3576 = ORIENTED_EDGE ( 'NONE', *, *, #614, .T. ) ;
#3577 = CARTESIAN_POINT ( 'NONE',  ( 6.999215509391203300E-016, -4.034773038077442000, -0.1000000000000000100 ) ) ;
#3578 = EDGE_CURVE ( 'NONE', #9276, #3134, #8392, .T. ) ;
#3579 = VERTEX_POINT ( 'NONE', #12071 ) ;
#3580 = DIRECTION ( 'NONE',  ( 0.0000000000000000000, 1.000000000000000000, -0.0000000000000000000 ) ) ;
#3581 = ORIENTED_EDGE ( 'NONE', *, *, #10307, .T. ) ;
#3582 = EDGE_LOOP ( 'NONE', ( #2035, #12357, #11343, #9789 ) ) ;
#3583 = ORIENTED_EDGE ( 'NONE', *, *, #7109, .T. ) ;
#3584 = LINE ( 'NONE', #7206, #5255 ) ;
#3585 = ORIENTED_EDGE ( 'NONE', *, *, #265, .F. ) ;
#3586 = ORIENTED_EDGE ( 'NONE', *, *, #12804, .F. ) ;
#3587 = CARTESIAN_POINT ( 'NONE',  ( 9.351756600579392400, 7.034773038077446500, -0.1000000000000000100 ) ) ;
#3588 = DIRECTION ( 'NONE',  ( 0.0000000000000000000, 0.0000000000000000000, 1.000000000000000000 ) ) ;
#3589 = CARTESIAN_POINT ( 'NONE',  ( 0.09104168475664752000, 1.499999999999995800, 0.0000000000000000000 ) ) ;
#3590 = ORIENTED_EDGE ( 'NONE', *, *, #11397, .T. ) ;
#3591 = LINE ( 'NONE', #2014, #4441 ) ;
#3592 = CARTESIAN_POINT ( 'NONE',  ( 6.858071945254482100E-016, -5.534773038077408300, -0.1000000000000000100 ) ) ;
#3593 = CARTESIAN_POINT ( 'NONE',  ( -8.350714915823104400, 0.0000000000000000000, -0.1000000000000000100 ) ) ;
#3594 = FACE_OUTER_BOUND ( 'NONE', #13096, .T. ) ;
#3595 = EDGE_CURVE ( 'NONE', #9723, #9186, #1797, .T. ) ;
#3596 = CARTESIAN_POINT ( 'NONE',  ( 9.351756600579392400, -7.034773038077728900, 0.0000000000000000000 ) ) ;
#3597 = ORIENTED_EDGE ( 'NONE', *, *, #835, .T. ) ;
#3598 = ORIENTED_EDGE ( 'NONE', *, *, #874, .T. ) ;
#3599 = CARTESIAN_POINT ( 'NONE',  ( 39.99999999999999300, 7.709882115452474200E-015, -3.000000000000000000 ) ) ;
#3601 = CARTESIAN_POINT ( 'NONE',  ( -33.50000000000000000, -30.99999999999999600, -3.000000000000000000 ) ) ;
#3600 = LINE ( 'NONE', #1248, #1729 ) ;
#3602 = EDGE_CURVE ( 'NONE', #1601, #13237, #10101, .T. ) ;
#3603 = ADVANCED_FACE ( 'NONE', ( #5693 ), #1240, .T. ) ;
#3604 = ORIENTED_EDGE ( 'NONE', *, *, #10531, .T. ) ;
#3605 = ORIENTED_EDGE ( 'NONE', *, *, #12408, .T. ) ;
#3606 = ADVANCED_FACE ( 'NONE', ( #2472 ), #8902, .T. ) ;
#3607 = AXIS2_PLACEMENT_3D ( 'NONE', #7129, #3778, #12498 ) ;
#3608 = ORIENTED_EDGE ( 'NONE', *, *, #9704, .F. ) ;
#3609 = LINE ( 'NONE', #3587, #2073 ) ;
#3610 = VECTOR ( 'NONE', #3658, 1000.000000000000000 ) ;
#3611 = AXIS2_PLACEMENT_3D ( 'NONE', #6774, #12166, #12077 ) ;
#3612 = PLANE ( 'NONE',  #9534 ) ;
#3613 = CARTESIAN_POINT ( 'NONE',  ( 0.8517566005793924000, -16.03477303807743900, -0.1000000000000000100 ) ) ;
#3614 = DIRECTION ( 'NONE',  ( 1.000000000000000000, 0.0000000000000000000, 0.0000000000000000000 ) ) ;
#3615 = ORIENTED_EDGE ( 'NONE', *, *, #1568, .T. ) ;
#3616 = LINE ( 'NONE', #6265, #8681 ) ;
#3617 = EDGE_LOOP ( 'NONE', ( #2702, #11607 ) ) ;
#3618 = CARTESIAN_POINT ( 'NONE',  ( -0.6717566005793871300, -28.21477303807744600, -0.1000000000000000100 ) ) ;
#3619 = CARTESIAN_POINT ( 'NONE',  ( -4.517539514526262700, -3.142857142857144100, -3.000000000000000000 ) ) ;
#3620 = DIRECTION ( 'NONE',  ( -0.0000000000000000000, -0.0000000000000000000, 1.000000000000000000 ) ) ;
#3621 = ORIENTED_EDGE ( 'NONE', *, *, #12232, .F. ) ;
#3622 = EDGE_LOOP ( 'NONE', ( #11135, #331, #6371, #10500 ) ) ;
#3623 = VECTOR ( 'NONE', #12283, 1000.000000000000000 ) ;
#3624 = EDGE_CURVE ( 'NONE', #4972, #3429, #9072, .T. ) ;
#3625 = EDGE_CURVE ( 'NONE', #249, #12848, #10757, .T. ) ;
#3626 = CIRCLE ( 'NONE', #7424, 1.500000000000001300 ) ;
#3627 = AXIS2_PLACEMENT_3D ( 'NONE', #282, #7871, #12288 ) ;
#3628 = VECTOR ( 'NONE', #6888, 1000.000000000000000 ) ;
#3629 = DIRECTION ( 'NONE',  ( -0.0000000000000000000, -0.0000000000000000000, 1.000000000000000000 ) ) ;
#3630 = ORIENTED_EDGE ( 'NONE', *, *, #3947, .F. ) ;
#3631 = LINE ( 'NONE', #6730, #9714 ) ;
#3632 = ORIENTED_EDGE ( 'NONE', *, *, #3027, .F. ) ;
#3633 = DIRECTION ( 'NONE',  ( 0.0000000000000000000, 0.0000000000000000000, 1.000000000000000000 ) ) ;
#3634 = CARTESIAN_POINT ( 'NONE',  ( 0.0000000000000000000, 5.714773038077441700, -0.1000000000000000100 ) ) ;
#3636 = DIRECTION ( 'NONE',  ( 0.0000000000000000000, -1.000000000000000000, 0.0000000000000000000 ) ) ;
#3635 = VECTOR ( 'NONE', #1796, 1000.000000000000000 ) ;
#3637 = CARTESIAN_POINT ( 'NONE',  ( -9.850714915823104400, 23.71477303807744600, -0.1000000000000000100 ) ) ;
#3638 = EDGE_LOOP ( 'NONE', ( #8405, #11325, #10743, #10161 ) ) ;
#3639 = ORIENTED_EDGE ( 'NONE', *, *, #11100, .F. ) ;
#3640 = VECTOR ( 'NONE', #4018, 1000.000000000000000 ) ;
#3641 = CARTESIAN_POINT ( 'NONE',  ( 0.0000000000000000000, -20.53477303807744300, -0.1000000000000000100 ) ) ;
#3642 = VECTOR ( 'NONE', #10074, 1000.000000000000000 ) ;
#3643 = ORIENTED_EDGE ( 'NONE', *, *, #3503, .F. ) ;
#3644 = LINE ( 'NONE', #2859, #3982 ) ;
#3645 = ORIENTED_EDGE ( 'NONE', *, *, #13103, .F. ) ;
#3646 = CARTESIAN_POINT ( 'NONE',  ( 9.671756600579392700, 23.53477303807744600, -0.1000000000000000100 ) ) ;
#3647 = DIRECTION ( 'NONE',  ( -1.000000000000000000, -1.927470528863119000E-016, 0.0000000000000000000 ) ) ;
#3648 = AXIS2_PLACEMENT_3D ( 'NONE', #9630, #1073, #5274 ) ;
#3649 = VECTOR ( 'NONE', #13957, 1000.000000000000000 ) ;
#3650 = DIRECTION ( 'NONE',  ( -1.000000000000000000, -1.239088197126280500E-016, 0.0000000000000000000 ) ) ;
#3651 = ORIENTED_EDGE ( 'NONE', *, *, #3881, .T. ) ;
#3652 = ORIENTED_EDGE ( 'NONE', *, *, #13725, .F. ) ;
#3653 = VERTEX_POINT ( 'NONE', #12212 ) ;
#3654 = VECTOR ( 'NONE', #3986, 1000.000000000000000 ) ;
#3655 = ORIENTED_EDGE ( 'NONE', *, *, #8565, .T. ) ;
#3656 = LINE ( 'NONE', #8021, #7724 ) ;
#3657 = CARTESIAN_POINT ( 'NONE',  ( 0.8517566005793924000, 25.03477303807744600, 0.0000000000000000000 ) ) ;
#3658 = DIRECTION ( 'NONE',  ( -1.000000000000000000, 0.0000000000000000000, 0.0000000000000000000 ) ) ;
#3659 = VERTEX_POINT ( 'NONE', #8860 ) ;
#3660 = ORIENTED_EDGE ( 'NONE', *, *, #12520, .F. ) ;
#3661 = EDGE_CURVE ( 'NONE', #10494, #5592, #12759, .T. ) ;
#3662 = AXIS2_PLACEMENT_3D ( 'NONE', #5423, #6521, #10819 ) ;
#3663 = DIRECTION ( 'NONE',  ( 1.000000000000000000, 0.0000000000000000000, 0.0000000000000000000 ) ) ;
#3664 = CARTESIAN_POINT ( 'NONE',  ( 0.0000000000000000000, 20.71477303807744300, -0.1000000000000000100 ) ) ;
#3665 = EDGE_CURVE ( 'NONE', #12959, #8340, #10928, .T. ) ;
#3666 = CARTESIAN_POINT ( 'NONE',  ( 11.67175660057939300, -25.21477303807744600, 0.0000000000000000000 ) ) ;
#3667 = VECTOR ( 'NONE', #5259, 1000.000000000000000 ) ;
#3668 = ADVANCED_FACE ( 'NONE', ( #4331 ), #12159, .F. ) ;
#3669 = VECTOR ( 'NONE', #9617, 1000.000000000000000 ) ;
#3670 = ADVANCED_FACE ( 'NONE', ( #4672 ), #5640, .T. ) ;
#3671 = ORIENTED_EDGE ( 'NONE', *, *, #9200, .F. ) ;
#3672 = CARTESIAN_POINT ( 'NONE',  ( 0.09104168475664752000, 1.499999999999995800, -3.000000000000000000 ) ) ;
#3673 = DIRECTION ( 'NONE',  ( 1.000000000000000000, 0.0000000000000000000, 0.0000000000000000000 ) ) ;
#3674 = CARTESIAN_POINT ( 'NONE',  ( -0.09000000000003853500, -1.500000000000004000, 0.0000000000000000000 ) ) ;
#3675 = EDGE_CURVE ( 'NONE', #3209, #10222, #2811, .T. ) ;
#3676 = DIRECTION ( 'NONE',  ( 0.0000000000000000000, 0.0000000000000000000, -1.000000000000000000 ) ) ;
#3677 = LINE ( 'NONE', #5470, #9092 ) ;
#3678 = EDGE_CURVE ( 'NONE', #1418, #377, #9747, .T. ) ;
#3679 = LINE ( 'NONE', #8097, #798 ) ;
#3680 = ORIENTED_EDGE ( 'NONE', *, *, #4133, .F. ) ;
#3681 = ADVANCED_FACE ( 'NONE', ( #2132 ), #340, .T. ) ;
#3682 = EDGE_CURVE ( 'NONE', #13333, #10840, #12935, .T. ) ;
#3683 = ORIENTED_EDGE ( 'NONE', *, *, #9396, .T. ) ;
#3684 = CARTESIAN_POINT ( 'NONE',  ( 4.351756600579334700, 0.0000000000000000000, -0.1000000000000000100 ) ) ;
#3685 = CARTESIAN_POINT ( 'NONE',  ( -1.206611260581739600, 0.9999999999999956700, -3.000000000000000000 ) ) ;
#3686 = CARTESIAN_POINT ( 'NONE',  ( 8.171756600579392700, 0.0000000000000000000, 0.0000000000000000000 ) ) ;
#3687 = DIRECTION ( 'NONE',  ( 1.000000000000000000, 0.0000000000000000000, 0.0000000000000000000 ) ) ;
#3688 =( REPRESENTATION_RELATIONSHIP ('NONE','NONE', #13084, #3547 ) REPRESENTATION_RELATIONSHIP_WITH_TRANSFORMATION ( #3001 )SHAPE_REPRESENTATION_RELATIONSHIP( ) );
#3689 = DIRECTION ( 'NONE',  ( 1.000000000000000000, 0.0000000000000000000, 0.0000000000000000000 ) ) ;
#3690 = AXIS2_PLACEMENT_3D ( 'NONE', #2749, #11433, #1702 ) ;
#3691 = ORIENTED_EDGE ( 'NONE', *, *, #13676, .F. ) ;
#3692 = LINE ( 'NONE', #13309, #13468 ) ;
#3693 = LINE ( 'NONE', #10364, #8938 ) ;
#3694 = ORIENTED_EDGE ( 'NONE', *, *, #12461, .F. ) ;
#3695 = CARTESIAN_POINT ( 'NONE',  ( 0.8517566005793921800, -8.714773038077449700, -0.1000000000000000100 ) ) ;
#3696 = EDGE_CURVE ( 'NONE', #11231, #13047, #13939, .T. ) ;
#3697 = EDGE_CURVE ( 'NONE', #13491, #3369, #8074, .T. ) ;
#3698 = CARTESIAN_POINT ( 'NONE',  ( 15.35175660057939200, 28.03477303807745000, -0.1000000000000000100 ) ) ;
#3699 = DIRECTION ( 'NONE',  ( -0.0000000000000000000, -0.0000000000000000000, 1.000000000000000000 ) ) ;
#3700 = CARTESIAN_POINT ( 'NONE',  ( 3.162798502545807600, 2.499999999999995600, -3.000000000000000000 ) ) ;
#3701 = CARTESIAN_POINT ( 'NONE',  ( -3.935185325374675800, 1.214773038077438000, -0.1000000000000000100 ) ) ;
#3702 = EDGE_LOOP ( 'NONE', ( #7632, #10348, #11743, #8135 ) ) ;
#3703 = VECTOR ( 'NONE', #11030, 1000.000000000000000 ) ;
#3704 = CARTESIAN_POINT ( 'NONE',  ( 8.171756600579392700, 0.0000000000000000000, -0.1000000000000000100 ) ) ;
#3705 = VECTOR ( 'NONE', #9762, 1000.000000000000000 ) ;
#3706 = ORIENTED_EDGE ( 'NONE', *, *, #2332, .F. ) ;
#3707 = CARTESIAN_POINT ( 'NONE',  ( -40.00000000000000700, -3.854941057726238700E-015, 0.0000000000000000000 ) ) ;
#3708 = ORIENTED_EDGE ( 'NONE', *, *, #6025, .F. ) ;
#3709 = FACE_OUTER_BOUND ( 'NONE', #11364, .T. ) ;
#3710 = CARTESIAN_POINT ( 'NONE',  ( 15.17175660057939300, 31.59000000000000700, -0.1000000000000000100 ) ) ;
#3711 = DIRECTION ( 'NONE',  ( 0.0000000000000000000, 1.000000000000000000, 0.0000000000000000000 ) ) ;
#3712 = DIRECTION ( 'NONE',  ( -0.0000000000000000000, -0.0000000000000000000, 1.000000000000000000 ) ) ;
#3713 = ORIENTED_EDGE ( 'NONE', *, *, #3246, .F. ) ;
#3714 = FACE_BOUND ( 'NONE', #3253, .T. ) ;
#3715 = LINE ( 'NONE', #9654, #1002 ) ;
#3716 = EDGE_CURVE ( 'NONE', #3166, #2228, #4000, .T. ) ;
#3717 = ORIENTED_EDGE ( 'NONE', *, *, #2974, .T. ) ;
#3718 = AXIS2_PLACEMENT_3D ( 'NONE', #9584, #12819, #9624 ) ;
#3719 = DIRECTION ( 'NONE',  ( 1.000000000000000000, 0.0000000000000000000, 0.0000000000000000000 ) ) ;
#3720 = CARTESIAN_POINT ( 'NONE',  ( -8.170714915823106500, 14.53477303807744100, -0.1000000000000000100 ) ) ;
#3721 = VERTEX_POINT ( 'NONE', #10187 ) ;
#3722 = FACE_OUTER_BOUND ( 'NONE', #4288, .T. ) ;
#3723 = DIRECTION ( 'NONE',  ( 0.0000000000000000000, -0.0000000000000000000, 1.000000000000000000 ) ) ;
#3724 = DIRECTION ( 'NONE',  ( 1.000000000000000000, 0.0000000000000000000, 0.0000000000000000000 ) ) ;
#3725 = VERTEX_POINT ( 'NONE', #4863 ) ;
#3726 = LINE ( 'NONE', #3132, #2878 ) ;
#3727 = VECTOR ( 'NONE', #4623, 1000.000000000000000 ) ;
#3728 = EDGE_LOOP ( 'NONE', ( #13574, #10980, #4647, #6850 ) ) ;
#3729 = DIRECTION ( 'NONE',  ( 0.0000000000000000000, 1.000000000000000000, 0.0000000000000000000 ) ) ;
#3730 = PLANE ( 'NONE',  #416 ) ;
#3731 = ADVANCED_FACE ( 'NONE', ( #2306 ), #478, .F. ) ;
#3732 = VERTEX_POINT ( 'NONE', #3657 ) ;
#3733 = ADVANCED_FACE ( 'NONE', ( #6522 ), #6912, .T. ) ;
#3734 = AXIS2_PLACEMENT_3D ( 'NONE', #4777, #2637, #494 ) ;
#3735 = DIRECTION ( 'NONE',  ( -1.000000000000000000, 0.0000000000000000000, -0.0000000000000000000 ) ) ;
#3736 = ORIENTED_EDGE ( 'NONE', *, *, #6699, .F. ) ;
#3737 = VECTOR ( 'NONE', #7989, 1000.000000000000000 ) ;
#3738 = EDGE_CURVE ( 'NONE', #12512, #10381, #13438, .T. ) ;
#3739 = ORIENTED_EDGE ( 'NONE', *, *, #815, .F. ) ;
#3740 = ORIENTED_EDGE ( 'NONE', *, *, #12785, .F. ) ;
#3741 = ORIENTED_EDGE ( 'NONE', *, *, #793, .F. ) ;
#3742 = VECTOR ( 'NONE', #6834, 1000.000000000000000 ) ;
#3743 = VECTOR ( 'NONE', #6700, 1000.000000000000000 ) ;
#3744 = DIRECTION ( 'NONE',  ( 1.000000000000000000, 0.0000000000000000000, 0.0000000000000000000 ) ) ;
#3745 = ORIENTED_EDGE ( 'NONE', *, *, #10937, .T. ) ;
#3746 = DIRECTION ( 'NONE',  ( -0.0000000000000000000, -0.0000000000000000000, 1.000000000000000000 ) ) ;
#3747 = DIRECTION ( 'NONE',  ( 0.0000000000000000000, 1.000000000000000000, -0.0000000000000000000 ) ) ;
#3748 = CARTESIAN_POINT ( 'NONE',  ( -0.6717566005794294300, -17.53477303807743900, -0.1000000000000000100 ) ) ;
#3749 = ORIENTED_EDGE ( 'NONE', *, *, #1011, .T. ) ;
#3750 = CARTESIAN_POINT ( 'NONE',  ( 1.220338593732197900E-015, -7.034773038077728900, 0.0000000000000000000 ) ) ;
#3751 = ADVANCED_FACE ( 'NONE', ( #4495 ), #13453, .T. ) ;
#3752 = FACE_OUTER_BOUND ( 'NONE', #11080, .T. ) ;
#3753 = UNCERTAINTY_MEASURE_WITH_UNIT (LENGTH_MEASURE( 1.000000000000000100E-005 ), #13508, 'distance_accuracy_value', 'NONE');
#3754 = CARTESIAN_POINT ( 'NONE',  ( -9.170714915823106500, 7.214773038077446200, -0.1000000000000000100 ) ) ;
#3755 = ORIENTED_EDGE ( 'NONE', *, *, #2333, .T. ) ;
#3756 = ORIENTED_EDGE ( 'NONE', *, *, #971, .T. ) ;
#3757 = VECTOR ( 'NONE', #4832, 1000.000000000000000 ) ;
#3758 = ORIENTED_EDGE ( 'NONE', *, *, #6293, .F. ) ;
#3759 = VERTEX_POINT ( 'NONE', #12385 ) ;
#3760 = EDGE_CURVE ( 'NONE', #4838, #1342, #1106, .T. ) ;
#3761 = CARTESIAN_POINT ( 'NONE',  ( 0.6717566005793923500, 0.0000000000000000000, -0.1000000000000000100 ) ) ;
#3762 = EDGE_CURVE ( 'NONE', #9723, #7540, #12604, .T. ) ;
#3763 = CARTESIAN_POINT ( 'NONE',  ( -4.350714915823106200, 0.0000000000000000000, 0.0000000000000000000 ) ) ;
#3764 = PLANE ( 'NONE',  #2809 ) ;
#3765 = ORIENTED_EDGE ( 'NONE', *, *, #4995, .F. ) ;
#3766 = VECTOR ( 'NONE', #1863, 1000.000000000000000 ) ;
#3767 = AXIS2_PLACEMENT_3D ( 'NONE', #13593, #13679, #7342 ) ;
#3768 = DIRECTION ( 'NONE',  ( 1.000000000000000000, 0.0000000000000000000, 0.0000000000000000000 ) ) ;
#3769 = VECTOR ( 'NONE', #7068, 1000.000000000000000 ) ;
#3770 = CARTESIAN_POINT ( 'NONE',  ( -4.517539514526262700, -3.142857142857144100, -3.000000000000000000 ) ) ;
#3771 = ORIENTED_EDGE ( 'NONE', *, *, #8577, .T. ) ;
#3772 = CARTESIAN_POINT ( 'NONE',  ( 8.171756600579392700, 0.0000000000000000000, -0.1000000000000000100 ) ) ;
#3773 = ORIENTED_EDGE ( 'NONE', *, *, #13771, .T. ) ;
#3774 = VECTOR ( 'NONE', #10856, 1000.000000000000000 ) ;
#3775 = ADVANCED_FACE ( 'NONE', ( #10590 ), #3838, .F. ) ;
#3776 = ORIENTED_EDGE ( 'NONE', *, *, #2352, .F. ) ;
#3777 = CARTESIAN_POINT ( 'NONE',  ( -1.204690800094160100, -1.000000000000004000, 0.0000000000000000000 ) ) ;
#3778 = DIRECTION ( 'NONE',  ( 1.000000000000000000, 0.0000000000000000000, 0.0000000000000000000 ) ) ;
#3779 = ORIENTED_EDGE ( 'NONE', *, *, #7764, .F. ) ;
#3780 = EDGE_LOOP ( 'NONE', ( #1059, #6543, #3016, #5652 ) ) ;
#3781 = VERTEX_POINT ( 'NONE', #13417 ) ;
#3782 = EDGE_CURVE ( 'NONE', #3781, #6410, #13275, .T. ) ;
#3783 = CARTESIAN_POINT ( 'NONE',  ( 15.17175660057934500, 0.0000000000000000000, -0.1000000000000000100 ) ) ;
#3784 = LINE ( 'NONE', #8999, #11382 ) ;
#3785 = EDGE_CURVE ( 'NONE', #5614, #3556, #3656, .T. ) ;
#3786 = CYLINDRICAL_SURFACE ( 'NONE', #716, 1.500000000000000000 ) ;
#3787 = VERTEX_POINT ( 'NONE', #1520 ) ;
#3788 = ORIENTED_EDGE ( 'NONE', *, *, #66, .F. ) ;
#3789 = LINE ( 'NONE', #6982, #5213 ) ;
#3790 = VERTEX_POINT ( 'NONE', #2698 ) ;
#3791 = DIRECTION ( 'NONE',  ( 1.642730564371974000E-016, -1.000000000000000000, 0.0000000000000000000 ) ) ;
#3792 = VECTOR ( 'NONE', #1067, 1000.000000000000000 ) ;
#3793 = EDGE_LOOP ( 'NONE', ( #2080, #7644, #1417, #6514 ) ) ;
#3794 = ORIENTED_EDGE ( 'NONE', *, *, #6480, .T. ) ;
#3795 = VECTOR ( 'NONE', #12691, 1000.000000000000000 ) ;
#3796 = AXIS2_PLACEMENT_3D ( 'NONE', #12108, #4447, #12057 ) ;
#3797 = DIRECTION ( 'NONE',  ( 1.000000000000000000, 0.0000000000000000000, 0.0000000000000000000 ) ) ;
#3798 = CARTESIAN_POINT ( 'NONE',  ( 8.351756600579392400, 11.71477303807744400, 0.0000000000000000000 ) ) ;
#3799 = FACE_OUTER_BOUND ( 'NONE', #9011, .T. ) ;
#3800 = VECTOR ( 'NONE', #2525, 1000.000000000000000 ) ;
#3801 = ORIENTED_EDGE ( 'NONE', *, *, #6158, .T. ) ;
#3802 = CARTESIAN_POINT ( 'NONE',  ( -0.0000000000000000000, -25.21477303807744600, 0.0000000000000000000 ) ) ;
#3803 = CARTESIAN_POINT ( 'NONE',  ( 8.171756600579392700, 13.21477303807744100, -0.1000000000000000100 ) ) ;
#3805 = DIRECTION ( 'NONE',  ( -0.0000000000000000000, -0.0000000000000000000, 1.000000000000000000 ) ) ;
#3804 = LINE ( 'NONE', #10647, #12899 ) ;
#3806 = ORIENTED_EDGE ( 'NONE', *, *, #8664, .F. ) ;
#3807 = AXIS2_PLACEMENT_3D ( 'NONE', #5270, #7461, #11784 ) ;
#3808 = EDGE_CURVE ( 'NONE', #3128, #11548, #11590, .T. ) ;
#3809 = LINE ( 'NONE', #5083, #251 ) ;
#3810 = EDGE_CURVE ( 'NONE', #12239, #9116, #4825, .T. ) ;
#3811 = VERTEX_POINT ( 'NONE', #9089 ) ;
#3812 = VERTEX_POINT ( 'NONE', #2616 ) ;
#3813 = VECTOR ( 'NONE', #4542, 1000.000000000000000 ) ;
#3814 = AXIS2_PLACEMENT_3D ( 'NONE', #3498, #13193, #13001 ) ;
#3815 = ADVANCED_FACE ( 'NONE', ( #11936 ), #4778, .T. ) ;
#3816 = ADVANCED_FACE ( 'NONE', ( #1953 ), #5957, .T. ) ;
#3817 = DIRECTION ( 'NONE',  ( -1.000000000000000000, -1.290716872006552300E-016, 0.0000000000000000000 ) ) ;
#3818 = LINE ( 'NONE', #4165, #7719 ) ;
#3819 = ORIENTED_EDGE ( 'NONE', *, *, #6506, .F. ) ;
#3820 = CARTESIAN_POINT ( 'NONE',  ( 38.49999999999999300, 15.00000000000000000, 0.0000000000000000000 ) ) ;
#3821 = PLANE ( 'NONE',  #12296 ) ;
#3822 = VECTOR ( 'NONE', #12102, 1000.000000000000000 ) ;
#3823 = CARTESIAN_POINT ( 'NONE',  ( 0.0000000000000000000, 1.034773038077438000, -0.1000000000000000100 ) ) ;
#3824 = CARTESIAN_POINT ( 'NONE',  ( -24.00000000000000400, 15.00000000000000000, -3.000000000000000000 ) ) ;
#3825 = ORIENTED_EDGE ( 'NONE', *, *, #4049, .T. ) ;
#3826 = ORIENTED_EDGE ( 'NONE', *, *, #3246, .T. ) ;
#3827 = VERTEX_POINT ( 'NONE', #5872 ) ;
#3828 = DIRECTION ( 'NONE',  ( -0.0000000000000000000, -0.0000000000000000000, 1.000000000000000000 ) ) ;
#3829 = ADVANCED_FACE ( 'NONE', ( #8894 ), #11418, .F. ) ;
#3830 = VECTOR ( 'NONE', #4425, 1000.000000000000000 ) ;
#3831 = CARTESIAN_POINT ( 'NONE',  ( -0.08999999999999444600, 1.499999999999995800, 0.0000000000000000000 ) ) ;
#3832 = AXIS2_PLACEMENT_3D ( 'NONE', #4869, #7022, #1626 ) ;
#3833 = DIRECTION ( 'NONE',  ( 0.0000000000000000000, 1.000000000000000000, -0.0000000000000000000 ) ) ;
#3834 = LINE ( 'NONE', #6449, #4167 ) ;
#3835 = VERTEX_POINT ( 'NONE', #1753 ) ;
#3836 = CARTESIAN_POINT ( 'NONE',  ( 7.081107820737212000E-016, -5.714773038077408000, -0.1000000000000000100 ) ) ;
#3837 = DIRECTION ( 'NONE',  ( 0.0000000000000000000, 1.000000000000000000, -0.0000000000000000000 ) ) ;
#3838 = PLANE ( 'NONE',  #10371 ) ;
#3839 = DIRECTION ( 'NONE',  ( 1.642730564371974000E-016, -1.000000000000000000, 0.0000000000000000000 ) ) ;
#3840 = VECTOR ( 'NONE', #788, 1000.000000000000000 ) ;
#3841 = ADVANCED_FACE ( 'NONE', ( #6006 ), #2836, .T. ) ;
#3842 = LINE ( 'NONE', #6074, #10111 ) ;
#3843 = ORIENTED_EDGE ( 'NONE', *, *, #4066, .T. ) ;
#3844 = EDGE_CURVE ( 'NONE', #141, #9394, #8551, .T. ) ;
#3845 = AXIS2_PLACEMENT_3D ( 'NONE', #7334, #8464, #4022 ) ;
#3846 = DIRECTION ( 'NONE',  ( -0.0000000000000000000, 0.0000000000000000000, 1.000000000000000000 ) ) ;
#3847 = CARTESIAN_POINT ( 'NONE',  ( 0.0000000000000000000, 11.53477303807744600, 0.0000000000000000000 ) ) ;
#3848 = CARTESIAN_POINT ( 'NONE',  ( 24.08999999999999300, 29.49972068696497000, 0.0000000000000000000 ) ) ;
#3849 = EDGE_CURVE ( 'NONE', #9377, #2087, #9736, .T. ) ;
#3850 = ORIENTED_EDGE ( 'NONE', *, *, #7567, .T. ) ;
#3851 = ORIENTED_EDGE ( 'NONE', *, *, #387, .F. ) ;
#3852 = VECTOR ( 'NONE', #4491, 1000.000000000000000 ) ;
#3853 = LINE ( 'NONE', #13860, #6723 ) ;
#3854 = ORIENTED_EDGE ( 'NONE', *, *, #3678, .F. ) ;
#3855 = CARTESIAN_POINT ( 'NONE',  ( 0.6717566005793923500, 20.53477303807744300, -0.1000000000000000100 ) ) ;
#3856 = CARTESIAN_POINT ( 'NONE',  ( 9.171756600579392700, 7.214773038077446200, -0.1000000000000000100 ) ) ;
#3857 = DIRECTION ( 'NONE',  ( -0.0000000000000000000, 0.0000000000000000000, 1.000000000000000000 ) ) ;
#3858 = EDGE_CURVE ( 'NONE', #529, #1728, #3308, .T. ) ;
#3859 = EDGE_CURVE ( 'NONE', #10748, #5668, #11576, .T. ) ;
#3860 = CARTESIAN_POINT ( 'NONE',  ( 0.6717566005793902400, 8.670475782495881600E-017, 0.0000000000000000000 ) ) ;
#3861 = ORIENTED_EDGE ( 'NONE', *, *, #7467, .F. ) ;
#3862 = VECTOR ( 'NONE', #1872, 1000.000000000000000 ) ;
#3863 = AXIS2_PLACEMENT_3D ( 'NONE', #3912, #4937, #4986 ) ;
#3864 = VECTOR ( 'NONE', #8835, 1000.000000000000000 ) ;
#3865 = CARTESIAN_POINT ( 'NONE',  ( 8.351756600579392400, 16.03477303807743900, -0.1000000000000000100 ) ) ;
#3866 = ORIENTED_EDGE ( 'NONE', *, *, #299, .T. ) ;
#3867 = DIRECTION ( 'NONE',  ( -1.000000000000000000, 0.0000000000000000000, -0.0000000000000000000 ) ) ;
#3868 = DIRECTION ( 'NONE',  ( 1.000000000000000000, 0.0000000000000000000, 0.0000000000000000000 ) ) ;
#3869 = ADVANCED_FACE ( 'NONE', ( #9060 ), #5093, .F. ) ;
#3870 = ORIENTED_EDGE ( 'NONE', *, *, #263, .T. ) ;
#3871 = AXIS2_PLACEMENT_3D ( 'NONE', #8337, #2937, #8655 ) ;
#3872 = VERTEX_POINT ( 'NONE', #11578 ) ;
#3873 = VECTOR ( 'NONE', #13960, 1000.000000000000000 ) ;
#3874 = PLANE ( 'NONE',  #6859 ) ;
#3875 = CARTESIAN_POINT ( 'NONE',  ( 0.0000000000000000000, 8.534773038077448200, -0.1000000000000000100 ) ) ;
#3876 = VERTEX_POINT ( 'NONE', #9365 ) ;
#3877 = LINE ( 'NONE', #3354, #3197 ) ;
#3878 = FACE_OUTER_BOUND ( 'NONE', #2470, .T. ) ;
#3879 = VERTEX_POINT ( 'NONE', #12652 ) ;
#3880 = EDGE_CURVE ( 'NONE', #3548, #13292, #429, .T. ) ;
#3881 = EDGE_CURVE ( 'NONE', #12605, #10541, #6863, .T. ) ;
#3882 = EDGE_CURVE ( 'NONE', #7224, #4536, #3489, .T. ) ;
#3883 = DIRECTION ( 'NONE',  ( -1.000000000000000000, 0.0000000000000000000, 0.0000000000000000000 ) ) ;
#3884 = CARTESIAN_POINT ( 'NONE',  ( -8.170714915823106500, 0.0000000000000000000, -0.1000000000000000100 ) ) ;
#3885 = CARTESIAN_POINT ( 'NONE',  ( 4.171756600579392700, 0.0000000000000000000, 0.0000000000000000000 ) ) ;
#3886 = ORIENTED_EDGE ( 'NONE', *, *, #4729, .F. ) ;
#3887 = CARTESIAN_POINT ( 'NONE',  ( 0.0000000000000000000, -36.00000000000000000, -3.000000000000000000 ) ) ;
#3888 = VECTOR ( 'NONE', #13631, 1000.000000000000000 ) ;
#3889 = EDGE_LOOP ( 'NONE', ( #8209, #8001, #5763, #6103 ) ) ;
#3890 = CARTESIAN_POINT ( 'NONE',  ( -0.6717566005794292100, -19.21477303807744300, 0.0000000000000000000 ) ) ;
#3891 = ADVANCED_FACE ( 'NONE', ( #264 ), #7198, .F. ) ;
#3892 = ORIENTED_EDGE ( 'NONE', *, *, #5789, .T. ) ;
#3893 = VECTOR ( 'NONE', #1685, 1000.000000000000000 ) ;
#3894 = VECTOR ( 'NONE', #1096, 1000.000000000000000 ) ;
#3895 = ORIENTED_EDGE ( 'NONE', *, *, #4504, .F. ) ;
#3896 = CARTESIAN_POINT ( 'NONE',  ( 3.936227010132199200, 1.214773038077438000, -0.1000000000000000100 ) ) ;
#3897 = ORIENTED_EDGE ( 'NONE', *, *, #8575, .T. ) ;
#3898 = CARTESIAN_POINT ( 'NONE',  ( 0.0000000000000000000, 0.0000000000000000000, 0.0000000000000000000 ) ) ;
#3899 = CARTESIAN_POINT ( 'NONE',  ( -9.850714915823104400, 22.03477303807744300, -0.1000000000000000100 ) ) ;
#3900 = ORIENTED_EDGE ( 'NONE', *, *, #12820, .F. ) ;
#3901 = CIRCLE ( 'NONE', #3871, 1.500000000000001300 ) ;
#3902 = EDGE_CURVE ( 'NONE', #3936, #2511, #9223, .T. ) ;
#3903 = CARTESIAN_POINT ( 'NONE',  ( 1.778555456113255400E-015, -8.714773038077449700, -0.1000000000000000100 ) ) ;
#3904 = ORIENTED_EDGE ( 'NONE', *, *, #10809, .T. ) ;
#3905 = DIRECTION ( 'NONE',  ( 0.0000000000000000000, 0.0000000000000000000, 1.000000000000000000 ) ) ;
#3906 = ORIENTED_EDGE ( 'NONE', *, *, #3624, .T. ) ;
#3907 = LINE ( 'NONE', #11093, #1015 ) ;
#3908 = AXIS2_PLACEMENT_3D ( 'NONE', #6644, #7754, #4529 ) ;
#3909 = VECTOR ( 'NONE', #4751, 1000.000000000000000 ) ;
#3910 = VERTEX_POINT ( 'NONE', #12693 ) ;
#3911 = CARTESIAN_POINT ( 'NONE',  ( 0.0000000000000000000, 22.03477303807744300, -0.1000000000000000100 ) ) ;
#3912 = CARTESIAN_POINT ( 'NONE',  ( 0.0000000000000000000, 0.0000000000000000000, 0.0000000000000000000 ) ) ;
#3913 = ADVANCED_FACE ( 'NONE', ( #6687 ), #2799, .T. ) ;
#3914 = CARTESIAN_POINT ( 'NONE',  ( 0.0000000000000000000, -22.21477303807744300, -0.1000000000000000100 ) ) ;
#3915 = ORIENTED_EDGE ( 'NONE', *, *, #10649, .T. ) ;
#3916 = DIRECTION ( 'NONE',  ( -0.0000000000000000000, -0.0000000000000000000, 1.000000000000000000 ) ) ;
#3917 = ORIENTED_EDGE ( 'NONE', *, *, #1308, .T. ) ;
#3918 = ORIENTED_EDGE ( 'NONE', *, *, #279, .F. ) ;
#3919 = ORIENTED_EDGE ( 'NONE', *, *, #10774, .F. ) ;
#3920 = FACE_OUTER_BOUND ( 'NONE', #6815, .T. ) ;
#3921 = CARTESIAN_POINT ( 'NONE',  ( -9.351756600579431500, -7.034773038077730700, -0.1000000000000000100 ) ) ;
#3922 = EDGE_LOOP ( 'NONE', ( #102, #3951, #5568, #9954 ) ) ;
#3923 = ORIENTED_EDGE ( 'NONE', *, *, #1255, .F. ) ;
#3924 = EDGE_CURVE ( 'NONE', #9358, #8182, #8716, .T. ) ;
#3925 = ORIENTED_EDGE ( 'NONE', *, *, #10004, .F. ) ;
#3926 = DIRECTION ( 'NONE',  ( 0.0000000000000000000, -1.000000000000000000, 0.0000000000000000000 ) ) ;
#3927 = LINE ( 'NONE', #12929, #20 ) ;
#3928 = EDGE_CURVE ( 'NONE', #8390, #4456, #604, .T. ) ;
#3929 = LINE ( 'NONE', #11492, #6278 ) ;
#3930 = CARTESIAN_POINT ( 'NONE',  ( 1.544024710238081700E-016, -1.214773038077437800, -0.1000000000000000100 ) ) ;
#3931 = CARTESIAN_POINT ( 'NONE',  ( -8.171756600579426400, 0.0000000000000000000, -0.1000000000000000100 ) ) ;
#3932 = CARTESIAN_POINT ( 'NONE',  ( -8.350714915823104400, 10.03477303807744500, -0.1000000000000000100 ) ) ;
#3933 = EDGE_LOOP ( 'NONE', ( #12171, #13878, #1094, #5340 ) ) ;
#3934 = ORIENTED_EDGE ( 'NONE', *, *, #10912, .F. ) ;
#3935 = LINE ( 'NONE', #10794, #11529 ) ;
#3936 = VERTEX_POINT ( 'NONE', #11704 ) ;
#3937 = ORIENTED_EDGE ( 'NONE', *, *, #5891, .F. ) ;
#3938 = DIRECTION ( 'NONE',  ( -0.0000000000000000000, -0.0000000000000000000, 1.000000000000000000 ) ) ;
#3939 = CARTESIAN_POINT ( 'NONE',  ( 9.671756600579392700, 23.53477303807744600, -0.1000000000000000100 ) ) ;
#3940 = DIRECTION ( 'NONE',  ( 0.0000000000000000000, 0.0000000000000000000, 1.000000000000000000 ) ) ;
#3941 = ORIENTED_EDGE ( 'NONE', *, *, #9487, .F. ) ;
#3942 = LINE ( 'NONE', #8354, #10046 ) ;
#3943 = DIRECTION ( 'NONE',  ( 1.000000000000000000, 0.0000000000000000000, 0.0000000000000000000 ) ) ;
#3944 = FACE_OUTER_BOUND ( 'NONE', #13664, .T. ) ;
#3945 = ADVANCED_FACE ( 'NONE', ( #12268 ), #11614, .F. ) ;
#3946 = VERTEX_POINT ( 'NONE', #2130 ) ;
#3947 = EDGE_CURVE ( 'NONE', #8353, #5494, #12921, .T. ) ;
#3948 = DIRECTION ( 'NONE',  ( -1.000000000000000000, 2.811167896983621500E-014, 0.0000000000000000000 ) ) ;
#3949 = VECTOR ( 'NONE', #8098, 1000.000000000000000 ) ;
#3950 = EDGE_CURVE ( 'NONE', #7237, #11641, #1283, .T. ) ;
#3951 = ORIENTED_EDGE ( 'NONE', *, *, #12621, .F. ) ;
#3952 = DIRECTION ( 'NONE',  ( 0.0000000000000000000, -0.0000000000000000000, 1.000000000000000000 ) ) ;
#3953 = AXIS2_PLACEMENT_3D ( 'NONE', #4621, #9198, #5986 ) ;
#3954 = CARTESIAN_POINT ( 'NONE',  ( 0.8517566005793924000, 14.71477303807744100, -0.1000000000000000100 ) ) ;
#3955 = ORIENTED_EDGE ( 'NONE', *, *, #4153, .F. ) ;
#3956 = VERTEX_POINT ( 'NONE', #6236 ) ;
#3957 = ORIENTED_EDGE ( 'NONE', *, *, #11244, .T. ) ;
#3958 = CARTESIAN_POINT ( 'NONE',  ( 8.171756600579392700, -20.53477303807744300, -0.1000000000000000100 ) ) ;
#3959 = CARTESIAN_POINT ( 'NONE',  ( 9.171756600579392700, 8.534773038077448200, 0.0000000000000000000 ) ) ;
#3960 = VECTOR ( 'NONE', #6574, 1000.000000000000000 ) ;
#3961 = AXIS2_PLACEMENT_3D ( 'NONE', #7739, #6830, #4657 ) ;
#3962 = VECTOR ( 'NONE', #4097, 1000.000000000000000 ) ;
#3963 = VERTEX_POINT ( 'NONE', #7382 ) ;
#3964 = CARTESIAN_POINT ( 'NONE',  ( -8.351756600579426100, -17.71477303807743900, -0.1000000000000000100 ) ) ;
#3965 = LINE ( 'NONE', #9182, #411 ) ;
#3966 = ADVANCED_FACE ( 'NONE', ( #9391 ), #7525, .F. ) ;
#3967 = ORIENTED_EDGE ( 'NONE', *, *, #7467, .T. ) ;
#3968 = DIRECTION ( 'NONE',  ( -0.0000000000000000000, 0.0000000000000000000, 1.000000000000000000 ) ) ;
#3969 = VERTEX_POINT ( 'NONE', #4205 ) ;
#3970 = LINE ( 'NONE', #13663, #4144 ) ;
#3971 = EDGE_CURVE ( 'NONE', #700, #9032, #5837, .T. ) ;
#3972 = DIRECTION ( 'NONE',  ( 0.0000000000000000000, -1.000000000000000000, 0.0000000000000000000 ) ) ;
#3973 = VERTEX_POINT ( 'NONE', #8421 ) ;
#3974 = ORIENTED_EDGE ( 'NONE', *, *, #7887, .F. ) ;
#3975 = LINE ( 'NONE', #140, #928 ) ;
#3976 = DIRECTION ( 'NONE',  ( 1.000000000000000000, 2.040851148208008200E-016, 0.0000000000000000000 ) ) ;
#3977 = EDGE_CURVE ( 'NONE', #13441, #9481, #10090, .T. ) ;
#3978 = CARTESIAN_POINT ( 'NONE',  ( 11.67175660057939300, 26.53477303807745000, 0.0000000000000000000 ) ) ;
#3979 = EDGE_CURVE ( 'NONE', #3086, #343, #11258, .T. ) ;
#3980 = ORIENTED_EDGE ( 'NONE', *, *, #10211, .F. ) ;
#3981 = AXIS2_PLACEMENT_3D ( 'NONE', #5226, #5147, #10596 ) ;
#3982 = VECTOR ( 'NONE', #610, 1000.000000000000000 ) ;
#3983 = VERTEX_POINT ( 'NONE', #10637 ) ;
#3984 = PLANE ( 'NONE',  #6113 ) ;
#3985 = CARTESIAN_POINT ( 'NONE',  ( -6.351756600579429700, -4.034773038077442900, -0.1000000000000000100 ) ) ;
#3986 = DIRECTION ( 'NONE',  ( -0.0000000000000000000, -0.0000000000000000000, 1.000000000000000000 ) ) ;
#3987 = VECTOR ( 'NONE', #11658, 1000.000000000000000 ) ;
#3988 = AXIS2_PLACEMENT_3D ( 'NONE', #5916, #9233, #11228 ) ;
#3989 = DIRECTION ( 'NONE',  ( -1.000000000000000000, -1.734723475976807100E-016, 0.0000000000000000000 ) ) ;
#3990 = CARTESIAN_POINT ( 'NONE',  ( -9.351756600579431500, -8.714773038077449700, -0.1000000000000000100 ) ) ;
#3991 = DIRECTION ( 'NONE',  ( -1.000000000000000000, -1.642730564371974000E-016, 0.0000000000000000000 ) ) ;
#3992 = VERTEX_POINT ( 'NONE', #6366 ) ;
#3993 = VERTEX_POINT ( 'NONE', #9637 ) ;
#3994 = VERTEX_POINT ( 'NONE', #4166 ) ;
#3995 = PLANE ( 'NONE',  #7969 ) ;
#3996 = LINE ( 'NONE', #1214, #929 ) ;
#3997 = VERTEX_POINT ( 'NONE', #4118 ) ;
#3998 = EDGE_CURVE ( 'NONE', #6326, #11641, #12104, .T. ) ;
#3999 = AXIS2_PLACEMENT_3D ( 'NONE', #13094, #12073, #4652 ) ;
#4000 = LINE ( 'NONE', #7831, #5335 ) ;
#4001 = VERTEX_POINT ( 'NONE', #11794 ) ;
#4002 = CARTESIAN_POINT ( 'NONE',  ( -23.91000000000000000, 0.0000000000000000000, -0.1000000000000000100 ) ) ;
#4003 = CARTESIAN_POINT ( 'NONE',  ( 6.858071945254482100E-016, -5.534773038077408300, 0.0000000000000000000 ) ) ;
#4004 = DIRECTION ( 'NONE',  ( 0.0000000000000000000, 1.000000000000000000, -0.0000000000000000000 ) ) ;
#4005 = LINE ( 'NONE', #4285, #6889 ) ;
#4006 = LINE ( 'NONE', #10077, #12292 ) ;
#4007 = CARTESIAN_POINT ( 'NONE',  ( 0.08999999999999999700, -1.000000000000004000, -0.1000000000000000100 ) ) ;
#4008 = VERTEX_POINT ( 'NONE', #3072 ) ;
#4009 = DIRECTION ( 'NONE',  ( 0.0000000000000000000, -0.0000000000000000000, -1.000000000000000000 ) ) ;
#4010 = CARTESIAN_POINT ( 'NONE',  ( 0.0000000000000000000, 4.034773038077442000, -0.1000000000000000100 ) ) ;
#4011 = EDGE_CURVE ( 'NONE', #10815, #6844, #4318, .T. ) ;
#4012 = EDGE_CURVE ( 'NONE', #13031, #8991, #2461, .T. ) ;
#4013 = CARTESIAN_POINT ( 'NONE',  ( 0.6717566005784670900, -11.53477303807740600, -0.1000000000000000100 ) ) ;
#4014 = FACE_OUTER_BOUND ( 'NONE', #13414, .T. ) ;
#4015 = FACE_OUTER_BOUND ( 'NONE', #7962, .T. ) ;
#4016 = ORIENTED_EDGE ( 'NONE', *, *, #13140, .F. ) ;
#4017 = DIRECTION ( 'NONE',  ( 0.0000000000000000000, 1.000000000000000000, -0.0000000000000000000 ) ) ;
#4018 = DIRECTION ( 'NONE',  ( 1.000000000000000000, 0.0000000000000000000, 0.0000000000000000000 ) ) ;
#4019 = ORIENTED_EDGE ( 'NONE', *, *, #10328, .F. ) ;
#4020 = CARTESIAN_POINT ( 'NONE',  ( -8.351756600579429700, 0.0000000000000000000, 0.0000000000000000000 ) ) ;
#4021 = DIRECTION ( 'NONE',  ( -1.000000000000000000, 0.0000000000000000000, -0.0000000000000000000 ) ) ;
#4022 = DIRECTION ( 'NONE',  ( 1.000000000000000000, 0.0000000000000000000, 0.0000000000000000000 ) ) ;
#4023 = EDGE_CURVE ( 'NONE', #2043, #4924, #83, .T. ) ;
#4024 = AXIS2_PLACEMENT_3D ( 'NONE', #8721, #3233, #10784 ) ;
#4025 = CARTESIAN_POINT ( 'NONE',  ( 0.0000000000000000000, 19.03477303807744300, -0.1000000000000000100 ) ) ;
#4026 = ORIENTED_EDGE ( 'NONE', *, *, #13967, .F. ) ;
#4027 = FACE_OUTER_BOUND ( 'NONE', #3889, .T. ) ;
#4028 = DIRECTION ( 'NONE',  ( 1.000000000000000000, 0.0000000000000000000, 0.0000000000000000000 ) ) ;
#4029 = EDGE_CURVE ( 'NONE', #12456, #6983, #12591, .T. ) ;
#4030 = ADVANCED_FACE ( 'NONE', ( #6508 ), #13775, .T. ) ;
#4031 = VECTOR ( 'NONE', #7282, 1000.000000000000000 ) ;
#4032 = ORIENTED_EDGE ( 'NONE', *, *, #13967, .T. ) ;
#4033 = AXIS2_PLACEMENT_3D ( 'NONE', #7677, #4264, #11799 ) ;
#4034 = DIRECTION ( 'NONE',  ( -0.0000000000000000000, -0.0000000000000000000, 1.000000000000000000 ) ) ;
#4035 = ORIENTED_EDGE ( 'NONE', *, *, #1328, .F. ) ;
#4036 = FACE_BOUND ( 'NONE', #3617, .T. ) ;
#4037 = CARTESIAN_POINT ( 'NONE',  ( 0.0000000000000000000, -25.21477303807744600, -0.1000000000000000100 ) ) ;
#4038 = CARTESIAN_POINT ( 'NONE',  ( -14.17175660057943000, -1.214773038077439500, 0.0000000000000000000 ) ) ;
#4039 = EDGE_LOOP ( 'NONE', ( #12374, #10055 ) ) ;
#4040 = LINE ( 'NONE', #11964, #11628 ) ;
#4041 = VECTOR ( 'NONE', #3377, 1000.000000000000000 ) ;
#4042 = ORIENTED_EDGE ( 'NONE', *, *, #1568, .F. ) ;
#4043 = CARTESIAN_POINT ( 'NONE',  ( -8.351756600579429700, -11.71477303807740500, -0.1000000000000000100 ) ) ;
#4044 = CARTESIAN_POINT ( 'NONE',  ( -8.351756600579429700, -11.71477303807740500, 0.0000000000000000000 ) ) ;
#4045 = PLANE ( 'NONE',  #11829 ) ;
#4046 = EDGE_CURVE ( 'NONE', #10098, #5911, #13586, .T. ) ;
#4047 = DIRECTION ( 'NONE',  ( 0.0000000000000000000, 1.000000000000000000, -0.0000000000000000000 ) ) ;
#4048 = ADVANCED_FACE ( 'NONE', ( #1780 ), #1444, .F. ) ;
#4049 = EDGE_CURVE ( 'NONE', #9276, #5492, #5679, .T. ) ;
#4050 = ORIENTED_EDGE ( 'NONE', *, *, #1131, .F. ) ;
#4051 = VECTOR ( 'NONE', #11309, 1000.000000000000000 ) ;
#4052 = AXIS2_PLACEMENT_3D ( 'NONE', #13048, #119, #12273 ) ;
#4053 = VERTEX_POINT ( 'NONE', #9745 ) ;
#4054 = LINE ( 'NONE', #3599, #9298 ) ;
#4055 = LINE ( 'NONE', #11866, #5054 ) ;
#4056 = ORIENTED_EDGE ( 'NONE', *, *, #5296, .F. ) ;
#4057 = DIRECTION ( 'NONE',  ( 0.0000000000000000000, 0.0000000000000000000, -1.000000000000000000 ) ) ;
#4058 = PLANE ( 'NONE',  #13341 ) ;
#4059 = ORIENTED_EDGE ( 'NONE', *, *, #339, .T. ) ;
#4060 = LINE ( 'NONE', #10793, #8798 ) ;
#4061 = AXIS2_PLACEMENT_3D ( 'NONE', #5219, #11748, #7412 ) ;
#4062 = EDGE_LOOP ( 'NONE', ( #621, #1609 ) ) ;
#4063 = DIRECTION ( 'NONE',  ( 1.000000000000000000, 2.312964634635743000E-016, 0.0000000000000000000 ) ) ;
#4064 = ORIENTED_EDGE ( 'NONE', *, *, #1588, .F. ) ;
#4065 = FACE_OUTER_BOUND ( 'NONE', #1191, .T. ) ;
#4066 = EDGE_CURVE ( 'NONE', #11863, #5201, #10419, .T. ) ;
#4067 = VECTOR ( 'NONE', #7947, 1000.000000000000000 ) ;
#4068 = EDGE_CURVE ( 'NONE', #10722, #565, #13262, .T. ) ;
#4069 = DIRECTION ( 'NONE',  ( 0.0000000000000000000, 1.000000000000000000, -0.0000000000000000000 ) ) ;
#4070 = ORIENTED_EDGE ( 'NONE', *, *, #10451, .F. ) ;
#4071 = DIRECTION ( 'NONE',  ( -0.0000000000000000000, 0.0000000000000000000, 1.000000000000000000 ) ) ;
#4072 = DIRECTION ( 'NONE',  ( -0.0000000000000000000, -0.0000000000000000000, 1.000000000000000000 ) ) ;
#4073 = AXIS2_PLACEMENT_3D ( 'NONE', #6661, #7725, #9901 ) ;
#4074 = ORIENTED_EDGE ( 'NONE', *, *, #952, .F. ) ;
#4075 = PLANE ( 'NONE',  #3767 ) ;
#4076 = ORIENTED_EDGE ( 'NONE', *, *, #1029, .T. ) ;
#4077 = LINE ( 'NONE', #7099, #11828 ) ;
#4078 = VERTEX_POINT ( 'NONE', #2321 ) ;
#4079 = DIRECTION ( 'NONE',  ( 0.0000000000000000000, 0.0000000000000000000, 1.000000000000000000 ) ) ;
#4080 = ORIENTED_EDGE ( 'NONE', *, *, #11647, .T. ) ;
#4081 = ORIENTED_EDGE ( 'NONE', *, *, #9326, .F. ) ;
#4082 = VECTOR ( 'NONE', #8815, 1000.000000000000000 ) ;
#4083 = VECTOR ( 'NONE', #3358, 1000.000000000000000 ) ;
#4084 = ORIENTED_EDGE ( 'NONE', *, *, #13322, .F. ) ;
#4085 = CARTESIAN_POINT ( 'NONE',  ( 0.6717566005793921300, -23.53477303807744600, -0.1000000000000000100 ) ) ;
#4086 = VERTEX_POINT ( 'NONE', #11952 ) ;
#4087 = DIRECTION ( 'NONE',  ( -1.000000000000000000, 0.0000000000000000000, -0.0000000000000000000 ) ) ;
#4088 = CARTESIAN_POINT ( 'NONE',  ( 3.162277660169153100, -2.500000000000011500, -0.1000000000000000100 ) ) ;
#4089 = VECTOR ( 'NONE', #2580, 1000.000000000000000 ) ;
#4090 = CARTESIAN_POINT ( 'NONE',  ( 0.0000000000000000000, -1.000000000000004000, -3.000000000000000000 ) ) ;
#4091 = ORIENTED_EDGE ( 'NONE', *, *, #6114, .T. ) ;
#4092 = PLANE ( 'NONE',  #7865 ) ;
#4093 = EDGE_LOOP ( 'NONE', ( #5749, #1474, #2941, #12655 ) ) ;
#4094 = VECTOR ( 'NONE', #6154, 1000.000000000000000 ) ;
#4095 = VERTEX_POINT ( 'NONE', #8840 ) ;
#4096 = ORIENTED_EDGE ( 'NONE', *, *, #8929, .F. ) ;
#4097 = DIRECTION ( 'NONE',  ( 1.000000000000000000, 0.0000000000000000000, 0.0000000000000000000 ) ) ;
#4098 = ADVANCED_FACE ( 'NONE', ( #10746 ), #5476, .T. ) ;
#4099 = DIRECTION ( 'NONE',  ( 1.000000000000000000, 0.0000000000000000000, 0.0000000000000000000 ) ) ;
#4100 = CARTESIAN_POINT ( 'NONE',  ( 0.8517566005793924000, 10.03477303807744500, 0.0000000000000000000 ) ) ;
#4101 = ORIENTED_EDGE ( 'NONE', *, *, #4881, .F. ) ;
#4102 = LINE ( 'NONE', #6325, #7838 ) ;
#4103 = DIRECTION ( 'NONE',  ( -2.312964634635457500E-016, 1.000000000000000000, 0.0000000000000000000 ) ) ;
#4104 = VECTOR ( 'NONE', #625, 1000.000000000000000 ) ;
#4105 = DIRECTION ( 'NONE',  ( -0.0000000000000000000, 0.0000000000000000000, 1.000000000000000000 ) ) ;
#4106 = CARTESIAN_POINT ( 'NONE',  ( 0.0000000000000000000, 10.21477303807744400, -0.1000000000000000100 ) ) ;
#4107 = EDGE_LOOP ( 'NONE', ( #6621, #6344, #12020, #4858 ) ) ;
#4108 = ORIENTED_EDGE ( 'NONE', *, *, #13560, .F. ) ;
#4109 = LINE ( 'NONE', #10444, #214 ) ;
#4110 = EDGE_LOOP ( 'NONE', ( #3129, #1877, #8505, #9973 ) ) ;
#4111 = EDGE_CURVE ( 'NONE', #9138, #12398, #8379, .T. ) ;
#4112 = AXIS2_PLACEMENT_3D ( 'NONE', #8975, #10169, #2501 ) ;
#4113 = DIRECTION ( 'NONE',  ( 0.0000000000000000000, 1.000000000000000000, -0.0000000000000000000 ) ) ;
#4114 = EDGE_CURVE ( 'NONE', #7016, #1574, #934, .T. ) ;
#4115 = VERTEX_POINT ( 'NONE', #10926 ) ;
#4116 = ORIENTED_EDGE ( 'NONE', *, *, #1459, .F. ) ;
#4117 = VERTEX_POINT ( 'NONE', #13017 ) ;
#4118 = CARTESIAN_POINT ( 'NONE',  ( -9.670714915823104700, 22.21477303807744300, 0.0000000000000000000 ) ) ;
#4119 = CARTESIAN_POINT ( 'NONE',  ( 15.35175660057934400, -31.41000000000000000, -0.1000000000000000100 ) ) ;
#4120 = PLANE ( 'NONE',  #4218 ) ;
#4121 = FACE_OUTER_BOUND ( 'NONE', #9949, .T. ) ;
#4122 = LINE ( 'NONE', #4743, #9058 ) ;
#4123 = ORIENTED_EDGE ( 'NONE', *, *, #8268, .T. ) ;
#4124 = VERTEX_POINT ( 'NONE', #6554 ) ;
#4125 = PLANE ( 'NONE',  #2633 ) ;
#4126 = VECTOR ( 'NONE', #11153, 1000.000000000000000 ) ;
#4127 = ORIENTED_EDGE ( 'NONE', *, *, #3760, .F. ) ;
#4128 = VECTOR ( 'NONE', #11745, 1000.000000000000000 ) ;
#4129 = CARTESIAN_POINT ( 'NONE',  ( 0.0000000000000000000, -23.71477303807744600, -0.1000000000000000100 ) ) ;
#4130 = ORIENTED_EDGE ( 'NONE', *, *, #13618, .F. ) ;
#4131 = ORIENTED_EDGE ( 'NONE', *, *, #6135, .F. ) ;
#4132 = VECTOR ( 'NONE', #10361, 1000.000000000000000 ) ;
#4133 = EDGE_CURVE ( 'NONE', #7642, #9739, #7709, .T. ) ;
#4134 = LINE ( 'NONE', #10117, #12083 ) ;
#4135 = EDGE_CURVE ( 'NONE', #4257, #13092, #7186, .T. ) ;
#4136 = LINE ( 'NONE', #877, #3962 ) ;
#4137 = DIRECTION ( 'NONE',  ( 1.290716872006524200E-016, -1.000000000000000000, 0.0000000000000000000 ) ) ;
#4138 = ORIENTED_EDGE ( 'NONE', *, *, #4156, .F. ) ;
#4139 = CARTESIAN_POINT ( 'NONE',  ( 14.17175660057939300, -1.214773038077436600, 0.0000000000000000000 ) ) ;
#4140 = FACE_OUTER_BOUND ( 'NONE', #201, .T. ) ;
#4141 = EDGE_CURVE ( 'NONE', #4641, #2263, #9909, .T. ) ;
#4142 = DIRECTION ( 'NONE',  ( 1.000000000000000000, 0.0000000000000000000, 0.0000000000000000000 ) ) ;
#4143 = CARTESIAN_POINT ( 'NONE',  ( 8.171756600579392700, -19.21477303807744300, -0.1000000000000000100 ) ) ;
#4144 = VECTOR ( 'NONE', #6134, 1000.000000000000000 ) ;
#4145 = DIRECTION ( 'NONE',  ( -1.000000000000000000, 0.0000000000000000000, 0.0000000000000000000 ) ) ;
#4146 = CARTESIAN_POINT ( 'NONE',  ( -14.35175660057943000, -1.034773038077439600, -0.1000000000000000100 ) ) ;
#4147 = ORIENTED_EDGE ( 'NONE', *, *, #8545, .F. ) ;
#4148 = ORIENTED_EDGE ( 'NONE', *, *, #6585, .T. ) ;
#4149 = LINE ( 'NONE', #9672, #6852 ) ;
#4150 = LINE ( 'NONE', #7565, #4823 ) ;
#4151 = CARTESIAN_POINT ( 'NONE',  ( 1.741820135445511700E-015, -8.534773038077450000, -0.1000000000000000100 ) ) ;
#4152 = ORIENTED_EDGE ( 'NONE', *, *, #10719, .T. ) ;
#4153 = EDGE_CURVE ( 'NONE', #6190, #11617, #10573, .T. ) ;
#4154 = CARTESIAN_POINT ( 'NONE',  ( -0.8517566005794303700, -10.03477303807744500, -0.1000000000000000100 ) ) ;
#4155 = DIRECTION ( 'NONE',  ( 1.000000000000000000, 1.734723475976807100E-016, 0.0000000000000000000 ) ) ;
#4156 = EDGE_CURVE ( 'NONE', #1416, #13033, #7357, .T. ) ;
#4157 = ADVANCED_FACE ( 'NONE', ( #1765 ), #6469, .F. ) ;
#4158 = VECTOR ( 'NONE', #10546, 1000.000000000000000 ) ;
#4159 = EDGE_CURVE ( 'NONE', #11988, #6773, #8884, .T. ) ;
#4160 = DIRECTION ( 'NONE',  ( 1.000000000000000000, 0.0000000000000000000, 0.0000000000000000000 ) ) ;
#4161 = ORIENTED_EDGE ( 'NONE', *, *, #10052, .F. ) ;
#4162 = ORIENTED_EDGE ( 'NONE', *, *, #5942, .F. ) ;
#4163 = DIRECTION ( 'NONE',  ( 1.000000000000000000, 0.0000000000000000000, 0.0000000000000000000 ) ) ;
#4164 = DIRECTION ( 'NONE',  ( 1.000000000000000000, 0.0000000000000000000, 0.0000000000000000000 ) ) ;
#4165 = CARTESIAN_POINT ( 'NONE',  ( -4.351756600579372900, -7.034773038077729800, -0.1000000000000000100 ) ) ;
#4166 = CARTESIAN_POINT ( 'NONE',  ( 8.351756600579392400, -17.71477303807743900, 0.0000000000000000000 ) ) ;
#4167 = VECTOR ( 'NONE', #2156, 1000.000000000000000 ) ;
#4168 = DIRECTION ( 'NONE',  ( -1.000000000000000000, 0.0000000000000000000, -0.0000000000000000000 ) ) ;
#4169 = DIRECTION ( 'NONE',  ( -0.0000000000000000000, -0.0000000000000000000, 1.000000000000000000 ) ) ;
#4170 = CARTESIAN_POINT ( 'NONE',  ( 1.544024710238201500E-016, -1.214773038077438200, 0.0000000000000000000 ) ) ;
#4171 = ADVANCED_FACE ( 'NONE', ( #924 ), #10971, .F. ) ;
#4172 = ORIENTED_EDGE ( 'NONE', *, *, #13658, .T. ) ;
#4173 = EDGE_CURVE ( 'NONE', #2087, #8018, #10404, .T. ) ;
#4174 = DIRECTION ( 'NONE',  ( 1.000000000000000000, 0.0000000000000000000, 0.0000000000000000000 ) ) ;
#4175 = AXIS2_PLACEMENT_3D ( 'NONE', #9700, #4311, #3276 ) ;
#4176 = LINE ( 'NONE', #1830, #3161 ) ;
#4177 = LINE ( 'NONE', #2784, #1639 ) ;
#4178 = ORIENTED_EDGE ( 'NONE', *, *, #6509, .F. ) ;
#4179 = CARTESIAN_POINT ( 'NONE',  ( 9.171756600579392700, -8.534773038077448200, -0.1000000000000000100 ) ) ;
#4180 = ORIENTED_EDGE ( 'NONE', *, *, #2438, .F. ) ;
#4181 = DIRECTION ( 'NONE',  ( -0.0000000000000000000, -0.0000000000000000000, 1.000000000000000000 ) ) ;
#4182 = DIRECTION ( 'NONE',  ( -0.0000000000000000000, 0.0000000000000000000, 1.000000000000000000 ) ) ;
#4183 = DIRECTION ( 'NONE',  ( 0.0000000000000000000, 1.000000000000000000, -0.0000000000000000000 ) ) ;
#4184 = SHAPE_DEFINITION_REPRESENTATION ( #11470, #3547 ) ;
#4185 = CARTESIAN_POINT ( 'NONE',  ( 0.6717566005793902400, 8.670475782495881600E-017, -0.1000000000000000100 ) ) ;
#4186 = ORIENTED_EDGE ( 'NONE', *, *, #1007, .F. ) ;
#4187 = VECTOR ( 'NONE', #1979, 1000.000000000000000 ) ;
#4188 = VECTOR ( 'NONE', #9746, 1000.000000000000000 ) ;
#4189 = DIRECTION ( 'NONE',  ( 1.000000000000000000, 0.0000000000000000000, 0.0000000000000000000 ) ) ;
#4190 = ORIENTED_EDGE ( 'NONE', *, *, #4862, .F. ) ;
#4191 = CARTESIAN_POINT ( 'NONE',  ( -0.0000000000000000000, 22.21477303807744300, 0.0000000000000000000 ) ) ;
#4192 = EDGE_CURVE ( 'NONE', #6136, #1483, #6330, .T. ) ;
#4193 = AXIS2_PLACEMENT_3D ( 'NONE', #1134, #11966, #7582 ) ;
#4194 = EDGE_CURVE ( 'NONE', #5949, #12605, #4302, .T. ) ;
#4195 = DIRECTION ( 'NONE',  ( -0.0000000000000000000, -0.0000000000000000000, 1.000000000000000000 ) ) ;
#4196 = CARTESIAN_POINT ( 'NONE',  ( 6.351756600579391500, 2.714773038077437300, -0.1000000000000000100 ) ) ;
#4197 = DIRECTION ( 'NONE',  ( -0.0000000000000000000, -0.0000000000000000000, 1.000000000000000000 ) ) ;
#4198 = CARTESIAN_POINT ( 'NONE',  ( 0.0000000000000000000, 20.53477303807744300, -0.1000000000000000100 ) ) ;
#4199 = PLANE ( 'NONE',  #9427 ) ;
#4200 = EDGE_LOOP ( 'NONE', ( #669, #2095, #9120, #4152 ) ) ;
#4201 = FACE_OUTER_BOUND ( 'NONE', #2120, .T. ) ;
#4202 = VECTOR ( 'NONE', #10189, 1000.000000000000000 ) ;
#4203 = ORIENTED_EDGE ( 'NONE', *, *, #12525, .T. ) ;
#4204 = CARTESIAN_POINT ( 'NONE',  ( 0.0000000000000000000, 4.214773038077441700, -0.1000000000000000100 ) ) ;
#4205 = CARTESIAN_POINT ( 'NONE',  ( -0.6707149158231057200, 28.21477303807745000, 0.0000000000000000000 ) ) ;
#4206 = PLANE ( 'NONE',  #2659 ) ;
#4207 = EDGE_CURVE ( 'NONE', #7659, #3469, #11082, .T. ) ;
#4208 = DIRECTION ( 'NONE',  ( -0.0000000000000000000, -0.0000000000000000000, 1.000000000000000000 ) ) ;
#4209 = VERTEX_POINT ( 'NONE', #428 ) ;
#4210 = CARTESIAN_POINT ( 'NONE',  ( -9.350714915823106200, 8.714773038077448000, 0.0000000000000000000 ) ) ;
#4211 = CARTESIAN_POINT ( 'NONE',  ( 6.351756600579391500, 0.0000000000000000000, 0.0000000000000000000 ) ) ;
#4212 = EDGE_CURVE ( 'NONE', #3721, #170, #1430, .T. ) ;
#4213 = ORIENTED_EDGE ( 'NONE', *, *, #7268, .T. ) ;
#4214 = LINE ( 'NONE', #10260, #6243 ) ;
#4215 = AXIS2_PLACEMENT_3D ( 'NONE', #4608, #6779, #8951 ) ;
#4216 = LINE ( 'NONE', #1263, #11806 ) ;
#4217 = VERTEX_POINT ( 'NONE', #6749 ) ;
#4218 = AXIS2_PLACEMENT_3D ( 'NONE', #7335, #10548, #1943 ) ;
#4219 = CARTESIAN_POINT ( 'NONE',  ( -8.171756600579430000, 0.0000000000000000000, 0.0000000000000000000 ) ) ;
#4220 = ORIENTED_EDGE ( 'NONE', *, *, #8274, .T. ) ;
#4221 = FACE_OUTER_BOUND ( 'NONE', #696, .T. ) ;
#4222 = CARTESIAN_POINT ( 'NONE',  ( -8.350714915823104400, 16.03477303807743900, -0.1000000000000000100 ) ) ;
#4223 = DIRECTION ( 'NONE',  ( 1.000000000000000000, 0.0000000000000000000, 0.0000000000000000000 ) ) ;
#4224 = VERTEX_POINT ( 'NONE', #1460 ) ;
#4225 = FACE_BOUND ( 'NONE', #1027, .T. ) ;
#4226 = CIRCLE ( 'NONE', #2004, 0.5000000000000000000 ) ;
#4227 = VERTEX_POINT ( 'NONE', #280 ) ;
#4228 = EDGE_CURVE ( 'NONE', #12786, #13047, #3474, .T. ) ;
#4229 = DIRECTION ( 'NONE',  ( 1.000000000000000000, 8.374527125405275700E-016, 0.0000000000000000000 ) ) ;
#4230 = EDGE_CURVE ( 'NONE', #8146, #11581, #1606, .T. ) ;
#4231 = EDGE_CURVE ( 'NONE', #10612, #3790, #12422, .T. ) ;
#4232 = CARTESIAN_POINT ( 'NONE',  ( 0.0000000000000000000, -17.71477303807743900, -0.1000000000000000100 ) ) ;
#4233 = VERTEX_POINT ( 'NONE', #7915 ) ;
#4234 =( GEOMETRIC_REPRESENTATION_CONTEXT ( 3 ) GLOBAL_UNCERTAINTY_ASSIGNED_CONTEXT ( ( #11892 ) ) GLOBAL_UNIT_ASSIGNED_CONTEXT ( ( #803, #13813, #9495 ) ) REPRESENTATION_CONTEXT ( 'NONE', 'WORKASPACE' ) );
#4235 = ADVANCED_FACE ( 'NONE', ( #9209 ), #5624, .F. ) ;
#4236 = CARTESIAN_POINT ( 'NONE',  ( 8.171756600579392700, 0.0000000000000000000, -0.1000000000000000100 ) ) ;
#4237 = EDGE_LOOP ( 'NONE', ( #228, #8064, #156, #9570 ) ) ;
#4238 = LINE ( 'NONE', #12449, #12511 ) ;
#4239 = CARTESIAN_POINT ( 'NONE',  ( 8.351756600579392400, 0.0000000000000000000, 0.0000000000000000000 ) ) ;
#4240 = ORIENTED_EDGE ( 'NONE', *, *, #7764, .T. ) ;
#4241 = ORIENTED_EDGE ( 'NONE', *, *, #9304, .T. ) ;
#4242 = CARTESIAN_POINT ( 'NONE',  ( 0.8517566005793924000, 0.0000000000000000000, 0.0000000000000000000 ) ) ;
#4243 = VECTOR ( 'NONE', #12021, 1000.000000000000000 ) ;
#4244 = VECTOR ( 'NONE', #1353, 1000.000000000000000 ) ;
#4245 = EDGE_LOOP ( 'NONE', ( #3153, #10878, #11489, #720 ) ) ;
#4246 = CARTESIAN_POINT ( 'NONE',  ( -9.671756600579426400, -22.21477303807744300, -0.1000000000000000100 ) ) ;
#4247 = DIRECTION ( 'NONE',  ( -0.0000000000000000000, -0.0000000000000000000, 1.000000000000000000 ) ) ;
#4248 = DIRECTION ( 'NONE',  ( 0.0000000000000000000, -0.0000000000000000000, -1.000000000000000000 ) ) ;
#4249 = ORIENTED_EDGE ( 'NONE', *, *, #238, .T. ) ;
#4250 = CARTESIAN_POINT ( 'NONE',  ( -0.0000000000000000000, -20.71477303807744300, 0.0000000000000000000 ) ) ;
#4251 = ORIENTED_EDGE ( 'NONE', *, *, #4012, .F. ) ;
#4252 = COLOUR_RGB ( '',1.000000000000000000, 1.000000000000000000, 1.000000000000000000 ) ;
#4253 = EDGE_CURVE ( 'NONE', #5853, #176, #10076, .T. ) ;
#4254 = DIRECTION ( 'NONE',  ( -0.0000000000000000000, -0.0000000000000000000, 1.000000000000000000 ) ) ;
#4255 = DIRECTION ( 'NONE',  ( 0.0000000000000000000, 0.0000000000000000000, 1.000000000000000000 ) ) ;
#4256 = ORIENTED_EDGE ( 'NONE', *, *, #1203, .T. ) ;
#4257 = VERTEX_POINT ( 'NONE', #4760 ) ;
#4258 = LINE ( 'NONE', #12304, #11516 ) ;
#4259 =( GEOMETRIC_REPRESENTATION_CONTEXT ( 3 ) GLOBAL_UNCERTAINTY_ASSIGNED_CONTEXT ( ( #3753 ) ) GLOBAL_UNIT_ASSIGNED_CONTEXT ( ( #13508, #8396, #775 ) ) REPRESENTATION_CONTEXT ( 'NONE', 'WORKASPACE' ) );
#4260 = EDGE_LOOP ( 'NONE', ( #10033, #476, #9442, #8657 ) ) ;
#4261 = ORIENTED_EDGE ( 'NONE', *, *, #3334, .F. ) ;
#4262 = CARTESIAN_POINT ( 'NONE',  ( -3.162277660168385700, -1.000000000000004000, -3.000000000000000000 ) ) ;
#4263 = DIRECTION ( 'NONE',  ( -1.000000000000000000, 0.0000000000000000000, 0.0000000000000000000 ) ) ;
#4264 = DIRECTION ( 'NONE',  ( -1.000000000000000000, -1.290716872006552300E-016, 0.0000000000000000000 ) ) ;
#4265 = ORIENTED_EDGE ( 'NONE', *, *, #9885, .F. ) ;
#4266 = FACE_OUTER_BOUND ( 'NONE', #6883, .T. ) ;
#4267 = VECTOR ( 'NONE', #8532, 1000.000000000000000 ) ;
#4268 = ORIENTED_EDGE ( 'NONE', *, *, #6894, .T. ) ;
#4269 = ORIENTED_EDGE ( 'NONE', *, *, #5868, .T. ) ;
#4270 = LINE ( 'NONE', #1190, #1393 ) ;
#4271 = EDGE_LOOP ( 'NONE', ( #12341, #12302 ) ) ;
#4272 = DIRECTION ( 'NONE',  ( 1.000000000000000000, 0.0000000000000000000, 0.0000000000000000000 ) ) ;
#4273 = DIRECTION ( 'NONE',  ( 1.290716872006555000E-016, -1.000000000000000000, 0.0000000000000000000 ) ) ;
#4274 = DIRECTION ( 'NONE',  ( 0.0000000000000000000, 1.000000000000000000, -0.0000000000000000000 ) ) ;
#4275 = VERTEX_POINT ( 'NONE', #2458 ) ;
#4276 = LINE ( 'NONE', #5122, #8496 ) ;
#4277 = PLANE ( 'NONE',  #10412 ) ;
#4278 = DIRECTION ( 'NONE',  ( 0.0000000000000000000, -0.0000000000000000000, -1.000000000000000000 ) ) ;
#4279 = VECTOR ( 'NONE', #2428, 1000.000000000000000 ) ;
#4280 = ORIENTED_EDGE ( 'NONE', *, *, #8290, .F. ) ;
#4281 = ORIENTED_EDGE ( 'NONE', *, *, #8052, .T. ) ;
#4282 = DIRECTION ( 'NONE',  ( 0.0000000000000000000, 1.000000000000000000, -0.0000000000000000000 ) ) ;
#4283 = VECTOR ( 'NONE', #10354, 1000.000000000000000 ) ;
#4284 = ORIENTED_EDGE ( 'NONE', *, *, #6954, .T. ) ;
#4285 = CARTESIAN_POINT ( 'NONE',  ( 0.09104168475664696500, 0.9999999999999956700, -3.000000000000000000 ) ) ;
#4286 = DIRECTION ( 'NONE',  ( 0.0000000000000000000, -0.0000000000000000000, -1.000000000000000000 ) ) ;
#4287 = EDGE_LOOP ( 'NONE', ( #3717, #1866, #13248, #8200 ) ) ;
#4288 = EDGE_LOOP ( 'NONE', ( #2779, #4774, #7863, #8898 ) ) ;
#4289 = EDGE_LOOP ( 'NONE', ( #10062, #13847, #12891, #11498 ) ) ;
#4290 = CARTESIAN_POINT ( 'NONE',  ( -0.7716780982019411100, -1.250000000000004700, -3.000000000000000000 ) ) ;
#4291 = CARTESIAN_POINT ( 'NONE',  ( 8.351756600579392400, -13.03477303807744100, -0.1000000000000000100 ) ) ;
#4292 = VECTOR ( 'NONE', #2202, 1000.000000000000000 ) ;
#4293 = ORIENTED_EDGE ( 'NONE', *, *, #9028, .T. ) ;
#4294 = EDGE_CURVE ( 'NONE', #10262, #3653, #7882, .T. ) ;
#4295 = AXIS2_PLACEMENT_3D ( 'NONE', #6572, #5537, #10751 ) ;
#4296 = CARTESIAN_POINT ( 'NONE',  ( 23.99999999999999300, -15.00000000000000000, -3.000000000000000000 ) ) ;
#4297 = FACE_OUTER_BOUND ( 'NONE', #12279, .T. ) ;
#4298 = EDGE_CURVE ( 'NONE', #7067, #3397, #4973, .T. ) ;
#4299 = ORIENTED_EDGE ( 'NONE', *, *, #4899, .F. ) ;
#4300 = CARTESIAN_POINT ( 'NONE',  ( 0.0000000000000000000, -17.53477303807743900, -0.1000000000000000100 ) ) ;
#4301 = ORIENTED_EDGE ( 'NONE', *, *, #3271, .F. ) ;
#4302 = LINE ( 'NONE', #2408, #10245 ) ;
#4303 = DIRECTION ( 'NONE',  ( 1.000000000000000000, 0.0000000000000000000, 0.0000000000000000000 ) ) ;
#4304 = DIRECTION ( 'NONE',  ( 0.0000000000000000000, 0.0000000000000000000, 1.000000000000000000 ) ) ;
#4305 = ORIENTED_EDGE ( 'NONE', *, *, #10275, .T. ) ;
#4306 = VERTEX_POINT ( 'NONE', #12146 ) ;
#4307 = FACE_OUTER_BOUND ( 'NONE', #12347, .T. ) ;
#4308 = DIRECTION ( 'NONE',  ( -2.312964634635457500E-016, 1.000000000000000000, 0.0000000000000000000 ) ) ;
#4309 = CARTESIAN_POINT ( 'NONE',  ( 0.0000000000000000000, 0.0000000000000000000, -3.000000000000000000 ) ) ;
#4310 = FACE_BOUND ( 'NONE', #9491, .T. ) ;
#4311 = DIRECTION ( 'NONE',  ( -1.000000000000000000, 0.0000000000000000000, -0.0000000000000000000 ) ) ;
#4312 = ORIENTED_EDGE ( 'NONE', *, *, #12129, .F. ) ;
#4313 = ADVANCED_FACE ( 'NONE', ( #591 ), #234, .F. ) ;
#4314 = CIRCLE ( 'NONE', #8582, 5.000000000000417400 ) ;
#4315 = ORIENTED_EDGE ( 'NONE', *, *, #5023, .F. ) ;
#4316 = ADVANCED_FACE ( 'NONE', ( #9720 ), #4632, .T. ) ;
#4317 = CARTESIAN_POINT ( 'NONE',  ( -0.8507149158231057700, 23.71477303807744600, -0.1000000000000000100 ) ) ;
#4318 = LINE ( 'NONE', #5232, #9568 ) ;
#4319 = EDGE_CURVE ( 'NONE', #12618, #5365, #5995, .T. ) ;
#4320 = VERTEX_POINT ( 'NONE', #321 ) ;
#4321 = ORIENTED_EDGE ( 'NONE', *, *, #4729, .T. ) ;
#4322 = EDGE_CURVE ( 'NONE', #13527, #3963, #4485, .T. ) ;
#4323 = ORIENTED_EDGE ( 'NONE', *, *, #6833, .T. ) ;
#4324 = CARTESIAN_POINT ( 'NONE',  ( -0.6707149158231057200, 22.21477303807744300, -0.1000000000000000100 ) ) ;
#4325 = AXIS2_PLACEMENT_3D ( 'NONE', #2124, #9741, #9687 ) ;
#4326 = CYLINDRICAL_SURFACE ( 'NONE', #7598, 14.50000000000000000 ) ;
#4327 = ORIENTED_EDGE ( 'NONE', *, *, #2007, .F. ) ;
#4328 = CARTESIAN_POINT ( 'NONE',  ( -0.5230127018922580100, -1.250000000000004700, -3.000000000000000000 ) ) ;
#4329 = CARTESIAN_POINT ( 'NONE',  ( -14.35175660057943000, 0.0000000000000000000, -0.1000000000000000100 ) ) ;
#4330 = CARTESIAN_POINT ( 'NONE',  ( -11.67175660057942600, -25.21477303807744600, 0.0000000000000000000 ) ) ;
#4331 = FACE_OUTER_BOUND ( 'NONE', #5889, .T. ) ;
#4332 = DIRECTION ( 'NONE',  ( -0.0000000000000000000, -0.0000000000000000000, 1.000000000000000000 ) ) ;
#4333 = ORIENTED_EDGE ( 'NONE', *, *, #8253, .F. ) ;
#4334 = CARTESIAN_POINT ( 'NONE',  ( 11.85175660057939200, -25.03477303807744600, -0.1000000000000000100 ) ) ;
#4335 = CARTESIAN_POINT ( 'NONE',  ( 11.17175660057939300, -4.214773038077441700, -0.1000000000000000100 ) ) ;
#4336 = EDGE_CURVE ( 'NONE', #12908, #5492, #13575, .T. ) ;
#4337 = EDGE_CURVE ( 'NONE', #686, #4972, #3970, .T. ) ;
#4338 = DIRECTION ( 'NONE',  ( 0.0000000000000000000, -1.000000000000000000, 0.0000000000000000000 ) ) ;
#4339 = VECTOR ( 'NONE', #7450, 1000.000000000000000 ) ;
#4340 = AXIS2_PLACEMENT_3D ( 'NONE', #3179, #13781, #10606 ) ;
#4341 = FACE_OUTER_BOUND ( 'NONE', #7594, .T. ) ;
#4342 = CARTESIAN_POINT ( 'NONE',  ( 0.6717566005793921300, -17.53477303807743900, -0.1000000000000000100 ) ) ;
#4343 = DIRECTION ( 'NONE',  ( 0.0000000000000000000, 1.000000000000000000, -0.0000000000000000000 ) ) ;
#4344 = DIRECTION ( 'NONE',  ( -1.000000000000000000, 0.0000000000000000000, 0.0000000000000000000 ) ) ;
#4345 = ORIENTED_EDGE ( 'NONE', *, *, #9222, .T. ) ;
#4346 = CARTESIAN_POINT ( 'NONE',  ( -24.00000000000000000, -15.00000000000000000, -3.000000000000000000 ) ) ;
#4347 = DIRECTION ( 'NONE',  ( 0.0000000000000000000, -0.0000000000000000000, 1.000000000000000000 ) ) ;
#4348 = DIRECTION ( 'NONE',  ( -0.0000000000000000000, 0.0000000000000000000, 1.000000000000000000 ) ) ;
#4349 = DIRECTION ( 'NONE',  ( 1.000000000000000000, 0.0000000000000000000, 0.0000000000000000000 ) ) ;
#4350 = ORIENTED_EDGE ( 'NONE', *, *, #10833, .T. ) ;
#4351 = VECTOR ( 'NONE', #7464, 1000.000000000000000 ) ;
#4352 = CARTESIAN_POINT ( 'NONE',  ( -15.17175660057951200, -31.58999999999999300, -0.1000000000000000100 ) ) ;
#4353 = DIRECTION ( 'NONE',  ( 1.642730564371978700E-016, -1.000000000000000000, 0.0000000000000000000 ) ) ;
#4354 = VECTOR ( 'NONE', #10035, 1000.000000000000000 ) ;
#4355 = VERTEX_POINT ( 'NONE', #4013 ) ;
#4356 = ORIENTED_EDGE ( 'NONE', *, *, #3070, .T. ) ;
#4357 = AXIS2_PLACEMENT_3D ( 'NONE', #2571, #2379, #12126 ) ;
#4358 = ITEM_DEFINED_TRANSFORMATION ( 'NONE', 'NONE', #1620,  #11233 ) ;
#4359 = CARTESIAN_POINT ( 'NONE',  ( -1.206611260581739600, 1.499999999999996200, 0.0000000000000000000 ) ) ;
#4360 = DIRECTION ( 'NONE',  ( 1.642730564371980700E-016, -1.000000000000000000, 0.0000000000000000000 ) ) ;
#4361 = DIRECTION ( 'NONE',  ( -1.000000000000000000, -2.312964634635457500E-016, 0.0000000000000000000 ) ) ;
#4362 = ORIENTED_EDGE ( 'NONE', *, *, #13994, .F. ) ;
#4363 = CIRCLE ( 'NONE', #11916, 1.500000000000000000 ) ;
#4364 = FACE_BOUND ( 'NONE', #78, .T. ) ;
#4365 = ORIENTED_EDGE ( 'NONE', *, *, #6272, .T. ) ;
#4366 = DIRECTION ( 'NONE',  ( 1.000000000000000000, 0.0000000000000000000, 0.0000000000000000000 ) ) ;
#4367 = DIRECTION ( 'NONE',  ( 0.0000000000000000000, -1.000000000000000000, 0.0000000000000000000 ) ) ;
#4368 = CARTESIAN_POINT ( 'NONE',  ( 0.0000000000000000000, -36.00000000000000000, -3.000000000000000000 ) ) ;
#4369 = ORIENTED_EDGE ( 'NONE', *, *, #12968, .F. ) ;
#4370 = VECTOR ( 'NONE', #11761, 1000.000000000000000 ) ;
#4371 = ADVANCED_FACE ( 'NONE', ( #12905 ), #10446, .T. ) ;
#4372 = DIRECTION ( 'NONE',  ( 0.0000000000000000000, -0.0000000000000000000, -1.000000000000000000 ) ) ;
#4373 = EDGE_CURVE ( 'NONE', #13047, #246, #11731, .T. ) ;
#4374 = ADVANCED_FACE ( 'NONE', ( #2628 ), #2829, .T. ) ;
#4375 = VERTEX_POINT ( 'NONE', #12556 ) ;
#4376 = FACE_OUTER_BOUND ( 'NONE', #7693, .T. ) ;
#4377 = EDGE_CURVE ( 'NONE', #3811, #6307, #8061, .T. ) ;
#4378 = LINE ( 'NONE', #1241, #3705 ) ;
#4379 = ORIENTED_EDGE ( 'NONE', *, *, #7708, .F. ) ;
#4380 = CARTESIAN_POINT ( 'NONE',  ( 0.6717566005793923500, 20.53477303807744300, 0.0000000000000000000 ) ) ;
#4381 = CARTESIAN_POINT ( 'NONE',  ( 9.671756600579392700, 22.21477303807744300, -0.1000000000000000100 ) ) ;
#4382 = CARTESIAN_POINT ( 'NONE',  ( 11.17175660057939300, -5.534773038077408300, -0.1000000000000000100 ) ) ;
#4383 = DIRECTION ( 'NONE',  ( -0.0000000000000000000, 0.0000000000000000000, 1.000000000000000000 ) ) ;
#4384 = PLANE ( 'NONE',  #2626 ) ;
#4385 = CARTESIAN_POINT ( 'NONE',  ( -9.670714915823104700, 0.0000000000000000000, 0.0000000000000000000 ) ) ;
#4386 = ORIENTED_EDGE ( 'NONE', *, *, #7023, .T. ) ;
#4387 = VECTOR ( 'NONE', #13548, 1000.000000000000000 ) ;
#4388 = PLANE ( 'NONE',  #1799 ) ;
#4389 = ORIENTED_EDGE ( 'NONE', *, *, #11714, .T. ) ;
#4390 = CIRCLE ( 'NONE', #2769, 14.50000000000000000 ) ;
#4391 = FACE_OUTER_BOUND ( 'NONE', #10646, .T. ) ;
#4392 = DIRECTION ( 'NONE',  ( 0.0000000000000000000, -0.0000000000000000000, 1.000000000000000000 ) ) ;
#4393 = VERTEX_POINT ( 'NONE', #3978 ) ;
#4394 = EDGE_CURVE ( 'NONE', #3117, #11409, #11407, .T. ) ;
#4395 = CARTESIAN_POINT ( 'NONE',  ( 11.67175660057939300, 26.53477303807745000, -0.1000000000000000100 ) ) ;
#4396 = DIRECTION ( 'NONE',  ( 1.000000000000000000, 0.0000000000000000000, 0.0000000000000000000 ) ) ;
#4397 = CARTESIAN_POINT ( 'NONE',  ( 15.35175660057934400, -28.03477303807744600, -0.1000000000000000100 ) ) ;
#4398 = EDGE_CURVE ( 'NONE', #1763, #10138, #5148, .T. ) ;
#4399 = ORIENTED_EDGE ( 'NONE', *, *, #13538, .T. ) ;
#4400 = LINE ( 'NONE', #6491, #11331 ) ;
#4401 = EDGE_CURVE ( 'NONE', #2588, #200, #1270, .T. ) ;
#4402 = ORIENTED_EDGE ( 'NONE', *, *, #10467, .F. ) ;
#4403 = EDGE_LOOP ( 'NONE', ( #6597, #7681, #7893, #12730 ) ) ;
#4404 = LINE ( 'NONE', #8498, #7966 ) ;
#4405 = LINE ( 'NONE', #4883, #8134 ) ;
#4406 = ORIENTED_EDGE ( 'NONE', *, *, #3785, .F. ) ;
#4407 = AXIS2_PLACEMENT_3D ( 'NONE', #6638, #8960, #8780 ) ;
#4408 = CARTESIAN_POINT ( 'NONE',  ( -11.35071491582310600, 4.034773038077442000, -0.1000000000000000100 ) ) ;
#4409 = CARTESIAN_POINT ( 'NONE',  ( 0.6717566005794704000, 8.670475782496907100E-017, -0.1000000000000000100 ) ) ;
#4410 = CARTESIAN_POINT ( 'NONE',  ( 4.171756600579392700, 5.534773038077442000, 0.0000000000000000000 ) ) ;
#4411 = EDGE_LOOP ( 'NONE', ( #4301, #13235, #11570, #10319 ) ) ;
#4412 = CARTESIAN_POINT ( 'NONE',  ( -0.0000000000000000000, -20.53477303807744300, 0.0000000000000000000 ) ) ;
#4413 = VERTEX_POINT ( 'NONE', #7140 ) ;
#4414 = CARTESIAN_POINT ( 'NONE',  ( 0.6717566005784655300, 8.670475782483731900E-017, 0.0000000000000000000 ) ) ;
#4415 = EDGE_LOOP ( 'NONE', ( #10118, #7877, #5907, #8717 ) ) ;
#4416 = EDGE_CURVE ( 'NONE', #686, #11685, #3809, .T. ) ;
#4417 = ORIENTED_EDGE ( 'NONE', *, *, #4691, .T. ) ;
#4418 = ORIENTED_EDGE ( 'NONE', *, *, #11441, .F. ) ;
#4419 = FACE_OUTER_BOUND ( 'NONE', #8705, .T. ) ;
#4420 = EDGE_CURVE ( 'NONE', #3994, #9031, #8534, .T. ) ;
#4421 = VECTOR ( 'NONE', #309, 1000.000000000000000 ) ;
#4422 = EDGE_CURVE ( 'NONE', #746, #3425, #5665, .T. ) ;
#4423 = VERTEX_POINT ( 'NONE', #9488 ) ;
#4424 = DIRECTION ( 'NONE',  ( -0.0000000000000000000, -0.0000000000000000000, 1.000000000000000000 ) ) ;
#4425 = DIRECTION ( 'NONE',  ( 1.000000000000000000, 0.0000000000000000000, 0.0000000000000000000 ) ) ;
#4426 = ORIENTED_EDGE ( 'NONE', *, *, #13769, .F. ) ;
#4427 = DIRECTION ( 'NONE',  ( 0.0000000000000000000, 1.000000000000000000, -0.0000000000000000000 ) ) ;
#4428 = VECTOR ( 'NONE', #10251, 1000.000000000000000 ) ;
#4429 = CARTESIAN_POINT ( 'NONE',  ( -14.17175660057943000, -2.534773038077439400, 0.0000000000000000000 ) ) ;
#4430 = CARTESIAN_POINT ( 'NONE',  ( -4.351756600579372900, -7.034773038077729800, -0.1000000000000000100 ) ) ;
#4431 = CARTESIAN_POINT ( 'NONE',  ( -14.17071491582310600, 2.534773038077437600, 0.0000000000000000000 ) ) ;
#4432 = ORIENTED_EDGE ( 'NONE', *, *, #950, .T. ) ;
#4433 = EDGE_LOOP ( 'NONE', ( #3955, #13639, #8352, #4906 ) ) ;
#4434 = VECTOR ( 'NONE', #10109, 1000.000000000000000 ) ;
#4435 = EDGE_LOOP ( 'NONE', ( #7506, #3806, #10253, #1192 ) ) ;
#4436 = EDGE_LOOP ( 'NONE', ( #8459, #12389, #12019, #13590 ) ) ;
#4437 = CARTESIAN_POINT ( 'NONE',  ( 0.0000000000000000000, 0.9999999999999956700, -3.000000000000000000 ) ) ;
#4438 = DIRECTION ( 'NONE',  ( 0.0000000000000000000, 1.000000000000000000, -0.0000000000000000000 ) ) ;
#4439 = DIRECTION ( 'NONE',  ( -0.0000000000000000000, -0.0000000000000000000, 1.000000000000000000 ) ) ;
#4440 = ORIENTED_EDGE ( 'NONE', *, *, #11858, .F. ) ;
#4441 = VECTOR ( 'NONE', #2215, 1000.000000000000000 ) ;
#4442 = EDGE_CURVE ( 'NONE', #11302, #2556, #912, .T. ) ;
#4443 = DIRECTION ( 'NONE',  ( 0.0000000000000000000, 0.0000000000000000000, 1.000000000000000000 ) ) ;
#4444 = CARTESIAN_POINT ( 'NONE',  ( -9.171756600579431800, -8.534773038077450000, -0.1000000000000000100 ) ) ;
#4445 = LINE ( 'NONE', #8877, #8499 ) ;
#4446 = VERTEX_POINT ( 'NONE', #12641 ) ;
#4447 = DIRECTION ( 'NONE',  ( 0.0000000000000000000, 0.0000000000000000000, 1.000000000000000000 ) ) ;
#4448 = DIRECTION ( 'NONE',  ( -0.0000000000000000000, -0.0000000000000000000, 1.000000000000000000 ) ) ;
#4450 = DIRECTION ( 'NONE',  ( -0.0000000000000000000, 0.0000000000000000000, 1.000000000000000000 ) ) ;
#4449 = VECTOR ( 'NONE', #8137, 1000.000000000000000 ) ;
#4451 = ADVANCED_FACE ( 'NONE', ( #5291 ), #794, .T. ) ;
#4452 = ORIENTED_EDGE ( 'NONE', *, *, #6314, .F. ) ;
#4453 = ADVANCED_FACE ( 'NONE', ( #6313 ), #12733, .F. ) ;
#4454 = CARTESIAN_POINT ( 'NONE',  ( -11.00000000000000000, 1.347111479062088400E-015, 2.000000000000000000 ) ) ;
#4455 = ORIENTED_EDGE ( 'NONE', *, *, #5891, .T. ) ;
#4456 = VERTEX_POINT ( 'NONE', #7267 ) ;
#4457 = EDGE_LOOP ( 'NONE', ( #13852, #9898, #4362, #4305 ) ) ;
#4458 = VECTOR ( 'NONE', #3747, 1000.000000000000000 ) ;
#4459 = VECTOR ( 'NONE', #11234, 1000.000000000000000 ) ;
#4460 = DIRECTION ( 'NONE',  ( 1.000000000000000000, 0.0000000000000000000, 0.0000000000000000000 ) ) ;
#4461 = CARTESIAN_POINT ( 'NONE',  ( -40.00000000000000700, -36.00000000000000000, -3.000000000000000000 ) ) ;
#4462 = ORIENTED_EDGE ( 'NONE', *, *, #13615, .T. ) ;
#4463 = DIRECTION ( 'NONE',  ( -0.0000000000000000000, -0.0000000000000000000, 1.000000000000000000 ) ) ;
#4464 = VECTOR ( 'NONE', #2173, 1000.000000000000000 ) ;
#4465 = ORIENTED_EDGE ( 'NONE', *, *, #2658, .T. ) ;
#4466 = AXIS2_PLACEMENT_3D ( 'NONE', #8020, #442, #9088 ) ;
#4467 = CARTESIAN_POINT ( 'NONE',  ( 8.351756600579392400, 0.0000000000000000000, 0.0000000000000000000 ) ) ;
#4468 = EDGE_CURVE ( 'NONE', #7780, #3787, #7696, .T. ) ;
#4469 = VECTOR ( 'NONE', #7606, 1000.000000000000000 ) ;
#4470 = DIRECTION ( 'NONE',  ( 0.0000000000000000000, -0.0000000000000000000, -1.000000000000000000 ) ) ;
#4471 = EDGE_LOOP ( 'NONE', ( #4595, #8981 ) ) ;
#4472 = VERTEX_POINT ( 'NONE', #840 ) ;
#4473 = LINE ( 'NONE', #6140, #5825 ) ;
#4474 = CARTESIAN_POINT ( 'NONE',  ( 0.0000000000000000000, -28.03477303807744600, -0.1000000000000000100 ) ) ;
#4475 = VECTOR ( 'NONE', #2850, 1000.000000000000000 ) ;
#4476 = VECTOR ( 'NONE', #73, 1000.000000000000000 ) ;
#4477 = CARTESIAN_POINT ( 'NONE',  ( 11.85175660057939200, -26.71477303807745000, -0.1000000000000000100 ) ) ;
#4478 = PLANE ( 'NONE',  #10274 ) ;
#4479 = ORIENTED_EDGE ( 'NONE', *, *, #5868, .F. ) ;
#4480 = PLANE ( 'NONE',  #4407 ) ;
#4481 = LINE ( 'NONE', #9596, #12745 ) ;
#4482 = PLANE ( 'NONE',  #10775 ) ;
#4483 = CARTESIAN_POINT ( 'NONE',  ( 0.0000000000000000000, -22.21477303807744300, -0.1000000000000000100 ) ) ;
#4485 = LINE ( 'NONE', #3685, #3125 ) ;
#4484 = CARTESIAN_POINT ( 'NONE',  ( 0.0000000000000000000, 8.534773038077448200, -0.1000000000000000100 ) ) ;
#4486 = CARTESIAN_POINT ( 'NONE',  ( 3.162277660169153100, -2.500000000000011500, 0.0000000000000000000 ) ) ;
#4487 = ORIENTED_EDGE ( 'NONE', *, *, #9855, .F. ) ;
#4488 = EDGE_LOOP ( 'NONE', ( #2338, #11795 ) ) ;
#4489 = VECTOR ( 'NONE', #12755, 1000.000000000000000 ) ;
#4490 = EDGE_LOOP ( 'NONE', ( #4190, #11601, #7123, #6717 ) ) ;
#4491 = DIRECTION ( 'NONE',  ( -0.0000000000000000000, -0.0000000000000000000, 1.000000000000000000 ) ) ;
#4492 = EDGE_CURVE ( 'NONE', #6338, #9632, #11243, .T. ) ;
#4493 = FACE_OUTER_BOUND ( 'NONE', #7858, .T. ) ;
#4494 = VERTEX_POINT ( 'NONE', #8319 ) ;
#4495 = FACE_OUTER_BOUND ( 'NONE', #3922, .T. ) ;
#4496 = CARTESIAN_POINT ( 'NONE',  ( -24.10535831459990400, 0.01255508516738923000, 0.0000000000000000000 ) ) ;
#4497 = DIRECTION ( 'NONE',  ( 1.000000000000000000, 0.0000000000000000000, 0.0000000000000000000 ) ) ;
#4498 = ORIENTED_EDGE ( 'NONE', *, *, #11217, .F. ) ;
#4499 = PLANE ( 'NONE',  #7669 ) ;
#4500 = CARTESIAN_POINT ( 'NONE',  ( -0.0000000000000000000, 31.41000000000000700, 0.0000000000000000000 ) ) ;
#4501 = ORIENTED_EDGE ( 'NONE', *, *, #9948, .F. ) ;
#4502 = FACE_OUTER_BOUND ( 'NONE', #7347, .T. ) ;
#4503 = EDGE_CURVE ( 'NONE', #764, #4543, #5131, .T. ) ;
#4504 = EDGE_CURVE ( 'NONE', #12242, #6975, #6493, .T. ) ;
#4505 = LINE ( 'NONE', #4622, #6197 ) ;
#4506 = DIRECTION ( 'NONE',  ( 0.0000000000000000000, -1.000000000000000000, 0.0000000000000000000 ) ) ;
#4507 = CARTESIAN_POINT ( 'NONE',  ( -0.8517566005785051100, -11.71477303807740400, -0.1000000000000000100 ) ) ;
#4508 = CARTESIAN_POINT ( 'NONE',  ( 9.351756600579392400, -7.034773038077728900, -0.1000000000000000100 ) ) ;
#4509 = AXIS2_PLACEMENT_3D ( 'NONE', #9876, #10069, #11052 ) ;
#4510 = ORIENTED_EDGE ( 'NONE', *, *, #1496, .T. ) ;
#4511 = CARTESIAN_POINT ( 'NONE',  ( 11.17175660057939300, 0.0000000000000000000, -0.1000000000000000100 ) ) ;
#4512 = DIRECTION ( 'NONE',  ( 0.0000000000000000000, 1.000000000000000000, -0.0000000000000000000 ) ) ;
#4513 = CARTESIAN_POINT ( 'NONE',  ( -0.6717566005794285400, -23.53477303807744600, -0.1000000000000000100 ) ) ;
#4514 =( GEOMETRIC_REPRESENTATION_CONTEXT ( 3 ) GLOBAL_UNCERTAINTY_ASSIGNED_CONTEXT ( ( #1596 ) ) GLOBAL_UNIT_ASSIGNED_CONTEXT ( ( #5629, #6709, #1087 ) ) REPRESENTATION_CONTEXT ( 'NONE', 'WORKASPACE' ) );
#4515 = CARTESIAN_POINT ( 'NONE',  ( 0.8517566005793924000, 8.714773038077448000, 0.0000000000000000000 ) ) ;
#4516 = LINE ( 'NONE', #13479, #9942 ) ;
#4517 = ADVANCED_FACE ( 'NONE', ( #2942 ), #11693, .T. ) ;
#4518 = FACE_OUTER_BOUND ( 'NONE', #4787, .T. ) ;
#4519 = CARTESIAN_POINT ( 'NONE',  ( -9.500000000000003600, 15.00000000000000000, 0.0000000000000000000 ) ) ;
#4520 = ORIENTED_EDGE ( 'NONE', *, *, #11917, .T. ) ;
#4521 = CARTESIAN_POINT ( 'NONE',  ( -15.17175660057951200, -28.21477303807744600, -0.1000000000000000100 ) ) ;
#4522 = ADVANCED_FACE ( 'NONE', ( #2632 ), #6454, .F. ) ;
#4523 = DIRECTION ( 'NONE',  ( 0.0000000000000000000, 1.000000000000000000, 0.0000000000000000000 ) ) ;
#4524 = ORIENTED_EDGE ( 'NONE', *, *, #12747, .T. ) ;
#4525 = AXIS2_PLACEMENT_3D ( 'NONE', #4486, #9784, #12041 ) ;
#4526 = DIRECTION ( 'NONE',  ( 1.000000000000000000, 0.0000000000000000000, 0.0000000000000000000 ) ) ;
#4527 = DIRECTION ( 'NONE',  ( 1.000000000000000000, 0.0000000000000000000, 0.0000000000000000000 ) ) ;
#4528 = EDGE_CURVE ( 'NONE', #12726, #9395, #13740, .T. ) ;
#4529 = DIRECTION ( 'NONE',  ( 0.0000000000000000000, 0.0000000000000000000, -1.000000000000000000 ) ) ;
#4530 = EDGE_CURVE ( 'NONE', #2801, #8146, #9536, .T. ) ;
#4531 = STYLED_ITEM ( 'NONE', ( #12741 ), #11451 ) ;
#4532 = DIRECTION ( 'NONE',  ( -0.0000000000000000000, 0.0000000000000000000, 1.000000000000000000 ) ) ;
#4533 = ORIENTED_EDGE ( 'NONE', *, *, #8546, .T. ) ;
#4534 = FACE_OUTER_BOUND ( 'NONE', #5075, .T. ) ;
#4535 = VECTOR ( 'NONE', #1415, 1000.000000000000000 ) ;
#4536 = VERTEX_POINT ( 'NONE', #11782 ) ;
#4537 = DIRECTION ( 'NONE',  ( -1.000000000000000000, -1.290716872006552300E-016, 0.0000000000000000000 ) ) ;
#4538 = CARTESIAN_POINT ( 'NONE',  ( 0.0000000000000000000, 25.21477303807744600, -0.1000000000000000100 ) ) ;
#4539 = DIRECTION ( 'NONE',  ( 0.0000000000000000000, -0.0000000000000000000, -1.000000000000000000 ) ) ;
#4540 =( NAMED_UNIT ( * ) PLANE_ANGLE_UNIT ( ) SI_UNIT ( $, .RADIAN. ) );
#4541 = DIRECTION ( 'NONE',  ( -1.000000000000000000, -2.312964634635743000E-016, 0.0000000000000000000 ) ) ;
#4542 = DIRECTION ( 'NONE',  ( -0.0000000000000000000, -0.0000000000000000000, 1.000000000000000000 ) ) ;
#4543 = VERTEX_POINT ( 'NONE', #7410 ) ;
#4544 = LINE ( 'NONE', #12181, #11982 ) ;
#4545 = VECTOR ( 'NONE', #2296, 1000.000000000000000 ) ;
#4546 = ORIENTED_EDGE ( 'NONE', *, *, #1698, .F. ) ;
#4547 = CARTESIAN_POINT ( 'NONE',  ( 0.0005208423781716396000, 0.9999999999989825900, -3.000000000000000000 ) ) ;
#4548 = AXIS2_PLACEMENT_3D ( 'NONE', #8969, #9022, #9766 ) ;
#4549 = DIRECTION ( 'NONE',  ( 1.000000000000000000, 2.040851148208008200E-016, 0.0000000000000000000 ) ) ;
#4550 = CARTESIAN_POINT ( 'NONE',  ( 0.8517566005793924000, 20.71477303807744300, -0.1000000000000000100 ) ) ;
#4551 = ORIENTED_EDGE ( 'NONE', *, *, #9351, .T. ) ;
#4552 = PLANE ( 'NONE',  #54 ) ;
#4553 = DIRECTION ( 'NONE',  ( 0.0000000000000000000, -0.0000000000000000000, 1.000000000000000000 ) ) ;
#4554 = VERTEX_POINT ( 'NONE', #5321 ) ;
#4555 = LINE ( 'NONE', #13112, #3382 ) ;
#4556 = CARTESIAN_POINT ( 'NONE',  ( -15.35071491582310600, 28.03477303807745000, 0.0000000000000000000 ) ) ;
#4557 = LINE ( 'NONE', #6692, #5736 ) ;
#4558 = ORIENTED_EDGE ( 'NONE', *, *, #3140, .F. ) ;
#4559 = DIRECTION ( 'NONE',  ( -1.000000000000000000, 0.0000000000000000000, 0.0000000000000000000 ) ) ;
#4560 = EDGE_CURVE ( 'NONE', #5928, #5246, #12078, .T. ) ;
#4561 = ORIENTED_EDGE ( 'NONE', *, *, #9679, .T. ) ;
#4562 = VECTOR ( 'NONE', #5249, 1000.000000000000000 ) ;
#4563 = CARTESIAN_POINT ( 'NONE',  ( 15.35175660057934400, -28.03477303807744600, -0.1000000000000000100 ) ) ;
#4564 = EDGE_CURVE ( 'NONE', #10228, #5420, #5651, .T. ) ;
#4565 = DIRECTION ( 'NONE',  ( -0.0000000000000000000, 0.0000000000000000000, 1.000000000000000000 ) ) ;
#4566 = ORIENTED_EDGE ( 'NONE', *, *, #3880, .F. ) ;
#4567 = CARTESIAN_POINT ( 'NONE',  ( -35.00000000000000000, -30.99999999999999600, -3.000000000000000000 ) ) ;
#4568 = VECTOR ( 'NONE', #434, 1000.000000000000000 ) ;
#4569 = CARTESIAN_POINT ( 'NONE',  ( 33.49999999999999300, 30.99999999999999600, -3.000000000000000000 ) ) ;
#4570 = LINE ( 'NONE', #6209, #7967 ) ;
#4571 = ORIENTED_EDGE ( 'NONE', *, *, #5132, .F. ) ;
#4572 = DIRECTION ( 'NONE',  ( 0.0000000000000000000, 0.0000000000000000000, -1.000000000000000000 ) ) ;
#4573 = ORIENTED_EDGE ( 'NONE', *, *, #11611, .T. ) ;
#4574 = DIRECTION ( 'NONE',  ( 0.0000000000000000000, 0.0000000000000000000, 1.000000000000000000 ) ) ;
#4575 = CARTESIAN_POINT ( 'NONE',  ( 0.0000000000000000000, -1.000000000000004000, 0.0000000000000000000 ) ) ;
#4576 = VERTEX_POINT ( 'NONE', #885 ) ;
#4577 = LINE ( 'NONE', #7284, #9840 ) ;
#4578 = CARTESIAN_POINT ( 'NONE',  ( 4.662277660169152700, -2.500000000000011500, -3.000000000000000000 ) ) ;
#4579 = ORIENTED_EDGE ( 'NONE', *, *, #10486, .F. ) ;
#4580 = VERTEX_POINT ( 'NONE', #9680 ) ;
#4581 = LINE ( 'NONE', #11977, #12840 ) ;
#4582 = LINE ( 'NONE', #6645, #2037 ) ;
#4583 = EDGE_LOOP ( 'NONE', ( #1505, #7258, #9569, #3605 ) ) ;
#4584 = EDGE_CURVE ( 'NONE', #2412, #7224, #1078, .T. ) ;
#4585 = CARTESIAN_POINT ( 'NONE',  ( 8.171756600579392700, -14.53477303807744100, 0.0000000000000000000 ) ) ;
#4586 = PLANE ( 'NONE',  #11449 ) ;
#4587 = CARTESIAN_POINT ( 'NONE',  ( 0.0000000000000000000, 22.03477303807744300, -0.1000000000000000100 ) ) ;
#4588 = EDGE_CURVE ( 'NONE', #11774, #4494, #9193, .T. ) ;
#4589 = ADVANCED_FACE ( 'NONE', ( #3106 ), #9041, .F. ) ;
#4590 = ORIENTED_EDGE ( 'NONE', *, *, #2538, .T. ) ;
#4591 = ADVANCED_FACE ( 'NONE', ( #743 ), #7510, .F. ) ;
#4592 = AXIS2_PLACEMENT_3D ( 'NONE', #2923, #10452, #755 ) ;
#4593 = ORIENTED_EDGE ( 'NONE', *, *, #3858, .F. ) ;
#4594 = VECTOR ( 'NONE', #7836, 1000.000000000000000 ) ;
#4595 = ORIENTED_EDGE ( 'NONE', *, *, #2695, .T. ) ;
#4596 = ORIENTED_EDGE ( 'NONE', *, *, #5229, .T. ) ;
#4597 = VECTOR ( 'NONE', #11534, 1000.000000000000000 ) ;
#4598 = ORIENTED_EDGE ( 'NONE', *, *, #4322, .F. ) ;
#4599 = DIRECTION ( 'NONE',  ( 0.0000000000000000000, 1.000000000000000000, -0.0000000000000000000 ) ) ;
#4600 = ORIENTED_EDGE ( 'NONE', *, *, #5023, .T. ) ;
#4601 = CARTESIAN_POINT ( 'NONE',  ( -11.67071491582310500, 0.0000000000000000000, 0.0000000000000000000 ) ) ;
#4602 = CARTESIAN_POINT ( 'NONE',  ( -24.00000000000000400, 15.00000000000000000, -3.000000000000000000 ) ) ;
#4603 = CARTESIAN_POINT ( 'NONE',  ( -15.35071491582310600, 31.41000000000000700, -0.1000000000000000100 ) ) ;
#4604 = ORIENTED_EDGE ( 'NONE', *, *, #7908, .F. ) ;
#4605 = LINE ( 'NONE', #5117, #7147 ) ;
#4606 = DIRECTION ( 'NONE',  ( 0.0000000000000000000, -0.0000000000000000000, -1.000000000000000000 ) ) ;
#4607 = EDGE_CURVE ( 'NONE', #13092, #2210, #4804, .T. ) ;
#4608 = CARTESIAN_POINT ( 'NONE',  ( 23.99999999999999300, 15.00000000000000000, -3.000000000000000000 ) ) ;
#4609 = CIRCLE ( 'NONE', #3690, 14.50000000000000000 ) ;
#4610 = EDGE_CURVE ( 'NONE', #3579, #9166, #8367, .T. ) ;
#4611 = EDGE_CURVE ( 'NONE', #7255, #10829, #578, .T. ) ;
#4612 = DIRECTION ( 'NONE',  ( 0.0000000000000000000, -1.000000000000000000, 0.0000000000000000000 ) ) ;
#4613 = ORIENTED_EDGE ( 'NONE', *, *, #3198, .T. ) ;
#4614 = ORIENTED_EDGE ( 'NONE', *, *, #5007, .F. ) ;
#4615 = FACE_OUTER_BOUND ( 'NONE', #7407, .T. ) ;
#4616 = ORIENTED_EDGE ( 'NONE', *, *, #2207, .T. ) ;
#4617 = DIRECTION ( 'NONE',  ( -1.000000000000000000, -1.084202172485504400E-016, 0.0000000000000000000 ) ) ;
#4618 = CARTESIAN_POINT ( 'NONE',  ( -0.6707149158221811200, 13.21477303807744100, -0.1000000000000000100 ) ) ;
#4619 = ORIENTED_EDGE ( 'NONE', *, *, #9533, .T. ) ;
#4620 = FACE_OUTER_BOUND ( 'NONE', #13609, .T. ) ;
#4621 = CARTESIAN_POINT ( 'NONE',  ( 23.99999999999999300, 15.00000000000000000, 0.0000000000000000000 ) ) ;
#4622 = CARTESIAN_POINT ( 'NONE',  ( -15.17071491582310600, 0.0000000000000000000, -0.1000000000000000100 ) ) ;
#4623 = DIRECTION ( 'NONE',  ( -0.0000000000000000000, -0.0000000000000000000, 1.000000000000000000 ) ) ;
#4624 = CYLINDRICAL_SURFACE ( 'NONE', #13091, 1.500000000000000400 ) ;
#4625 = VERTEX_POINT ( 'NONE', #4290 ) ;
#4626 = CARTESIAN_POINT ( 'NONE',  ( 23.90999999999999300, 31.41000000000000700, -0.1000000000000000100 ) ) ;
#4627 = ORIENTED_EDGE ( 'NONE', *, *, #6293, .T. ) ;
#4628 = VECTOR ( 'NONE', #3650, 1000.000000000000000 ) ;
#4629 = ORIENTED_EDGE ( 'NONE', *, *, #10290, .F. ) ;
#4630 = CARTESIAN_POINT ( 'NONE',  ( 0.6717566005793891300, 8.670475782495839600E-017, -0.1000000000000000100 ) ) ;
#4631 = EDGE_CURVE ( 'NONE', #8154, #3811, #5822, .T. ) ;
#4632 = PLANE ( 'NONE',  #2281 ) ;
#4633 = CARTESIAN_POINT ( 'NONE',  ( 0.0000000000000000000, 20.53477303807744300, 0.0000000000000000000 ) ) ;
#4634 = ORIENTED_EDGE ( 'NONE', *, *, #94, .T. ) ;
#4635 = ORIENTED_EDGE ( 'NONE', *, *, #9939, .T. ) ;
#4636 = ORIENTED_EDGE ( 'NONE', *, *, #1219, .T. ) ;
#4637 = CARTESIAN_POINT ( 'NONE',  ( 8.351756600579392400, -19.03477303807744300, -0.1000000000000000100 ) ) ;
#4638 = APPLICATION_CONTEXT ( 'automotive_design' ) ;
#4639 = LINE ( 'NONE', #10611, #13568 ) ;
#4640 = VECTOR ( 'NONE', #10851, 1000.000000000000000 ) ;
#4641 = VERTEX_POINT ( 'NONE', #8739 ) ;
#4642 = VECTOR ( 'NONE', #10604, 1000.000000000000000 ) ;
#4643 = VERTEX_POINT ( 'NONE', #13946 ) ;
#4644 = CARTESIAN_POINT ( 'NONE',  ( -8.170714915823106500, 13.21477303807744100, -0.1000000000000000100 ) ) ;
#4645 = EDGE_LOOP ( 'NONE', ( #7160, #8184, #6078, #522 ) ) ;
#4646 = VECTOR ( 'NONE', #11018, 1000.000000000000000 ) ;
#4647 = ORIENTED_EDGE ( 'NONE', *, *, #942, .T. ) ;
#4648 = ORIENTED_EDGE ( 'NONE', *, *, #4673, .F. ) ;
#4649 = LINE ( 'NONE', #6287, #1610 ) ;
#4650 = DIRECTION ( 'NONE',  ( 0.0000000000000000000, 1.000000000000000000, -0.0000000000000000000 ) ) ;
#4651 = DIRECTION ( 'NONE',  ( -0.0000000000000000000, 0.0000000000000000000, 1.000000000000000000 ) ) ;
#4652 = DIRECTION ( 'NONE',  ( -0.0000000000000000000, 0.0000000000000000000, 1.000000000000000000 ) ) ;
#4653 = VECTOR ( 'NONE', #2533, 1000.000000000000000 ) ;
#4654 = CIRCLE ( 'NONE', #797, 1.500000000000000400 ) ;
#4655 = ORIENTED_EDGE ( 'NONE', *, *, #3517, .F. ) ;
#4656 = EDGE_CURVE ( 'NONE', #3369, #6326, #10562, .T. ) ;
#4657 = DIRECTION ( 'NONE',  ( 0.0000000000000000000, 0.0000000000000000000, -1.000000000000000000 ) ) ;
#4658 = CARTESIAN_POINT ( 'NONE',  ( -4.517539514526262700, -3.142857142857144100, 0.0000000000000000000 ) ) ;
#4659 = CARTESIAN_POINT ( 'NONE',  ( -0.0000000000000000000, 26.53477303807745000, 0.0000000000000000000 ) ) ;
#4660 = EDGE_CURVE ( 'NONE', #8616, #9503, #9895, .T. ) ;
#4661 = CARTESIAN_POINT ( 'NONE',  ( -8.351756600579426100, -17.71477303807743900, -0.1000000000000000100 ) ) ;
#4662 = VECTOR ( 'NONE', #9410, 1000.000000000000000 ) ;
#4663 = CARTESIAN_POINT ( 'NONE',  ( 40.00000000000000000, -36.00000000000000000, -3.000000000000000000 ) ) ;
#4664 = VERTEX_POINT ( 'NONE', #125 ) ;
#4665 = ORIENTED_EDGE ( 'NONE', *, *, #11108, .F. ) ;
#4666 = ADVANCED_FACE ( 'NONE', ( #11902 ), #7654, .T. ) ;
#4667 = ORIENTED_EDGE ( 'NONE', *, *, #777, .F. ) ;
#4668 = ADVANCED_FACE ( 'NONE', ( #5980 ), #13057, .F. ) ;
#4669 = LINE ( 'NONE', #12876, #438 ) ;
#4670 = VERTEX_POINT ( 'NONE', #4430 ) ;
#4671 = PLANE ( 'NONE',  #11056 ) ;
#4672 = FACE_OUTER_BOUND ( 'NONE', #366, .T. ) ;
#4673 = EDGE_CURVE ( 'NONE', #10789, #12717, #2610, .T. ) ;
#4674 = DIRECTION ( 'NONE',  ( -0.0000000000000000000, -0.0000000000000000000, 1.000000000000000000 ) ) ;
#4675 = EDGE_CURVE ( 'NONE', #12735, #5246, #233, .T. ) ;
#4676 = VERTEX_POINT ( 'NONE', #9934 ) ;
#4677 = DIRECTION ( 'NONE',  ( 0.0000000000000000000, -0.0000000000000000000, 1.000000000000000000 ) ) ;
#4678 = AXIS2_PLACEMENT_3D ( 'NONE', #440, #7823, #12253 ) ;
#4679 = EDGE_CURVE ( 'NONE', #3969, #3064, #11561, .T. ) ;
#4680 = DIRECTION ( 'NONE',  ( 1.239088197126280500E-016, -1.000000000000000000, 0.0000000000000000000 ) ) ;
#4681 = VECTOR ( 'NONE', #7225, 1000.000000000000000 ) ;
#4682 = PLANE ( 'NONE',  #10561 ) ;
#4683 = DIRECTION ( 'NONE',  ( 1.000000000000000000, 0.0000000000000000000, 0.0000000000000000000 ) ) ;
#4684 = LINE ( 'NONE', #3593, #627 ) ;
#4685 = AXIS2_PLACEMENT_3D ( 'NONE', #13588, #6147, #761 ) ;
#4686 = ORIENTED_EDGE ( 'NONE', *, *, #9460, .T. ) ;
#4687 = CARTESIAN_POINT ( 'NONE',  ( -8.171756600579426400, -20.53477303807744300, -0.1000000000000000100 ) ) ;
#4688 = EDGE_CURVE ( 'NONE', #11530, #2254, #6157, .T. ) ;
#4689 = EDGE_CURVE ( 'NONE', #11518, #7027, #8701, .T. ) ;
#4690 = DIRECTION ( 'NONE',  ( 0.0000000000000000000, -1.000000000000000000, 0.0000000000000000000 ) ) ;
#4691 = EDGE_CURVE ( 'NONE', #6956, #13441, #1924, .T. ) ;
#4692 = DIRECTION ( 'NONE',  ( 1.000000000000000000, 0.0000000000000000000, 0.0000000000000000000 ) ) ;
#4693 = ORIENTED_EDGE ( 'NONE', *, *, #4926, .T. ) ;
#4694 = LINE ( 'NONE', #13063, #6372 ) ;
#4695 = AXIS2_PLACEMENT_3D ( 'NONE', #10682, #2129, #5419 ) ;
#4696 = LINE ( 'NONE', #12241, #6375 ) ;
#4697 = EDGE_LOOP ( 'NONE', ( #2418, #9306 ) ) ;
#4698 = PRESENTATION_LAYER_ASSIGNMENT (  '', '', ( #11477 ) ) ;
#4699 = CARTESIAN_POINT ( 'NONE',  ( -8.170714915823106500, 13.21477303807744100, -0.1000000000000000100 ) ) ;
#4700 = DIRECTION ( 'NONE',  ( -2.312964634635457500E-016, 1.000000000000000000, 0.0000000000000000000 ) ) ;
#4701 = ORIENTED_EDGE ( 'NONE', *, *, #1034, .F. ) ;
#4702 = CARTESIAN_POINT ( 'NONE',  ( 40.00000000000000000, -36.00000000000000000, 0.0000000000000000000 ) ) ;
#4703 = VECTOR ( 'NONE', #11650, 1000.000000000000000 ) ;
#4704 = FACE_OUTER_BOUND ( 'NONE', #12580, .T. ) ;
#4705 = CARTESIAN_POINT ( 'NONE',  ( -40.00000000000000700, 36.00000000000000000, -3.000000000000000000 ) ) ;
#4706 = ORIENTED_EDGE ( 'NONE', *, *, #5202, .T. ) ;
#4707 = CARTESIAN_POINT ( 'NONE',  ( 0.8517566005793921800, -17.71477303807743900, -0.1000000000000000100 ) ) ;
#4708 = EDGE_CURVE ( 'NONE', #12861, #6892, #10897, .T. ) ;
#4709 = DIRECTION ( 'NONE',  ( 0.0000000000000000000, 1.000000000000000000, -0.0000000000000000000 ) ) ;
#4710 = VERTEX_POINT ( 'NONE', #10861 ) ;
#4711 = DIRECTION ( 'NONE',  ( 0.0000000000000000000, -0.0000000000000000000, 1.000000000000000000 ) ) ;
#4712 = LINE ( 'NONE', #8563, #4370 ) ;
#4713 = DIRECTION ( 'NONE',  ( 1.000000000000000000, 0.0000000000000000000, 0.0000000000000000000 ) ) ;
#4714 = VERTEX_POINT ( 'NONE', #9884 ) ;
#4715 = VECTOR ( 'NONE', #5123, 1000.000000000000000 ) ;
#4716 = VECTOR ( 'NONE', #3480, 1000.000000000000000 ) ;
#4717 = ORIENTED_EDGE ( 'NONE', *, *, #37, .T. ) ;
#4718 = CARTESIAN_POINT ( 'NONE',  ( -0.8517566005794305900, -8.714773038077448000, -0.1000000000000000100 ) ) ;
#4719 = CARTESIAN_POINT ( 'NONE',  ( 4.351756600579392400, 0.0000000000000000000, -0.1000000000000000100 ) ) ;
#4720 = CARTESIAN_POINT ( 'NONE',  ( 0.6717566005793923500, 26.53477303807745000, -0.1000000000000000100 ) ) ;
#4721 = ADVANCED_FACE ( 'NONE', ( #9378 ), #5557, .T. ) ;
#4722 = VERTEX_POINT ( 'NONE', #12093 ) ;
#4723 = ADVANCED_FACE ( 'NONE', ( #1592 ), #8883, .T. ) ;
#4724 = FACE_OUTER_BOUND ( 'NONE', #4110, .T. ) ;
#4725 = EDGE_CURVE ( 'NONE', #11409, #3365, #7344, .T. ) ;
#4726 = AXIS2_PLACEMENT_3D ( 'NONE', #547, #13293, #6247 ) ;
#4727 = ORIENTED_EDGE ( 'NONE', *, *, #6339, .T. ) ;
#4728 = LINE ( 'NONE', #6903, #1681 ) ;
#4729 = EDGE_CURVE ( 'NONE', #8195, #12544, #7008, .T. ) ;
#4730 = LINE ( 'NONE', #7352, #1682 ) ;
#4731 = ORIENTED_EDGE ( 'NONE', *, *, #3216, .F. ) ;
#4732 = DIRECTION ( 'NONE',  ( 0.0000000000000000000, 0.0000000000000000000, -1.000000000000000000 ) ) ;
#4733 = PLANE ( 'NONE',  #8452 ) ;
#4734 = CARTESIAN_POINT ( 'NONE',  ( 0.8517566005784673600, -13.03477303807744300, 0.0000000000000000000 ) ) ;
#4735 = VERTEX_POINT ( 'NONE', #5411 ) ;
#4736 = CARTESIAN_POINT ( 'NONE',  ( 0.0000000000000000000, 19.21477303807744300, 0.0000000000000000000 ) ) ;
#4737 = CIRCLE ( 'NONE', #3151, 19.50000000000000000 ) ;
#4738 = ORIENTED_EDGE ( 'NONE', *, *, #9769, .T. ) ;
#4739 = ORIENTED_EDGE ( 'NONE', *, *, #9301, .F. ) ;
#4740 = VECTOR ( 'NONE', #10011, 1000.000000000000000 ) ;
#4741 = FACE_OUTER_BOUND ( 'NONE', #2913, .T. ) ;
#4742 = ORIENTED_EDGE ( 'NONE', *, *, #5110, .T. ) ;
#4743 = CARTESIAN_POINT ( 'NONE',  ( 0.0000000000000000000, 19.03477303807744300, -0.1000000000000000100 ) ) ;
#4744 = EDGE_CURVE ( 'NONE', #675, #8680, #10232, .T. ) ;
#4745 = AXIS2_PLACEMENT_3D ( 'NONE', #12432, #7054, #4826 ) ;
#4746 = ORIENTED_EDGE ( 'NONE', *, *, #8297, .T. ) ;
#4747 = EDGE_CURVE ( 'NONE', #11460, #8220, #4149, .T. ) ;
#4748 = CARTESIAN_POINT ( 'NONE',  ( 2.943362825688632600E-016, -2.714773038077439100, -0.1000000000000000100 ) ) ;
#4749 = ORIENTED_EDGE ( 'NONE', *, *, #6388, .F. ) ;
#4750 = VECTOR ( 'NONE', #8028, 1000.000000000000000 ) ;
#4751 = DIRECTION ( 'NONE',  ( 0.0000000000000000000, 1.000000000000000000, -0.0000000000000000000 ) ) ;
#4752 = ORIENTED_EDGE ( 'NONE', *, *, #8222, .F. ) ;
#4753 = ORIENTED_EDGE ( 'NONE', *, *, #13933, .T. ) ;
#4754 = CIRCLE ( 'NONE', #12708, 14.50000000000000000 ) ;
#4755 = FACE_OUTER_BOUND ( 'NONE', #1163, .T. ) ;
#4756 = ORIENTED_EDGE ( 'NONE', *, *, #2053, .F. ) ;
#4757 = DIRECTION ( 'NONE',  ( 0.0000000000000000000, 0.0000000000000000000, -1.000000000000000000 ) ) ;
#4758 = EDGE_LOOP ( 'NONE', ( #1782, #752, #13589, #6979, #5392, #876, #12157, #4558 ) ) ;
#4759 = CARTESIAN_POINT ( 'NONE',  ( 24.08999999999998600, 0.0000000000000000000, 0.0000000000000000000 ) ) ;
#4760 = CARTESIAN_POINT ( 'NONE',  ( 9.499999999999994700, 15.00000000000000200, -3.000000000000000000 ) ) ;
#4761 = PLANE ( 'NONE',  #4830 ) ;
#4762 = LINE ( 'NONE', #4927, #12541 ) ;
#4763 = EDGE_CURVE ( 'NONE', #609, #11546, #1273, .T. ) ;
#4764 = CARTESIAN_POINT ( 'NONE',  ( 0.6717566005793923500, 16.21477303807743900, -0.1000000000000000100 ) ) ;
#4765 = VERTEX_POINT ( 'NONE', #13818 ) ;
#4766 = ORIENTED_EDGE ( 'NONE', *, *, #10375, .T. ) ;
#4767 = CARTESIAN_POINT ( 'NONE',  ( -0.0000000000000000000, 19.03477303807744300, 0.0000000000000000000 ) ) ;
#4768 = VECTOR ( 'NONE', #6580, 1000.000000000000000 ) ;
#4769 = EDGE_CURVE ( 'NONE', #11167, #11547, #11411, .T. ) ;
#4770 = ORIENTED_EDGE ( 'NONE', *, *, #1327, .T. ) ;
#4771 = ORIENTED_EDGE ( 'NONE', *, *, #3487, .T. ) ;
#4772 = AXIS2_PLACEMENT_3D ( 'NONE', #7745, #10997, #1341 ) ;
#4773 = PLANE ( 'NONE',  #507 ) ;
#4774 = ORIENTED_EDGE ( 'NONE', *, *, #2233, .F. ) ;
#4775 = VECTOR ( 'NONE', #2103, 1000.000000000000000 ) ;
#4776 = LINE ( 'NONE', #13383, #3769 ) ;
#4777 = CARTESIAN_POINT ( 'NONE',  ( 23.90999999999998600, 0.0000000000000000000, -0.1000000000000000100 ) ) ;
#4778 = PLANE ( 'NONE',  #7662 ) ;
#4779 = CARTESIAN_POINT ( 'NONE',  ( 0.0000000000000000000, 26.53477303807745000, -0.1000000000000000100 ) ) ;
#4780 = DIRECTION ( 'NONE',  ( -1.000000000000000000, -1.239088197126280500E-016, 0.0000000000000000000 ) ) ;
#4781 = ORIENTED_EDGE ( 'NONE', *, *, #8388, .F. ) ;
#4782 = FACE_OUTER_BOUND ( 'NONE', #11232, .T. ) ;
#4783 = VERTEX_POINT ( 'NONE', #3174 ) ;
#4784 = PLANE ( 'NONE',  #8678 ) ;
#4785 = CARTESIAN_POINT ( 'NONE',  ( -11.67071491582310500, 0.0000000000000000000, -0.1000000000000000100 ) ) ;
#4786 = AXIS2_PLACEMENT_3D ( 'NONE', #6304, #2959, #2999 ) ;
#4787 = EDGE_LOOP ( 'NONE', ( #10702, #9527, #9976, #2679 ) ) ;
#4788 = ORIENTED_EDGE ( 'NONE', *, *, #1055, .F. ) ;
#4789 = EDGE_LOOP ( 'NONE', ( #5653, #11142, #2882, #8870 ) ) ;
#4790 = EDGE_CURVE ( 'NONE', #4543, #5164, #5312, .T. ) ;
#4791 = UNCERTAINTY_MEASURE_WITH_UNIT (LENGTH_MEASURE( 1.000000000000000100E-005 ), #5481, 'distance_accuracy_value', 'NONE');
#4792 = EDGE_CURVE ( 'NONE', #5839, #180, #8065, .T. ) ;
#4793 = DIRECTION ( 'NONE',  ( 1.000000000000000000, 0.0000000000000000000, 0.0000000000000000000 ) ) ;
#4794 = LINE ( 'NONE', #8806, #12234 ) ;
#4795 = AXIS2_PLACEMENT_3D ( 'NONE', #13638, #1766, #3943 ) ;
#4796 = ADVANCED_FACE ( 'NONE', ( #4307 ), #11713, .F. ) ;
#4797 = VECTOR ( 'NONE', #12579, 1000.000000000000000 ) ;
#4798 = VERTEX_POINT ( 'NONE', #8467 ) ;
#4799 = ADVANCED_FACE ( 'NONE', ( #13917 ), #8656, .T. ) ;
#4800 = VECTOR ( 'NONE', #8465, 1000.000000000000000 ) ;
#4801 = ORIENTED_EDGE ( 'NONE', *, *, #8366, .F. ) ;
#4802 = CARTESIAN_POINT ( 'NONE',  ( 6.999215509391203300E-016, -4.034773038077442000, 0.0000000000000000000 ) ) ;
#4803 = DIRECTION ( 'NONE',  ( 0.0000000000000000000, -0.0000000000000000000, 1.000000000000000000 ) ) ;
#4804 = CIRCLE ( 'NONE', #9511, 14.49999999999999800 ) ;
#4805 = ORIENTED_EDGE ( 'NONE', *, *, #11714, .F. ) ;
#4806 = ORIENTED_EDGE ( 'NONE', *, *, #2718, .T. ) ;
#4807 = LINE ( 'NONE', #2924, #8706 ) ;
#4808 = FACE_BOUND ( 'NONE', #313, .T. ) ;
#4809 = LINE ( 'NONE', #3964, #8375 ) ;
#4810 = VERTEX_POINT ( 'NONE', #5288 ) ;
#4811 = CARTESIAN_POINT ( 'NONE',  ( 6.171756600579392700, -2.534773038077438500, -0.1000000000000000100 ) ) ;
#4812 = LINE ( 'NONE', #10285, #4459 ) ;
#4813 = ADVANCED_FACE ( 'NONE', ( #1946 ), #13868, .T. ) ;
#4814 = CARTESIAN_POINT ( 'NONE',  ( -0.0000000000000000000, -1.250000000000004700, -3.000000000000000000 ) ) ;
#4815 = CARTESIAN_POINT ( 'NONE',  ( 11.17175660057939300, 0.0000000000000000000, 0.0000000000000000000 ) ) ;
#4816 = VECTOR ( 'NONE', #14004, 1000.000000000000000 ) ;
#4817 = CARTESIAN_POINT ( 'NONE',  ( -0.6717566005794283200, -25.21477303807744600, 0.0000000000000000000 ) ) ;
#4818 = ORIENTED_EDGE ( 'NONE', *, *, #486, .F. ) ;
#4819 = ORIENTED_EDGE ( 'NONE', *, *, #5175, .T. ) ;
#4820 = CYLINDRICAL_SURFACE ( 'NONE', #9986, 1.500000000000000000 ) ;
#4821 = CARTESIAN_POINT ( 'NONE',  ( 3.162277660169153100, -2.500000000000011500, -3.000000000000000000 ) ) ;
#4822 = ORIENTED_EDGE ( 'NONE', *, *, #10952, .F. ) ;
#4823 = VECTOR ( 'NONE', #7522, 1000.000000000000000 ) ;
#4824 = ORIENTED_EDGE ( 'NONE', *, *, #1351, .F. ) ;
#4825 = LINE ( 'NONE', #10316, #2976 ) ;
#4826 = DIRECTION ( 'NONE',  ( 0.0000000000000000000, -0.0000000000000000000, -1.000000000000000000 ) ) ;
#4827 = ORIENTED_EDGE ( 'NONE', *, *, #2457, .T. ) ;
#4828 = EDGE_LOOP ( 'NONE', ( #13458, #10993, #9228, #9862 ) ) ;
#4829 = EDGE_CURVE ( 'NONE', #3223, #12193, #4978, .T. ) ;
#4830 = AXIS2_PLACEMENT_3D ( 'NONE', #6992, #9079, #12191 ) ;
#4831 = CARTESIAN_POINT ( 'NONE',  ( 6.351756600579391500, 4.034773038077442000, -0.1000000000000000100 ) ) ;
#4832 = DIRECTION ( 'NONE',  ( -0.0000000000000000000, -0.0000000000000000000, 1.000000000000000000 ) ) ;
#4833 = EDGE_CURVE ( 'NONE', #13591, #13292, #13254, .T. ) ;
#4834 = LINE ( 'NONE', #10798, #11594 ) ;
#4835 = DIRECTION ( 'NONE',  ( -0.0000000000000000000, -0.0000000000000000000, 1.000000000000000000 ) ) ;
#4836 = VECTOR ( 'NONE', #11925, 1000.000000000000000 ) ;
#4837 = CARTESIAN_POINT ( 'NONE',  ( 24.08999999999999300, 31.59000000000000700, 0.0000000000000000000 ) ) ;
#4838 = VERTEX_POINT ( 'NONE', #9752 ) ;
#4839 = DIRECTION ( 'NONE',  ( -1.000000000000000000, -1.084202172485504400E-016, 0.0000000000000000000 ) ) ;
#4840 = DIRECTION ( 'NONE',  ( 1.000000000000000000, 0.0000000000000000000, 0.0000000000000000000 ) ) ;
#4841 = CARTESIAN_POINT ( 'NONE',  ( -0.0000000000000000000, 11.53477303807744600, 0.0000000000000000000 ) ) ;
#4842 = EDGE_CURVE ( 'NONE', #11518, #4008, #9912, .T. ) ;
#4843 = LINE ( 'NONE', #8406, #5528 ) ;
#4844 = EDGE_CURVE ( 'NONE', #5028, #11106, #4649, .T. ) ;
#4845 = FACE_OUTER_BOUND ( 'NONE', #2715, .T. ) ;
#4846 = ORIENTED_EDGE ( 'NONE', *, *, #6314, .T. ) ;
#4847 = DIRECTION ( 'NONE',  ( 0.0000000000000000000, -0.0000000000000000000, -1.000000000000000000 ) ) ;
#4848 = EDGE_CURVE ( 'NONE', #12140, #9116, #12426, .T. ) ;
#4849 = VERTEX_POINT ( 'NONE', #948 ) ;
#4850 = PLANE ( 'NONE',  #9579 ) ;
#4851 = CARTESIAN_POINT ( 'NONE',  ( 8.351756600579392400, 0.0000000000000000000, -0.1000000000000000100 ) ) ;
#4852 = DIRECTION ( 'NONE',  ( 0.0000000000000000000, -0.0000000000000000000, -1.000000000000000000 ) ) ;
#4853 = ADVANCED_FACE ( 'NONE', ( #2106 ), #2136, .F. ) ;
#4854 = ADVANCED_FACE ( 'NONE', ( #13090 ), #4820, .F. ) ;
#4855 = VERTEX_POINT ( 'NONE', #909 ) ;
#4856 = LINE ( 'NONE', #9123, #2167 ) ;
#4857 = LINE ( 'NONE', #4119, #4031 ) ;
#4858 = ORIENTED_EDGE ( 'NONE', *, *, #9459, .T. ) ;
#4859 = CARTESIAN_POINT ( 'NONE',  ( 36.50000000000000000, 30.99999999999999600, 0.0000000000000000000 ) ) ;
#4860 = EDGE_CURVE ( 'NONE', #3963, #9683, #7361, .T. ) ;
#4861 = EDGE_CURVE ( 'NONE', #11065, #10025, #3130, .T. ) ;
#4862 = EDGE_CURVE ( 'NONE', #974, #3910, #3975, .T. ) ;
#4863 = CARTESIAN_POINT ( 'NONE',  ( 0.6717566005793923500, 23.53477303807744600, 0.0000000000000000000 ) ) ;
#4864 = SURFACE_STYLE_FILL_AREA ( #12973 ) ;
#4865 = AXIS2_PLACEMENT_3D ( 'NONE', #4719, #3687, #239 ) ;
#4866 = CARTESIAN_POINT ( 'NONE',  ( 3.403474964376466900E-015, -14.71477303807744100, 0.0000000000000000000 ) ) ;
#4867 = ORIENTED_EDGE ( 'NONE', *, *, #7268, .F. ) ;
#4868 = VECTOR ( 'NONE', #7734, 1000.000000000000000 ) ;
#4869 = CARTESIAN_POINT ( 'NONE',  ( 0.8517566005793924000, 0.0000000000000000000, -0.1000000000000000100 ) ) ;
#4870 = ADVANCED_FACE ( 'NONE', ( #12582 ), #1125, .T. ) ;
#4871 = VECTOR ( 'NONE', #10054, 1000.000000000000000 ) ;
#4872 = EDGE_LOOP ( 'NONE', ( #9673, #3925, #2452, #7527 ) ) ;
#4873 = VERTEX_POINT ( 'NONE', #9561 ) ;
#4874 = VECTOR ( 'NONE', #7205, 1000.000000000000000 ) ;
#4875 = DIRECTION ( 'NONE',  ( -0.0000000000000000000, -0.0000000000000000000, 1.000000000000000000 ) ) ;
#4876 = DIRECTION ( 'NONE',  ( 0.0000000000000000000, 1.000000000000000000, -0.0000000000000000000 ) ) ;
#4877 = CARTESIAN_POINT ( 'NONE',  ( 3.403474964376467300E-015, -14.71477303807744300, -0.1000000000000000100 ) ) ;
#4878 = ORIENTED_EDGE ( 'NONE', *, *, #9242, .T. ) ;
#4879 = VECTOR ( 'NONE', #81, 1000.000000000000000 ) ;
#4880 = CIRCLE ( 'NONE', #4466, 0.4999999999999997800 ) ;
#4881 = EDGE_CURVE ( 'NONE', #12900, #2054, #10082, .T. ) ;
#4882 = ORIENTED_EDGE ( 'NONE', *, *, #3977, .F. ) ;
#4883 = CARTESIAN_POINT ( 'NONE',  ( -0.8517566005794283700, -25.03477303807744600, -0.1000000000000000100 ) ) ;
#4884 = DIRECTION ( 'NONE',  ( 0.0000000000000000000, -1.000000000000000000, 0.0000000000000000000 ) ) ;
#4885 = PLANE ( 'NONE',  #10150 ) ;
#4886 = CARTESIAN_POINT ( 'NONE',  ( 4.518060356903195200, 3.142857142857838200, -3.000000000000000000 ) ) ;
#4887 = CARTESIAN_POINT ( 'NONE',  ( 11.17175660057939300, 5.534773038077442000, 0.0000000000000000000 ) ) ;
#4888 = VERTEX_POINT ( 'NONE', #12001 ) ;
#4889 = VECTOR ( 'NONE', #6438, 1000.000000000000000 ) ;
#4890 = CARTESIAN_POINT ( 'NONE',  ( 4.517539514526743200, -3.142857142856857200, -3.000000000000000000 ) ) ;
#4891 = DIRECTION ( 'NONE',  ( -0.0000000000000000000, -0.0000000000000000000, 1.000000000000000000 ) ) ;
#4892 = ORIENTED_EDGE ( 'NONE', *, *, #13263, .F. ) ;
#4893 = LINE ( 'NONE', #8316, #2020 ) ;
#4894 = LINE ( 'NONE', #13968, #2021 ) ;
#4895 = VERTEX_POINT ( 'NONE', #9643 ) ;
#4896 = CARTESIAN_POINT ( 'NONE',  ( 0.8517566005793924000, -22.03477303807744300, 0.0000000000000000000 ) ) ;
#4897 = ORIENTED_EDGE ( 'NONE', *, *, #10464, .T. ) ;
#4898 = PRODUCT_DEFINITION_CONTEXT ( 'detailed design', #5682, 'design' ) ;
#4899 = EDGE_CURVE ( 'NONE', #13531, #11065, #11085, .T. ) ;
#4900 = AXIS2_PLACEMENT_3D ( 'NONE', #9807, #150, #10889 ) ;
#4901 = DIRECTION ( 'NONE',  ( 0.0000000000000000000, -1.000000000000000000, 0.0000000000000000000 ) ) ;
#4902 = ORIENTED_EDGE ( 'NONE', *, *, #6028, .T. ) ;
#4903 = CARTESIAN_POINT ( 'NONE',  ( 0.6717566005793923500, -10.21477303807744600, 0.0000000000000000000 ) ) ;
#4904 = VECTOR ( 'NONE', #1759, 1000.000000000000000 ) ;
#4905 = EDGE_CURVE ( 'NONE', #10523, #3564, #12753, .T. ) ;
#4906 = ORIENTED_EDGE ( 'NONE', *, *, #9046, .F. ) ;
#4907 = ORIENTED_EDGE ( 'NONE', *, *, #9408, .T. ) ;
#4908 = VECTOR ( 'NONE', #5253, 1000.000000000000000 ) ;
#4909 = VECTOR ( 'NONE', #12778, 1000.000000000000000 ) ;
#4910 = CARTESIAN_POINT ( 'NONE',  ( 0.0000000000000000000, 11.71477303807744400, -0.1000000000000000100 ) ) ;
#4911 = ORIENTED_EDGE ( 'NONE', *, *, #7790, .T. ) ;
#4912 = DIRECTION ( 'NONE',  ( 0.0000000000000000000, -1.000000000000000000, 0.0000000000000000000 ) ) ;
#4913 = DIRECTION ( 'NONE',  ( -0.0000000000000000000, -0.0000000000000000000, 1.000000000000000000 ) ) ;
#4914 = ORIENTED_EDGE ( 'NONE', *, *, #9559, .T. ) ;
#4915 = DIRECTION ( 'NONE',  ( -0.0000000000000000000, -0.0000000000000000000, 1.000000000000000000 ) ) ;
#4916 = DIRECTION ( 'NONE',  ( 1.000000000000000000, 0.0000000000000000000, 0.0000000000000000000 ) ) ;
#4917 = EDGE_LOOP ( 'NONE', ( #1791, #5460, #8700, #9098 ) ) ;
#4918 = VECTOR ( 'NONE', #13422, 1000.000000000000000 ) ;
#4919 = CARTESIAN_POINT ( 'NONE',  ( 1.741820135445511300E-015, -8.534773038077448200, 0.0000000000000000000 ) ) ;
#4920 = ORIENTED_EDGE ( 'NONE', *, *, #6299, .T. ) ;
#4921 = ORIENTED_EDGE ( 'NONE', *, *, #8054, .F. ) ;
#4922 = LINE ( 'NONE', #10374, #3076 ) ;
#4923 = ADVANCED_FACE ( 'NONE', ( #9558 ), #1226, .T. ) ;
#4924 = VERTEX_POINT ( 'NONE', #8752 ) ;
#4925 = EDGE_LOOP ( 'NONE', ( #231, #8687, #730, #13502 ) ) ;
#4926 = EDGE_CURVE ( 'NONE', #1728, #10222, #9213, .T. ) ;
#4927 = CARTESIAN_POINT ( 'NONE',  ( 0.0000000000000000000, -25.03477303807744600, 0.0000000000000000000 ) ) ;
#4928 = EDGE_CURVE ( 'NONE', #9466, #11685, #10408, .T. ) ;
#4929 = CARTESIAN_POINT ( 'NONE',  ( 15.35175660057939200, 0.0000000000000000000, -0.1000000000000000100 ) ) ;
#4930 = EDGE_LOOP ( 'NONE', ( #4293, #2086, #10580, #4148 ) ) ;
#4931 = CYLINDRICAL_SURFACE ( 'NONE', #8157, 1.500000000000000400 ) ;
#4932 = CARTESIAN_POINT ( 'NONE',  ( 0.0000000000000000000, 22.21477303807744300, -0.1000000000000000100 ) ) ;
#4933 = DIRECTION ( 'NONE',  ( 1.000000000000000000, 0.0000000000000000000, 0.0000000000000000000 ) ) ;
#4934 = LINE ( 'NONE', #2984, #13043 ) ;
#4935 = CARTESIAN_POINT ( 'NONE',  ( -3.162277660168385700, -1.000000000000004000, -3.000000000000000000 ) ) ;
#4936 = VERTEX_POINT ( 'NONE', #3418 ) ;
#4937 = DIRECTION ( 'NONE',  ( -0.0000000000000000000, 0.0000000000000000000, 1.000000000000000000 ) ) ;
#4938 = CLOSED_SHELL ( 'NONE', ( #9774, #12247, #7878, #4313, #5794, #9256, #4996, #13220, #3467, #13982, #1394, #715, #6871 ) ) ;
#4939 = LINE ( 'NONE', #9073, #13546 ) ;
#4940 = ORIENTED_EDGE ( 'NONE', *, *, #13386, .F. ) ;
#4941 = AXIS2_PLACEMENT_3D ( 'NONE', #304, #5704, #6693 ) ;
#4942 = ADVANCED_FACE ( 'NONE', ( #6335 ), #13125, .T. ) ;
#4943 = DIRECTION ( 'NONE',  ( 0.0000000000000000000, -1.000000000000000000, 0.0000000000000000000 ) ) ;
#4944 = ORIENTED_EDGE ( 'NONE', *, *, #2879, .F. ) ;
#4945 = LINE ( 'NONE', #7998, #7853 ) ;
#4946 = EDGE_CURVE ( 'NONE', #11394, #378, #13578, .T. ) ;
#4947 = CARTESIAN_POINT ( 'NONE',  ( -6.351756600579429700, -2.714773038077438200, 0.0000000000000000000 ) ) ;
#4948 = CARTESIAN_POINT ( 'NONE',  ( 11.35175660057939200, -5.714773038077408000, -0.1000000000000000100 ) ) ;
#4949 = EDGE_CURVE ( 'NONE', #1232, #5839, #12098, .T. ) ;
#4950 = ORIENTED_EDGE ( 'NONE', *, *, #481, .F. ) ;
#4951 = EDGE_CURVE ( 'NONE', #12425, #6064, #9724, .T. ) ;
#4952 = VERTEX_POINT ( 'NONE', #6665 ) ;
#4953 = LINE ( 'NONE', #11025, #2607 ) ;
#4954 = VERTEX_POINT ( 'NONE', #8848 ) ;
#4955 = DIRECTION ( 'NONE',  ( 1.000000000000000000, 0.0000000000000000000, 0.0000000000000000000 ) ) ;
#4956 = CARTESIAN_POINT ( 'NONE',  ( -35.00000000000000000, -30.99999999999999600, 0.0000000000000000000 ) ) ;
#4957 = ORIENTED_EDGE ( 'NONE', *, *, #2183, .F. ) ;
#4958 = EDGE_LOOP ( 'NONE', ( #4327, #13864, #11848, #2612 ) ) ;
#4959 = LINE ( 'NONE', #13335, #1234 ) ;
#4960 = MECHANICAL_DESIGN_GEOMETRIC_PRESENTATION_REPRESENTATION (  '', ( #11477 ), #12651 ) ;
#4961 = CARTESIAN_POINT ( 'NONE',  ( -0.0000000000000000000, 2.714773038077437300, 0.0000000000000000000 ) ) ;
#4962 = CARTESIAN_POINT ( 'NONE',  ( 0.0000000000000000000, -1.000000000000004000, -3.000000000000000000 ) ) ;
#4963 = DIRECTION ( 'NONE',  ( -0.0000000000000000000, -0.0000000000000000000, 1.000000000000000000 ) ) ;
#4964 = FACE_OUTER_BOUND ( 'NONE', #1945, .T. ) ;
#4965 = FACE_OUTER_BOUND ( 'NONE', #12305, .T. ) ;
#4966 = VERTEX_POINT ( 'NONE', #9800 ) ;
#4967 = DIRECTION ( 'NONE',  ( -1.000000000000000000, 0.0000000000000000000, -0.0000000000000000000 ) ) ;
#4968 = CARTESIAN_POINT ( 'NONE',  ( 0.8517566005793924000, 25.03477303807744600, -0.1000000000000000100 ) ) ;
#4970 = CARTESIAN_POINT ( 'NONE',  ( -8.170714915823106500, 16.21477303807743900, -0.1000000000000000100 ) ) ;
#4969 = LINE ( 'NONE', #7390, #9374 ) ;
#4971 = ORIENTED_EDGE ( 'NONE', *, *, #7109, .F. ) ;
#4972 = VERTEX_POINT ( 'NONE', #6524 ) ;
#4973 = CIRCLE ( 'NONE', #1282, 1.500000000000001300 ) ;
#4974 = EDGE_CURVE ( 'NONE', #799, #11483, #1084, .T. ) ;
#4975 = DIRECTION ( 'NONE',  ( -1.000000000000000000, 0.0000000000000000000, 0.0000000000000000000 ) ) ;
#4976 = EDGE_LOOP ( 'NONE', ( #3741, #13203, #12670, #8719 ) ) ;
#4977 = EDGE_LOOP ( 'NONE', ( #5663, #7455 ) ) ;
#4978 = LINE ( 'NONE', #11800, #5999 ) ;
#4979 = FACE_OUTER_BOUND ( 'NONE', #10533, .T. ) ;
#4980 = LINE ( 'NONE', #6124, #598 ) ;
#4981 = EDGE_LOOP ( 'NONE', ( #8537, #5396, #7477, #5 ) ) ;
#4982 = CARTESIAN_POINT ( 'NONE',  ( 8.351756600579392400, -10.03477303807744500, -0.1000000000000000100 ) ) ;
#4983 = DIRECTION ( 'NONE',  ( -1.000000000000000000, 2.811167896983621500E-014, 0.0000000000000000000 ) ) ;
#4984 = VECTOR ( 'NONE', #1166, 1000.000000000000000 ) ;
#4985 = CARTESIAN_POINT ( 'NONE',  ( 0.0000000000000000000, -31.41000000000000000, 0.0000000000000000000 ) ) ;
#4986 = DIRECTION ( 'NONE',  ( 1.000000000000000000, 0.0000000000000000000, 0.0000000000000000000 ) ) ;
#4987 = ORIENTED_EDGE ( 'NONE', *, *, #10991, .T. ) ;
#4988 = ORIENTED_EDGE ( 'NONE', *, *, #7641, .F. ) ;
#4989 = EDGE_LOOP ( 'NONE', ( #7325, #6743, #11156, #5636 ) ) ;
#4990 = DIRECTION ( 'NONE',  ( 1.000000000000000000, 0.0000000000000000000, 0.0000000000000000000 ) ) ;
#4991 = FACE_OUTER_BOUND ( 'NONE', #8346, .T. ) ;
#4992 = CARTESIAN_POINT ( 'NONE',  ( 8.351756600579392400, 19.03477303807744300, 0.0000000000000000000 ) ) ;
#4993 = DIRECTION ( 'NONE',  ( 0.0000000000000000000, 1.000000000000000000, -0.0000000000000000000 ) ) ;
#4994 = VERTEX_POINT ( 'NONE', #13165 ) ;
#4995 = EDGE_CURVE ( 'NONE', #9839, #12839, #12909, .T. ) ;
#4996 = ADVANCED_FACE ( 'NONE', ( #3477 ), #8888, .F. ) ;
#4997 = VECTOR ( 'NONE', #2514, 1000.000000000000000 ) ;
#4998 = ORIENTED_EDGE ( 'NONE', *, *, #6462, .T. ) ;
#4999 = CARTESIAN_POINT ( 'NONE',  ( 0.0000000000000000000, 16.03477303807743900, -0.1000000000000000100 ) ) ;
#5000 = CARTESIAN_POINT ( 'NONE',  ( -15.17071491582310600, 31.59000000000000700, 0.0000000000000000000 ) ) ;
#5001 = LINE ( 'NONE', #5993, #2139 ) ;
#5002 = LINE ( 'NONE', #11742, #9587 ) ;
#5003 = EDGE_CURVE ( 'NONE', #13265, #2193, #10919, .T. ) ;
#5004 = DIRECTION ( 'NONE',  ( -0.0000000000000000000, -0.0000000000000000000, 1.000000000000000000 ) ) ;
#5005 = CARTESIAN_POINT ( 'NONE',  ( 0.0000000000000000000, 14.71477303807744100, -0.1000000000000000100 ) ) ;
#5006 = DIRECTION ( 'NONE',  ( -1.000000000000000000, -1.239088197126280500E-016, 0.0000000000000000000 ) ) ;
#5007 = EDGE_CURVE ( 'NONE', #11230, #10351, #7528, .T. ) ;
#5008 = ADVANCED_FACE ( 'NONE', ( #10578 ), #1369, .F. ) ;
#5009 = EDGE_LOOP ( 'NONE', ( #1947, #6967 ) ) ;
#5010 = CARTESIAN_POINT ( 'NONE',  ( 0.8517566005793888500, 1.399206601177333700E-016, -0.1000000000000000100 ) ) ;
#5011 = ORIENTED_EDGE ( 'NONE', *, *, #11535, .F. ) ;
#5012 = DIRECTION ( 'NONE',  ( 0.0000000000000000000, -1.000000000000000000, 0.0000000000000000000 ) ) ;
#5013 = LINE ( 'NONE', #6464, #6722 ) ;
#5014 = FACE_OUTER_BOUND ( 'NONE', #1593, .T. ) ;
#5015 = DIRECTION ( 'NONE',  ( 0.0000000000000000000, -1.000000000000000000, 0.0000000000000000000 ) ) ;
#5016 = ORIENTED_EDGE ( 'NONE', *, *, #9459, .F. ) ;
#5017 = PLANE ( 'NONE',  #1815 ) ;
#5018 = DIRECTION ( 'NONE',  ( 1.290716872006552300E-016, -1.000000000000000000, 0.0000000000000000000 ) ) ;
#5019 = CARTESIAN_POINT ( 'NONE',  ( 33.49999999999999300, 30.99999999999999600, 0.0000000000000000000 ) ) ;
#5020 = DIRECTION ( 'NONE',  ( -1.000000000000000000, -2.312964634635743000E-016, 0.0000000000000000000 ) ) ;
#5021 = EDGE_CURVE ( 'NONE', #10228, #8086, #10236, .T. ) ;
#5022 = CARTESIAN_POINT ( 'NONE',  ( 0.6717566005793923500, 17.53477303807743900, 0.0000000000000000000 ) ) ;
#5023 = EDGE_CURVE ( 'NONE', #6607, #11469, #3462, .T. ) ;
#5024 = ORIENTED_EDGE ( 'NONE', *, *, #3503, .T. ) ;
#5025 = CIRCLE ( 'NONE', #13083, 14.49999999999999800 ) ;
#5026 = AXIS2_PLACEMENT_3D ( 'NONE', #5354, #9728, #4189 ) ;
#5027 = LINE ( 'NONE', #11306, #9791 ) ;
#5028 = VERTEX_POINT ( 'NONE', #6005 ) ;
#5029 = DIRECTION ( 'NONE',  ( 1.000000000000000000, 0.0000000000000000000, 0.0000000000000000000 ) ) ;
#5030 = DIRECTION ( 'NONE',  ( 1.642730564371928900E-016, -1.000000000000000000, 0.0000000000000000000 ) ) ;
#5031 = DIRECTION ( 'NONE',  ( 0.0000000000000000000, -1.000000000000000000, 0.0000000000000000000 ) ) ;
#5032 = DIRECTION ( 'NONE',  ( 1.000000000000000000, 0.0000000000000000000, 0.0000000000000000000 ) ) ;
#5033 = ORIENTED_EDGE ( 'NONE', *, *, #3849, .T. ) ;
#5034 = AXIS2_PLACEMENT_3D ( 'NONE', #9390, #5985, #4933 ) ;
#5035 = VECTOR ( 'NONE', #4263, 1000.000000000000000 ) ;
#5036 = CARTESIAN_POINT ( 'NONE',  ( 1.220338593732198300E-015, -7.034773038077730700, -0.1000000000000000100 ) ) ;
#5037 = ORIENTED_EDGE ( 'NONE', *, *, #8386, .F. ) ;
#5038 = LINE ( 'NONE', #10962, #13157 ) ;
#5039 = VECTOR ( 'NONE', #5606, 1000.000000000000000 ) ;
#5040 = ORIENTED_EDGE ( 'NONE', *, *, #8753, .F. ) ;
#5041 = CARTESIAN_POINT ( 'NONE',  ( -14.35175660057943000, -2.714773038077439100, -0.1000000000000000100 ) ) ;
#5042 = EDGE_CURVE ( 'NONE', #7960, #2180, #13564, .T. ) ;
#5043 = EDGE_CURVE ( 'NONE', #3564, #10155, #8050, .T. ) ;
#5044 = CARTESIAN_POINT ( 'NONE',  ( 0.0000000000000000000, 2.534773038077437600, -0.1000000000000000100 ) ) ;
#5045 = DIRECTION ( 'NONE',  ( -0.0000000000000000000, -0.0000000000000000000, 1.000000000000000000 ) ) ;
#5046 = CARTESIAN_POINT ( 'NONE',  ( -6.171756600579430000, -4.214773038077442600, -0.1000000000000000100 ) ) ;
#5047 = AXIS2_PLACEMENT_3D ( 'NONE', #5838, #1659, #11408 ) ;
#5048 = ORIENTED_EDGE ( 'NONE', *, *, #10009, .T. ) ;
#5049 = CARTESIAN_POINT ( 'NONE',  ( 0.6717566005793923500, -19.21477303807744300, 0.0000000000000000000 ) ) ;
#5050 = VECTOR ( 'NONE', #1625, 1000.000000000000000 ) ;
#5051 = ORIENTED_EDGE ( 'NONE', *, *, #8500, .T. ) ;
#5052 = ORIENTED_EDGE ( 'NONE', *, *, #4862, .T. ) ;
#5053 = LINE ( 'NONE', #8187, #10159 ) ;
#5054 = VECTOR ( 'NONE', #7580, 1000.000000000000000 ) ;
#5055 = ORIENTED_EDGE ( 'NONE', *, *, #7462, .F. ) ;
#5056 = CARTESIAN_POINT ( 'NONE',  ( 9.499999999999994700, -14.99999999999999800, -3.000000000000000000 ) ) ;
#5057 = ORIENTED_EDGE ( 'NONE', *, *, #12038, .T. ) ;
#5058 = CARTESIAN_POINT ( 'NONE',  ( 0.0000000000000000000, 14.53477303807744100, -0.1000000000000000100 ) ) ;
#5059 = DIRECTION ( 'NONE',  ( 0.0000000000000000000, 0.0000000000000000000, 1.000000000000000000 ) ) ;
#5060 = EDGE_LOOP ( 'NONE', ( #9702, #10592, #8536, #5989 ) ) ;
#5061 = VECTOR ( 'NONE', #4512, 1000.000000000000000 ) ;
#5062 = CARTESIAN_POINT ( 'NONE',  ( 3.162277660169153100, -2.500000000000011500, -3.000000000000000000 ) ) ;
#5063 = ORIENTED_EDGE ( 'NONE', *, *, #12568, .F. ) ;
#5064 = DIRECTION ( 'NONE',  ( 0.0000000000000000000, 1.000000000000000000, -0.0000000000000000000 ) ) ;
#5065 = ORIENTED_EDGE ( 'NONE', *, *, #12818, .T. ) ;
#5066 = VECTOR ( 'NONE', #4541, 1000.000000000000000 ) ;
#5067 = VECTOR ( 'NONE', #6023, 1000.000000000000000 ) ;
#5068 = ORIENTED_EDGE ( 'NONE', *, *, #8420, .T. ) ;
#5069 = CARTESIAN_POINT ( 'NONE',  ( -0.8517566005785048900, -13.03477303807744100, 0.0000000000000000000 ) ) ;
#5070 = DIRECTION ( 'NONE',  ( 1.000000000000000000, 0.0000000000000000000, 0.0000000000000000000 ) ) ;
#5071 = CARTESIAN_POINT ( 'NONE',  ( 8.351756600579392400, -17.71477303807743900, -0.1000000000000000100 ) ) ;
#5072 = VERTEX_POINT ( 'NONE', #10041 ) ;
#5073 = ADVANCED_FACE ( 'NONE', ( #1595 ), #6867, .T. ) ;
#5074 = DIRECTION ( 'NONE',  ( 0.0000000000000000000, 1.000000000000000000, -0.0000000000000000000 ) ) ;
#5075 = EDGE_LOOP ( 'NONE', ( #5107, #4598, #7656, #5697 ) ) ;
#5076 = LINE ( 'NONE', #1479, #4918 ) ;
#5077 = ORIENTED_EDGE ( 'NONE', *, *, #13525, .F. ) ;
#5078 = CARTESIAN_POINT ( 'NONE',  ( 0.0000000000000000000, 26.71477303807745000, 0.0000000000000000000 ) ) ;
#5079 = VERTEX_POINT ( 'NONE', #7146 ) ;
#5080 = ORIENTED_EDGE ( 'NONE', *, *, #3810, .T. ) ;
#5081 = PLANE ( 'NONE',  #856 ) ;
#5082 = LINE ( 'NONE', #8486, #13021 ) ;
#5083 = CARTESIAN_POINT ( 'NONE',  ( 4.171756600579392700, 5.534773038077442000, -0.1000000000000000100 ) ) ;
#5084 = CIRCLE ( 'NONE', #10323, 1.500000000000001300 ) ;
#5085 = ORIENTED_EDGE ( 'NONE', *, *, #1351, .T. ) ;
#5086 = EDGE_CURVE ( 'NONE', #7819, #5720, #421, .T. ) ;
#5087 = AXIS2_PLACEMENT_3D ( 'NONE', #5625, #3366, #11069 ) ;
#5088 = EDGE_LOOP ( 'NONE', ( #2997, #12113, #56, #10250 ) ) ;
#5089 = CARTESIAN_POINT ( 'NONE',  ( 11.67175660057939300, 25.21477303807744600, -0.1000000000000000100 ) ) ;
#5090 = CYLINDRICAL_SURFACE ( 'NONE', #9591, 14.50000000000000000 ) ;
#5091 = EDGE_CURVE ( 'NONE', #4936, #9466, #5295, .T. ) ;
#5092 = DIRECTION ( 'NONE',  ( 0.0000000000000000000, -1.000000000000000000, 0.0000000000000000000 ) ) ;
#5093 = PLANE ( 'NONE',  #128 ) ;
#5094 = DIRECTION ( 'NONE',  ( -0.0000000000000000000, -0.0000000000000000000, 1.000000000000000000 ) ) ;
#5095 = CARTESIAN_POINT ( 'NONE',  ( 24.08999999999998600, -31.59000000000000000, -0.1000000000000000100 ) ) ;
#5096 = EDGE_LOOP ( 'NONE', ( #1452, #9899, #4365, #1352 ) ) ;
#5097 = EDGE_LOOP ( 'NONE', ( #5935, #13137, #10183, #3540 ) ) ;
#5098 = FACE_OUTER_BOUND ( 'NONE', #8662, .T. ) ;
#5099 = ADVANCED_FACE ( 'NONE', ( #9045 ), #6041, .F. ) ;
#5100 = ORIENTED_EDGE ( 'NONE', *, *, #5694, .T. ) ;
#5101 = ORIENTED_EDGE ( 'NONE', *, *, #1493, .F. ) ;
#5102 = DIRECTION ( 'NONE',  ( 1.000000000000000000, 0.0000000000000000000, 0.0000000000000000000 ) ) ;
#5103 = DIRECTION ( 'NONE',  ( -0.0000000000000000000, 0.0000000000000000000, 1.000000000000000000 ) ) ;
#5104 = DIRECTION ( 'NONE',  ( 1.000000000000000000, 0.0000000000000000000, 0.0000000000000000000 ) ) ;
#5105 = ORIENTED_EDGE ( 'NONE', *, *, #4660, .F. ) ;
#5106 = FACE_OUTER_BOUND ( 'NONE', #10206, .T. ) ;
#5107 = ORIENTED_EDGE ( 'NONE', *, *, #4860, .F. ) ;
#5108 = DIRECTION ( 'NONE',  ( 1.000000000000000000, 1.734723475976807100E-015, 0.0000000000000000000 ) ) ;
#5109 = VECTOR ( 'NONE', #10365, 1000.000000000000000 ) ;
#5110 = EDGE_CURVE ( 'NONE', #9070, #6283, #1254, .T. ) ;
#5111 = VERTEX_POINT ( 'NONE', #4903 ) ;
#5112 = FACE_OUTER_BOUND ( 'NONE', #6578, .T. ) ;
#5113 = EDGE_CURVE ( 'NONE', #6264, #5425, #10565, .T. ) ;
#5114 = ORIENTED_EDGE ( 'NONE', *, *, #793, .T. ) ;
#5115 = CARTESIAN_POINT ( 'NONE',  ( 8.171756600579392700, 0.0000000000000000000, -0.1000000000000000100 ) ) ;
#5116 = EDGE_CURVE ( 'NONE', #5260, #11447, #11395, .T. ) ;
#5117 = CARTESIAN_POINT ( 'NONE',  ( 14.35175660057939200, 0.0000000000000000000, 0.0000000000000000000 ) ) ;
#5118 = ORIENTED_EDGE ( 'NONE', *, *, #6234, .T. ) ;
#5119 = EDGE_LOOP ( 'NONE', ( #2876, #2657, #10844, #2420 ) ) ;
#5120 = ORIENTED_EDGE ( 'NONE', *, *, #10275, .F. ) ;
#5121 = CARTESIAN_POINT ( 'NONE',  ( 0.6717566005793902400, 8.670475782495881600E-017, -0.1000000000000000100 ) ) ;
#5122 = CARTESIAN_POINT ( 'NONE',  ( 0.0000000000000000000, 4.214773038077441700, 0.0000000000000000000 ) ) ;
#5123 = DIRECTION ( 'NONE',  ( 0.0000000000000000000, 0.0000000000000000000, 1.000000000000000000 ) ) ;
#5124 = FACE_OUTER_BOUND ( 'NONE', #11146, .T. ) ;
#5125 = ORIENTED_EDGE ( 'NONE', *, *, #6321, .F. ) ;
#5126 = ORIENTED_EDGE ( 'NONE', *, *, #12274, .T. ) ;
#5127 = DIRECTION ( 'NONE',  ( 1.000000000000000000, 0.0000000000000000000, 0.0000000000000000000 ) ) ;
#5128 = VECTOR ( 'NONE', #431, 1000.000000000000000 ) ;
#5129 = VERTEX_POINT ( 'NONE', #9220 ) ;
#5130 = CARTESIAN_POINT ( 'NONE',  ( -0.6717566005794316500, -8.670475782496389400E-017, -0.1000000000000000100 ) ) ;
#5131 = LINE ( 'NONE', #3203, #11717 ) ;
#5132 = EDGE_CURVE ( 'NONE', #11356, #5963, #7699, .T. ) ;
#5133 = CARTESIAN_POINT ( 'NONE',  ( -0.8517566005793871800, -28.03477303807744600, -0.1000000000000000100 ) ) ;
#5134 = VERTEX_POINT ( 'NONE', #2835 ) ;
#5135 = EDGE_LOOP ( 'NONE', ( #10463, #12002, #10388, #2464 ) ) ;
#5136 = LINE ( 'NONE', #7196, #3795 ) ;
#5137 = EDGE_CURVE ( 'NONE', #9202, #200, #11565, .T. ) ;
#5138 = DIRECTION ( 'NONE',  ( 0.0000000000000000000, 0.0000000000000000000, -1.000000000000000000 ) ) ;
#5139 = EDGE_CURVE ( 'NONE', #6949, #12900, #4473, .T. ) ;
#5140 = FACE_BOUND ( 'NONE', #3186, .T. ) ;
#5141 = AXIS2_PLACEMENT_3D ( 'NONE', #2320, #3406, #7721 ) ;
#5142 = LINE ( 'NONE', #11292, #11412 ) ;
#5143 = ORIENTED_EDGE ( 'NONE', *, *, #1118, .T. ) ;
#5144 = DIRECTION ( 'NONE',  ( 0.0000000000000000000, 0.0000000000000000000, -1.000000000000000000 ) ) ;
#5145 = DIRECTION ( 'NONE',  ( 0.0000000000000000000, 1.000000000000000000, -0.0000000000000000000 ) ) ;
#5146 = VECTOR ( 'NONE', #12529, 1000.000000000000000 ) ;
#5147 = DIRECTION ( 'NONE',  ( 0.0000000000000000000, 0.0000000000000000000, 1.000000000000000000 ) ) ;
#5148 = LINE ( 'NONE', #3921, #13424 ) ;
#5149 = CARTESIAN_POINT ( 'NONE',  ( 0.0000000000000000000, 17.53477303807743900, -0.1000000000000000100 ) ) ;
#5150 = CARTESIAN_POINT ( 'NONE',  ( -9.351756600579431500, 0.0000000000000000000, -0.1000000000000000100 ) ) ;
#5151 = ORIENTED_EDGE ( 'NONE', *, *, #13869, .T. ) ;
#5152 = ORIENTED_EDGE ( 'NONE', *, *, #2053, .T. ) ;
#5153 = VECTOR ( 'NONE', #3511, 1000.000000000000000 ) ;
#5154 = ORIENTED_EDGE ( 'NONE', *, *, #10755, .T. ) ;
#5155 = DIRECTION ( 'NONE',  ( -0.0000000000000000000, -0.0000000000000000000, 1.000000000000000000 ) ) ;
#5156 = CARTESIAN_POINT ( 'NONE',  ( 6.351756600579391500, -4.034773038077442900, -0.1000000000000000100 ) ) ;
#5157 = ADVANCED_FACE ( 'NONE', ( #581 ), #7236, .T. ) ;
#5158 = VECTOR ( 'NONE', #8326, 1000.000000000000000 ) ;
#5159 = VERTEX_POINT ( 'NONE', #10492 ) ;
#5160 = EDGE_CURVE ( 'NONE', #13757, #6472, #7349, .T. ) ;
#5161 = DIRECTION ( 'NONE',  ( -1.000000000000000000, -1.642730564371974000E-016, 0.0000000000000000000 ) ) ;
#5162 = AXIS2_PLACEMENT_3D ( 'NONE', #1269, #5612, #3500 ) ;
#5163 = VECTOR ( 'NONE', #443, 1000.000000000000000 ) ;
#5164 = VERTEX_POINT ( 'NONE', #9441 ) ;
#5165 = ORIENTED_EDGE ( 'NONE', *, *, #2482, .T. ) ;
#5166 = CARTESIAN_POINT ( 'NONE',  ( 39.99999999999999300, 7.709882115452474200E-015, -3.000000000000000000 ) ) ;
#5167 = DIRECTION ( 'NONE',  ( -1.000000000000000000, 0.0000000000000000000, 0.0000000000000000000 ) ) ;
#5168 = LINE ( 'NONE', #10542, #3497 ) ;
#5169 = DIRECTION ( 'NONE',  ( -1.000000000000000000, 0.0000000000000000000, 0.0000000000000000000 ) ) ;
#5170 = VECTOR ( 'NONE', #12960, 1000.000000000000000 ) ;
#5171 = ORIENTED_EDGE ( 'NONE', *, *, #8747, .F. ) ;
#5172 = DIRECTION ( 'NONE',  ( -0.0000000000000000000, -0.0000000000000000000, 1.000000000000000000 ) ) ;
#5173 = EDGE_CURVE ( 'NONE', #6492, #5111, #2613, .T. ) ;
#5174 = AXIS2_PLACEMENT_3D ( 'NONE', #11323, #10292, #9014 ) ;
#5175 = EDGE_CURVE ( 'NONE', #949, #2043, #4807, .T. ) ;
#5176 = CARTESIAN_POINT ( 'NONE',  ( -0.0000000000000000000, 36.00000000000000000, -3.000000000000000000 ) ) ;
#5177 = DIRECTION ( 'NONE',  ( 0.0000000000000000000, 1.000000000000000000, -0.0000000000000000000 ) ) ;
#5178 = CARTESIAN_POINT ( 'NONE',  ( -9.170714915823106500, 8.534773038077448200, -0.1000000000000000100 ) ) ;
#5179 = PLANE ( 'NONE',  #12034 ) ;
#5180 = VECTOR ( 'NONE', #2729, 1000.000000000000000 ) ;
#5181 = VECTOR ( 'NONE', #12772, 1000.000000000000000 ) ;
#5182 = ORIENTED_EDGE ( 'NONE', *, *, #2786, .T. ) ;
#5183 = DIRECTION ( 'NONE',  ( -0.0000000000000000000, -0.0000000000000000000, 1.000000000000000000 ) ) ;
#5184 = EDGE_LOOP ( 'NONE', ( #7331, #7738, #267, #6674 ) ) ;
#5185 = CARTESIAN_POINT ( 'NONE',  ( -8.170714915823106500, 0.0000000000000000000, 0.0000000000000000000 ) ) ;
#5186 = AXIS2_PLACEMENT_3D ( 'NONE', #8964, #2490, #275 ) ;
#5187 = PLANE ( 'NONE',  #3162 ) ;
#5188 = VERTEX_POINT ( 'NONE', #704 ) ;
#5189 = FACE_OUTER_BOUND ( 'NONE', #8129, .T. ) ;
#5190 = DIRECTION ( 'NONE',  ( -0.0000000000000000000, -0.0000000000000000000, 1.000000000000000000 ) ) ;
#5191 = EDGE_CURVE ( 'NONE', #5950, #11151, #5136, .T. ) ;
#5192 = VECTOR ( 'NONE', #5045, 1000.000000000000000 ) ;
#5193 = ORIENTED_EDGE ( 'NONE', *, *, #8031, .F. ) ;
#5194 = CARTESIAN_POINT ( 'NONE',  ( -0.0000000000000000000, -26.71477303807745000, 0.0000000000000000000 ) ) ;
#5195 = COLOUR_RGB ( '',0.7921568627450980000, 0.8196078431372548800, 0.9333333333333333500 ) ;
#5196 = CARTESIAN_POINT ( 'NONE',  ( 0.0000000000000000000, 20.53477303807744300, -0.1000000000000000100 ) ) ;
#5197 = DIRECTION ( 'NONE',  ( -0.0000000000000000000, -0.0000000000000000000, 1.000000000000000000 ) ) ;
#5198 = ORIENTED_EDGE ( 'NONE', *, *, #1055, .T. ) ;
#5199 = LINE ( 'NONE', #5635, #2348 ) ;
#5200 = LINE ( 'NONE', #5728, #1323 ) ;
#5201 = VERTEX_POINT ( 'NONE', #5089 ) ;
#5202 = EDGE_CURVE ( 'NONE', #9889, #3085, #8522, .T. ) ;
#5203 = DIRECTION ( 'NONE',  ( -0.0005208420178029740300, -0.9999998643617870100, 0.0000000000000000000 ) ) ;
#5204 = EDGE_CURVE ( 'NONE', #4765, #8479, #11248, .T. ) ;
#5205 = DIRECTION ( 'NONE',  ( -0.0000000000000000000, 0.0000000000000000000, 1.000000000000000000 ) ) ;
#5206 = ORIENTED_EDGE ( 'NONE', *, *, #13270, .F. ) ;
#5207 = LINE ( 'NONE', #5337, #1495 ) ;
#5208 = AXIS2_PLACEMENT_3D ( 'NONE', #9012, #4700, #5796 ) ;
#5209 = ADVANCED_FACE ( 'NONE', ( #13072 ), #12645, .T. ) ;
#5210 = DIRECTION ( 'NONE',  ( 1.000000000000000000, 1.084202172485504400E-016, 0.0000000000000000000 ) ) ;
#5211 = CARTESIAN_POINT ( 'NONE',  ( -8.171756600579430000, -11.53477303807740600, -0.1000000000000000100 ) ) ;
#5212 = ORIENTED_EDGE ( 'NONE', *, *, #2856, .T. ) ;
#5213 = VECTOR ( 'NONE', #10254, 1000.000000000000000 ) ;
#5214 = VECTOR ( 'NONE', #8044, 1000.000000000000000 ) ;
#5215 = ORIENTED_EDGE ( 'NONE', *, *, #10112, .F. ) ;
#5216 = CARTESIAN_POINT ( 'NONE',  ( -0.8517566005793871800, -26.71477303807745000, 0.0000000000000000000 ) ) ;
#5217 = DIRECTION ( 'NONE',  ( 1.000000000000000000, 0.0000000000000000000, 0.0000000000000000000 ) ) ;
#5218 = STYLED_ITEM ( 'NONE', ( #13807 ), #1845 ) ;
#5219 = CARTESIAN_POINT ( 'NONE',  ( -35.00000000000000000, -30.99999999999999600, -3.000000000000000000 ) ) ;
#5220 = DIRECTION ( 'NONE',  ( 1.000000000000000000, 2.833114559060927300E-014, 0.0000000000000000000 ) ) ;
#5221 = CARTESIAN_POINT ( 'NONE',  ( -3.161756817788284700, 2.499999999999995600, 0.0000000000000000000 ) ) ;
#5222 = VERTEX_POINT ( 'NONE', #3985 ) ;
#5223 = CARTESIAN_POINT ( 'NONE',  ( -0.8517566005794290400, -20.71477303807744300, -0.1000000000000000100 ) ) ;
#5224 = VECTOR ( 'NONE', #10895, 1000.000000000000000 ) ;
#5225 = AXIS2_PLACEMENT_3D ( 'NONE', #6546, #10916, #5558 ) ;
#5226 = CARTESIAN_POINT ( 'NONE',  ( 0.0000000000000000000, 0.0000000000000000000, 2.000000000000000000 ) ) ;
#5227 = EDGE_LOOP ( 'NONE', ( #5283, #3776, #10427, #13372 ) ) ;
#5228 = CYLINDRICAL_SURFACE ( 'NONE', #4215, 14.49999999999999800 ) ;
#5229 = EDGE_CURVE ( 'NONE', #3835, #1912, #8371, .T. ) ;
#5230 = LINE ( 'NONE', #276, #4067 ) ;
#5231 = EDGE_CURVE ( 'NONE', #9763, #10656, #2280, .T. ) ;
#5232 = CARTESIAN_POINT ( 'NONE',  ( 2.362640878790383500E-015, -10.21477303807744400, 0.0000000000000000000 ) ) ;
#5233 = ORIENTED_EDGE ( 'NONE', *, *, #10049, .F. ) ;
#5234 = ORIENTED_EDGE ( 'NONE', *, *, #2741, .T. ) ;
#5235 = DIRECTION ( 'NONE',  ( 1.000000000000000000, 0.0000000000000000000, 0.0000000000000000000 ) ) ;
#5236 = CARTESIAN_POINT ( 'NONE',  ( 9.171756600579392700, 0.0000000000000000000, 0.0000000000000000000 ) ) ;
#5237 = ORIENTED_EDGE ( 'NONE', *, *, #9883, .T. ) ;
#5238 = VECTOR ( 'NONE', #3905, 1000.000000000000000 ) ;
#5239 = ORIENTED_EDGE ( 'NONE', *, *, #12643, .F. ) ;
#5240 = ORIENTED_EDGE ( 'NONE', *, *, #2513, .F. ) ;
#5241 = VECTOR ( 'NONE', #3386, 1000.000000000000000 ) ;
#5242 = VECTOR ( 'NONE', #3204, 1000.000000000000000 ) ;
#5243 = ORIENTED_EDGE ( 'NONE', *, *, #13911, .T. ) ;
#5244 = DIRECTION ( 'NONE',  ( 1.927470528863119000E-016, -1.000000000000000000, 0.0000000000000000000 ) ) ;
#5245 = CARTESIAN_POINT ( 'NONE',  ( 0.6717566005793923500, -10.21477303807744600, -0.1000000000000000100 ) ) ;
#5246 = VERTEX_POINT ( 'NONE', #6228 ) ;
#5247 = CARTESIAN_POINT ( 'NONE',  ( 4.171756600579392700, 5.534773038077442000, -0.1000000000000000100 ) ) ;
#5248 = ORIENTED_EDGE ( 'NONE', *, *, #7535, .T. ) ;
#5249 = DIRECTION ( 'NONE',  ( 1.290716872006556200E-016, -1.000000000000000000, 0.0000000000000000000 ) ) ;
#5250 = FACE_OUTER_BOUND ( 'NONE', #3933, .T. ) ;
#5251 = PLANE ( 'NONE',  #4786 ) ;
#5252 = ORIENTED_EDGE ( 'NONE', *, *, #9767, .T. ) ;
#5253 = DIRECTION ( 'NONE',  ( 0.0000000000000000000, -1.000000000000000000, 0.0000000000000000000 ) ) ;
#5254 = ORIENTED_EDGE ( 'NONE', *, *, #10949, .F. ) ;
#5255 = VECTOR ( 'NONE', #8283, 1000.000000000000000 ) ;
#5256 = ORIENTED_EDGE ( 'NONE', *, *, #11317, .T. ) ;
#5257 = ORIENTED_EDGE ( 'NONE', *, *, #5452, .T. ) ;
#5258 = DIRECTION ( 'NONE',  ( 0.0000000000000000000, 1.000000000000000000, 0.0000000000000000000 ) ) ;
#5259 = DIRECTION ( 'NONE',  ( -0.0000000000000000000, -0.0000000000000000000, 1.000000000000000000 ) ) ;
#5260 = VERTEX_POINT ( 'NONE', #6275 ) ;
#5261 = VECTOR ( 'NONE', #13996, 1000.000000000000000 ) ;
#5262 = DIRECTION ( 'NONE',  ( 0.0000000000000000000, -1.000000000000000000, 0.0000000000000000000 ) ) ;
#5263 = FACE_OUTER_BOUND ( 'NONE', #847, .T. ) ;
#5264 = DIRECTION ( 'NONE',  ( 0.0000000000000000000, 1.000000000000000000, -0.0000000000000000000 ) ) ;
#5265 = DIRECTION ( 'NONE',  ( 0.0000000000000000000, -1.000000000000000000, 0.0000000000000000000 ) ) ;
#5266 = ORIENTED_EDGE ( 'NONE', *, *, #4974, .T. ) ;
#5267 = ORIENTED_EDGE ( 'NONE', *, *, #7554, .F. ) ;
#5268 = VECTOR ( 'NONE', #1410, 1000.000000000000000 ) ;
#5269 = ORIENTED_EDGE ( 'NONE', *, *, #2949, .F. ) ;
#5270 = CARTESIAN_POINT ( 'NONE',  ( -4.351756600579372900, 0.0000000000000000000, -0.1000000000000000100 ) ) ;
#5271 = EDGE_CURVE ( 'NONE', #8132, #9683, #12082, .T. ) ;
#5272 = AXIS2_PLACEMENT_3D ( 'NONE', #13278, #2335, #6719 ) ;
#5273 = DIRECTION ( 'NONE',  ( 0.0000000000000000000, -0.0000000000000000000, -1.000000000000000000 ) ) ;
#5274 = DIRECTION ( 'NONE',  ( 1.000000000000000000, 0.0000000000000000000, 0.0000000000000000000 ) ) ;
#5275 = EDGE_CURVE ( 'NONE', #3183, #4783, #13743, .T. ) ;
#5276 = CARTESIAN_POINT ( 'NONE',  ( -8.170714915823106500, 19.21477303807744300, -0.1000000000000000100 ) ) ;
#5277 = EDGE_LOOP ( 'NONE', ( #9363, #13229, #8919, #13595, #11191, #8150, #3655, #10543, #11559, #8602, #10966, #3448, #12829, #9313, #8126, #3581, #8517, #13451, #12838, #6087, #5486, #4520, #2292, #5325, #332, #6592, #11330, #465, #2191, #5033, #8221, #3492, #13925, #6343, #12710, #11328, #13893, #9132, #10125, #11070, #4686, #6682, #8626, #12229, #4402, #13831, #8043, #328, #8758, #8100, #3003, #9612, #12615, #3277, #11337, #5705, #6419, #3941, #11041, #1776, #9145, #6070, #5444, #1816, #11226, #935, #4882, #13214, #6440, #2710, #12513, #13259, #9841, #7313, #13646, #6525, #1764, #4101, #2803, #10984, #393, #10482, #13427, #7419, #13324, #4546, #10070, #9063, #4389, #5467, #2117, #10081, #4987, #1264, #8012, #5783, #9911, #875, #489, #13384, #6098, #1608, #6274, #10366, #6459, #7086, #8838, #5085, #7657, #2001, #750, #11981, #2573, #7189, #560, #252, #8024, #2467, #7997, #6619, #3452, #6120, #12658, #1783, #5802, #9712, #2257, #2911, #5100, #6633, #13712, #3504, #278, #2644, #7647, #7827, #10021, #2773, #7476, #12091, #11841, #2928, #9165, #12869, #12997, #3524, #3075, #3585, #9644, #12595, #13055, #1324, #13225, #4280, #4026, #7505, #10337, #4971, #9370, #854, #11831, #11889, #11612, #2330, #9969, #3460, #52, #13986, #7343, #9722, #9780, #13071, #5080, #12690, #9108, #639, #10731, #8370, #2104, #13530, #7761, #7939, #2935, #5414, #8997, #8385, #9485, #6519, #7469, #3590, #12646, #5243, #7454, #13360, #1710, #5604, #3059, #8048, #4914, #13435, #8802, #11702, #9376, #235, #6900, #7806, #1837, #11438, #2651, #2877, #11003, #6156, #7801, #11298, #3897, #310, #7039, #2009, #4693, #9074, #13722, #2577, #666, #8299, #3826, #1675, #5532, #4731, #10443, #9025, #8348, #4178, #7564, #3401, #3207, #8891, #11351, #5923, #14013, #5239, #4127, #6946, #10924, #5215, #13652, #3851, #11340, #13723, #4944, #2952, #10828, #11091, #10650, #889, #5595, #13105, #7852, #6588, #4579, #9598, #12507, #9218, #2328, #10182, #4035, #1470, #4921, #8236, #11921, #11211, #7288, #4510, #10403, #10474, #12334, #13045, #499, #10818, #1579, #544, #6253, #10691, #2565, #12428, #5052, #2400, #4819, #6394, #5455, #5114, #11862, #657, #8179, #13809, #1717, #3491, #6178, #1160, #1215, #8943, #1933, #5143, #6333, #2444, #4172, #9619, #10462, #11531, #10367, #1089, #12545, #926, #10539, #8359, #1412, #692, #7200, #12056, #9013, #9618, #6010, #6400, #12167, #7488, #447, #12042, #13636, #2406, #4648, #6673, #1036, #4162, #9890, #2067, #12258, #3934, #9352, #8280, #6242, #7539, #13668, #9872, #12489, #10696, #425, #7675, #1576, #5055, #763, #13876, #8376, #10093, #5918, #11286, #5953, #2100, #3379, #4717, #4350, #12416, #10197, #3615, #726 ) ) ;
#5278 = LINE ( 'NONE', #1552, #12230 ) ;
#5279 = DIRECTION ( 'NONE',  ( 0.0000000000000000000, 0.0000000000000000000, -1.000000000000000000 ) ) ;
#5280 = CARTESIAN_POINT ( 'NONE',  ( -0.6707149158231057200, 14.53477303807744100, 0.0000000000000000000 ) ) ;
#5281 = VECTOR ( 'NONE', #7013, 1000.000000000000000 ) ;
#5282 = ORIENTED_EDGE ( 'NONE', *, *, #8664, .T. ) ;
#5283 = ORIENTED_EDGE ( 'NONE', *, *, #6390, .T. ) ;
#5284 = DIRECTION ( 'NONE',  ( 0.0000000000000000000, -0.0000000000000000000, 1.000000000000000000 ) ) ;
#5285 = CARTESIAN_POINT ( 'NONE',  ( -0.0000000000000000000, 13.03477303807744100, 0.0000000000000000000 ) ) ;
#5286 = CARTESIAN_POINT ( 'NONE',  ( -8.170714915823106500, 11.53477303807744600, -0.1000000000000000100 ) ) ;
#5288 = CARTESIAN_POINT ( 'NONE',  ( -23.91000013327011000, 29.49972068779218400, 0.0000000000000000000 ) ) ;
#5287 = VECTOR ( 'NONE', #5716, 1000.000000000000000 ) ;
#5289 = ADVANCED_FACE ( 'NONE', ( #12259 ), #1840, .F. ) ;
#5290 = ORIENTED_EDGE ( 'NONE', *, *, #6129, .F. ) ;
#5291 = FACE_OUTER_BOUND ( 'NONE', #2605, .T. ) ;
#5292 = CARTESIAN_POINT ( 'NONE',  ( 0.6717566005784673100, -13.21477303807744300, 0.0000000000000000000 ) ) ;
#5293 = ORIENTED_EDGE ( 'NONE', *, *, #5380, .F. ) ;
#5294 = ORIENTED_EDGE ( 'NONE', *, *, #11933, .F. ) ;
#5295 = LINE ( 'NONE', #10095, #4132 ) ;
#5296 = EDGE_CURVE ( 'NONE', #365, #7552, #5479, .T. ) ;
#5297 = LINE ( 'NONE', #1184, #10726 ) ;
#5298 = EDGE_CURVE ( 'NONE', #13799, #11676, #5984, .T. ) ;
#5299 = LINE ( 'NONE', #11823, #13239 ) ;
#5300 = PLANE ( 'NONE',  #10100 ) ;
#5301 = ORIENTED_EDGE ( 'NONE', *, *, #4946, .T. ) ;
#5302 = DIRECTION ( 'NONE',  ( 1.000000000000000000, 2.312964634635457500E-016, 0.0000000000000000000 ) ) ;
#5303 = LINE ( 'NONE', #7339, #2446 ) ;
#5304 = ORIENTED_EDGE ( 'NONE', *, *, #9756, .T. ) ;
#5305 = DIRECTION ( 'NONE',  ( -1.000000000000000000, 0.0000000000000000000, -0.0000000000000000000 ) ) ;
#5306 = PLANE ( 'NONE',  #9951 ) ;
#5307 = VECTOR ( 'NONE', #1316, 1000.000000000000000 ) ;
#5308 = CARTESIAN_POINT ( 'NONE',  ( 0.0000000000000000000, 25.21477303807744600, -0.1000000000000000100 ) ) ;
#5309 = CARTESIAN_POINT ( 'NONE',  ( -11.17071491582310600, 0.0000000000000000000, -0.1000000000000000100 ) ) ;
#5310 = ORIENTED_EDGE ( 'NONE', *, *, #7017, .F. ) ;
#5311 = EDGE_LOOP ( 'NONE', ( #3108, #11563, #10061, #1980 ) ) ;
#5312 = LINE ( 'NONE', #4211, #4489 ) ;
#5313 = AXIS2_PLACEMENT_3D ( 'NONE', #9467, #9573, #7494 ) ;
#5314 = CARTESIAN_POINT ( 'NONE',  ( 11.35175660057939200, 4.034773038077442000, 0.0000000000000000000 ) ) ;
#5315 = LINE ( 'NONE', #8093, #2620 ) ;
#5316 = CARTESIAN_POINT ( 'NONE',  ( -0.6717566005793871300, -28.21477303807744600, 0.0000000000000000000 ) ) ;
#5317 = DIRECTION ( 'NONE',  ( 0.0000000000000000000, -0.0000000000000000000, -1.000000000000000000 ) ) ;
#5318 = ORIENTED_EDGE ( 'NONE', *, *, #2126, .T. ) ;
#5319 = DIRECTION ( 'NONE',  ( -0.0000000000000000000, 0.0000000000000000000, 1.000000000000000000 ) ) ;
#5320 = EDGE_CURVE ( 'NONE', #5494, #772, #13415, .T. ) ;
#5322 = VECTOR ( 'NONE', #4254, 1000.000000000000000 ) ;
#5321 = CARTESIAN_POINT ( 'NONE',  ( -8.351756600579429700, -10.03477303807744600, 0.0000000000000000000 ) ) ;
#5323 = EDGE_CURVE ( 'NONE', #8680, #764, #916, .T. ) ;
#5324 = ORIENTED_EDGE ( 'NONE', *, *, #11645, .F. ) ;
#5325 = ORIENTED_EDGE ( 'NONE', *, *, #12338, .T. ) ;
#5326 = ORIENTED_EDGE ( 'NONE', *, *, #8772, .F. ) ;
#5327 = CARTESIAN_POINT ( 'NONE',  ( 4.171756600579335000, 0.0000000000000000000, -0.1000000000000000100 ) ) ;
#5328 = PLANE ( 'NONE',  #4325 ) ;
#5329 = DIRECTION ( 'NONE',  ( -0.0000000000000000000, -0.0000000000000000000, 1.000000000000000000 ) ) ;
#5330 = FACE_OUTER_BOUND ( 'NONE', #12616, .T. ) ;
#5331 = ORIENTED_EDGE ( 'NONE', *, *, #10273, .T. ) ;
#5332 = DIRECTION ( 'NONE',  ( -1.000000000000000000, 0.0000000000000000000, 0.0000000000000000000 ) ) ;
#5333 = CARTESIAN_POINT ( 'NONE',  ( -38.50000000000000700, 15.00000000000000200, -3.000000000000000000 ) ) ;
#5334 = DIRECTION ( 'NONE',  ( -1.000000000000000000, 0.0000000000000000000, 0.0000000000000000000 ) ) ;
#5335 = VECTOR ( 'NONE', #4599, 1000.000000000000000 ) ;
#5336 = DIRECTION ( 'NONE',  ( 0.0000000000000000000, 1.000000000000000000, -0.0000000000000000000 ) ) ;
#5337 = CARTESIAN_POINT ( 'NONE',  ( 0.0000000000000000000, 26.53477303807745000, -0.1000000000000000100 ) ) ;
#5338 = DIRECTION ( 'NONE',  ( 0.0000000000000000000, 0.0000000000000000000, 1.000000000000000000 ) ) ;
#5339 = DIRECTION ( 'NONE',  ( -0.0000000000000000000, -0.0000000000000000000, 1.000000000000000000 ) ) ;
#5340 = ORIENTED_EDGE ( 'NONE', *, *, #13500, .T. ) ;
#5341 = EDGE_CURVE ( 'NONE', #3725, #4966, #13899, .T. ) ;
#5342 = CARTESIAN_POINT ( 'NONE',  ( 24.08999999999998600, 0.0000000000000000000, -0.1000000000000000100 ) ) ;
#5343 = LINE ( 'NONE', #10480, #10607 ) ;
#5344 = CIRCLE ( 'NONE', #9927, 0.5000000000000001100 ) ;
#5345 = DIRECTION ( 'NONE',  ( 0.0000000000000000000, 0.0000000000000000000, -1.000000000000000000 ) ) ;
#5346 = ORIENTED_EDGE ( 'NONE', *, *, #12383, .T. ) ;
#5347 = CARTESIAN_POINT ( 'NONE',  ( -11.17071491582310600, 4.214773038077441700, 0.0000000000000000000 ) ) ;
#5348 = DIRECTION ( 'NONE',  ( -1.000000000000000000, 0.0000000000000000000, 0.0000000000000000000 ) ) ;
#5349 = DIRECTION ( 'NONE',  ( -0.0000000000000000000, -0.0000000000000000000, 1.000000000000000000 ) ) ;
#5350 = EDGE_LOOP ( 'NONE', ( #7720, #7166, #11291, #2728 ) ) ;
#5351 = FACE_OUTER_BOUND ( 'NONE', #9175, .T. ) ;
#5352 = ADVANCED_FACE ( 'NONE', ( #747 ), #7611, .T. ) ;
#5353 = VECTOR ( 'NONE', #5860, 1000.000000000000000 ) ;
#5354 = CARTESIAN_POINT ( 'NONE',  ( 23.99999999999999300, -15.00000000000000000, -3.000000000000000000 ) ) ;
#5355 = VERTEX_POINT ( 'NONE', #801 ) ;
#5356 = EDGE_CURVE ( 'NONE', #11807, #5583, #1927, .T. ) ;
#5357 = AXIS2_PLACEMENT_3D ( 'NONE', #4779, #13493, #5873 ) ;
#5358 = ADVANCED_FACE ( 'NONE', ( #11072 ), #4199, .T. ) ;
#5359 = EDGE_CURVE ( 'NONE', #2964, #8816, #9521, .T. ) ;
#5360 = CARTESIAN_POINT ( 'NONE',  ( 0.0000000000000000000, -36.00000000000000000, -3.000000000000000000 ) ) ;
#5361 = DIRECTION ( 'NONE',  ( -1.000000000000000000, -1.271039660776250300E-016, 0.0000000000000000000 ) ) ;
#5362 = CARTESIAN_POINT ( 'NONE',  ( 0.0000000000000000000, -17.71477303807743900, -0.1000000000000000100 ) ) ;
#5363 = CARTESIAN_POINT ( 'NONE',  ( 4.351756600579334700, -7.034773038077729800, 0.0000000000000000000 ) ) ;
#5364 = CARTESIAN_POINT ( 'NONE',  ( -11.35175660057943100, -4.034773038077443800, -0.1000000000000000100 ) ) ;
#5365 = VERTEX_POINT ( 'NONE', #3208 ) ;
#5366 = VECTOR ( 'NONE', #6762, 1000.000000000000000 ) ;
#5367 = LINE ( 'NONE', #12469, #8261 ) ;
#5368 = VERTEX_POINT ( 'NONE', #12875 ) ;
#5369 = CARTESIAN_POINT ( 'NONE',  ( 0.8517566005793924000, 14.71477303807744100, -0.1000000000000000100 ) ) ;
#5370 = CARTESIAN_POINT ( 'NONE',  ( 0.0000000000000000000, 7.214773038077446200, 0.0000000000000000000 ) ) ;
#5371 = ORIENTED_EDGE ( 'NONE', *, *, #412, .F. ) ;
#5372 = EDGE_CURVE ( 'NONE', #11067, #3128, #5654, .T. ) ;
#5373 = CARTESIAN_POINT ( 'NONE',  ( -0.8507149158231057700, 0.0000000000000000000, 0.0000000000000000000 ) ) ;
#5374 = CARTESIAN_POINT ( 'NONE',  ( -24.09000015768593200, 29.49972068598620500, 0.0000000000000000000 ) ) ;
#5375 = CARTESIAN_POINT ( 'NONE',  ( -9.670714915823104700, 0.0000000000000000000, -0.1000000000000000100 ) ) ;
#5376 = EDGE_CURVE ( 'NONE', #1768, #7328, #224, .T. ) ;
#5377 = ORIENTED_EDGE ( 'NONE', *, *, #12009, .F. ) ;
#5378 = VECTOR ( 'NONE', #9882, 1000.000000000000000 ) ;
#5379 = VECTOR ( 'NONE', #2388, 1000.000000000000000 ) ;
#5380 = EDGE_CURVE ( 'NONE', #12700, #203, #3927, .T. ) ;
#5381 = ORIENTED_EDGE ( 'NONE', *, *, #504, .F. ) ;
#5382 = DIRECTION ( 'NONE',  ( -1.000000000000000000, 0.0000000000000000000, 0.0000000000000000000 ) ) ;
#5383 = PRODUCT ( 'terzo strato', 'terzo strato', '', ( #283 ) ) ;
#5384 = AXIS2_PLACEMENT_3D ( 'NONE', #12653, #7097, #11526 ) ;
#5385 = DIRECTION ( 'NONE',  ( 0.0000000000000000000, 0.0000000000000000000, -1.000000000000000000 ) ) ;
#5386 = PLANE ( 'NONE',  #754 ) ;
#5387 = CARTESIAN_POINT ( 'NONE',  ( -0.0000000000000000000, 8.534773038077448200, 0.0000000000000000000 ) ) ;
#5388 = ORIENTED_EDGE ( 'NONE', *, *, #3046, .T. ) ;
#5389 = LINE ( 'NONE', #3887, #10812 ) ;
#5390 = VERTEX_POINT ( 'NONE', #8698 ) ;
#5391 = CARTESIAN_POINT ( 'NONE',  ( 9.351756600579392400, 7.034773038077446500, -0.1000000000000000100 ) ) ;
#5392 = ORIENTED_EDGE ( 'NONE', *, *, #13300, .F. ) ;
#5393 = VECTOR ( 'NONE', #13303, 1000.000000000000000 ) ;
#5394 = DIRECTION ( 'NONE',  ( 1.000000000000000000, 0.0000000000000000000, 0.0000000000000000000 ) ) ;
#5395 = VECTOR ( 'NONE', #4164, 1000.000000000000000 ) ;
#5396 = ORIENTED_EDGE ( 'NONE', *, *, #525, .F. ) ;
#5397 = EDGE_CURVE ( 'NONE', #2520, #8976, #7981, .T. ) ;
#5398 = DIRECTION ( 'NONE',  ( 1.927470528863119000E-016, -1.000000000000000000, 0.0000000000000000000 ) ) ;
#5399 = EDGE_CURVE ( 'NONE', #9032, #6599, #7093, .T. ) ;
#5400 = EDGE_CURVE ( 'NONE', #814, #11356, #6384, .T. ) ;
#5401 = ORIENTED_EDGE ( 'NONE', *, *, #12884, .T. ) ;
#5402 = AXIS2_PLACEMENT_3D ( 'NONE', #4630, #4537, #2405 ) ;
#5403 = DIRECTION ( 'NONE',  ( 1.000000000000000000, 0.0000000000000000000, 0.0000000000000000000 ) ) ;
#5404 = EDGE_LOOP ( 'NONE', ( #9629, #9880, #5767, #5304 ) ) ;
#5405 = VECTOR ( 'NONE', #2302, 1000.000000000000000 ) ;
#5406 = CARTESIAN_POINT ( 'NONE',  ( 1.220338593732198300E-015, -7.034773038077730700, -0.1000000000000000100 ) ) ;
#5407 = VERTEX_POINT ( 'NONE', #13953 ) ;
#5408 = ORIENTED_EDGE ( 'NONE', *, *, #8237, .F. ) ;
#5409 = DIRECTION ( 'NONE',  ( 0.0000000000000000000, -0.0000000000000000000, -1.000000000000000000 ) ) ;
#5410 = CYLINDRICAL_SURFACE ( 'NONE', #9566, 1.500000000000000000 ) ;
#5411 = CARTESIAN_POINT ( 'NONE',  ( 0.8517566005793924000, 26.71477303807745000, -0.1000000000000000100 ) ) ;
#5412 = LINE ( 'NONE', #2398, #8636 ) ;
#5413 =( GEOMETRIC_REPRESENTATION_CONTEXT ( 3 ) GLOBAL_UNCERTAINTY_ASSIGNED_CONTEXT ( ( #12328 ) ) GLOBAL_UNIT_ASSIGNED_CONTEXT ( ( #11663, #1222, #8795 ) ) REPRESENTATION_CONTEXT ( 'NONE', 'WORKASPACE' ) );
#5414 = ORIENTED_EDGE ( 'NONE', *, *, #6828, .T. ) ;
#5415 = DIRECTION ( 'NONE',  ( -1.000000000000000000, 0.0000000000000000000, 0.0000000000000000000 ) ) ;
#5416 = PLANE ( 'NONE',  #10310 ) ;
#5417 = ORIENTED_EDGE ( 'NONE', *, *, #7774, .T. ) ;
#5418 = CARTESIAN_POINT ( 'NONE',  ( 9.851756600579390600, 0.0000000000000000000, -0.1000000000000000100 ) ) ;
#5419 = DIRECTION ( 'NONE',  ( 1.290716872006556200E-016, -1.000000000000000000, 0.0000000000000000000 ) ) ;
#5420 = VERTEX_POINT ( 'NONE', #13907 ) ;
#5421 = VECTOR ( 'NONE', #4366, 1000.000000000000000 ) ;
#5422 = EDGE_CURVE ( 'NONE', #11530, #11877, #13622, .T. ) ;
#5423 = CARTESIAN_POINT ( 'NONE',  ( -0.8507149158221811700, 0.0000000000000000000, -0.1000000000000000100 ) ) ;
#5424 = ORIENTED_EDGE ( 'NONE', *, *, #1719, .T. ) ;
#5425 = VERTEX_POINT ( 'NONE', #5223 ) ;
#5426 = VECTOR ( 'NONE', #2201, 1000.000000000000000 ) ;
#5427 = AXIS2_PLACEMENT_3D ( 'NONE', #222, #9932, #6590 ) ;
#5428 = LINE ( 'NONE', #13853, #9489 ) ;
#5429 = VERTEX_POINT ( 'NONE', #7519 ) ;
#5430 = DIRECTION ( 'NONE',  ( -1.084202172485504400E-016, 1.000000000000000000, 0.0000000000000000000 ) ) ;
#5431 = DIRECTION ( 'NONE',  ( 1.000000000000000000, 0.0000000000000000000, 0.0000000000000000000 ) ) ;
#5432 = DIRECTION ( 'NONE',  ( -0.0000000000000000000, -0.0000000000000000000, 1.000000000000000000 ) ) ;
#5433 = ADVANCED_FACE ( 'NONE', ( #7744 ), #2125, .F. ) ;
#5434 = EDGE_LOOP ( 'NONE', ( #1484, #11259, #13577, #7010 ) ) ;
#5435 = ADVANCED_FACE ( 'NONE', ( #4845 ), #11989, .F. ) ;
#5436 = CIRCLE ( 'NONE', #4061, 1.500000000000001300 ) ;
#5437 = LINE ( 'NONE', #9866, #10857 ) ;
#5438 = ORIENTED_EDGE ( 'NONE', *, *, #3738, .T. ) ;
#5439 = EDGE_LOOP ( 'NONE', ( #458, #2308, #10376, #3598 ) ) ;
#5440 = VECTOR ( 'NONE', #1494, 1000.000000000000000 ) ;
#5441 = ORIENTED_EDGE ( 'NONE', *, *, #3314, .F. ) ;
#5442 = DIRECTION ( 'NONE',  ( 0.0000000000000000000, -0.0000000000000000000, -1.000000000000000000 ) ) ;
#5443 = CARTESIAN_POINT ( 'NONE',  ( 0.0000000000000000000, 1.250508054722739400, -3.000000000000000000 ) ) ;
#5444 = ORIENTED_EDGE ( 'NONE', *, *, #2741, .F. ) ;
#5445 = CARTESIAN_POINT ( 'NONE',  ( 0.0000000000000000000, -28.21477303807744600, 0.0000000000000000000 ) ) ;
#5446 = AXIS2_PLACEMENT_3D ( 'NONE', #3672, #7988, #10116 ) ;
#5447 = PLANE ( 'NONE',  #13793 ) ;
#5448 = ORIENTED_EDGE ( 'NONE', *, *, #5707, .T. ) ;
#5449 = VECTOR ( 'NONE', #1781, 1000.000000000000000 ) ;
#5450 = CARTESIAN_POINT ( 'NONE',  ( -11.17175660057943200, -5.534773038077410100, -0.1000000000000000100 ) ) ;
#5451 = CARTESIAN_POINT ( 'NONE',  ( -33.50000000000000000, -30.99999999999999600, 0.0000000000000000000 ) ) ;
#5452 = EDGE_CURVE ( 'NONE', #6460, #9493, #1619, .T. ) ;
#5453 = CARTESIAN_POINT ( 'NONE',  ( -0.0000000000000000000, -16.03477303807743900, 0.0000000000000000000 ) ) ;
#5454 = VECTOR ( 'NONE', #5842, 1000.000000000000000 ) ;
#5455 = ORIENTED_EDGE ( 'NONE', *, *, #13154, .T. ) ;
#5456 = LINE ( 'NONE', #10223, #10213 ) ;
#5457 = ORIENTED_EDGE ( 'NONE', *, *, #11886, .F. ) ;
#5458 = CARTESIAN_POINT ( 'NONE',  ( -3.162277660168385700, -2.500000000000004000, -3.000000000000000000 ) ) ;
#5459 = DIRECTION ( 'NONE',  ( -1.000000000000000000, -1.734723475976786900E-016, 0.0000000000000000000 ) ) ;
#5460 = ORIENTED_EDGE ( 'NONE', *, *, #12211, .T. ) ;
#5461 = EDGE_LOOP ( 'NONE', ( #11252, #1302, #213, #510 ) ) ;
#5462 = ORIENTED_EDGE ( 'NONE', *, *, #7052, .T. ) ;
#5463 = CARTESIAN_POINT ( 'NONE',  ( 15.17175660057934500, 0.0000000000000000000, -0.1000000000000000100 ) ) ;
#5464 = CARTESIAN_POINT ( 'NONE',  ( 0.6717566005793923500, 14.53477303807744100, -0.1000000000000000100 ) ) ;
#5465 = VECTOR ( 'NONE', #4079, 1000.000000000000000 ) ;
#5466 = ORIENTED_EDGE ( 'NONE', *, *, #13521, .F. ) ;
#5467 = ORIENTED_EDGE ( 'NONE', *, *, #5850, .T. ) ;
#5468 = EDGE_CURVE ( 'NONE', #13421, #3983, #6671, .T. ) ;
#5469 = AXIS2_PLACEMENT_3D ( 'NONE', #390, #13492, #1621 ) ;
#5470 = CARTESIAN_POINT ( 'NONE',  ( -4.171756600579373100, -5.534773038077409200, -0.1000000000000000100 ) ) ;
#5471 = DIRECTION ( 'NONE',  ( 0.0000000000000000000, -0.0000000000000000000, 1.000000000000000000 ) ) ;
#5472 = VECTOR ( 'NONE', #3169, 1000.000000000000000 ) ;
#5473 = EDGE_CURVE ( 'NONE', #12062, #10406, #7190, .T. ) ;
#5474 = ORIENTED_EDGE ( 'NONE', *, *, #12363, .F. ) ;
#5475 = VECTOR ( 'NONE', #11006, 1000.000000000000000 ) ;
#5476 = PLANE ( 'NONE',  #3359 ) ;
#5477 = VERTEX_POINT ( 'NONE', #8787 ) ;
#5478 = EDGE_LOOP ( 'NONE', ( #11751, #11208, #13768, #4806 ) ) ;
#5479 = LINE ( 'NONE', #12744, #10901 ) ;
#5480 = DIRECTION ( 'NONE',  ( 0.0000000000000000000, 0.0000000000000000000, 1.000000000000000000 ) ) ;
#5481 =( LENGTH_UNIT ( ) NAMED_UNIT ( * ) SI_UNIT ( .MILLI., .METRE. ) );
#5482 = LINE ( 'NONE', #495, #12912 ) ;
#5483 = DIRECTION ( 'NONE',  ( -1.000000000000000000, -1.290716872006524200E-016, 0.0000000000000000000 ) ) ;
#5484 = DIRECTION ( 'NONE',  ( 0.0000000000000000000, 0.0000000000000000000, 1.000000000000000000 ) ) ;
#5485 = CIRCLE ( 'NONE', #1976, 1.500000000000001300 ) ;
#5486 = ORIENTED_EDGE ( 'NONE', *, *, #3071, .T. ) ;
#5487 = LINE ( 'NONE', #13285, #13423 ) ;
#5488 = CARTESIAN_POINT ( 'NONE',  ( -0.6707149158231057200, 10.21477303807744400, -0.1000000000000000100 ) ) ;
#5489 = VECTOR ( 'NONE', #1942, 1000.000000000000000 ) ;
#5490 = EDGE_CURVE ( 'NONE', #4735, #11067, #401, .T. ) ;
#5491 = ORIENTED_EDGE ( 'NONE', *, *, #8238, .F. ) ;
#5492 = VERTEX_POINT ( 'NONE', #1213 ) ;
#5493 = EDGE_CURVE ( 'NONE', #5201, #12861, #11336, .T. ) ;
#5494 = VERTEX_POINT ( 'NONE', #7809 ) ;
#5495 = CARTESIAN_POINT ( 'NONE',  ( -0.8517566005794294800, -16.03477303807743900, -0.1000000000000000100 ) ) ;
#5496 = PLANE ( 'NONE',  #4295 ) ;
#5497 = DIRECTION ( 'NONE',  ( -0.0000000000000000000, -0.0000000000000000000, 1.000000000000000000 ) ) ;
#5498 = CARTESIAN_POINT ( 'NONE',  ( -0.0000000000000000000, 1.214773038077438000, 0.0000000000000000000 ) ) ;
#5499 = AXIS2_PLACEMENT_3D ( 'NONE', #7276, #6329, #13773 ) ;
#5500 = VECTOR ( 'NONE', #136, 1000.000000000000000 ) ;
#5501 = EDGE_LOOP ( 'NONE', ( #9648, #4426, #6978, #10920 ) ) ;
#5502 = PLANE ( 'NONE',  #8235 ) ;
#5503 = DIRECTION ( 'NONE',  ( 1.000000000000000000, 1.794541526872559300E-015, 0.0000000000000000000 ) ) ;
#5504 = CARTESIAN_POINT ( 'NONE',  ( 4.662277660169152700, -2.500000000000011500, -3.000000000000000000 ) ) ;
#5505 = VECTOR ( 'NONE', #13312, 1000.000000000000000 ) ;
#5506 = PRESENTATION_LAYER_ASSIGNMENT (  '', '', ( #3345 ) ) ;
#5507 = PLANE ( 'NONE',  #11225 ) ;
#5508 = VERTEX_POINT ( 'NONE', #90 ) ;
#5509 = ADVANCED_FACE ( 'NONE', ( #13022 ), #8403, .F. ) ;
#5510 = ORIENTED_EDGE ( 'NONE', *, *, #4769, .F. ) ;
#5511 = CARTESIAN_POINT ( 'NONE',  ( 0.6717566005794740600, -28.21477303807744600, -0.1000000000000000100 ) ) ;
#5512 = DIRECTION ( 'NONE',  ( 1.000000000000000000, 0.0000000000000000000, 0.0000000000000000000 ) ) ;
#5513 = ADVANCED_FACE ( 'NONE', ( #12622 ), #10922, .T. ) ;
#5514 = LINE ( 'NONE', #7504, #2311 ) ;
#5515 = DIRECTION ( 'NONE',  ( 0.0000000000000000000, -0.0000000000000000000, -1.000000000000000000 ) ) ;
#5516 = DIRECTION ( 'NONE',  ( -0.0000000000000000000, -0.0000000000000000000, 1.000000000000000000 ) ) ;
#5517 = EDGE_CURVE ( 'NONE', #13527, #3134, #13114, .T. ) ;
#5518 = DIRECTION ( 'NONE',  ( -1.000000000000000000, 0.0000000000000000000, 0.0000000000000000000 ) ) ;
#5519 = EDGE_CURVE ( 'NONE', #8573, #1898, #7374, .T. ) ;
#5520 = CARTESIAN_POINT ( 'NONE',  ( 8.171756600579392700, 13.21477303807744100, -0.1000000000000000100 ) ) ;
#5521 = AXIS2_PLACEMENT_3D ( 'NONE', #5342, #7536, #7346 ) ;
#5522 = LINE ( 'NONE', #7553, #13450 ) ;
#5523 = ORIENTED_EDGE ( 'NONE', *, *, #9769, .F. ) ;
#5524 = DIRECTION ( 'NONE',  ( -1.000000000000000000, 0.0000000000000000000, -0.0000000000000000000 ) ) ;
#5525 = DIRECTION ( 'NONE',  ( 0.0000000000000000000, 0.0000000000000000000, 1.000000000000000000 ) ) ;
#5526 = DIRECTION ( 'NONE',  ( -0.0000000000000000000, 0.0000000000000000000, 1.000000000000000000 ) ) ;
#5527 =( LENGTH_UNIT ( ) NAMED_UNIT ( * ) SI_UNIT ( .MILLI., .METRE. ) );
#5528 = VECTOR ( 'NONE', #7366, 1000.000000000000000 ) ;
#5529 = CARTESIAN_POINT ( 'NONE',  ( 39.99999999999998600, 36.00000000000000000, -3.000000000000000000 ) ) ;
#5530 = DIRECTION ( 'NONE',  ( -1.000000000000000000, -2.312964634635457500E-016, 0.0000000000000000000 ) ) ;
#5531 = VECTOR ( 'NONE', #7367, 1000.000000000000000 ) ;
#5532 = ORIENTED_EDGE ( 'NONE', *, *, #8318, .F. ) ;
#5533 = ORIENTED_EDGE ( 'NONE', *, *, #6652, .T. ) ;
#5534 = PLANE ( 'NONE',  #13788 ) ;
#5535 = AXIS2_PLACEMENT_3D ( 'NONE', #10870, #229, #2271 ) ;
#5536 = DIRECTION ( 'NONE',  ( -0.0000000000000000000, -0.0000000000000000000, 1.000000000000000000 ) ) ;
#5537 = DIRECTION ( 'NONE',  ( 1.239088197126280500E-016, -1.000000000000000000, 0.0000000000000000000 ) ) ;
#5538 = CARTESIAN_POINT ( 'NONE',  ( 0.0000000000000000000, -28.03477303807744600, 0.0000000000000000000 ) ) ;
#5539 = ORIENTED_EDGE ( 'NONE', *, *, #8205, .T. ) ;
#5540 = VECTOR ( 'NONE', #9308, 1000.000000000000000 ) ;
#5541 = FACE_BOUND ( 'NONE', #4977, .T. ) ;
#5542 = VERTEX_POINT ( 'NONE', #9891 ) ;
#5543 = DIRECTION ( 'NONE',  ( -2.040851148208008200E-016, 1.000000000000000000, 0.0000000000000000000 ) ) ;
#5544 = CARTESIAN_POINT ( 'NONE',  ( -8.170714915823106500, 13.21477303807744100, 0.0000000000000000000 ) ) ;
#5545 = DIRECTION ( 'NONE',  ( -1.000000000000000000, 0.0000000000000000000, -0.0000000000000000000 ) ) ;
#5546 = DIRECTION ( 'NONE',  ( -0.0000000000000000000, -0.0000000000000000000, 1.000000000000000000 ) ) ;
#5547 = CARTESIAN_POINT ( 'NONE',  ( 4.662277660169152700, -2.500000000000011500, 0.0000000000000000000 ) ) ;
#5548 = CARTESIAN_POINT ( 'NONE',  ( -0.6717566005794315400, -8.670475782496415300E-017, 0.0000000000000000000 ) ) ;
[truncated: 614,386 more chars]
