# Supplementary material for: A Passive Microfluidic Device for Chemotaxis Studies
Source: Micromachines (Basel). 2019 Aug 20;10(8):551. doi: 10.3390/mi10080551 (PMC6722731; doi:10.3390/mi10080551)
Supplement: Supplementary file 1 [file micromachines-10-00551-s001.zip › Supplementary materials/CAD file S3 Mini incubator 1 _ hidden components.STEP]

ISO-10303-21;
HEADER;
FILE_DESCRIPTION (( 'STEP AP203' ),
    '1' );
FILE_NAME ('Mini incubatore_2013_file sospesi.STEP',
    '2019-07-29T12:03:50',
    ( '' ),
    ( '' ),
    'SwSTEP 2.0',
    'SolidWorks 2017',
    '' );
FILE_SCHEMA (( 'CONFIG_CONTROL_DESIGN' ));
ENDSEC;

DATA;
#1 = VERTEX_POINT ( 'NONE', #47544 ) ;
#2 = ORIENTED_EDGE ( 'NONE', *, *, #31662, .F. ) ;
#3 = CARTESIAN_POINT ( 'NONE',  ( 9.499999999999994700, 15.00000000000000200, 0.0000000000000000000 ) ) ;
#4 = CIRCLE ( 'NONE', #34407, 1.000000000000001600 ) ;
#5 = CARTESIAN_POINT ( 'NONE',  ( -7.639906004216812500, -0.03213769692249170800, 1.500000000000000000 ) ) ;
#6 = DIRECTION ( 'NONE',  ( -0.0000000000000000000, 1.000000000000000000, -0.0000000000000000000 ) ) ;
#7 = CARTESIAN_POINT ( 'NONE',  ( -0.6863539181823519200, -5.496376811587398800, -6.847045393971177000E-015 ) ) ;
#8 = ORIENTED_EDGE ( 'NONE', *, *, #56042, .F. ) ;
#9 = APPROVAL_DATE_TIME ( #4074, #46560 ) ;
#10 = VERTEX_POINT ( 'NONE', #42325 ) ;
#11 = CARTESIAN_POINT ( 'NONE',  ( -12.99999999999999800, 0.0000000000000000000, 6.240000000000002000 ) ) ;
#12 = EDGE_CURVE ( 'NONE', #21090, #66965, #11149, .T. ) ;
#13 = VECTOR ( 'NONE', #65064, 1000.000000000000000 ) ;
#14 = CONICAL_SURFACE ( 'NONE', #44495, 0.1500000000000112400, 0.7853981633974471700 ) ;
#15 = CARTESIAN_POINT ( 'NONE',  ( -11.17578193648853400, -9.968613847799169000, 4.999999999999990200 ) ) ;
#16 = CARTESIAN_POINT ( 'NONE',  ( -3.159999999999999700, -9.455000000000001800, 6.000000000000000000 ) ) ;
#17 = CARTESIAN_POINT ( 'NONE',  ( -9.660450156051997100, -2.211538461538461700, 1.525000000000000100 ) ) ;
#18 = DIRECTION ( 'NONE',  ( 1.000000000000000000, 2.312964634635743000E-016, 0.0000000000000000000 ) ) ;
#19 = DIRECTION ( 'NONE',  ( 1.000000000000000000, 0.0000000000000000000, 0.0000000000000000000 ) ) ;
#20 = ORIENTED_EDGE ( 'NONE', *, *, #55389, .T. ) ;
#21 = LINE ( 'NONE', #10184, #38886 ) ;
#23 = CARTESIAN_POINT ( 'NONE',  ( 210.1499999999999500, 34.40000000000002700, 5.999999999999998200 ) ) ;
#22 = DIRECTION ( 'NONE',  ( -1.000000000000000000, -0.0000000000000000000, -0.0000000000000000000 ) ) ;
#24 = EDGE_LOOP ( 'NONE', ( #33228, #30782, #12569, #51583 ) ) ;
#25 = CARTESIAN_POINT ( 'NONE',  ( -14.24000000000000200, 0.0000000000000000000, 5.000000000000001800 ) ) ;
#26 = LOCAL_TIME ( 14, 3, 50.00000000000000000, #38112 ) ;
#27 = CARTESIAN_POINT ( 'NONE',  ( -5.950000000000000200, -0.6500000000000000200, 2.000000000000000000 ) ) ;
#28 = CARTESIAN_POINT ( 'NONE',  ( -7.818551922794578800, -0.4999221082981220600, 1.500000000000000000 ) ) ;
#29 = CARTESIAN_POINT ( 'NONE',  ( 73.00000000000000000, -6.349999999999999600, 0.0000000000000000000 ) ) ;
#30 = APPROVAL ( #58396, 'NON SPECIFICATO' ) ;
#31 = CLOSED_SHELL ( 'NONE', ( #48838, #839, #17139, #35809, #32334, #2806, #28938, #5138, #8853 ) ) ;
#32 = CARTESIAN_POINT ( 'NONE',  ( 0.0000000000000000000, -17.53477303807743900, -0.1000000000000000100 ) ) ;
#33 = CARTESIAN_POINT ( 'NONE',  ( -8.351756600579426100, 0.0000000000000000000, -0.1000000000000000100 ) ) ;
#34 = CARTESIAN_POINT ( 'NONE',  ( 2.349999999999999600, -0.6500000000000000200, -15.88455636907725600 ) ) ;
#35 = AXIS2_PLACEMENT_3D ( 'NONE', #17985, #38157, #2133 ) ;
#36 = APPROVAL ( #26252, 'UNKNOWN' ) ;
#37 = CARTESIAN_POINT ( 'NONE',  ( 92.14999999999999100, 7.400000000000000400, 6.000000000000000000 ) ) ;
#38 = CARTESIAN_POINT ( 'NONE',  ( 0.6349999999999980100, 2.170528621609724200, 6.200000000000002800 ) ) ;
#39 = CARTESIAN_POINT ( 'NONE',  ( -3.600000000000002800, 0.1905286216097243400, -5.649999999999999500 ) ) ;
#40 = FACE_OUTER_BOUND ( 'NONE', #39577, .T. ) ;
#41 = CARTESIAN_POINT ( 'NONE',  ( -8.350714915823104400, 17.71477303807743900, -0.1000000000000000100 ) ) ;
#42 = ORIENTED_EDGE ( 'NONE', *, *, #18153, .F. ) ;
#43 = DIRECTION ( 'NONE',  ( 1.000000000000000000, 0.0000000000000000000, 0.0000000000000000000 ) ) ;
#44 = AXIS2_PLACEMENT_3D ( 'NONE', #31065, #41009, #10656 ) ;
#45 = DIRECTION ( 'NONE',  ( 1.051830606278087700E-016, 0.9701425001453318800, -0.2425356250363331100 ) ) ;
#46 = CARTESIAN_POINT ( 'NONE',  ( 149.6500000000000100, 16.65000000000000900, 6.000000000000000000 ) ) ;
#47 = VECTOR ( 'NONE', #11662, 1000.000000000000000 ) ;
#49 = ORIENTED_EDGE ( 'NONE', *, *, #33234, .T. ) ;
#48 = LINE ( 'NONE', #40342, #62407 ) ;
#50 = LOCAL_TIME ( 14, 3, 50.00000000000000000, #44699 ) ;
#51 = VERTEX_POINT ( 'NONE', #63352 ) ;
#52 = EDGE_LOOP ( 'NONE', ( #62828, #65643, #45562, #2680 ) ) ;
#53 = CARTESIAN_POINT ( 'NONE',  ( 187.7500000000000000, 9.499999999999976900, 6.000000000000000000 ) ) ;
#54 = CARTESIAN_POINT ( 'NONE',  ( 3.749999999999999100, -0.8177116566445378200, -16.01346961736682000 ) ) ;
#56 = DIRECTION ( 'NONE',  ( 1.000000000000000000, 1.197443817914285700E-016, -0.0000000000000000000 ) ) ;
#55 = AXIS2_PLACEMENT_3D ( 'NONE', #22486, #37207, #42643 ) ;
#57 = ORIENTED_EDGE ( 'NONE', *, *, #27198, .T. ) ;
#58 = FACE_OUTER_BOUND ( 'NONE', #20680, .T. ) ;
#59 = ORIENTED_EDGE ( 'NONE', *, *, #36173, .F. ) ;
#60 =( NAMED_UNIT ( * ) SI_UNIT ( $, .STERADIAN. ) SOLID_ANGLE_UNIT ( ) );
#61 = LINE ( 'NONE', #25946, #3301 ) ;
#62 = VECTOR ( 'NONE', #16624, 1000.000000000000000 ) ;
#63 = ADVANCED_FACE ( 'NONE', ( #42750 ), #42094, .T. ) ;
#64 = LINE ( 'NONE', #39086, #66385 ) ;
#65 = ORIENTED_EDGE ( 'NONE', *, *, #35501, .F. ) ;
#66 = FACE_OUTER_BOUND ( 'NONE', #42344, .T. ) ;
#67 = DIRECTION ( 'NONE',  ( -0.0000000000000000000, -0.0000000000000000000, 1.000000000000000000 ) ) ;
#68 = ORIENTED_EDGE ( 'NONE', *, *, #5940, .T. ) ;
#69 = DATE_TIME_ROLE ( 'creation_date' ) ;
#70 = FACE_OUTER_BOUND ( 'NONE', #47626, .T. ) ;
#71 = AXIS2_PLACEMENT_3D ( 'NONE', #14926, #55937, #30795 ) ;
#72 =( BOUNDED_CURVE ( )  B_SPLINE_CURVE ( 3, ( #43239, #26940, #43682, #38674 ),
 .UNSPECIFIED., .F., .F. ) 
 B_SPLINE_CURVE_WITH_KNOTS ( ( 4, 4 ),
 ( 3.141592653589793100, 6.283185307179586200 ),
 .UNSPECIFIED. ) 
 CURVE ( )  GEOMETRIC_REPRESENTATION_ITEM ( )  RATIONAL_B_SPLINE_CURVE ( ( 1.000000000000000000, 0.3333333333333333700, 0.3333333333333333700, 1.000000000000000000 ) ) 
 REPRESENTATION_ITEM ( '' )  );
#73 = VERTEX_POINT ( 'NONE', #58404 ) ;
#74 = EDGE_CURVE ( 'NONE', #50367, #54145, #11942, .T. ) ;
#75 = VERTEX_POINT ( 'NONE', #14005 ) ;
#76 = EDGE_CURVE ( 'NONE', #55293, #14982, #62977, .T. ) ;
#77 = DIRECTION ( 'NONE',  ( 0.0000000000000000000, -1.000000000000000000, 0.0000000000000000000 ) ) ;
#78 = DIRECTION ( 'NONE',  ( 1.000000000000000000, 0.0000000000000000000, 0.0000000000000000000 ) ) ;
#79 = FACE_OUTER_BOUND ( 'NONE', #15800, .T. ) ;
#80 = VECTOR ( 'NONE', #43673, 1000.000000000000000 ) ;
#81 = EDGE_CURVE ( 'NONE', #61703, #61007, #27348, .T. ) ;
#82 = AXIS2_PLACEMENT_3D ( 'NONE', #35429, #4400, #25273 ) ;
#83 = ADVANCED_FACE ( 'NONE', ( #47622 ), #32143, .T. ) ;
#84 = CARTESIAN_POINT ( 'NONE',  ( -12.50000000000000000, -5.047700410575214600, 3.900000000000000800 ) ) ;
#85 = EDGE_CURVE ( 'NONE', #25763, #4886, #36225, .T. ) ;
#86 = CARTESIAN_POINT ( 'NONE',  ( 0.0000000000000000000, 27.00000000000000000, 6.000000000000000000 ) ) ;
#87 = VECTOR ( 'NONE', #46953, 1000.000000000000000 ) ;
#88 = CARTESIAN_POINT ( 'NONE',  ( -0.9999999999999991100, 2.939152317953647400E-017, 5.760000000000000700 ) ) ;
#89 = VERTEX_POINT ( 'NONE', #52752 ) ;
#90 = VERTEX_POINT ( 'NONE', #37334 ) ;
#91 = DIRECTION ( 'NONE',  ( -1.000000000000000000, 0.0000000000000000000, 0.0000000000000000000 ) ) ;
#92 = COORDINATED_UNIVERSAL_TIME_OFFSET ( 1, 0, .AHEAD. ) ;
#93 = PLANE ( 'NONE',  #45746 ) ;
#94 = ORIENTED_EDGE ( 'NONE', *, *, #7445, .F. ) ;
#96 = ORIENTED_EDGE ( 'NONE', *, *, #62585, .T. ) ;
#95 = DIRECTION ( 'NONE',  ( -1.000000000000000000, 0.0000000000000000000, 0.0000000000000000000 ) ) ;
#97 = DIRECTION ( 'NONE',  ( -0.0000000000000000000, 1.000000000000000000, 0.0000000000000000000 ) ) ;
#98 = CARTESIAN_POINT ( 'NONE',  ( -1.999903144572873200, 29.14215686274511400, -6.938893903907228400E-015 ) ) ;
#99 = CARTESIAN_POINT ( 'NONE',  ( 4.889999999999997000, -6.275000000000001200, 3.799999999999999800 ) ) ;
#100 = CARTESIAN_POINT ( 'NONE',  ( -9.570706566308407700, -2.032051282051281900, 1.525000000000000100 ) ) ;
#101 = VECTOR ( 'NONE', #43340, 1000.000000000000100 ) ;
#103 = ORIENTED_EDGE ( 'NONE', *, *, #19558, .T. ) ;
#102 = DIRECTION ( 'NONE',  ( 0.0000000000000000000, 0.0000000000000000000, -1.000000000000000000 ) ) ;
#104 = EDGE_CURVE ( 'NONE', #46767, #49258, #33841, .T. ) ;
#105 = ORIENTED_EDGE ( 'NONE', *, *, #8521, .F. ) ;
#106 = CARTESIAN_POINT ( 'NONE',  ( 6.166839572099769700, -2.769471378390277600, -5.900000000000000400 ) ) ;
#107 = CIRCLE ( 'NONE', #16730, 0.7850000000000007000 ) ;
#109 = EDGE_LOOP ( 'NONE', ( #46537, #36875, #47441, #4568 ) ) ;
#108 = LINE ( 'NONE', #42665, #9858 ) ;
#110 = DIRECTION ( 'NONE',  ( 1.000000000000000000, -0.0000000000000000000, -0.0000000000000000000 ) ) ;
#111 = LOCAL_TIME ( 14, 3, 50.00000000000000000, #14668 ) ;
#112 = VERTEX_POINT ( 'NONE', #37561 ) ;
#113 = CARTESIAN_POINT ( 'NONE',  ( -7.757039550991625500, -0.4308250261923977100, 1.525000000000000800 ) ) ;
#114 = CARTESIAN_POINT ( 'NONE',  ( 207.3999999999999500, 34.40000000000002700, 5.999999999999998200 ) ) ;
#115 = EDGE_LOOP ( 'NONE', ( #44130, #33426, #13370, #66253 ) ) ;
#116 = EDGE_CURVE ( 'NONE', #60616, #54145, #24946, .T. ) ;
#117 = EDGE_LOOP ( 'NONE', ( #28008, #33312, #35052, #57332 ) ) ;
#118 = CIRCLE ( 'NONE', #42128, 1.199999999999999700 ) ;
#119 = EDGE_LOOP ( 'NONE', ( #20044, #12470, #36242, #14184 ) ) ;
#120 = APPLICATION_PROTOCOL_DEFINITION ( 'international standard', 'config_control_design', 1994, #30501 ) ;
#121 = VECTOR ( 'NONE', #32586, 1000.000000000000000 ) ;
#122 = VECTOR ( 'NONE', #42271, 1000.000000000000000 ) ;
#123 = CARTESIAN_POINT ( 'NONE',  ( -11.54166666666666800, -6.816666666666667300, 1.833333333333332600 ) ) ;
#124 = CARTESIAN_POINT ( 'NONE',  ( 1.249999999999980900, 3.000000000000002700, 0.0000000000000000000 ) ) ;
#125 = CARTESIAN_POINT ( 'NONE',  ( -9.745780761873573900, -0.9696456433490519000, 1.525000000000000100 ) ) ;
#126 = ORIENTED_EDGE ( 'NONE', *, *, #44408, .T. ) ;
#127 = DIRECTION ( 'NONE',  ( -0.0000000000000000000, 1.000000000000000000, -0.0000000000000000000 ) ) ;
#128 = CARTESIAN_POINT ( 'NONE',  ( 7.488080681636663600, -6.349999999999998800, 3.000000000000000000 ) ) ;
#130 = LINE ( 'NONE', #61881, #39837 ) ;
#129 = PRODUCT_DEFINITION_FORMATION_WITH_SPECIFIED_SOURCE ( 'TUTTO', '', #23454, .NOT_KNOWN. ) ;
#131 = CARTESIAN_POINT ( 'NONE',  ( 47.20000000000001700, 21.00000000000000400, 3.700000000000000200 ) ) ;
#132 = FACE_OUTER_BOUND ( 'NONE', #49538, .T. ) ;
#133 = DIRECTION ( 'NONE',  ( -1.000000000000000000, 2.891205793294688500E-015, -2.891205793294679300E-016 ) ) ;
#134 = ORIENTED_EDGE ( 'NONE', *, *, #56942, .F. ) ;
#135 = DIRECTION ( 'NONE',  ( 0.0000000000000000000, 1.000000000000000000, -0.0000000000000000000 ) ) ;
#136 = CC_DESIGN_DATE_AND_TIME_ASSIGNMENT ( #44580, #13471, ( #50037 ) ) ;
#137 = LINE ( 'NONE', #50998, #65697 ) ;
#138 = DIRECTION ( 'NONE',  ( -0.0000000000000000000, -0.0000000000000000000, 1.000000000000000000 ) ) ;
#139 = ORIENTED_EDGE ( 'NONE', *, *, #7033, .F. ) ;
#140 = DIRECTION ( 'NONE',  ( -0.0000000000000000000, -0.0000000000000000000, -1.000000000000000000 ) ) ;
#141 = ADVANCED_FACE ( 'NONE', ( #65343 ), #8029, .F. ) ;
#142 = AXIS2_PLACEMENT_3D ( 'NONE', #37988, #63314, #1310 ) ;
#143 = CALENDAR_DATE ( 2019, 29, 7 ) ;
#144 = CARTESIAN_POINT ( 'NONE',  ( -369.9526625136877600, -1542.399380678243700, 0.0000000000000000000 ) ) ;
#145 = CARTESIAN_POINT ( 'NONE',  ( -7.403735474351151400, -0.3957710082750573500, 1.500000000000000400 ) ) ;
#146 = FACE_OUTER_BOUND ( 'NONE', #18159, .T. ) ;
#147 = VECTOR ( 'NONE', #14320, 1000.000000000000000 ) ;
#148 = CARTESIAN_POINT ( 'NONE',  ( 3.000000000000000000, 0.0000000000000000000, 3.000000000000000000 ) ) ;
#149 = AXIS2_PLACEMENT_3D ( 'NONE', #34018, #18620, #23632 ) ;
#150 = LINE ( 'NONE', #28444, #32610 ) ;
#151 = ORIENTED_EDGE ( 'NONE', *, *, #41580, .T. ) ;
#152 = CALENDAR_DATE ( 2019, 29, 7 ) ;
#153 =( NAMED_UNIT ( * ) PLANE_ANGLE_UNIT ( ) SI_UNIT ( $, .RADIAN. ) );
#154 = EDGE_LOOP ( 'NONE', ( #8702, #40887 ) ) ;
#155 = ORIENTED_EDGE ( 'NONE', *, *, #43637, .T. ) ;
#156 = ADVANCED_FACE ( 'NONE', ( #18437 ), #50144, .T. ) ;
#157 = ORIENTED_EDGE ( 'NONE', *, *, #14266, .F. ) ;
#158 = DIRECTION ( 'NONE',  ( 0.0000000000000000000, 1.000000000000000000, 0.0000000000000000000 ) ) ;
#159 = CARTESIAN_POINT ( 'NONE',  ( -0.2399999999999999900, 2.939152317953647400E-017, 3.122502256758252200E-017 ) ) ;
#160 = DIRECTION ( 'NONE',  ( 8.659560562354904500E-017, 0.7071067811865499000, -0.7071067811865452400 ) ) ;
#161 = AXIS2_PLACEMENT_3D ( 'NONE', #54073, #58609, #11726 ) ;
#162 = ORIENTED_EDGE ( 'NONE', *, *, #66924, .F. ) ;
#163 = FACE_OUTER_BOUND ( 'NONE', #65317, .T. ) ;
#164 = EDGE_CURVE ( 'NONE', #330, #44559, #20848, .T. ) ;
#165 = ORIENTED_EDGE ( 'NONE', *, *, #7613, .T. ) ;
#166 = EDGE_CURVE ( 'NONE', #63460, #52496, #23336, .T. ) ;
#167 = ADVANCED_FACE ( 'NONE', ( #51649 ), #13573, .F. ) ;
#168 = DIRECTION ( 'NONE',  ( -0.0000000000000000000, -0.0000000000000000000, 1.000000000000000000 ) ) ;
#169 = DESIGN_CONTEXT ( 'detailed design', #26244, 'design' ) ;
#170 = CARTESIAN_POINT ( 'NONE',  ( -1.204690800094160100, -1.000000000000004000, -3.000000000000000000 ) ) ;
#171 = EDGE_CURVE ( 'NONE', #35319, #18461, #41109, .T. ) ;
#172 = VERTEX_POINT ( 'NONE', #3470 ) ;
#174 = ORIENTED_EDGE ( 'NONE', *, *, #62677, .T. ) ;
#173 = CIRCLE ( 'NONE', #22273, 1.249999999999997600 ) ;
#175 = PLANE ( 'NONE',  #37476 ) ;
#176 = EDGE_LOOP ( 'NONE', ( #10241, #61505, #5542, #47173 ) ) ;
#177 = ORIENTED_EDGE ( 'NONE', *, *, #32040, .F. ) ;
#178 = EDGE_CURVE ( 'NONE', #59498, #35951, #22475, .T. ) ;
#179 = ORIENTED_EDGE ( 'NONE', *, *, #56440, .F. ) ;
#180 = FACE_OUTER_BOUND ( 'NONE', #44885, .T. ) ;
#181 = VERTEX_POINT ( 'NONE', #8690 ) ;
#182 = CIRCLE ( 'NONE', #57395, 0.7499999999999867900 ) ;
#183 = DIRECTION ( 'NONE',  ( 1.301042606982605100E-016, 0.0000000000000000000, 1.000000000000000000 ) ) ;
#185 = LINE ( 'NONE', #61645, #56152 ) ;
#184 = AXIS2_PLACEMENT_3D ( 'NONE', #55134, #55578, #65460 ) ;
#186 = CARTESIAN_POINT ( 'NONE',  ( -2.891773810149942900E-015, 16.97000000000000600, 3.144054882855420900 ) ) ;
#187 = CARTESIAN_POINT ( 'NONE',  ( -9.782245027846869300, -0.3620793269230769300, 1.525000000000000100 ) ) ;
#188 = EDGE_CURVE ( 'NONE', #7993, #42846, #15183, .T. ) ;
#189 = ORIENTED_EDGE ( 'NONE', *, *, #24317, .T. ) ;
#190 = CARTESIAN_POINT ( 'NONE',  ( 4.999999999999976900, 6.999999999999992000, 4.000000000000000000 ) ) ;
#191 = CIRCLE ( 'NONE', #17131, 1.199999999999999700 ) ;
#192 = EDGE_CURVE ( 'NONE', #20639, #1960, #54914, .T. ) ;
#193 = CARTESIAN_POINT ( 'NONE',  ( 1.544024710238201500E-016, -1.214773038077438200, 0.0000000000000000000 ) ) ;
#194 = VERTEX_POINT ( 'NONE', #59661 ) ;
#195 = CARTESIAN_POINT ( 'NONE',  ( -7.509049000072015400, -1.272277246927731000, 1.525000000000000100 ) ) ;
#196 = FACE_OUTER_BOUND ( 'NONE', #23608, .T. ) ;
#197 = DIRECTION ( 'NONE',  ( 0.0000000000000000000, -1.000000000000000000, 0.0000000000000000000 ) ) ;
#198 = ADVANCED_FACE ( 'NONE', ( #56513 ), #34072, .T. ) ;
#199 = PERSON_AND_ORGANIZATION_ROLE ( 'classification_officer' ) ;
#200 = EDGE_LOOP ( 'NONE', ( #4444, #28095, #34787, #8701 ) ) ;
#201 = APPROVAL_PERSON_ORGANIZATION ( #52932, #65052, #41659 ) ;
#202 = CARTESIAN_POINT ( 'NONE',  ( 3.184999999999997800, 2.170528621609724200, -5.649999999999999500 ) ) ;
#203 = EDGE_CURVE ( 'NONE', #31890, #8027, #53281, .T. ) ;
#204 = FACE_OUTER_BOUND ( 'NONE', #46322, .T. ) ;
#205 = CIRCLE ( 'NONE', #60443, 1.750000000000001100 ) ;
#206 = CARTESIAN_POINT ( 'NONE',  ( -11.37500000000000000, 6.649999999999999500, 2.000000000000000000 ) ) ;
#207 = LOCAL_TIME ( 14, 3, 50.00000000000000000, #52154 ) ;
#208 = CARTESIAN_POINT ( 'NONE',  ( -0.0000000000000000000, 10.03477303807744500, 0.0000000000000000000 ) ) ;
#209 = ORIENTED_EDGE ( 'NONE', *, *, #57023, .F. ) ;
#210 = EDGE_CURVE ( 'NONE', #61503, #21550, #24117, .T. ) ;
#211 = FACE_OUTER_BOUND ( 'NONE', #51912, .T. ) ;
#212 = ORIENTED_EDGE ( 'NONE', *, *, #33038, .T. ) ;
#213 = DIRECTION ( 'NONE',  ( -1.224646799147353200E-016, 1.000000000000000000, 0.0000000000000000000 ) ) ;
#214 = CC_DESIGN_APPROVAL ( #38046, ( #24182 ) ) ;
#215 = DIRECTION ( 'NONE',  ( 0.0000000000000000000, 0.0000000000000000000, 1.000000000000000000 ) ) ;
#216 = ADVANCED_FACE ( 'NONE', ( #39486 ), #3024, .F. ) ;
#217 = CARTESIAN_POINT ( 'NONE',  ( -7.909536709055120500, -0.3067736674707955400, 1.524999999999999900 ) ) ;
#218 = DESIGN_CONTEXT ( 'detailed design', #61642, 'design' ) ;
#219 = CARTESIAN_POINT ( 'NONE',  ( -2.400000000000004400, -1.789471378390275600, 6.200000000000002800 ) ) ;
#220 = COORDINATED_UNIVERSAL_TIME_OFFSET ( 1, 0, .AHEAD. ) ;
#221 = ORIENTED_EDGE ( 'NONE', *, *, #60084, .F. ) ;
#222 = PRODUCT_DEFINITION ( 'NON CONOSCIUTO', '', #17594, #31663 ) ;
#223 = ORIENTED_EDGE ( 'NONE', *, *, #34543, .F. ) ;
#224 = ORIENTED_EDGE ( 'NONE', *, *, #14946, .F. ) ;
#225 = ORIENTED_EDGE ( 'NONE', *, *, #53661, .F. ) ;
#226 = DIRECTION ( 'NONE',  ( 1.000000000000000000, 0.0000000000000000000, 0.0000000000000000000 ) ) ;
#227 = CARTESIAN_POINT ( 'NONE',  ( 25.10000000000000100, -51.39999999999999900, 2.000000000000001800 ) ) ;
#228 = CARTESIAN_POINT ( 'NONE',  ( -379.5133226854674700, -1563.149380678243700, -0.7499999999999844600 ) ) ;
#229 = VERTEX_POINT ( 'NONE', #64807 ) ;
#230 = CYLINDRICAL_SURFACE ( 'NONE', #62139, 1.749999999999996900 ) ;
#231 = LINE ( 'NONE', #58777, #58600 ) ;
#232 = CARTESIAN_POINT ( 'NONE',  ( 0.0000000000000000000, 9.000000000000001800, 3.000000000000000000 ) ) ;
#234 = EDGE_LOOP ( 'NONE', ( #24758, #34075, #40673, #60471 ) ) ;
#233 = AXIS2_PLACEMENT_3D ( 'NONE', #16332, #31520, #36705 ) ;
#235 = DIRECTION ( 'NONE',  ( 1.000000000000000000, 0.0000000000000000000, 0.0000000000000000000 ) ) ;
#236 = AXIS2_PLACEMENT_3D ( 'NONE', #31506, #41894, #27415 ) ;
#237 = ORIENTED_EDGE ( 'NONE', *, *, #39078, .T. ) ;
#238 = ADVANCED_FACE ( 'NONE', ( #62129 ), #13911, .F. ) ;
#239 = EDGE_LOOP ( 'NONE', ( #41160, #22988, #43307, #56196 ) ) ;
#240 = CARTESIAN_POINT ( 'NONE',  ( 207.4000000000000100, 0.0000000000000000000, 1.829999999999989600 ) ) ;
#241 = AXIS2_PLACEMENT_3D ( 'NONE', #55574, #9787, #29983 ) ;
#242 = ORIENTED_EDGE ( 'NONE', *, *, #66357, .F. ) ;
#243 = LINE ( 'NONE', #22136, #21313 ) ;
#244 = CLOSED_SHELL ( 'NONE', ( #58902, #25414, #45345, #62395, #44000, #53903 ) ) ;
#245 = CARTESIAN_POINT ( 'NONE',  ( -4.800000000000004300, -1.789471378390275600, -5.649999999999999500 ) ) ;
#246 = CARTESIAN_POINT ( 'NONE',  ( 0.0000000000000000000, 0.0000000000000000000, 0.0000000000000000000 ) ) ;
#247 = CIRCLE ( 'NONE', #39539, 0.3000000000000006600 ) ;
#248 = CYLINDRICAL_SURFACE ( 'NONE', #30858, 1.500000000000001300 ) ;
#249 = ADVANCED_FACE ( 'NONE', ( #34617 ), #61284, .T. ) ;
#250 = DIRECTION ( 'NONE',  ( 1.000000000000000000, 0.0000000000000000000, 0.0000000000000000000 ) ) ;
#251 = CARTESIAN_POINT ( 'NONE',  ( 2.589999999999996700, -9.455000000000001800, 4.200000000000000200 ) ) ;
#252 = CARTESIAN_POINT ( 'NONE',  ( -7.909628244815173100, -0.2967434312390215800, 1.500000000000000000 ) ) ;
#253 = DIRECTION ( 'NONE',  ( 0.0000000000000000000, 0.0000000000000000000, 1.000000000000000000 ) ) ;
#254 = VERTEX_POINT ( 'NONE', #35175 ) ;
#255 = VECTOR ( 'NONE', #22269, 1000.000000000000000 ) ;
#256 = AXIS2_PLACEMENT_3D ( 'NONE', #59658, #8026, #7788 ) ;
#257 = CARTESIAN_POINT ( 'NONE',  ( 1.224646799147354900E-016, -1.000000000000001600, 0.0000000000000000000 ) ) ;
#258 = CARTESIAN_POINT ( 'NONE',  ( 122.7000000000000000, 51.00000000000000000, 1.500000000000000000 ) ) ;
#259 = DIRECTION ( 'NONE',  ( 0.0000000000000000000, 0.0000000000000000000, -1.000000000000000000 ) ) ;
#261 = CYLINDRICAL_SURFACE ( 'NONE', #879, 1.499999999999999600 ) ;
#260 = AXIS2_PLACEMENT_3D ( 'NONE', #51977, #57171, #26149 ) ;
#262 = CARTESIAN_POINT ( 'NONE',  ( -9.795065540667380300, -2.391025641025640500, 1.500000000000000000 ) ) ;
#263 = DIRECTION ( 'NONE',  ( 0.0000000000000000000, 0.0000000000000000000, 1.000000000000000000 ) ) ;
#264 = CARTESIAN_POINT ( 'NONE',  ( 204.6499999999999500, 99.00000000000001400, 26.00000000000000400 ) ) ;
#265 = EDGE_CURVE ( 'NONE', #2136, #52916, #62909, .T. ) ;
#266 = CARTESIAN_POINT ( 'NONE',  ( 2.589999999999996700, -9.455000000000001800, 4.200000000000000200 ) ) ;
#267 = ORIENTED_EDGE ( 'NONE', *, *, #56621, .T. ) ;
#268 = EDGE_CURVE ( 'NONE', #60833, #43560, #47558, .T. ) ;
#269 = CARTESIAN_POINT ( 'NONE',  ( -7.614802780407885900, -2.846153846153845400, 1.500000000000000000 ) ) ;
#270 = DATE_AND_TIME ( #5123, #46474 ) ;
#271 = VECTOR ( 'NONE', #34269, 1000.000000000000000 ) ;
#272 = ORIENTED_EDGE ( 'NONE', *, *, #45090, .F. ) ;
#273 = AXIS2_PLACEMENT_3D ( 'NONE', #64489, #44149, #49360 ) ;
#274 = DIRECTION ( 'NONE',  ( -0.0000000000000000000, -0.0000000000000000000, 1.000000000000000000 ) ) ;
#275 = DIRECTION ( 'NONE',  ( -0.0000000000000000000, -0.0000000000000000000, -1.000000000000000000 ) ) ;
#276 = APPROVAL_DATE_TIME ( #51365, #1651 ) ;
#277 = CARTESIAN_POINT ( 'NONE',  ( -7.881106111938809300, -0.1649632410646655100, 1.500000000000000000 ) ) ;
#278 = EDGE_LOOP ( 'NONE', ( #3583, #55597, #41512, #49593 ) ) ;
#279 = EDGE_CURVE ( 'NONE', #43430, #54483, #2956, .T. ) ;
#280 = CARTESIAN_POINT ( 'NONE',  ( -7.460687411953395000, -1.885595599180319000, 1.500000000000000000 ) ) ;
#281 = VECTOR ( 'NONE', #41336, 1000.000000000000000 ) ;
#282 = DIRECTION ( 'NONE',  ( 0.9862226236157932700, 1.299067296952683800E-016, 0.1654235070006115100 ) ) ;
#283 = ORIENTED_EDGE ( 'NONE', *, *, #28978, .T. ) ;
#284 = CARTESIAN_POINT ( 'NONE',  ( 5.999999999999993800, 33.93000000000000700, 3.144054882855420900 ) ) ;
#285 = EDGE_CURVE ( 'NONE', #26353, #45439, #17595, .T. ) ;
#286 = CARTESIAN_POINT ( 'NONE',  ( 71.50000000000000000, -6.349999999999999600, 3.000000000000000000 ) ) ;
#287 = EDGE_CURVE ( 'NONE', #7340, #37269, #33006, .T. ) ;
#288 = DATE_AND_TIME ( #18021, #33442 ) ;
#289 = ORIENTED_EDGE ( 'NONE', *, *, #22942, .F. ) ;
#290 = ORIENTED_EDGE ( 'NONE', *, *, #40182, .F. ) ;
#291 = EDGE_CURVE ( 'NONE', #43600, #36537, #23276, .T. ) ;
#292 = ORIENTED_EDGE ( 'NONE', *, *, #16683, .F. ) ;
#293 = PERSON_AND_ORGANIZATION_ROLE ( 'design_owner' ) ;
#294 = EDGE_CURVE ( 'NONE', #27287, #50898, #56452, .T. ) ;
#295 = ORIENTED_EDGE ( 'NONE', *, *, #22523, .T. ) ;
#296 = LINE ( 'NONE', #63782, #28718 ) ;
#297 = CYLINDRICAL_SURFACE ( 'NONE', #26134, 1.750000000000001600 ) ;
#298 = DIRECTION ( 'NONE',  ( 0.0000000000000000000, 0.0000000000000000000, 1.000000000000000000 ) ) ;
#299 = CARTESIAN_POINT ( 'NONE',  ( -6.803809956299690300, 3.250000000000001300, -10.25024263325086900 ) ) ;
#300 = ORIENTED_EDGE ( 'NONE', *, *, #37594, .F. ) ;
#301 = DIRECTION ( 'NONE',  ( -0.0000000000000000000, -0.0000000000000000000, 1.000000000000000000 ) ) ;
#302 = EDGE_CURVE ( 'NONE', #15994, #46895, #33769, .T. ) ;
#303 = DIRECTION ( 'NONE',  ( -0.0000000000000000000, -0.0000000000000000000, 1.000000000000000000 ) ) ;
#304 = CARTESIAN_POINT ( 'NONE',  ( 0.0000000000000000000, 28.21477303807745000, -0.1000000000000000100 ) ) ;
#305 = VERTEX_POINT ( 'NONE', #51261 ) ;
#306 = DIRECTION ( 'NONE',  ( 0.0000000000000000000, 0.0000000000000000000, -1.000000000000000000 ) ) ;
#307 = DIRECTION ( 'NONE',  ( -0.0000000000000000000, -0.0000000000000000000, 1.000000000000000000 ) ) ;
#308 = ORIENTED_EDGE ( 'NONE', *, *, #48303, .F. ) ;
#309 = DIRECTION ( 'NONE',  ( -1.000000000000000000, 3.738628180984498200E-017, -0.0000000000000000000 ) ) ;
#310 = DIRECTION ( 'NONE',  ( -1.000000000000000000, 0.0000000000000000000, 0.0000000000000000000 ) ) ;
#311 = CARTESIAN_POINT ( 'NONE',  ( 0.0000000000000000000, 5.534773038077442000, -0.1000000000000000100 ) ) ;
#312 = VERTEX_POINT ( 'NONE', #40826 ) ;
#313 = DIRECTION ( 'NONE',  ( 0.0000000000000000000, 0.0000000000000000000, -1.000000000000000000 ) ) ;
#314 = VECTOR ( 'NONE', #48435, 1000.000000000000000 ) ;
#315 = DIRECTION ( 'NONE',  ( 0.0000000000000000000, 0.0000000000000000000, 1.000000000000000000 ) ) ;
#316 = CIRCLE ( 'NONE', #34779, 1.500000000000001300 ) ;
#317 = LINE ( 'NONE', #29204, #53820 ) ;
#318 = CARTESIAN_POINT ( 'NONE',  ( 47.50000000000000000, -2.500000000000000000, 0.0000000000000000000 ) ) ;
#319 = DIRECTION ( 'NONE',  ( -0.0000000000000000000, -0.0000000000000000000, 1.000000000000000000 ) ) ;
#320 = ORIENTED_EDGE ( 'NONE', *, *, #59894, .T. ) ;
#321 = CARTESIAN_POINT ( 'NONE',  ( 42.75009685542712400, -0.8578431372549021300, 6.749999999999992000 ) ) ;
#322 = CIRCLE ( 'NONE', #65448, 0.2400000000000031000 ) ;
#323 = DIRECTION ( 'NONE',  ( 0.0000000000000000000, 0.0000000000000000000, 1.000000000000000000 ) ) ;
#324 = DIRECTION ( 'NONE',  ( 0.0000000000000000000, 0.0000000000000000000, 1.000000000000000000 ) ) ;
#326 = CARTESIAN_POINT ( 'NONE',  ( -7.396854062459167900, -1.168669871794872000, 1.525000000000000100 ) ) ;
#325 = VECTOR ( 'NONE', #49259, 1000.000000000000000 ) ;
#327 = ORIENTED_EDGE ( 'NONE', *, *, #16275, .F. ) ;
#328 = DIRECTION ( 'NONE',  ( 0.0000000000000000000, 0.0000000000000000000, -1.000000000000000000 ) ) ;
#329 = DIRECTION ( 'NONE',  ( -0.0000000000000000000, -0.0000000000000000000, 1.000000000000000000 ) ) ;
#330 = VERTEX_POINT ( 'NONE', #25006 ) ;
#331 = APPROVAL_DATE_TIME ( #18137, #37740 ) ;
#332 = CIRCLE ( 'NONE', #39732, 1.750000000000001600 ) ;
#333 = ORIENTED_EDGE ( 'NONE', *, *, #45775, .F. ) ;
#334 = DIRECTION ( 'NONE',  ( 1.000000000000000000, 0.0000000000000000000, 0.0000000000000000000 ) ) ;
#335 = AXIS2_PLACEMENT_3D ( 'NONE', #23381, #12264, #2719 ) ;
#336 = LOCAL_TIME ( 14, 3, 50.00000000000000000, #1970 ) ;
#337 = CARTESIAN_POINT ( 'NONE',  ( 3.000000000000002700, 33.93000000000000000, 0.0000000000000000000 ) ) ;
#338 = CARTESIAN_POINT ( 'NONE',  ( -353.9526625136884900, -1560.899380678242600, 36.05000000000026000 ) ) ;
#339 = CARTESIAN_POINT ( 'NONE',  ( -7.805733524549211200, -0.3635082919189593900, 1.525000000000000100 ) ) ;
#340 = ORIENTED_EDGE ( 'NONE', *, *, #41356, .F. ) ;
#341 = AXIS2_PLACEMENT_3D ( 'NONE', #65487, #14371, #19583 ) ;
#342 = APPROVAL ( #43529, 'NON SPECIFICATO' ) ;
#343 = FACE_OUTER_BOUND ( 'NONE', #34646, .T. ) ;
#344 = APPROVAL_STATUS ( 'not_yet_approved' ) ;
#345 = ORIENTED_EDGE ( 'NONE', *, *, #5598, .F. ) ;
#346 = DIRECTION ( 'NONE',  ( -0.0000000000000000000, -1.000000000000000000, 0.0000000000000000000 ) ) ;
#347 = CARTESIAN_POINT ( 'NONE',  ( -9.783269993633247500, -1.098763179387444200, 1.500000000000000000 ) ) ;
#348 = AXIS2_PLACEMENT_3D ( 'NONE', #60908, #46192, #66053 ) ;
#349 = CARTESIAN_POINT ( 'NONE',  ( -9.770999684739305000, -0.9756859152081480700, 1.525000000000000100 ) ) ;
#350 = VERTEX_POINT ( 'NONE', #4354 ) ;
#351 = DIRECTION ( 'NONE',  ( 1.000000000000000000, 0.0000000000000000000, 0.0000000000000000000 ) ) ;
#352 = CARTESIAN_POINT ( 'NONE',  ( 156.0500000000000100, 0.0000000000000000000, 4.170000000000010600 ) ) ;
#353 = ORIENTED_EDGE ( 'NONE', *, *, #34134, .T. ) ;
#354 = CARTESIAN_POINT ( 'NONE',  ( 45.58175254232958200, -10.84999999999999800, 1.000000000000000000 ) ) ;
#355 = AXIS2_PLACEMENT_3D ( 'NONE', #25705, #15505, #45821 ) ;
#356 = CARTESIAN_POINT ( 'NONE',  ( 10.60000000000001000, -5.047700410575211900, 5.000000000000001800 ) ) ;
#357 = ORIENTED_EDGE ( 'NONE', *, *, #3965, .F. ) ;
#358 = CARTESIAN_POINT ( 'NONE',  ( -15.40000000000000400, -6.275000000000001200, 2.500000000000000000 ) ) ;
#359 = AXIS2_PLACEMENT_3D ( 'NONE', #17309, #63917, #53101 ) ;
#360 = ORIENTED_EDGE ( 'NONE', *, *, #60491, .F. ) ;
#361 = FACE_BOUND ( 'NONE', #59955, .T. ) ;
#362 = LINE ( 'NONE', #50274, #62706 ) ;
#363 = CARTESIAN_POINT ( 'NONE',  ( 3.599999999999997000, 0.1905286216097243400, 6.200000000000002800 ) ) ;
#364 = ORIENTED_EDGE ( 'NONE', *, *, #57620, .T. ) ;
#365 = CARTESIAN_POINT ( 'NONE',  ( -10.84360863578464600, -7.721446609406739500, 5.499999999999990200 ) ) ;
#366 = CARTESIAN_POINT ( 'NONE',  ( 0.6717566005793923500, 26.53477303807745000, 0.0000000000000000000 ) ) ;
#367 = LINE ( 'NONE', #33213, #43328 ) ;
#368 = ORIENTED_EDGE ( 'NONE', *, *, #43830, .T. ) ;
#369 = ORIENTED_EDGE ( 'NONE', *, *, #14386, .T. ) ;
#370 = ADVANCED_FACE ( 'NONE', ( #15973 ), #41886, .T. ) ;
#371 = ORIENTED_EDGE ( 'NONE', *, *, #24028, .F. ) ;
#372 = DIRECTION ( 'NONE',  ( 0.0000000000000000000, -1.000000000000000000, 0.0000000000000000000 ) ) ;
#373 = EDGE_CURVE ( 'NONE', #19192, #62947, #2177, .T. ) ;
#374 = ORIENTED_EDGE ( 'NONE', *, *, #13973, .F. ) ;
#375 = VECTOR ( 'NONE', #18276, 1000.000000000000000 ) ;
#376 = DIRECTION ( 'NONE',  ( -0.0000000000000000000, -0.0000000000000000000, -1.000000000000000000 ) ) ;
#377 = CARTESIAN_POINT ( 'NONE',  ( -8.170714915823106500, 0.0000000000000000000, -0.1000000000000000100 ) ) ;
#378 = LINE ( 'NONE', #50391, #29595 ) ;
#379 = AXIS2_PLACEMENT_3D ( 'NONE', #13242, #17999, #3034 ) ;
#380 = FACE_OUTER_BOUND ( 'NONE', #25397, .T. ) ;
#381 = EDGE_CURVE ( 'NONE', #48393, #54189, #41046, .T. ) ;
#382 = EDGE_CURVE ( 'NONE', #45018, #21050, #55681, .T. ) ;
#383 = VERTEX_POINT ( 'NONE', #8915 ) ;
#384 =( NAMED_UNIT ( * ) PLANE_ANGLE_UNIT ( ) SI_UNIT ( $, .RADIAN. ) );
#385 = ORIENTED_EDGE ( 'NONE', *, *, #66248, .F. ) ;
#386 = ADVANCED_FACE ( 'NONE', ( #42687 ), #20225, .T. ) ;
#387 = EDGE_CURVE ( 'NONE', #61701, #45511, #54840, .T. ) ;
#388 = AXIS2_PLACEMENT_3D ( 'NONE', #20175, #66279, #14516 ) ;
#389 = FACE_OUTER_BOUND ( 'NONE', #48359, .T. ) ;
#390 = DIRECTION ( 'NONE',  ( 0.0000000000000000000, 0.0000000000000000000, -1.000000000000000000 ) ) ;
#391 = CARTESIAN_POINT ( 'NONE',  ( -7.641204512671536400, -1.871636694485993000, 1.500000000000000000 ) ) ;
#392 = DIRECTION ( 'NONE',  ( 0.0000000000000000000, 0.0000000000000000000, 1.000000000000000000 ) ) ;
#393 = CIRCLE ( 'NONE', #29483, 2.750000000000002700 ) ;
#394 = CARTESIAN_POINT ( 'NONE',  ( -7.419121007517798500, -1.572239828432157900, 1.525000000000000100 ) ) ;
#395 = ORIENTED_EDGE ( 'NONE', *, *, #19325, .F. ) ;
#396 = EDGE_CURVE ( 'NONE', #38695, #34741, #14331, .T. ) ;
#397 = EDGE_CURVE ( 'NONE', #39090, #57421, #19988, .T. ) ;
#398 = DIRECTION ( 'NONE',  ( 1.000000000000000000, 0.0000000000000000000, -0.0000000000000000000 ) ) ;
#399 = ORIENTED_EDGE ( 'NONE', *, *, #40175, .T. ) ;
#400 = ADVANCED_FACE ( 'NONE', ( #13516 ), #27569, .T. ) ;
#402 = ORIENTED_EDGE ( 'NONE', *, *, #44408, .F. ) ;
#401 = EDGE_CURVE ( 'NONE', #59200, #58327, #28928, .T. ) ;
#403 = LINE ( 'NONE', #6661, #16585 ) ;
#404 = DATE_AND_TIME ( #14181, #41729 ) ;
#405 = DIRECTION ( 'NONE',  ( -0.0000000000000000000, -0.0000000000000000000, 1.000000000000000000 ) ) ;
#406 = VECTOR ( 'NONE', #66883, 1000.000000000000000 ) ;
#407 = ORIENTED_EDGE ( 'NONE', *, *, #41167, .F. ) ;
#408 = APPROVAL_PERSON_ORGANIZATION ( #9298, #4955, #25678 ) ;
#409 = DIRECTION ( 'NONE',  ( 0.0000000000000000000, 0.0000000000000000000, 1.000000000000000000 ) ) ;
#410 = CIRCLE ( 'NONE', #27452, 0.5000000000000000000 ) ;
#411 = PRODUCT_DEFINITION_SHAPE ( 'NONE', 'NONE',  #67139 ) ;
#412 = CARTESIAN_POINT ( 'NONE',  ( 0.0000000000000000000, 0.0000000000000000000, 3.000000000000000000 ) ) ;
#413 = DIRECTION ( 'NONE',  ( 0.0000000000000000000, 0.0000000000000000000, -1.000000000000000000 ) ) ;
#414 = EDGE_LOOP ( 'NONE', ( #50604, #21247, #49813, #62442 ) ) ;
#415 = ORIENTED_EDGE ( 'NONE', *, *, #61152, .F. ) ;
#416 = PLANE ( 'NONE',  #30610 ) ;
#417 = VERTEX_POINT ( 'NONE', #5242 ) ;
#418 = ADVANCED_FACE ( 'NONE', ( #6183 ), #51931, .T. ) ;
#419 = CARTESIAN_POINT ( 'NONE',  ( 135.2733333333333400, 31.00000000000002800, 3.000000000000000000 ) ) ;
#420 = DIRECTION ( 'NONE',  ( 0.0000000000000000000, 0.0000000000000000000, 1.000000000000000000 ) ) ;
#421 = CARTESIAN_POINT ( 'NONE',  ( 0.0000000000000000000, -28.21477303807744600, -0.1000000000000000100 ) ) ;
#422 = DIRECTION ( 'NONE',  ( -0.0000000000000000000, -0.0000000000000000000, 1.000000000000000000 ) ) ;
#423 = AXIS2_PLACEMENT_3D ( 'NONE', #34935, #66097, #35159 ) ;
#424 = APPROVAL_STATUS ( 'not_yet_approved' ) ;
#425 = ORIENTED_EDGE ( 'NONE', *, *, #24716, .F. ) ;
#426 = FACE_OUTER_BOUND ( 'NONE', #18274, .T. ) ;
#427 = LINE ( 'NONE', #63941, #18301 ) ;
#428 = EDGE_LOOP ( 'NONE', ( #53311, #63850, #15348, #7535 ) ) ;
#429 = DIRECTION ( 'NONE',  ( 0.0000000000000000000, 0.0000000000000000000, 1.000000000000000000 ) ) ;
#430 = DIRECTION ( 'NONE',  ( -1.000000000000000000, 0.0000000000000000000, 0.0000000000000000000 ) ) ;
#431 = VECTOR ( 'NONE', #7899, 1000.000000000000000 ) ;
#432 = CIRCLE ( 'NONE', #65983, 1.250000000000000400 ) ;
#433 = CARTESIAN_POINT ( 'NONE',  ( -13.44481795760177100, -10.19325099211574100, 4.999999999999990200 ) ) ;
#434 = CC_DESIGN_APPROVAL ( #42093, ( #44278 ) ) ;
#435 = ORIENTED_EDGE ( 'NONE', *, *, #48513, .F. ) ;
#436 = CARTESIAN_POINT ( 'NONE',  ( -9.570706566308407700, -2.211538461538461700, 1.500000000000000000 ) ) ;
#437 = ORIENTED_EDGE ( 'NONE', *, *, #64654, .T. ) ;
#438 = APPROVAL_STATUS ( 'not_yet_approved' ) ;
#439 = DIRECTION ( 'NONE',  ( 0.9999985147666864400, 0.001723503530942263200, -0.0000000000000000000 ) ) ;
#440 = AXIS2_PLACEMENT_3D ( 'NONE', #32084, #22338, #37955 ) ;
#441 = APPROVAL ( #4050, 'NON SPECIFICATO' ) ;
#442 = FACE_OUTER_BOUND ( 'NONE', #48051, .T. ) ;
#443 = VECTOR ( 'NONE', #6464, 1000.000000000000000 ) ;
#444 = PLANE ( 'NONE',  #67036 ) ;
#445 = DIRECTION ( 'NONE',  ( 0.0000000000000000000, 0.0000000000000000000, -1.000000000000000000 ) ) ;
#446 = AXIS2_PLACEMENT_3D ( 'NONE', #12680, #34402, #55038 ) ;
#447 = CARTESIAN_POINT ( 'NONE',  ( -7.901719078683226100, -0.3636438609400481900, 1.500000000000000000 ) ) ;
#448 = CARTESIAN_POINT ( 'NONE',  ( 6.123233995736772200E-017, 18.50000000000000000, 14.00000000000000000 ) ) ;
#449 = EDGE_LOOP ( 'NONE', ( #28663, #49758, #59685, #36909 ) ) ;
#450 = ORIENTED_EDGE ( 'NONE', *, *, #46418, .F. ) ;
#451 = CYLINDRICAL_SURFACE ( 'NONE', #45056, 4.999999999998696200 ) ;
#452 = VECTOR ( 'NONE', #55803, 1000.000000000000000 ) ;
#453 = CARTESIAN_POINT ( 'NONE',  ( -6.249999999999997300, 3.574999999999998400, 2.000000000000000000 ) ) ;
#454 = ORIENTED_EDGE ( 'NONE', *, *, #50683, .F. ) ;
#455 = CARTESIAN_POINT ( 'NONE',  ( 155.2999999999999800, 99.00000000000000000, 0.0000000000000000000 ) ) ;
#456 = DIRECTION ( 'NONE',  ( 1.000000000000000000, 0.0000000000000000000, 0.0000000000000000000 ) ) ;
#457 = MANIFOLD_SURFACE_SHAPE_REPRESENTATION ( '', ( #1317, #20685 ), #31999 ) ;
#458 = ORIENTED_EDGE ( 'NONE', *, *, #55554, .F. ) ;
#459 = DIRECTION ( 'NONE',  ( -1.000000000000000000, -1.261617073437678000E-016, 0.0000000000000000000 ) ) ;
#460 = FACE_OUTER_BOUND ( 'NONE', #29710, .T. ) ;
#461 = SHAPE_DEFINITION_REPRESENTATION ( #31859, #56312 ) ;
#462 = FACE_OUTER_BOUND ( 'NONE', #33185, .T. ) ;
#463 = CARTESIAN_POINT ( 'NONE',  ( -2.149999999999998100, -0.3929122374614879000, -14.31427194063463100 ) ) ;
#464 = ORIENTED_EDGE ( 'NONE', *, *, #61059, .T. ) ;
#465 = AXIS2_PLACEMENT_3D ( 'NONE', #30018, #13938, #50625 ) ;
#466 = DIRECTION ( 'NONE',  ( -0.0000000000000000000, -1.000000000000000000, -0.0000000000000000000 ) ) ;
#467 = ORIENTED_EDGE ( 'NONE', *, *, #46710, .F. ) ;
#468 = DATE_AND_TIME ( #13483, #2090 ) ;
#469 = DIRECTION ( 'NONE',  ( 0.0000000000000000000, 0.0000000000000000000, 1.000000000000000000 ) ) ;
#470 = DIRECTION ( 'NONE',  ( 0.0000000000000000000, 1.000000000000000000, 0.0000000000000000000 ) ) ;
#471 = LINE ( 'NONE', #36871, #5325 ) ;
#473 = DIRECTION ( 'NONE',  ( 0.0000000000000000000, 1.000000000000000000, 0.0000000000000000000 ) ) ;
#472 = CARTESIAN_POINT ( 'NONE',  ( -10.57775360053430600, 0.9432964578040218300, 1.700000000000000200 ) ) ;
#474 = EDGE_CURVE ( 'NONE', #53587, #14085, #45117, .T. ) ;
#475 = ADVANCED_FACE ( 'NONE', ( #45895 ), #58919, .T. ) ;
#476 = EDGE_CURVE ( 'NONE', #39068, #15807, #12713, .T. ) ;
#477 = ORIENTED_EDGE ( 'NONE', *, *, #22254, .T. ) ;
#478 = CARTESIAN_POINT ( 'NONE',  ( -7.896854062459167900, -2.498898237179487200, 1.500000000000000000 ) ) ;
#479 = VERTEX_POINT ( 'NONE', #58254 ) ;
#480 = CARTESIAN_POINT ( 'NONE',  ( 8.351756600579392400, -14.71477303807744100, -0.1000000000000000100 ) ) ;
#481 = CARTESIAN_POINT ( 'NONE',  ( 52.31364608181765900, -6.246376811587397000, 24.25000000000000000 ) ) ;
#482 = EDGE_CURVE ( 'NONE', #19941, #20151, #35377, .T. ) ;
#483 = AXIS2_PLACEMENT_3D ( 'NONE', #34255, #50317, #35125 ) ;
#484 = ORIENTED_EDGE ( 'NONE', *, *, #58542, .T. ) ;
#485 = DIRECTION ( 'NONE',  ( -0.0000000000000000000, -0.0000000000000000000, 1.000000000000000000 ) ) ;
#486 = DIRECTION ( 'NONE',  ( 1.000000000000000000, 0.0000000000000000000, 0.0000000000000000000 ) ) ;
#487 = EDGE_CURVE ( 'NONE', #22938, #27899, #31384, .T. ) ;
#488 = EDGE_CURVE ( 'NONE', #4288, #593, #66105, .T. ) ;
#489 = DIRECTION ( 'NONE',  ( -0.0000000000000000000, -0.0000000000000000000, -1.000000000000000000 ) ) ;
#490 = ORIENTED_EDGE ( 'NONE', *, *, #55207, .F. ) ;
#491 = LINE ( 'NONE', #47823, #25653 ) ;
#492 = VECTOR ( 'NONE', #31499, 1000.000000000000000 ) ;
#493 = CARTESIAN_POINT ( 'NONE',  ( -0.8507149158231057700, 22.03477303807744300, -0.1000000000000000100 ) ) ;
#494 = PLANE ( 'NONE',  #28043 ) ;
#495 = ORIENTED_EDGE ( 'NONE', *, *, #47401, .F. ) ;
#496 = VECTOR ( 'NONE', #55330, 1000.000000000000000 ) ;
#497 = DIRECTION ( 'NONE',  ( 1.000000000000000000, 0.0000000000000000000, 0.0000000000000000000 ) ) ;
#498 = DIRECTION ( 'NONE',  ( 0.0000000000000000000, 0.0000000000000000000, -1.000000000000000000 ) ) ;
#499 = LINE ( 'NONE', #13667, #61226 ) ;
#501 = ADVANCED_FACE ( 'NONE', ( #52429 ), #11818, .T. ) ;
#500 = EDGE_LOOP ( 'NONE', ( #60426, #5157, #9309, #37387, #5113, #29199, #41433, #34228 ) ) ;
#502 = CARTESIAN_POINT ( 'NONE',  ( -9.884809130410971500, -1.366586538461538800, 1.525000000000000100 ) ) ;
#503 = ORIENTED_EDGE ( 'NONE', *, *, #19742, .F. ) ;
#504 = CARTESIAN_POINT ( 'NONE',  ( -2.010000000000000700, -9.455000000000001800, 7.950000000000014400 ) ) ;
#505 = ORIENTED_EDGE ( 'NONE', *, *, #34401, .T. ) ;
#506 = CARTESIAN_POINT ( 'NONE',  ( 118.0000000000000000, 0.0000000000000000000, 0.0000000000000000000 ) ) ;
#507 = ORIENTED_EDGE ( 'NONE', *, *, #53500, .T. ) ;
#508 = VECTOR ( 'NONE', #48650, 1000.000000000000000 ) ;
#509 = CARTESIAN_POINT ( 'NONE',  ( -18.69899038940446400, 21.66561043221256400, 207.8489756552267500 ) ) ;
#510 = CARTESIAN_POINT ( 'NONE',  ( 7.999999999999972500, 79.49999999999998600, 6.000000000000000000 ) ) ;
#511 = ADVANCED_FACE ( 'NONE', ( #28120 ), #37017, .F. ) ;
#512 = CARTESIAN_POINT ( 'NONE',  ( -7.589161754766860400, -0.6858974358974360100, 1.525000000000000100 ) ) ;
#513 = EDGE_CURVE ( 'NONE', #43172, #58036, #43526, .T. ) ;
#514 = ORIENTED_EDGE ( 'NONE', *, *, #24118, .T. ) ;
#515 = ORIENTED_EDGE ( 'NONE', *, *, #14496, .F. ) ;
#516 = FACE_BOUND ( 'NONE', #40799, .T. ) ;
#517 = APPROVAL_ROLE ( '' ) ;
#518 = VECTOR ( 'NONE', #24426, 1000.000000000000000 ) ;
#519 = ORIENTED_EDGE ( 'NONE', *, *, #25241, .T. ) ;
#520 = EDGE_CURVE ( 'NONE', #54581, #1588, #54055, .T. ) ;
#521 = DIRECTION ( 'NONE',  ( 0.0000000000000000000, -0.0000000000000000000, -1.000000000000000000 ) ) ;
#522 = CARTESIAN_POINT ( 'NONE',  ( -14.00000000000000000, 2.824999999999999300, 5.400000000000000400 ) ) ;
#523 = EDGE_LOOP ( 'NONE', ( #39471, #41871, #7622, #46433 ) ) ;
#524 = LINE ( 'NONE', #27613, #51614 ) ;
#525 = COORDINATED_UNIVERSAL_TIME_OFFSET ( 1, 0, .AHEAD. ) ;
#526 = DIRECTION ( 'NONE',  ( -1.000000000000000000, 0.0000000000000000000, 0.0000000000000000000 ) ) ;
#527 = FACE_OUTER_BOUND ( 'NONE', #12033, .T. ) ;
#528 = CARTESIAN_POINT ( 'NONE',  ( -8.374999999999998200, 0.2500000000000011100, -0.2500000000000000000 ) ) ;
#529 = ORIENTED_EDGE ( 'NONE', *, *, #56932, .T. ) ;
#530 = CC_DESIGN_PERSON_AND_ORGANIZATION_ASSIGNMENT ( #9772, #2874, ( #42195 ) ) ;
#531 = DIRECTION ( 'NONE',  ( -1.000000000000000000, 0.0000000000000000000, 0.0000000000000000000 ) ) ;
#532 = ORIENTED_EDGE ( 'NONE', *, *, #39069, .F. ) ;
#533 = CARTESIAN_POINT ( 'NONE',  ( 0.6717566005784673100, -13.21477303807744300, -0.1000000000000000100 ) ) ;
#534 = SHAPE_DEFINITION_REPRESENTATION ( #2393, #34192 ) ;
#535 = CARTESIAN_POINT ( 'NONE',  ( -0.5233056302908671900, 1.250508054722739400, -3.000000000000000000 ) ) ;
#536 = VECTOR ( 'NONE', #32013, 1000.000000000000000 ) ;
#537 = APPROVAL ( #16508, 'UNKNOWN' ) ;
#538 = ADVANCED_FACE ( 'NONE', ( #66862 ), #10483, .T. ) ;
#539 = CARTESIAN_POINT ( 'NONE',  ( -352.2526625136881100, -1563.899380678243500, 24.67999999999993600 ) ) ;
#540 = DIRECTION ( 'NONE',  ( -1.000000000000000000, 0.0000000000000000000, 0.0000000000000000000 ) ) ;
#541 = CARTESIAN_POINT ( 'NONE',  ( 207.1919601084501900, 50.89999999999999900, 3.000000000000000000 ) ) ;
#542 = EDGE_LOOP ( 'NONE', ( #34794, #2105, #24155, #42488 ) ) ;
#543 =( BOUNDED_CURVE ( )  B_SPLINE_CURVE ( 3, ( #34761, #8947, #34986, #61214 ),
 .UNSPECIFIED., .F., .F. ) 
 B_SPLINE_CURVE_WITH_KNOTS ( ( 4, 4 ),
 ( 3.141592653589793100, 6.283185307179586200 ),
 .UNSPECIFIED. ) 
 CURVE ( )  GEOMETRIC_REPRESENTATION_ITEM ( )  RATIONAL_B_SPLINE_CURVE ( ( 1.000000000000000000, 0.3333333333333333700, 0.3333333333333333700, 1.000000000000000000 ) ) 
 REPRESENTATION_ITEM ( '' )  );
#544 = AXIS2_PLACEMENT_3D ( 'NONE', #24394, #33896, #8516 ) ;
#545 = VERTEX_POINT ( 'NONE', #64293 ) ;
#546 = ORIENTED_EDGE ( 'NONE', *, *, #54359, .T. ) ;
#547 = PLANE ( 'NONE',  #7573 ) ;
#548 = AXIS2_PLACEMENT_3D ( 'NONE', #62648, #31228, #41410 ) ;
#549 = DIRECTION ( 'NONE',  ( 0.0000000000000000000, 0.0000000000000000000, -1.000000000000000000 ) ) ;
#550 = DIRECTION ( 'NONE',  ( 1.000000000000000000, 0.0000000000000000000, 0.0000000000000000000 ) ) ;
#551 = DIRECTION ( 'NONE',  ( 1.000000000000000000, 0.0000000000000000000, -0.0000000000000000000 ) ) ;
#552 = CARTESIAN_POINT ( 'NONE',  ( -15.40000000000000400, 3.774999999999988400, 3.200000000000000200 ) ) ;
#553 = ORIENTED_EDGE ( 'NONE', *, *, #11383, .T. ) ;
#555 = PLANE ( 'NONE',  #62930 ) ;
#554 = LINE ( 'NONE', #58538, #10294 ) ;
#556 = LINE ( 'NONE', #64452, #56444 ) ;
#557 = DIRECTION ( 'NONE',  ( 1.000000000000000000, 0.0000000000000000000, 0.0000000000000000000 ) ) ;
#558 = PLANE ( 'NONE',  #24091 ) ;
#559 = DIRECTION ( 'NONE',  ( -1.000000000000000000, 0.0000000000000000000, 0.0000000000000000000 ) ) ;
#560 = ADVANCED_FACE ( 'NONE', ( #565 ), #59701, .F. ) ;
#561 = VECTOR ( 'NONE', #50118, 1000.000000000000000 ) ;
#562 = DATE_AND_TIME ( #40262, #66100 ) ;
#563 = VECTOR ( 'NONE', #27654, 1000.000000000000000 ) ;
#565 = FACE_OUTER_BOUND ( 'NONE', #57098, .T. ) ;
#564 = CARTESIAN_POINT ( 'NONE',  ( -23.00000000000000700, -3.000000000000002700, 1.000000000000001600 ) ) ;
#566 = ORIENTED_EDGE ( 'NONE', *, *, #12087, .F. ) ;
#567 = CARTESIAN_POINT ( 'NONE',  ( 6.166839572099760000, -4.069471378390278300, 0.0000000000000000000 ) ) ;
#568 = CARTESIAN_POINT ( 'NONE',  ( 0.5000000000000000000, 12.00000000000000000, 3.000000000000000000 ) ) ;
#569 = CARTESIAN_POINT ( 'NONE',  ( 10.50000000000000900, -4.325000000000008200, 9.000000000000000000 ) ) ;
#570 = ORIENTED_EDGE ( 'NONE', *, *, #11187, .T. ) ;
#571 = CARTESIAN_POINT ( 'NONE',  ( -0.8507149158231057700, 14.71477303807744100, -0.1000000000000000100 ) ) ;
#572 = CARTESIAN_POINT ( 'NONE',  ( 14.19999999999999800, -4.225000000000024500, 2.500000000000000000 ) ) ;
#573 = SHAPE_REPRESENTATION_RELATIONSHIP ( 'NONE' , 'NONE' ,  #10723, #7496 ) ;
#574 = ORIENTED_EDGE ( 'NONE', *, *, #3824, .T. ) ;
#575 = APPROVAL_ROLE ( '' ) ;
#576 = AXIS2_PLACEMENT_3D ( 'NONE', #26089, #15891, #41703 ) ;
#577 = CARTESIAN_POINT ( 'NONE',  ( 210.1500000000000100, 98.99999999999998600, 2.899999999999999900 ) ) ;
#578 = EDGE_CURVE ( 'NONE', #10033, #52097, #46762, .T. ) ;
#579 = CARTESIAN_POINT ( 'NONE',  ( 8.351756600579392400, 16.03477303807743900, -0.1000000000000000100 ) ) ;
#580 = EDGE_CURVE ( 'NONE', #58484, #45449, #38635, .T. ) ;
#581 = CARTESIAN_POINT ( 'NONE',  ( -9.775472437800020800, -1.104515810664412400, 1.500000000000000200 ) ) ;
#582 = DIRECTION ( 'NONE',  ( 0.0000000000000000000, 0.0000000000000000000, 1.000000000000000000 ) ) ;
#583 = CARTESIAN_POINT ( 'NONE',  ( -5.460000000000000000, -9.205000000000021400, 6.000000000000000000 ) ) ;
#584 = DIRECTION ( 'NONE',  ( -0.0000000000000000000, 0.0000000000000000000, 1.000000000000000000 ) ) ;
#586 = ORIENTED_EDGE ( 'NONE', *, *, #5615, .T. ) ;
#585 = EDGE_CURVE ( 'NONE', #63919, #35605, #21616, .T. ) ;
#587 = AXIS2_PLACEMENT_3D ( 'NONE', #62628, #26879, #57233 ) ;
#588 = ADVANCED_FACE ( 'NONE', ( #40264 ), #48126, .T. ) ;
#589 = LINE ( 'NONE', #56716, #21639 ) ;
#590 = DIRECTION ( 'NONE',  ( -1.000000000000000000, -1.084202172485504400E-016, 0.0000000000000000000 ) ) ;
#591 = CARTESIAN_POINT ( 'NONE',  ( -7.810507408404245000, -1.644858057737840200, 1.525000000000000800 ) ) ;
#592 = LINE ( 'NONE', #43455, #8627 ) ;
#593 = VERTEX_POINT ( 'NONE', #63478 ) ;
#594 = EDGE_CURVE ( 'NONE', #4295, #40505, #4565, .T. ) ;
#595 = VERTEX_POINT ( 'NONE', #6184 ) ;
#596 = CARTESIAN_POINT ( 'NONE',  ( 57.99999999999999300, 10.50000000000000400, 1.000000000000000000 ) ) ;
#597 = CARTESIAN_POINT ( 'NONE',  ( -9.774148699197693800, -0.8844537755709212000, 1.500000000000000000 ) ) ;
#598 = ADVANCED_FACE ( 'NONE', ( #30538 ), #42456, .F. ) ;
#599 = CARTESIAN_POINT ( 'NONE',  ( -7.614802780407885900, -2.846153846153845400, 1.500000000000000000 ) ) ;
#600 = FACE_OUTER_BOUND ( 'NONE', #35185, .T. ) ;
#601 = LOCAL_TIME ( 14, 3, 50.00000000000000000, #66886 ) ;
#602 = EDGE_CURVE ( 'NONE', #7234, #43153, #44295, .T. ) ;
#604 = ORIENTED_EDGE ( 'NONE', *, *, #38454, .F. ) ;
#603 = LINE ( 'NONE', #26514, #26515 ) ;
#605 = EDGE_LOOP ( 'NONE', ( #30543, #3271, #59823, #63858 ) ) ;
#606 = VERTEX_POINT ( 'NONE', #17311 ) ;
#607 = VERTEX_POINT ( 'NONE', #53548 ) ;
#608 = DIRECTION ( 'NONE',  ( 0.0000000000000000000, 0.0000000000000000000, -1.000000000000000000 ) ) ;
#609 = CIRCLE ( 'NONE', #36178, 0.6999999999999996200 ) ;
#610 = DIRECTION ( 'NONE',  ( 1.000000000000000000, 0.0000000000000000000, 0.0000000000000000000 ) ) ;
#611 = ORIENTED_EDGE ( 'NONE', *, *, #58257, .F. ) ;
#612 = DIRECTION ( 'NONE',  ( -1.000000000000000000, 0.0000000000000000000, 0.0000000000000000000 ) ) ;
#613 = EDGE_CURVE ( 'NONE', #55953, #32009, #16755, .T. ) ;
#614 = ORIENTED_EDGE ( 'NONE', *, *, #24603, .T. ) ;
#615 = FACE_OUTER_BOUND ( 'NONE', #46249, .T. ) ;
#616 =( NAMED_UNIT ( * ) PLANE_ANGLE_UNIT ( ) SI_UNIT ( $, .RADIAN. ) );
#617 = ORIENTED_EDGE ( 'NONE', *, *, #43538, .F. ) ;
#618 = CARTESIAN_POINT ( 'NONE',  ( -7.579974544262920900, -1.859640584825266600, 1.499999999999999800 ) ) ;
#619 = CARTESIAN_POINT ( 'NONE',  ( 1.999999999999999100, 1.999999999999999600, 0.0000000000000000000 ) ) ;
#620 = ORIENTED_EDGE ( 'NONE', *, *, #1027, .F. ) ;
#621 = ADVANCED_FACE ( 'NONE', ( #24881 ), #5347, .F. ) ;
#622 = CARTESIAN_POINT ( 'NONE',  ( -9.897500250429036600, -1.048454266811498400, 1.525000000000000100 ) ) ;
#623 = EDGE_CURVE ( 'NONE', #12393, #44683, #58079, .T. ) ;
#624 = EDGE_LOOP ( 'NONE', ( #39829, #21140, #29986, #17487 ) ) ;
#625 = LINE ( 'NONE', #25513, #21672 ) ;
#626 = FACE_OUTER_BOUND ( 'NONE', #19328, .T. ) ;
#627 = PRODUCT_DEFINITION_FORMATION_WITH_SPECIFIED_SOURCE ( 'TUTTO', '', #64584, .NOT_KNOWN. ) ;
#628 = DIRECTION ( 'NONE',  ( 1.000000000000000000, 0.0000000000000000000, -1.301042606982605100E-016 ) ) ;
#629 = CIRCLE ( 'NONE', #6211, 2.750000000000002700 ) ;
#630 = PERSON_AND_ORGANIZATION ( #34945, #63319 ) ;
#631 = LINE ( 'NONE', #35813, #52494 ) ;
#632 = CC_DESIGN_APPROVAL ( #56577, ( #32291 ) ) ;
#633 = ORIENTED_EDGE ( 'NONE', *, *, #28905, .F. ) ;
#634 = VERTEX_POINT ( 'NONE', #44230 ) ;
#635 = EDGE_LOOP ( 'NONE', ( #54011, #15213, #36724, #59863, #36177 ) ) ;
#636 = LINE ( 'NONE', #27187, #12016 ) ;
#637 = EDGE_LOOP ( 'NONE', ( #13429, #22211, #46932, #12584 ) ) ;
#638 = FACE_OUTER_BOUND ( 'NONE', #60455, .T. ) ;
#639 = CARTESIAN_POINT ( 'NONE',  ( -6.635000000000001600, 0.1905286216097243400, 6.200000000000002800 ) ) ;
#640 = VERTEX_POINT ( 'NONE', #18188 ) ;
#641 = CARTESIAN_POINT ( 'NONE',  ( 56.00000000000000000, 24.00000000000000000, 3.000000000000000000 ) ) ;
#642 = AXIS2_PLACEMENT_3D ( 'NONE', #52560, #22202, #47807 ) ;
#643 = PLANE ( 'NONE',  #29342 ) ;
#644 = AXIS2_PLACEMENT_3D ( 'NONE', #41545, #20715, #52411 ) ;
#645 = APPROVAL_PERSON_ORGANIZATION ( #54137, #14911, #21717 ) ;
#646 = FACE_BOUND ( 'NONE', #55458, .T. ) ;
#647 = DIRECTION ( 'NONE',  ( -0.0000000000000000000, -0.0000000000000000000, 1.000000000000000000 ) ) ;
#648 = DIRECTION ( 'NONE',  ( -4.130293990420953600E-016, -1.000000000000000000, -0.0000000000000000000 ) ) ;
#649 = ORIENTED_EDGE ( 'NONE', *, *, #49889, .T. ) ;
#650 = DIRECTION ( 'NONE',  ( 0.0000000000000000000, -0.0000000000000000000, 1.000000000000000000 ) ) ;
#651 = CARTESIAN_POINT ( 'NONE',  ( -15.30000000000000400, 3.774999999999988400, 2.500000000000000000 ) ) ;
#652 = FACE_OUTER_BOUND ( 'NONE', #8053, .T. ) ;
#654 = ORIENTED_EDGE ( 'NONE', *, *, #18350, .T. ) ;
#653 = AXIS2_PLACEMENT_3D ( 'NONE', #37556, #28722, #54762 ) ;
#655 = ORIENTED_EDGE ( 'NONE', *, *, #58929, .F. ) ;
#656 = EDGE_LOOP ( 'NONE', ( #29171, #8998, #55442, #22393 ) ) ;
#657 = APPROVAL_STATUS ( 'not_yet_approved' ) ;
#658 = DIRECTION ( 'NONE',  ( -0.0000000000000000000, -0.0000000000000000000, 1.000000000000000000 ) ) ;
#659 = CYLINDRICAL_SURFACE ( 'NONE', #44673, 0.7499999999999833500 ) ;
#660 = DIRECTION ( 'NONE',  ( -1.000000000000000000, -0.0000000000000000000, -0.0000000000000000000 ) ) ;
#662 = VERTEX_POINT ( 'NONE', #23660 ) ;
#661 = VECTOR ( 'NONE', #59152, 1000.000000000000000 ) ;
#663 = VERTEX_POINT ( 'NONE', #28623 ) ;
#664 = CARTESIAN_POINT ( 'NONE',  ( 0.08999999999999999700, 0.9999999999999956700, -0.1000000000000000100 ) ) ;
#665 = CARTESIAN_POINT ( 'NONE',  ( 0.2899999999999968700, -6.275000000000001200, 4.600000000000000500 ) ) ;
#666 = AXIS2_PLACEMENT_3D ( 'NONE', #13360, #2931, #39395 ) ;
#667 = ORIENTED_EDGE ( 'NONE', *, *, #45906, .F. ) ;
#668 = DIRECTION ( 'NONE',  ( -0.0000000000000000000, 1.000000000000000000, -0.0000000000000000000 ) ) ;
#669 = EDGE_LOOP ( 'NONE', ( #48187, #66854, #44586, #49963 ) ) ;
#670 =( REPRESENTATION_RELATIONSHIP ('NONE','NONE', #58768, #32537 ) REPRESENTATION_RELATIONSHIP_WITH_TRANSFORMATION ( #8384 )SHAPE_REPRESENTATION_RELATIONSHIP( ) );
#671 = DIRECTION ( 'NONE',  ( 0.0000000000000000000, 0.0000000000000000000, 1.000000000000000000 ) ) ;
#672 = FACE_BOUND ( 'NONE', #50211, .T. ) ;
#674 = ORIENTED_EDGE ( 'NONE', *, *, #31258, .F. ) ;
#673 = CARTESIAN_POINT ( 'NONE',  ( 207.4000000000000100, 50.89999999999999900, 2.999999999999949800 ) ) ;
#675 = EDGE_CURVE ( 'NONE', #20987, #49163, #46695, .T. ) ;
#676 = DIRECTION ( 'NONE',  ( 0.0000000000000000000, -1.000000000000000000, 0.0000000000000000000 ) ) ;
#677 = EDGE_CURVE ( 'NONE', #60749, #26220, #47015, .T. ) ;
#678 = DIRECTION ( 'NONE',  ( -0.1805286216097208600, -0.9835697315288297600, 0.0000000000000000000 ) ) ;
#679 = DIRECTION ( 'NONE',  ( 1.000000000000000000, -3.309856213911768500E-018, 0.0000000000000000000 ) ) ;
#680 = ORIENTED_EDGE ( 'NONE', *, *, #36467, .F. ) ;
#681 = EDGE_CURVE ( 'NONE', #28199, #61943, #43463, .T. ) ;
#682 = ORIENTED_EDGE ( 'NONE', *, *, #44802, .F. ) ;
#683 = CARTESIAN_POINT ( 'NONE',  ( -4.150000000000049200, -0.3326404065718707700, -16.13473742988498900 ) ) ;
#684 = EDGE_CURVE ( 'NONE', #31433, #42713, #55627, .T. ) ;
#685 = DIRECTION ( 'NONE',  ( 0.0000000000000000000, -1.000000000000000000, 0.0000000000000000000 ) ) ;
#686 = CARTESIAN_POINT ( 'NONE',  ( 14.17175660057939300, 1.214773038077438000, -0.1000000000000000100 ) ) ;
#687 = CARTESIAN_POINT ( 'NONE',  ( 54.57599527862747400, 8.776017051046071800, -1.750000000000000000 ) ) ;
#688 = VECTOR ( 'NONE', #20088, 1000.000000000000000 ) ;
#689 = AXIS2_PLACEMENT_3D ( 'NONE', #54075, #48424, #53858 ) ;
#690 = CARTESIAN_POINT ( 'NONE',  ( -1.387778780781445700E-014, 60.00000000000000000, 0.0000000000000000000 ) ) ;
#691 = EDGE_CURVE ( 'NONE', #19486, #30112, #21559, .T. ) ;
#692 = VECTOR ( 'NONE', #61524, 1000.000000000000000 ) ;
#693 = CALENDAR_DATE ( 2019, 29, 7 ) ;
#694 = DIRECTION ( 'NONE',  ( -0.0000000000000000000, 1.000000000000000000, -0.0000000000000000000 ) ) ;
#695 = ORIENTED_EDGE ( 'NONE', *, *, #66919, .F. ) ;
#696 = EDGE_CURVE ( 'NONE', #10749, #50632, #42889, .T. ) ;
#697 = CARTESIAN_POINT ( 'NONE',  ( 15.35175660057934400, -31.41000000000000000, -0.1000000000000000100 ) ) ;
#698 = PLANE ( 'NONE',  #66500 ) ;
#699 = ORIENTED_EDGE ( 'NONE', *, *, #32844, .F. ) ;
#700 = CARTESIAN_POINT ( 'NONE',  ( 23.90999999999999300, 0.0000000000000000000, -0.1000000000000000100 ) ) ;
#701 = LINE ( 'NONE', #5870, #63055 ) ;
#702 = CARTESIAN_POINT ( 'NONE',  ( -2.349999999999999600, -0.1499999999999999700, -12.25000000000000000 ) ) ;
#704 = CARTESIAN_POINT ( 'NONE',  ( 0.0000000000000000000, -19.03477303807744300, 0.0000000000000000000 ) ) ;
#703 = CARTESIAN_POINT ( 'NONE',  ( -7.909466178875249800, -1.694430024814228100, 1.525000000000000100 ) ) ;
#705 = VECTOR ( 'NONE', #41935, 1000.000000000000000 ) ;
#706 = ORIENTED_EDGE ( 'NONE', *, *, #44827, .T. ) ;
#707 = EDGE_CURVE ( 'NONE', #5861, #29543, #63696, .T. ) ;
#708 = DIRECTION ( 'NONE',  ( -0.0000000000000000000, -0.0000000000000000000, 1.000000000000000000 ) ) ;
#709 = DIRECTION ( 'NONE',  ( -1.000000000000000000, -3.469446951953616700E-016, 0.0000000000000000000 ) ) ;
#710 = CARTESIAN_POINT ( 'NONE',  ( 15.19005524519136700, -3.725000000000021400, 3.500000000000006700 ) ) ;
#711 = CARTESIAN_POINT ( 'NONE',  ( 52.31364608181765200, -4.746376811587397900, 24.25000000000000000 ) ) ;
#712 = DIRECTION ( 'NONE',  ( -0.0000000000000000000, -0.0000000000000000000, 1.000000000000000000 ) ) ;
#713 = ADVANCED_FACE ( 'NONE', ( #8610 ), #7763, .F. ) ;
#714 = CIRCLE ( 'NONE', #63211, 0.5000000000000004400 ) ;
#715 = CARTESIAN_POINT ( 'NONE',  ( 5.000000000000000000, 5.579034920647369400E-016, 0.0000000000000000000 ) ) ;
#716 = VERTEX_POINT ( 'NONE', #38798 ) ;
#717 = FACE_OUTER_BOUND ( 'NONE', #56514, .T. ) ;
#718 = DIRECTION ( 'NONE',  ( 0.0000000000000000000, -1.000000000000000000, 0.0000000000000000000 ) ) ;
#719 = ORIENTED_EDGE ( 'NONE', *, *, #24500, .T. ) ;
#720 = ORIENTED_EDGE ( 'NONE', *, *, #56742, .F. ) ;
#721 = CIRCLE ( 'NONE', #12446, 1.200000000000006600 ) ;
#722 = DIRECTION ( 'NONE',  ( 1.000000000000000000, 0.0000000000000000000, 0.0000000000000000000 ) ) ;
#723 = CARTESIAN_POINT ( 'NONE',  ( -27.42400472137252600, 14.77601705104606600, 1.750000000000000000 ) ) ;
#724 = DIRECTION ( 'NONE',  ( -0.0000000000000000000, -0.0000000000000000000, -1.000000000000000000 ) ) ;
#726 = ORIENTED_EDGE ( 'NONE', *, *, #40761, .T. ) ;
#725 = VECTOR ( 'NONE', #27182, 1000.000000000000000 ) ;
#727 = DIRECTION ( 'NONE',  ( 0.0000000000000000000, 1.000000000000000000, -0.0000000000000000000 ) ) ;
#728 = DIRECTION ( 'NONE',  ( 0.0000000000000000000, -1.000000000000000000, 0.0000000000000000000 ) ) ;
#729 = ORIENTED_EDGE ( 'NONE', *, *, #61552, .F. ) ;
#730 = DIRECTION ( 'NONE',  ( 0.0000000000000000000, -1.000000000000000000, 0.0000000000000000000 ) ) ;
#731 = ADVANCED_FACE ( 'NONE', ( #11020 ), #12654, .F. ) ;
#732 = CARTESIAN_POINT ( 'NONE',  ( -7.486597652202758200, -1.184395032051282200, 1.525000000000000100 ) ) ;
#733 = ORIENTED_EDGE ( 'NONE', *, *, #1418, .T. ) ;
#734 = ORIENTED_EDGE ( 'NONE', *, *, #47222, .T. ) ;
#735 = CARTESIAN_POINT ( 'NONE',  ( 134.0000000000000000, 79.49999999999998600, 6.000000000000000000 ) ) ;
#736 = VECTOR ( 'NONE', #23037, 1000.000000000000000 ) ;
#737 = CARTESIAN_POINT ( 'NONE',  ( -58.85262843526577100, 7.184840447687010500, 240.3999999999998600 ) ) ;
#738 = VERTEX_POINT ( 'NONE', #19079 ) ;
#739 = ADVANCED_FACE ( 'NONE', ( #48342 ), #37804, .T. ) ;
#740 = AXIS2_PLACEMENT_3D ( 'NONE', #23356, #18111, #59999 ) ;
#741 = PERSON_AND_ORGANIZATION ( #19831, #33182 ) ;
#742 = LINE ( 'NONE', #56900, #46937 ) ;
#743 = VECTOR ( 'NONE', #60750, 1000.000000000000000 ) ;
#744 = ORIENTED_EDGE ( 'NONE', *, *, #8313, .F. ) ;
#745 =( GEOMETRIC_REPRESENTATION_CONTEXT ( 3 ) GLOBAL_UNCERTAINTY_ASSIGNED_CONTEXT ( ( #15424 ) ) GLOBAL_UNIT_ASSIGNED_CONTEXT ( ( #11251, #5558, #1292 ) ) REPRESENTATION_CONTEXT ( 'NONE', 'WORKASPACE' ) );
#746 = PERSON_AND_ORGANIZATION_ROLE ( 'classification_officer' ) ;
#747 = ORIENTED_EDGE ( 'NONE', *, *, #22855, .T. ) ;
#748 = AXIS2_PLACEMENT_3D ( 'NONE', #3322, #16880, #62593 ) ;
#749 = CC_DESIGN_APPROVAL ( #25071, ( #6783 ) ) ;
#750 = FACE_OUTER_BOUND ( 'NONE', #14588, .T. ) ;
#751 = VERTEX_POINT ( 'NONE', #45096 ) ;
#752 = LINE ( 'NONE', #6528, #35564 ) ;
#753 = DIRECTION ( 'NONE',  ( 0.0000000000000000000, -0.7071067811865469100, 0.7071067811865482400 ) ) ;
#754 = DIRECTION ( 'NONE',  ( 0.0000000000000000000, 0.0000000000000000000, -1.000000000000000000 ) ) ;
#755 = FACE_OUTER_BOUND ( 'NONE', #43548, .T. ) ;
#756 = APPROVAL_DATE_TIME ( #11280, #52226 ) ;
#757 = CARTESIAN_POINT ( 'NONE',  ( -7.501141362657426400, -1.918931112893038400, 1.500000000000000000 ) ) ;
#758 = ORIENTED_EDGE ( 'NONE', *, *, #57528, .T. ) ;
#759 = ADVANCED_FACE ( 'NONE', ( #11877 ), #50563, .F. ) ;
#760 = AXIS2_PLACEMENT_3D ( 'NONE', #61938, #45656, #41377 ) ;
#761 = DIRECTION ( 'NONE',  ( 0.0000000000000000000, 1.000000000000000000, 0.0000000000000000000 ) ) ;
#762 = FACE_BOUND ( 'NONE', #17329, .T. ) ;
#763 = DIRECTION ( 'NONE',  ( -0.0000000000000000000, 0.0000000000000000000, -1.000000000000000000 ) ) ;
#764 = DIRECTION ( 'NONE',  ( 0.0000000000000000000, -0.2425356250363330000, -0.9701425001453319900 ) ) ;
#765 = DIRECTION ( 'NONE',  ( 1.000000000000000000, 0.0000000000000000000, 0.0000000000000000000 ) ) ;
#766 = CARTESIAN_POINT ( 'NONE',  ( 22.19999999999999900, -12.69999999999999900, 3.000000000000000000 ) ) ;
#767 = CIRCLE ( 'NONE', #49699, 0.6350000000000010100 ) ;
#768 = ORIENTED_EDGE ( 'NONE', *, *, #9497, .F. ) ;
#769 = CARTESIAN_POINT ( 'NONE',  ( -7.403835634835010300, -0.1913671837771393500, 1.525000000000000600 ) ) ;
#770 = DIRECTION ( 'NONE',  ( -1.000000000000000000, -1.363240452634032700E-016, -0.0000000000000000000 ) ) ;
#771 = DIRECTION ( 'NONE',  ( 1.000000000000000000, 0.0000000000000000000, 0.0000000000000000000 ) ) ;
#772 = CARTESIAN_POINT ( 'NONE',  ( 2.709585573985401000E-015, -11.71477303807740400, -0.1000000000000000100 ) ) ;
#773 = VECTOR ( 'NONE', #43943, 1000.000000000000000 ) ;
#774 = ORIENTED_EDGE ( 'NONE', *, *, #31536, .F. ) ;
#775 = ORIENTED_EDGE ( 'NONE', *, *, #15404, .F. ) ;
#776 = DIRECTION ( 'NONE',  ( 0.0000000000000000000, 0.0000000000000000000, 1.000000000000000000 ) ) ;
#777 = DIRECTION ( 'NONE',  ( 0.0000000000000000000, 0.0000000000000000000, 1.000000000000000000 ) ) ;
#778 = EDGE_CURVE ( 'NONE', #35897, #8027, #66037, .T. ) ;
#779 = ORIENTED_EDGE ( 'NONE', *, *, #40761, .F. ) ;
#780 = ORIENTED_EDGE ( 'NONE', *, *, #50820, .T. ) ;
#781 = FACE_OUTER_BOUND ( 'NONE', #51697, .T. ) ;
#782 = CARTESIAN_POINT ( 'NONE',  ( -7.396854062459167900, -1.168669871794872000, 1.500000000000000000 ) ) ;
#783 = DIRECTION ( 'NONE',  ( -0.7071067811865486800, 0.7071067811865464600, 0.0000000000000000000 ) ) ;
#784 = CARTESIAN_POINT ( 'NONE',  ( -8.374999999999998200, 4.000000000000000900, -0.2500000000000000000 ) ) ;
#785 = DIRECTION ( 'NONE',  ( -0.0000000000000000000, -1.000000000000000000, -0.0000000000000000000 ) ) ;
#786 = EDGE_CURVE ( 'NONE', #29885, #25550, #26421, .T. ) ;
#787 = EDGE_CURVE ( 'NONE', #46294, #12186, #499, .T. ) ;
#789 = ORIENTED_EDGE ( 'NONE', *, *, #32132, .F. ) ;
#788 = LINE ( 'NONE', #42890, #51874 ) ;
#790 = PLANE ( 'NONE',  #55417 ) ;
#791 = EDGE_LOOP ( 'NONE', ( #1074, #14007, #65200, #11193, #12594, #41578, #44079, #41920, #38477, #30542, #35321, #12812 ) ) ;
#792 = CARTESIAN_POINT ( 'NONE',  ( 65.15000000000000600, 7.400000000000000400, 0.0000000000000000000 ) ) ;
#793 = EDGE_CURVE ( 'NONE', #57873, #31814, #39414, .T. ) ;
#794 = CARTESIAN_POINT ( 'NONE',  ( 61.64999999999999900, 15.15000000000000000, 6.000000000000000000 ) ) ;
#795 = EDGE_LOOP ( 'NONE', ( #65984, #47154, #6836, #64299, #58897, #5298, #55435, #47237 ) ) ;
#796 = ORIENTED_EDGE ( 'NONE', *, *, #66000, .F. ) ;
#797 = DIRECTION ( 'NONE',  ( 0.0000000000000000000, 0.0000000000000000000, 1.000000000000000000 ) ) ;
#798 = CARTESIAN_POINT ( 'NONE',  ( 23.81372676702348200, 10.86016949152541300, 0.0000000000000000000 ) ) ;
#799 = CARTESIAN_POINT ( 'NONE',  ( -13.99005524519136900, -6.275000000000001200, 4.999999999999999100 ) ) ;
#800 = CARTESIAN_POINT ( 'NONE',  ( -1.990469549841166900, -0.4858277649115636000, -16.74748686324376100 ) ) ;
#801 = LINE ( 'NONE', #16922, #55909 ) ;
#802 = DIRECTION ( 'NONE',  ( -1.000000000000000000, 0.0000000000000000000, 0.0000000000000000000 ) ) ;
#803 = EDGE_CURVE ( 'NONE', #14687, #50740, #17520, .T. ) ;
#804 = EDGE_CURVE ( 'NONE', #51159, #4423, #6116, .T. ) ;
#805 = PERSON_AND_ORGANIZATION_ROLE ( 'classification_officer' ) ;
#806 = CARTESIAN_POINT ( 'NONE',  ( 39.99999999999998600, 36.00000000000000000, 3.000000000000000000 ) ) ;
#807 = ORIENTED_EDGE ( 'NONE', *, *, #47229, .T. ) ;
#808 = DIRECTION ( 'NONE',  ( 0.0000000000000000000, 0.0000000000000000000, 1.000000000000000000 ) ) ;
#809 = EDGE_LOOP ( 'NONE', ( #39398, #27181, #36560, #11550 ) ) ;
#810 = EDGE_CURVE ( 'NONE', #46055, #55347, #62845, .T. ) ;
#811 = EDGE_CURVE ( 'NONE', #15836, #23474, #50730, .T. ) ;
#812 = CARTESIAN_POINT ( 'NONE',  ( -9.807769120974514400, -1.044015283575285400, 1.500000000000000000 ) ) ;
#813 = CARTESIAN_POINT ( 'NONE',  ( 4.889999999999999700, -9.205000000000016100, 8.199999999999999300 ) ) ;
#814 = CYLINDRICAL_SURFACE ( 'NONE', #25769, 1.750000000000001100 ) ;
#815 = VECTOR ( 'NONE', #10780, 1000.000000000000000 ) ;
#816 = ORIENTED_EDGE ( 'NONE', *, *, #9709, .T. ) ;
#817 = DIRECTION ( 'NONE',  ( 1.000000000000000000, 0.0000000000000000000, 0.0000000000000000000 ) ) ;
#818 = DIRECTION ( 'NONE',  ( 0.0000000000000000000, -0.0000000000000000000, -1.000000000000000000 ) ) ;
#819 = DIRECTION ( 'NONE',  ( 0.0000000000000000000, 1.000000000000000000, 0.0000000000000000000 ) ) ;
#820 = CARTESIAN_POINT ( 'NONE',  ( 2.000000000000001800, -2.000000000000008900, 2.000000000000001800 ) ) ;
#821 = ORIENTED_EDGE ( 'NONE', *, *, #3752, .F. ) ;
#822 = FACE_OUTER_BOUND ( 'NONE', #33219, .T. ) ;
#823 = ORIENTED_EDGE ( 'NONE', *, *, #44067, .T. ) ;
#824 = CARTESIAN_POINT ( 'NONE',  ( -9.787622763975122100, -0.8873756929771839900, 1.500000000000000400 ) ) ;
#825 = ADVANCED_FACE ( 'NONE', ( #34554 ), #45312, .T. ) ;
#826 = DIRECTION ( 'NONE',  ( 1.000000000000000000, 0.0000000000000000000, 0.0000000000000000000 ) ) ;
#828 = LINE ( 'NONE', #1654, #50271 ) ;
#827 = CARTESIAN_POINT ( 'NONE',  ( 0.6717566005793898000, 8.670475782495849500E-017, -0.1000000000000000100 ) ) ;
#829 = DATE_AND_TIME ( #45357, #5657 ) ;
#830 = EDGE_LOOP ( 'NONE', ( #50726, #21832, #36556, #67027 ) ) ;
#831 = AXIS2_PLACEMENT_3D ( 'NONE', #60610, #30293, #13983 ) ;
#832 = DIRECTION ( 'NONE',  ( 1.000000000000000000, 4.130293990420953600E-016, 1.734723475976807500E-015 ) ) ;
#833 = DIRECTION ( 'NONE',  ( 0.0000000000000000000, 1.000000000000000000, -0.0000000000000000000 ) ) ;
#834 = LINE ( 'NONE', #10319, #33264 ) ;
#835 = EDGE_LOOP ( 'NONE', ( #48528, #5693, #8283, #28488 ) ) ;
#836 = CARTESIAN_POINT ( 'NONE',  ( -14.23999999999999800, 0.0000000000000000000, -18.36999999999999700 ) ) ;
#837 =( LENGTH_UNIT ( ) NAMED_UNIT ( * ) SI_UNIT ( .MILLI., .METRE. ) );
#838 = APPROVAL ( #46403, 'NON SPECIFICATO' ) ;
#839 = ADVANCED_FACE ( 'NONE', ( #23204 ), #60945, .F. ) ;
#840 = LINE ( 'NONE', #39480, #66372 ) ;
#842 = ORIENTED_EDGE ( 'NONE', *, *, #47712, .F. ) ;
#841 = VECTOR ( 'NONE', #10431, 1000.000000000000000 ) ;
#843 = DIRECTION ( 'NONE',  ( 0.0000000000000000000, 0.0000000000000000000, 1.000000000000000000 ) ) ;
#844 = DIRECTION ( 'NONE',  ( 0.0000000000000000000, 0.0000000000000000000, 1.000000000000000000 ) ) ;
#845 = ORIENTED_EDGE ( 'NONE', *, *, #3451, .T. ) ;
#846 = ORIENTED_EDGE ( 'NONE', *, *, #19566, .F. ) ;
#847 = APPROVAL ( #39200, 'NON SPECIFICATO' ) ;
#848 = CARTESIAN_POINT ( 'NONE',  ( -4.351756600579372900, -5.714773038077408900, -0.1000000000000000100 ) ) ;
#849 = ORIENTED_EDGE ( 'NONE', *, *, #39171, .F. ) ;
#850 = ORIENTED_EDGE ( 'NONE', *, *, #32425, .F. ) ;
#851 = FACE_OUTER_BOUND ( 'NONE', #61014, .T. ) ;
#852 = AXIS2_PLACEMENT_3D ( 'NONE', #5894, #52346, #26092 ) ;
#853 = DIRECTION ( 'NONE',  ( 1.000000000000000000, 0.0000000000000000000, 0.0000000000000000000 ) ) ;
#855 = ORIENTED_EDGE ( 'NONE', *, *, #40175, .F. ) ;
#854 = VECTOR ( 'NONE', #38412, 1000.000000000000000 ) ;
#856 = ORIENTED_EDGE ( 'NONE', *, *, #60024, .T. ) ;
#857 = VECTOR ( 'NONE', #36698, 1000.000000000000000 ) ;
#858 = ORIENTED_EDGE ( 'NONE', *, *, #53290, .T. ) ;
#859 = CARTESIAN_POINT ( 'NONE',  ( 101.0399999999999800, 8.999999999999976900, 3.500000000000000000 ) ) ;
#860 = CIRCLE ( 'NONE', #15764, 0.3999999999999993000 ) ;
#861 = AXIS2_PLACEMENT_3D ( 'NONE', #13343, #33953, #59317 ) ;
#862 = CARTESIAN_POINT ( 'NONE',  ( 0.0000000000000000000, 0.0000000000000000000, 0.0000000000000000000 ) ) ;
#863 = ORIENTED_EDGE ( 'NONE', *, *, #16078, .T. ) ;
#864 = DIRECTION ( 'NONE',  ( 1.000000000000000000, 0.0000000000000000000, 0.0000000000000000000 ) ) ;
#865 = CONTEXT_DEPENDENT_SHAPE_REPRESENTATION ( #18447, #31900 ) ;
#866 = ORIENTED_EDGE ( 'NONE', *, *, #30452, .T. ) ;
#867 = VECTOR ( 'NONE', #30481, 1000.000000000000000 ) ;
#868 = CIRCLE ( 'NONE', #54039, 0.2400000000000031000 ) ;
#869 = AXIS2_PLACEMENT_3D ( 'NONE', #33267, #28282, #22867 ) ;
#870 = DIRECTION ( 'NONE',  ( 1.000000000000000000, 2.816109538923388500E-017, 0.0000000000000000000 ) ) ;
#871 = CARTESIAN_POINT ( 'NONE',  ( -10.99005524519137300, 2.824999999999999300, 5.400000000000000400 ) ) ;
#872 = CARTESIAN_POINT ( 'NONE',  ( -69.70854177124071800, -32.39247217095364600, 0.7500000000000007800 ) ) ;
#873 = EDGE_CURVE ( 'NONE', #19192, #31897, #58860, .T. ) ;
#874 = ADVANCED_FACE ( 'NONE', ( #36945 ), #24308, .T. ) ;
#875 = EDGE_LOOP ( 'NONE', ( #53142, #26557, #7781, #39001 ) ) ;
#876 = LINE ( 'NONE', #39209, #4084 ) ;
#877 = PERSON_AND_ORGANIZATION_ROLE ( 'creator' ) ;
#878 = ORIENTED_EDGE ( 'NONE', *, *, #48692, .F. ) ;
#879 = AXIS2_PLACEMENT_3D ( 'NONE', #17096, #2334, #53332 ) ;
#880 = EDGE_CURVE ( 'NONE', #59050, #14999, #45831, .T. ) ;
#881 = DIRECTION ( 'NONE',  ( 0.0000000000000000000, -0.9701425001453319900, 0.2425356250363330500 ) ) ;
#882 = EDGE_CURVE ( 'NONE', #52254, #19940, #41825, .T. ) ;
#883 = DIRECTION ( 'NONE',  ( 1.000000000000000000, 0.0000000000000000000, 0.0000000000000000000 ) ) ;
#884 = LOCAL_TIME ( 14, 3, 50.00000000000000000, #18688 ) ;
#885 = DIRECTION ( 'NONE',  ( 1.000000000000000000, 0.0000000000000000000, 0.0000000000000000000 ) ) ;
#886 = CARTESIAN_POINT ( 'NONE',  ( -7.747214639382244500, -0.4406049679487179500, 1.525000000000000100 ) ) ;
#887 = EDGE_LOOP ( 'NONE', ( #14671, #56208, #60463, #28815 ) ) ;
#888 = EDGE_CURVE ( 'NONE', #61986, #14082, #31315, .T. ) ;
#889 = AXIS2_PLACEMENT_3D ( 'NONE', #17422, #32391, #48676 ) ;
#890 = DIRECTION ( 'NONE',  ( -0.0000000000000000000, -0.0000000000000000000, 1.000000000000000000 ) ) ;
#891 = DIRECTION ( 'NONE',  ( 1.000000000000000000, -2.891205793294679400E-015, 0.0000000000000000000 ) ) ;
#892 = APPROVAL_ROLE ( '' ) ;
#893 = CARTESIAN_POINT ( 'NONE',  ( 15.39999999999999700, -4.225000000000021000, 2.500000000000000000 ) ) ;
#894 = DATE_TIME_ROLE ( 'classification_date' ) ;
#895 = EDGE_CURVE ( 'NONE', #53729, #19181, #10235, .T. ) ;
#896 = FACE_BOUND ( 'NONE', #26300, .T. ) ;
#897 = EDGE_CURVE ( 'NONE', #30688, #47746, #53997, .T. ) ;
#898 = LINE ( 'NONE', #32369, #29246 ) ;
#899 = ORIENTED_EDGE ( 'NONE', *, *, #6508, .T. ) ;
#900 = DIRECTION ( 'NONE',  ( -1.000000000000000000, 0.0000000000000000000, 0.0000000000000000000 ) ) ;
#901 = ADVANCED_FACE ( 'NONE', ( #35316 ), #60458, .F. ) ;
#902 = DIRECTION ( 'NONE',  ( 0.0000000000000000000, 0.0000000000000000000, 1.000000000000000000 ) ) ;
#903 = DIRECTION ( 'NONE',  ( 0.0000000000000000000, 0.0000000000000000000, -1.000000000000000000 ) ) ;
#904 = VECTOR ( 'NONE', #9428, 1000.000000000000000 ) ;
#906 = ORIENTED_EDGE ( 'NONE', *, *, #53184, .T. ) ;
#905 = VECTOR ( 'NONE', #6856, 1000.000000000000000 ) ;
#907 = COORDINATED_UNIVERSAL_TIME_OFFSET ( 1, 0, .AHEAD. ) ;
#908 = ORIENTED_EDGE ( 'NONE', *, *, #31748, .F. ) ;
#909 = ORIENTED_EDGE ( 'NONE', *, *, #56226, .F. ) ;
#910 = VERTEX_POINT ( 'NONE', #50781 ) ;
#911 = FACE_OUTER_BOUND ( 'NONE', #8303, .T. ) ;
#912 = VERTEX_POINT ( 'NONE', #19747 ) ;
#913 = CARTESIAN_POINT ( 'NONE',  ( -9.785417493220149900, -0.9848842398056867300, 1.525000000000000600 ) ) ;
#914 = LINE ( 'NONE', #51094, #11439 ) ;
#915 = DIRECTION ( 'NONE',  ( 1.000000000000000000, 0.0000000000000000000, 0.0000000000000000000 ) ) ;
#916 = FACE_OUTER_BOUND ( 'NONE', #8004, .T. ) ;
#917 = DIRECTION ( 'NONE',  ( -0.0000000000000000000, -0.0000000000000000000, 1.000000000000000000 ) ) ;
#918 = EDGE_CURVE ( 'NONE', #1461, #22676, #9397, .T. ) ;
#919 = LINE ( 'NONE', #21087, #17935 ) ;
#920 = EDGE_LOOP ( 'NONE', ( #4434, #28932, #4297, #22204 ) ) ;
#921 = LINE ( 'NONE', #4816, #51157 ) ;
#922 = CARTESIAN_POINT ( 'NONE',  ( -9.384809130410971500, -0.2948717948717948800, 1.500000000000000000 ) ) ;
#923 = ADVANCED_FACE ( 'NONE', ( #22412 ), #24052, .T. ) ;
#924 = VERTEX_POINT ( 'NONE', #51940 ) ;
#925 = CARTESIAN_POINT ( 'NONE',  ( 3.361841600953024000E-015, -14.53477303807744300, 0.0000000000000000000 ) ) ;
#926 = DIRECTION ( 'NONE',  ( -1.000000000000000000, 0.0000000000000000000, 0.0000000000000000000 ) ) ;
#927 = CARTESIAN_POINT ( 'NONE',  ( 0.8517566005793924000, 0.0000000000000000000, -0.1000000000000000100 ) ) ;
#928 = LINE ( 'NONE', #53315, #3379 ) ;
#929 = EDGE_CURVE ( 'NONE', #7574, #6222, #29707, .T. ) ;
#930 = CARTESIAN_POINT ( 'NONE',  ( 209.1500000000000100, 16.95999999999999700, 0.0000000000000000000 ) ) ;
#931 =( BOUNDED_CURVE ( )  B_SPLINE_CURVE ( 3, ( #2421, #59728, #38440, #59278 ),
 .UNSPECIFIED., .F., .F. ) 
 B_SPLINE_CURVE_WITH_KNOTS ( ( 4, 4 ),
 ( 0.0000000000000000000, 3.141592653589793100 ),
 .UNSPECIFIED. ) 
 CURVE ( )  GEOMETRIC_REPRESENTATION_ITEM ( )  RATIONAL_B_SPLINE_CURVE ( ( 1.000000000000000000, 0.3333333333333333700, 0.3333333333333333700, 1.000000000000000000 ) ) 
 REPRESENTATION_ITEM ( '' )  );
#932 = ORIENTED_EDGE ( 'NONE', *, *, #41385, .T. ) ;
#933 = ORIENTED_EDGE ( 'NONE', *, *, #21946, .F. ) ;
#934 = ADVANCED_FACE ( 'NONE', ( #47497 ), #32945, .F. ) ;
#935 = DIRECTION ( 'NONE',  ( -1.000000000000000000, -1.642730564371928900E-016, 0.0000000000000000000 ) ) ;
#936 = CARTESIAN_POINT ( 'NONE',  ( 0.09104168475664696500, 0.9999999999999956700, -3.000000000000000000 ) ) ;
#937 = LINE ( 'NONE', #15135, #31740 ) ;
#938 = VECTOR ( 'NONE', #58679, 1000.000000000000000 ) ;
#939 = PRODUCT_RELATED_PRODUCT_CATEGORY ( 'detail', '', ( #60530 ) ) ;
#940 = CARTESIAN_POINT ( 'NONE',  ( -7.891623831174098500, -0.1877727464877459700, 1.525000000000000800 ) ) ;
#941 = CARTESIAN_POINT ( 'NONE',  ( -7.722966178309770100, -1.452299306022890400, 1.500000000000000000 ) ) ;
#942 = CARTESIAN_POINT ( 'NONE',  ( -11.35175660057943100, -5.714773038077409800, -0.1000000000000000100 ) ) ;
#943 = PLANE ( 'NONE',  #9093 ) ;
#944 = APPROVAL ( #27155, 'UNKNOWN' ) ;
#945 = LINE ( 'NONE', #53961, #34089 ) ;
#946 = ORIENTED_EDGE ( 'NONE', *, *, #30296, .F. ) ;
#947 = AXIS2_PLACEMENT_3D ( 'NONE', #24742, #45079, #39906 ) ;
#948 = DATE_AND_TIME ( #14711, #45491 ) ;
#949 = EDGE_LOOP ( 'NONE', ( #18510, #30561 ) ) ;
#950 = CARTESIAN_POINT ( 'NONE',  ( 177.6999999999999900, 93.50000000000000000, 2.899999999999999900 ) ) ;
#951 = VERTEX_POINT ( 'NONE', #512 ) ;
#952 = AXIS2_PLACEMENT_3D ( 'NONE', #66672, #66881, #4261 ) ;
#953 = CARTESIAN_POINT ( 'NONE',  ( 7.899999999999990600, 4.775000000000002100, 9.000000000000000000 ) ) ;
#954 = CARTESIAN_POINT ( 'NONE',  ( -15.17175660057951200, -31.58999999999999300, 0.0000000000000000000 ) ) ;
#955 = ADVANCED_FACE ( 'NONE', ( #36163 ), #31770, .F. ) ;
#956 = AXIS2_PLACEMENT_3D ( 'NONE', #44190, #53959, #12943 ) ;
#957 = VERTEX_POINT ( 'NONE', #286 ) ;
#958 = DIRECTION ( 'NONE',  ( -1.000000000000000200, -6.431247257578187400E-035, 2.837899186480807900E-016 ) ) ;
#959 = CIRCLE ( 'NONE', #8703, 1.199999999999999500 ) ;
#960 = EDGE_LOOP ( 'NONE', ( #29335, #24825, #36118, #51399 ) ) ;
#961 = DIRECTION ( 'NONE',  ( 1.000000000000000000, 0.0000000000000000000, 0.0000000000000000000 ) ) ;
#962 = CARTESIAN_POINT ( 'NONE',  ( 0.0000000000000000000, 0.0000000000000000000, 0.0000000000000000000 ) ) ;
#963 = EDGE_LOOP ( 'NONE', ( #50357, #6422, #40497, #1045 ) ) ;
#964 = CIRCLE ( 'NONE', #53641, 2.749999999999999600 ) ;
#966 = ORIENTED_EDGE ( 'NONE', *, *, #64055, .T. ) ;
#965 = CIRCLE ( 'NONE', #17125, 1.199999999999999700 ) ;
#967 = SECURITY_CLASSIFICATION_LEVEL ( 'unclassified' ) ;
#968 = ORIENTED_EDGE ( 'NONE', *, *, #3659, .F. ) ;
#969 = ORIENTED_EDGE ( 'NONE', *, *, #2356, .F. ) ;
#970 = AXIS2_PLACEMENT_3D ( 'NONE', #9788, #20439, #56451 ) ;
#971 = ORIENTED_EDGE ( 'NONE', *, *, #35096, .F. ) ;
#972 = LINE ( 'NONE', #9227, #40676 ) ;
#973 = ORIENTED_EDGE ( 'NONE', *, *, #2755, .F. ) ;
#974 = VECTOR ( 'NONE', #826, 1000.000000000000000 ) ;
#975 = AXIS2_PLACEMENT_3D ( 'NONE', #63557, #32591, #1557 ) ;
#976 = FACE_OUTER_BOUND ( 'NONE', #22308, .T. ) ;
#977 = DIRECTION ( 'NONE',  ( 0.0000000000000000000, 0.0000000000000000000, 1.000000000000000000 ) ) ;
#978 = EDGE_CURVE ( 'NONE', #13679, #31684, #19147, .T. ) ;
#979 = CARTESIAN_POINT ( 'NONE',  ( -9.384809130410971500, -1.942307692307692300, 1.525000000000000100 ) ) ;
#980 = EDGE_CURVE ( 'NONE', #7499, #12814, #6976, .T. ) ;
#981 = DIRECTION ( 'NONE',  ( 0.0000000000000000000, -0.7071067811865469100, -0.7071067811865482400 ) ) ;
#982 = ORIENTED_EDGE ( 'NONE', *, *, #52762, .F. ) ;
#983 = EDGE_CURVE ( 'NONE', #21604, #56285, #33712, .T. ) ;
#984 = FACE_OUTER_BOUND ( 'NONE', #29738, .T. ) ;
#985 = CARTESIAN_POINT ( 'NONE',  ( -0.2399999999999999900, 2.939152317953647400E-017, 3.122502256758252200E-017 ) ) ;
#986 = DIRECTION ( 'NONE',  ( 0.0000000000000000000, 0.0000000000000000000, 1.000000000000000000 ) ) ;
#987 = ORIENTED_EDGE ( 'NONE', *, *, #64643, .T. ) ;
#988 = CARTESIAN_POINT ( 'NONE',  ( 5.799999999999997200, -0.3929122374614883500, -14.31427194063463300 ) ) ;
#989 = EDGE_CURVE ( 'NONE', #28845, #7134, #57225, .T. ) ;
#990 = DIRECTION ( 'NONE',  ( -0.0000000000000000000, 0.9701425001453319900, -0.2425356250363330500 ) ) ;
#991 = CARTESIAN_POINT ( 'NONE',  ( 158.9000000000000100, 8.999999999999994700, 4.500000000000000900 ) ) ;
#992 = CARTESIAN_POINT ( 'NONE',  ( 29.59000000000000000, -1.850000000000000100, 1.000000000000000000 ) ) ;
#993 = VERTEX_POINT ( 'NONE', #11145 ) ;
#994 = CALENDAR_DATE ( 2019, 29, 7 ) ;
#995 = ORIENTED_EDGE ( 'NONE', *, *, #3921, .F. ) ;
#996 = DIRECTION ( 'NONE',  ( -0.9860109471186288000, -0.1666805692401622000, 0.0000000000000000000 ) ) ;
#997 = EDGE_CURVE ( 'NONE', #54764, #35497, #3726, .T. ) ;
#998 = CARTESIAN_POINT ( 'NONE',  ( -5.435000000000002300, 2.170528621609724200, 6.200000000000002800 ) ) ;
#999 = LINE ( 'NONE', #52343, #39072 ) ;
#1000 = LINE ( 'NONE', #2338, #13933 ) ;
#1001 = CARTESIAN_POINT ( 'NONE',  ( 25.10000000000000100, -51.39999999999999900, 12.00000000000000200 ) ) ;
#1002 = CARTESIAN_POINT ( 'NONE',  ( 14.19999999999999800, -5.047700410575222600, 5.400000000000003900 ) ) ;
#1003 = CARTESIAN_POINT ( 'NONE',  ( -15.17071491582310600, 28.21477303807745000, -0.1000000000000000100 ) ) ;
#1004 = AXIS2_PLACEMENT_3D ( 'NONE', #17521, #14312, #19308 ) ;
#1005 = DIRECTION ( 'NONE',  ( 0.0000000000000000000, -0.0000000000000000000, 1.000000000000000000 ) ) ;
#1006 = DIRECTION ( 'NONE',  ( -1.000000000000000000, 0.0000000000000000000, 0.0000000000000000000 ) ) ;
#1008 = ORIENTED_EDGE ( 'NONE', *, *, #4511, .F. ) ;
#1007 = CARTESIAN_POINT ( 'NONE',  ( 28.39999999999999900, 6.000000000000003600, 3.000000000000000000 ) ) ;
#1009 = CARTESIAN_POINT ( 'NONE',  ( 3.056530269180728800E-015, -13.21477303807744300, 0.0000000000000000000 ) ) ;
#1010 = VECTOR ( 'NONE', #14528, 1000.000000000000000 ) ;
#1011 = DIRECTION ( 'NONE',  ( -1.000000000000000000, -1.704050565792540900E-016, -0.0000000000000000000 ) ) ;
#1012 = CARTESIAN_POINT ( 'NONE',  ( -7.407690717725298400, -1.280780633578419300, 1.500000000000000400 ) ) ;
#1013 = ORIENTED_EDGE ( 'NONE', *, *, #23739, .T. ) ;
#1014 = DIRECTION ( 'NONE',  ( -0.0000000000000000000, -0.0000000000000000000, 1.000000000000000000 ) ) ;
#1015 = EDGE_CURVE ( 'NONE', #25823, #65331, #16687, .T. ) ;
#1016 = APPROVAL_DATE_TIME ( #26941, #13934 ) ;
#1017 = DIRECTION ( 'NONE',  ( -0.6909727889856413000, 0.7228807680948529100, 0.0000000000000000000 ) ) ;
#1018 = DIRECTION ( 'NONE',  ( 1.704050565792540900E-016, -1.000000000000000000, 0.0000000000000000000 ) ) ;
#1019 = ORIENTED_EDGE ( 'NONE', *, *, #11481, .T. ) ;
#1020 = EDGE_LOOP ( 'NONE', ( #5811, #63600 ) ) ;
#1021 = CARTESIAN_POINT ( 'NONE',  ( -7.802885092767830600, -0.2139051998770620500, 1.525000000000000600 ) ) ;
#1022 = ORIENTED_EDGE ( 'NONE', *, *, #11101, .F. ) ;
#1023 = DIRECTION ( 'NONE',  ( -0.0000000000000000000, -0.0000000000000000000, -1.000000000000000000 ) ) ;
#1024 = DIRECTION ( 'NONE',  ( -0.0000000000000000000, -0.0000000000000000000, -1.000000000000000000 ) ) ;
#1025 = CARTESIAN_POINT ( 'NONE',  ( -8.599999999999992500, 3.774999999999988400, 9.000000000000000000 ) ) ;
#1026 = PLANE ( 'NONE',  #63934 ) ;
#1027 = EDGE_CURVE ( 'NONE', #66022, #38801, #60406, .T. ) ;
#1028 = MECHANICAL_CONTEXT ( 'NONE', #54381, 'mechanical' ) ;
#1029 = ORIENTED_EDGE ( 'NONE', *, *, #9025, .T. ) ;
#1030 = LINE ( 'NONE', #25736, #14015 ) ;
#1031 = FACE_OUTER_BOUND ( 'NONE', #4501, .T. ) ;
#1032 = DIRECTION ( 'NONE',  ( 0.0000000000000000000, 0.0000000000000000000, 1.000000000000000000 ) ) ;
#1033 = ORIENTED_EDGE ( 'NONE', *, *, #48139, .F. ) ;
#1034 = CARTESIAN_POINT ( 'NONE',  ( -0.8517566005794288100, -22.03477303807744300, -0.1000000000000000100 ) ) ;
#1035 = DIRECTION ( 'NONE',  ( -0.0000000000000000000, 0.0000000000000000000, 1.000000000000000000 ) ) ;
#1036 = DIRECTION ( 'NONE',  ( 1.000000000000000000, 0.0000000000000000000, 0.0000000000000000000 ) ) ;
#1037 = DIRECTION ( 'NONE',  ( 0.0000000000000000000, -1.000000000000000000, 0.0000000000000000000 ) ) ;
#1038 = CC_DESIGN_APPROVAL ( #18379, ( #7557 ) ) ;
#1039 = DIRECTION ( 'NONE',  ( 0.0000000000000000000, -1.000000000000000000, 0.0000000000000000000 ) ) ;
#1040 = EDGE_LOOP ( 'NONE', ( #34762, #43151, #58421, #63922 ) ) ;
#1041 = DIRECTION ( 'NONE',  ( 0.0000000000000000000, -0.0000000000000000000, 1.000000000000000000 ) ) ;
#1042 = ORIENTED_EDGE ( 'NONE', *, *, #61258, .T. ) ;
#1043 = CARTESIAN_POINT ( 'NONE',  ( -7.896854062459167900, -1.153846153846154200, 1.500000000000000000 ) ) ;
#1044 = ORIENTED_EDGE ( 'NONE', *, *, #3347, .F. ) ;
#1045 = ORIENTED_EDGE ( 'NONE', *, *, #40682, .T. ) ;
#1046 = CC_DESIGN_DATE_AND_TIME_ASSIGNMENT ( #45251, #66332, ( #65137 ) ) ;
#1047 = ORIENTED_EDGE ( 'NONE', *, *, #37386, .T. ) ;
#1048 = VECTOR ( 'NONE', #38190, 1000.000000000000000 ) ;
#1049 = EDGE_LOOP ( 'NONE', ( #48093, #11679, #54281, #25558 ) ) ;
#1050 = FACE_BOUND ( 'NONE', #6341, .T. ) ;
#1051 = CARTESIAN_POINT ( 'NONE',  ( -8.350714915823104400, 11.71477303807744400, 0.0000000000000000000 ) ) ;
#1052 = FACE_OUTER_BOUND ( 'NONE', #61391, .T. ) ;
#1053 = DIRECTION ( 'NONE',  ( -0.0000000000000000000, -0.0000000000000000000, 1.000000000000000000 ) ) ;
#1054 = AXIS2_PLACEMENT_3D ( 'NONE', #12527, #58735, #11862 ) ;
#1055 = DIRECTION ( 'NONE',  ( 1.000000000000000000, 0.0000000000000000000, 0.0000000000000000000 ) ) ;
#1056 = ORIENTED_EDGE ( 'NONE', *, *, #36278, .T. ) ;
#1057 = AXIS2_PLACEMENT_3D ( 'NONE', #12530, #7755, #17079 ) ;
#1058 = FACE_OUTER_BOUND ( 'NONE', #65394, .T. ) ;
#1059 = ADVANCED_FACE ( 'NONE', ( #15833 ), #58698, .F. ) ;
#1060 = VECTOR ( 'NONE', #6655, 1000.000000000000000 ) ;
#1061 = CARTESIAN_POINT ( 'NONE',  ( 60.70000000000000300, 6.000000000000008000, 3.000000000000000000 ) ) ;
#1062 = AXIS2_PLACEMENT_3D ( 'NONE', #19820, #56962, #40433 ) ;
#1063 = DIRECTION ( 'NONE',  ( -0.0000000000000000000, -0.0000000000000000000, 1.000000000000000000 ) ) ;
#1064 = ORIENTED_EDGE ( 'NONE', *, *, #64920, .T. ) ;
#1065 = DATE_AND_TIME ( #31874, #25439 ) ;
#1066 = VECTOR ( 'NONE', #12971, 1000.000000000000000 ) ;
#1067 =( LENGTH_UNIT ( ) NAMED_UNIT ( * ) SI_UNIT ( .MILLI., .METRE. ) );
#1068 = ADVANCED_FACE ( 'NONE', ( #38506 ), #33113, .F. ) ;
#1069 = AXIS2_PLACEMENT_3D ( 'NONE', #27141, #1110, #11725 ) ;
#1070 = PERSON_AND_ORGANIZATION ( #34945, #63319 ) ;
#1071 = DIRECTION ( 'NONE',  ( -0.9860622983434286200, 0.1663765121213779700, 0.0000000000000000000 ) ) ;
#1072 = CARTESIAN_POINT ( 'NONE',  ( 0.6717566005784677600, 11.53477303807744600, 0.0000000000000000000 ) ) ;
#1073 = DIRECTION ( 'NONE',  ( 0.0000000000000000000, -1.000000000000000000, 0.0000000000000000000 ) ) ;
#1074 = ORIENTED_EDGE ( 'NONE', *, *, #1707, .T. ) ;
#1075 = AXIS2_PLACEMENT_3D ( 'NONE', #31468, #5595, #5834 ) ;
#1076 = DIRECTION ( 'NONE',  ( 1.000000000000000000, 0.0000000000000000000, 0.0000000000000000000 ) ) ;
#1077 = CARTESIAN_POINT ( 'NONE',  ( -9.877472577473087200, -1.127116661387696200, 1.499999999999998900 ) ) ;
#1078 = FACE_OUTER_BOUND ( 'NONE', #55952, .T. ) ;
#1079 = EDGE_LOOP ( 'NONE', ( #44948, #45641 ) ) ;
#1080 = EDGE_CURVE ( 'NONE', #31002, #31868, #58795, .T. ) ;
#1081 = ADVANCED_FACE ( 'NONE', ( #54785 ), #27679, .T. ) ;
#1082 = EDGE_CURVE ( 'NONE', #36271, #31948, #32093, .T. ) ;
#1083 = DIRECTION ( 'NONE',  ( 0.0000000000000000000, -1.000000000000000000, 0.0000000000000000000 ) ) ;
#1084 = CARTESIAN_POINT ( 'NONE',  ( 46.39993436051140200, -0.8500000000000000900, 1.000000000000000000 ) ) ;
#1085 = APPROVAL_PERSON_ORGANIZATION ( #45620, #7865, #27822 ) ;
#1086 = VERTEX_POINT ( 'NONE', #42860 ) ;
#1087 = EDGE_CURVE ( 'NONE', #13733, #29632, #30479, .T. ) ;
#1088 = AXIS2_PLACEMENT_3D ( 'NONE', #62626, #6463, #37519 ) ;
#1089 = ORIENTED_EDGE ( 'NONE', *, *, #50190, .F. ) ;
#1090 = ORIENTED_EDGE ( 'NONE', *, *, #39968, .T. ) ;
#1091 = DIRECTION ( 'NONE',  ( 0.0000000000000000000, 1.000000000000000000, 0.0000000000000000000 ) ) ;
#1092 = ORIENTED_EDGE ( 'NONE', *, *, #9004, .F. ) ;
#1093 = CARTESIAN_POINT ( 'NONE',  ( 8.351756600579392400, 0.0000000000000000000, 0.0000000000000000000 ) ) ;
#1094 = EDGE_CURVE ( 'NONE', #64198, #2743, #53151, .T. ) ;
#1095 = EDGE_LOOP ( 'NONE', ( #48724, #35925, #1941, #2897 ) ) ;
#1096 = CIRCLE ( 'NONE', #17928, 0.2999999999999999300 ) ;
#1097 = VECTOR ( 'NONE', #6212, 1000.000000000000000 ) ;
#1098 = CARTESIAN_POINT ( 'NONE',  ( -11.79005524519137400, -4.225000000000015600, 2.299999999999999800 ) ) ;
#1099 = AXIS2_PLACEMENT_3D ( 'NONE', #60964, #15235, #4788 ) ;
#1100 = CARTESIAN_POINT ( 'NONE',  ( -7.800739315467640500, -1.782943776229257500, 1.525000000000000800 ) ) ;
#1102 = EDGE_LOOP ( 'NONE', ( #6865, #54348, #13446, #45092 ) ) ;
#1101 = DIRECTION ( 'NONE',  ( 0.0000000000000000000, 0.0000000000000000000, -1.000000000000000000 ) ) ;
#1103 = EDGE_CURVE ( 'NONE', #53845, #60629, #1294, .T. ) ;
#1104 = DIRECTION ( 'NONE',  ( 4.130293990420953600E-016, -1.000000000000000000, 7.761994443524901600E-032 ) ) ;
#1106 = ADVANCED_FACE ( 'NONE', ( #20716 ), #32219, .T. ) ;
#1105 = EDGE_LOOP ( 'NONE', ( #66805, #37059, #23726, #31117 ) ) ;
#1107 = EDGE_CURVE ( 'NONE', #545, #20577, #58021, .T. ) ;
#1108 = DIRECTION ( 'NONE',  ( 0.0000000000000000000, -1.000000000000000000, 0.0000000000000000000 ) ) ;
#1109 = ORIENTED_EDGE ( 'NONE', *, *, #32244, .F. ) ;
#1110 = DIRECTION ( 'NONE',  ( -0.0000000000000000000, -0.0000000000000000000, 1.000000000000000000 ) ) ;
#1111 = CARTESIAN_POINT ( 'NONE',  ( -9.884809130410971500, -0.8012820512820512100, 1.525000000000000100 ) ) ;
#1112 = DIRECTION ( 'NONE',  ( -0.0000000000000000000, 1.000000000000000000, 0.0000000000000000000 ) ) ;
#1113 = ORIENTED_EDGE ( 'NONE', *, *, #7600, .T. ) ;
#1114 = CIRCLE ( 'NONE', #16044, 1.250000000000001100 ) ;
#1115 = APPLICATION_PROTOCOL_DEFINITION ( 'international standard', 'config_control_design', 1994, #53414 ) ;
#1116 = FACE_BOUND ( 'NONE', #65758, .T. ) ;
#1117 = VECTOR ( 'NONE', #36901, 1000.000000000000000 ) ;
#1118 = CARTESIAN_POINT ( 'NONE',  ( 156.0499999999999300, 3.000000000000000000, 3.500000000000000000 ) ) ;
#1119 = EDGE_CURVE ( 'NONE', #57627, #39064, #40980, .T. ) ;
#1120 = CARTESIAN_POINT ( 'NONE',  ( 46.00000000000000000, -2.500000000000000000, 0.0000000000000000000 ) ) ;
#1121 = DIRECTION ( 'NONE',  ( -0.0000000000000000000, -0.0000000000000000000, -1.000000000000000000 ) ) ;
#1122 = ORIENTED_EDGE ( 'NONE', *, *, #19438, .F. ) ;
#1123 = CARTESIAN_POINT ( 'NONE',  ( -4.800000000000004300, -1.789471378390275600, 6.200000000000002800 ) ) ;
#1124 = LINE ( 'NONE', #54928, #3494 ) ;
#1125 = DIRECTION ( 'NONE',  ( -0.0000000000000000000, -0.0000000000000000000, 1.000000000000000000 ) ) ;
#1126 = DIRECTION ( 'NONE',  ( -1.000000000000000000, 0.0000000000000000000, 0.0000000000000000000 ) ) ;
#1127 = SECURITY_CLASSIFICATION_LEVEL ( 'unclassified' ) ;
#1128 = PLANE ( 'NONE',  #28447 ) ;
#1129 = FACE_OUTER_BOUND ( 'NONE', #13724, .T. ) ;
#1130 =( REPRESENTATION_RELATIONSHIP ('NONE','NONE', #32537, #55875 ) REPRESENTATION_RELATIONSHIP_WITH_TRANSFORMATION ( #21637 )SHAPE_REPRESENTATION_RELATIONSHIP( ) );
#1131 = VERTEX_POINT ( 'NONE', #37412 ) ;
#1132 = EDGE_CURVE ( 'NONE', #13576, #35218, #15050, .T. ) ;
#1133 = DIRECTION ( 'NONE',  ( -0.0000000000000000000, -0.0000000000000000000, 1.000000000000000000 ) ) ;
#1134 = CARTESIAN_POINT ( 'NONE',  ( 207.1919601084501900, 50.89999999999999900, 3.000000000000000000 ) ) ;
#1135 = ORIENTED_EDGE ( 'NONE', *, *, #1888, .F. ) ;
#1136 = CARTESIAN_POINT ( 'NONE',  ( -15.19005524519137000, -3.725000000000009000, 4.500000000000000000 ) ) ;
#1137 = COORDINATED_UNIVERSAL_TIME_OFFSET ( 1, 0, .AHEAD. ) ;
#1138 = CARTESIAN_POINT ( 'NONE',  ( 70.19997698229632000, 37.16251078954859100, 0.0000000000000000000 ) ) ;
#1139 = CYLINDRICAL_SURFACE ( 'NONE', #17902, 1.499999999999999600 ) ;
#1140 = ORIENTED_EDGE ( 'NONE', *, *, #25692, .T. ) ;
#1141 = APPROVAL_PERSON_ORGANIZATION ( #20562, #32003, #42185 ) ;
#1142 = EDGE_LOOP ( 'NONE', ( #46029, #42981, #26013, #14617 ) ) ;
#1143 = VECTOR ( 'NONE', #56506, 1000.000000000000000 ) ;
#1144 = CARTESIAN_POINT ( 'NONE',  ( -25.09999999999998700, -61.39999999999998400, 2.000000000000001800 ) ) ;
#1145 = CARTESIAN_POINT ( 'NONE',  ( -7.647154543228398700, -1.871794871794872000, 1.525000000000000100 ) ) ;
#1146 = ORIENTED_EDGE ( 'NONE', *, *, #58335, .F. ) ;
#1147 = AXIS2_PLACEMENT_3D ( 'NONE', #62128, #42454, #31383 ) ;
#1148 = DIRECTION ( 'NONE',  ( 0.0000000000000000000, 0.0000000000000000000, 1.000000000000000000 ) ) ;
#1149 = ORIENTED_EDGE ( 'NONE', *, *, #16550, .F. ) ;
#1150 = DIRECTION ( 'NONE',  ( -1.000000000000000000, 0.0000000000000000000, -3.717264591378876700E-015 ) ) ;
#1151 = ORIENTED_EDGE ( 'NONE', *, *, #51288, .T. ) ;
#1152 = AXIS2_PLACEMENT_3D ( 'NONE', #2984, #19287, #8868 ) ;
#1153 = ORIENTED_EDGE ( 'NONE', *, *, #14182, .T. ) ;
#1154 = DIRECTION ( 'NONE',  ( -1.000000000000000000, 0.0000000000000000000, 0.0000000000000000000 ) ) ;
#1155 = AXIS2_PLACEMENT_3D ( 'NONE', #12345, #12119, #22090 ) ;
#1156 = ORIENTED_EDGE ( 'NONE', *, *, #43233, .F. ) ;
#1157 = LINE ( 'NONE', #51401, #38379 ) ;
#1158 = CIRCLE ( 'NONE', #49551, 0.1500000000000216400 ) ;
#1159 = ADVANCED_FACE ( 'NONE', ( #46629 ), #17258, .F. ) ;
#1160 = ORIENTED_EDGE ( 'NONE', *, *, #40950, .F. ) ;
#1161 = CARTESIAN_POINT ( 'NONE',  ( -12.57064023002719100, -14.67623087681912400, 7.619768760085095000 ) ) ;
#1162 = DIRECTION ( 'NONE',  ( -1.000000000000000000, -0.0000000000000000000, -0.0000000000000000000 ) ) ;
#1163 = PLANE ( 'NONE',  #45470 ) ;
#1165 = ORIENTED_EDGE ( 'NONE', *, *, #1604, .F. ) ;
#1164 = PLANE ( 'NONE',  #63992 ) ;
#1166 = ORIENTED_EDGE ( 'NONE', *, *, #14662, .F. ) ;
#1167 = AXIS2_PLACEMENT_3D ( 'NONE', #36494, #36275, #26541 ) ;
#1169 = ORIENTED_EDGE ( 'NONE', *, *, #49614, .T. ) ;
#1168 = DIRECTION ( 'NONE',  ( -0.0000000000000000000, -0.0000000000000000000, -1.000000000000000000 ) ) ;
#1170 = CARTESIAN_POINT ( 'NONE',  ( 87.69999999999997400, 51.00000000000000000, 0.0000000000000000000 ) ) ;
#1171 = ORIENTED_EDGE ( 'NONE', *, *, #13272, .F. ) ;
#1172 = FACE_OUTER_BOUND ( 'NONE', #16079, .T. ) ;
#1173 = DIRECTION ( 'NONE',  ( 0.0000000000000000000, 0.0000000000000000000, 1.000000000000000000 ) ) ;
#1174 = CIRCLE ( 'NONE', #18713, 0.5000000000000004400 ) ;
#1175 = EDGE_CURVE ( 'NONE', #57388, #27143, #42614, .T. ) ;
#1176 = DIRECTION ( 'NONE',  ( -8.068545099034483400E-018, 1.000000000000000000, 8.618194309439486700E-033 ) ) ;
#1177 = VECTOR ( 'NONE', #19757, 1000.000000000000000 ) ;
#1178 = EDGE_CURVE ( 'NONE', #55922, #26532, #10170, .T. ) ;
#1179 = CARTESIAN_POINT ( 'NONE',  ( 6.171756600579392700, -4.214773038077442600, -0.1000000000000000100 ) ) ;
#1180 = ORIENTED_EDGE ( 'NONE', *, *, #24317, .F. ) ;
#1181 = ORIENTED_EDGE ( 'NONE', *, *, #58907, .F. ) ;
#1182 = DIRECTION ( 'NONE',  ( 0.0000000000000000000, 0.0000000000000000000, -1.000000000000000000 ) ) ;
#1183 = ADVANCED_FACE ( 'NONE', ( #6919 ), #4498, .F. ) ;
#1184 = FACE_OUTER_BOUND ( 'NONE', #37086, .T. ) ;
#1185 = CARTESIAN_POINT ( 'NONE',  ( 0.2899999999999994800, -9.455000000000001800, 7.799999999999999800 ) ) ;
#1186 = LINE ( 'NONE', #4873, #21393 ) ;
#1187 = EDGE_CURVE ( 'NONE', #58190, #5032, #18307, .T. ) ;
#1188 = EDGE_LOOP ( 'NONE', ( #10755, #38507, #33565, #64765 ) ) ;
#1189 = DIRECTION ( 'NONE',  ( 1.000000000000000000, -1.767147608333451800E-018, -6.776827310581127300E-018 ) ) ;
#1190 = AXIS2_PLACEMENT_3D ( 'NONE', #39582, #60617, #18968 ) ;
#1191 = ORIENTED_EDGE ( 'NONE', *, *, #55946, .F. ) ;
#1192 = EDGE_CURVE ( 'NONE', #63155, #24694, #26360, .T. ) ;
#1193 = VECTOR ( 'NONE', #24554, 1000.000000000000000 ) ;
#1194 = APPROVAL_PERSON_ORGANIZATION ( #66703, #33879, #14494 ) ;
#1195 = DIRECTION ( 'NONE',  ( 0.0000000000000000000, 0.0000000000000000000, 1.000000000000000000 ) ) ;
#1196 = EDGE_CURVE ( 'NONE', #63146, #37318, #39354, .T. ) ;
#1197 = LINE ( 'NONE', #55192, #30380 ) ;
#1198 = ORIENTED_EDGE ( 'NONE', *, *, #33517, .F. ) ;
#1199 = CARTESIAN_POINT ( 'NONE',  ( -7.798425423286047000, -1.618226773056177500, 1.500000000000000200 ) ) ;
#1200 = EDGE_CURVE ( 'NONE', #66965, #58855, #56389, .T. ) ;
#1201 = COORDINATED_UNIVERSAL_TIME_OFFSET ( 1, 0, .AHEAD. ) ;
#1202 = APPLICATION_PROTOCOL_DEFINITION ( 'international standard', 'config_control_design', 1994, #3609 ) ;
#1203 = EDGE_CURVE ( 'NONE', #27899, #22938, #28854, .T. ) ;
#1204 = LINE ( 'NONE', #15377, #34396 ) ;
#1205 = CARTESIAN_POINT ( 'NONE',  ( -7.896854062459167900, -0.9487179487179487900, 1.525000000000000100 ) ) ;
#1206 = EDGE_CURVE ( 'NONE', #20763, #24468, #27220, .T. ) ;
#1207 = PLANE ( 'NONE',  #17948 ) ;
#1208 = EDGE_CURVE ( 'NONE', #2783, #32189, #432, .T. ) ;
#1209 = ORIENTED_EDGE ( 'NONE', *, *, #18431, .T. ) ;
#1210 = DIRECTION ( 'NONE',  ( -0.0000000000000000000, -0.0000000000000000000, -1.000000000000000000 ) ) ;
#1211 = ORIENTED_EDGE ( 'NONE', *, *, #28978, .F. ) ;
#1212 = ORIENTED_EDGE ( 'NONE', *, *, #3347, .T. ) ;
#1213 = CARTESIAN_POINT ( 'NONE',  ( -5.852850438034884900, 0.2502904024389161500, -15.86456700665067200 ) ) ;
#1214 = PLANE ( 'NONE',  #47096 ) ;
#1215 = ADVANCED_FACE ( 'NONE', ( #25599 ), #65160, .F. ) ;
#1216 = DIRECTION ( 'NONE',  ( -0.0000000000000000000, -1.000000000000000000, 0.0000000000000000000 ) ) ;
#1217 = CARTESIAN_POINT ( 'NONE',  ( -7.249750964504833900, 3.830528621609726100, -5.600000000000000500 ) ) ;
#1218 = EDGE_CURVE ( 'NONE', #25385, #63386, #11809, .T. ) ;
#1219 = DIRECTION ( 'NONE',  ( -0.0000000000000000000, -0.0000000000000000000, -1.000000000000000000 ) ) ;
#1220 = ORIENTED_EDGE ( 'NONE', *, *, #34521, .F. ) ;
#1221 = CIRCLE ( 'NONE', #48884, 0.5000000000000004400 ) ;
#1222 = LINE ( 'NONE', #63412, #38501 ) ;
#1223 = EDGE_LOOP ( 'NONE', ( #5392, #47196, #35391, #5213 ) ) ;
#1224 = CARTESIAN_POINT ( 'NONE',  ( 203.8999999999999500, 95.50000000000001400, 6.000000000000000000 ) ) ;
#1225 = VECTOR ( 'NONE', #8346, 1000.000000000000000 ) ;
#1226 = ORIENTED_EDGE ( 'NONE', *, *, #5817, .T. ) ;
#1227 = ORIENTED_EDGE ( 'NONE', *, *, #37503, .F. ) ;
#1228 = CARTESIAN_POINT ( 'NONE',  ( 22.50000000000000000, -1.100000000000007200, 1.000000000000000000 ) ) ;
#1229 = ORIENTED_EDGE ( 'NONE', *, *, #14764, .T. ) ;
#1230 = CARTESIAN_POINT ( 'NONE',  ( -9.742351756170803500, -0.8803137769969345800, 1.525000000000000400 ) ) ;
#1231 = DIRECTION ( 'NONE',  ( 0.0000000000000000000, 0.0000000000000000000, 1.000000000000000000 ) ) ;
#1232 = FACE_OUTER_BOUND ( 'NONE', #21341, .T. ) ;
#1233 = DIRECTION ( 'NONE',  ( 0.0000000000000000000, 0.0000000000000000000, 1.000000000000000000 ) ) ;
#1235 = CARTESIAN_POINT ( 'NONE',  ( -7.402753600534306400, 0.09866504754761119800, 1.700000000000000200 ) ) ;
#1234 = DIRECTION ( 'NONE',  ( 0.0000000000000000000, 0.0000000000000000000, -1.000000000000000000 ) ) ;
#1236 = FACE_OUTER_BOUND ( 'NONE', #16608, .T. ) ;
#1237 = DIRECTION ( 'NONE',  ( 0.0000000000000000000, 0.0000000000000000000, -1.000000000000000000 ) ) ;
#1238 = CIRCLE ( 'NONE', #24917, 0.6350000000000005600 ) ;
#1239 = ADVANCED_FACE ( 'NONE', ( #3662 ), #28341, .T. ) ;
#1240 = EDGE_LOOP ( 'NONE', ( #57771, #14530, #23106, #51023 ) ) ;
#1241 = VERTEX_POINT ( 'NONE', #54165 ) ;
#1242 = CC_DESIGN_PERSON_AND_ORGANIZATION_ASSIGNMENT ( #64887, #49080, ( #28642 ) ) ;
#1243 = CARTESIAN_POINT ( 'NONE',  ( -8.374999999999998200, -4.000000000000000900, -18.75000000000000000 ) ) ;
#1244 = VECTOR ( 'NONE', #6769, 1000.000000000000000 ) ;
#1245 = CARTESIAN_POINT ( 'NONE',  ( -7.762955679049665200, -0.1618752449771426200, 1.525000000000000400 ) ) ;
#1246 = DIRECTION ( 'NONE',  ( 0.0000000000000000000, -1.000000000000000000, 0.0000000000000000000 ) ) ;
#1247 = CARTESIAN_POINT ( 'NONE',  ( 121.0399999999999800, 1.000953032341755400E-014, 4.000000000000000000 ) ) ;
#1248 = DIRECTION ( 'NONE',  ( 0.0000000000000000000, -0.0000000000000000000, 1.000000000000000000 ) ) ;
#1249 = FACE_OUTER_BOUND ( 'NONE', #31973, .T. ) ;
#1250 = AXIS2_PLACEMENT_3D ( 'NONE', #4069, #9523, #3635 ) ;
#1251 = ORIENTED_EDGE ( 'NONE', *, *, #51377, .F. ) ;
#1252 = CC_DESIGN_APPROVAL ( #61520, ( #55910 ) ) ;
#1253 = DIRECTION ( 'NONE',  ( -0.0000000000000000000, -0.0000000000000000000, 1.000000000000000000 ) ) ;
#1254 = APPLICATION_PROTOCOL_DEFINITION ( 'international standard', 'config_control_design', 1994, #52439 ) ;
#1255 = VERTEX_POINT ( 'NONE', #33550 ) ;
#1256 = DIRECTION ( 'NONE',  ( 1.000000000000000000, 0.0000000000000000000, 0.0000000000000000000 ) ) ;
#1257 = VERTEX_POINT ( 'NONE', #33332 ) ;
#1258 = CARTESIAN_POINT ( 'NONE',  ( -9.805254823389718800, -1.063299869999991800, 1.500000000000000000 ) ) ;
#1259 = AXIS2_PLACEMENT_3D ( 'NONE', #4337, #35820, #10007 ) ;
#1260 = LINE ( 'NONE', #39265, #15865 ) ;
#1261 = PERSON_AND_ORGANIZATION ( #34945, #63319 ) ;
#1262 = VECTOR ( 'NONE', #56154, 1000.000000000000000 ) ;
#1263 = VERTEX_POINT ( 'NONE', #33989 ) ;
#1264 = DIRECTION ( 'NONE',  ( -0.0000000000000000000, 1.000000000000000000, -0.0000000000000000000 ) ) ;
#1265 = ADVANCED_FACE ( 'NONE', ( #23989 ), #59132, .T. ) ;
#1266 = DIRECTION ( 'NONE',  ( -1.420869264661248100E-016, -1.000000000000000000, 0.0000000000000000000 ) ) ;
#1267 = VERTEX_POINT ( 'NONE', #28116 ) ;
#1268 = CALENDAR_DATE ( 2019, 29, 7 ) ;
#1269 = LINE ( 'NONE', #31094, #13413 ) ;
#1270 = AXIS2_PLACEMENT_3D ( 'NONE', #64345, #11875, #38126 ) ;
#1271 = CYLINDRICAL_SURFACE ( 'NONE', #423, 0.2999999999999997700 ) ;
#1272 = DIRECTION ( 'NONE',  ( 0.0000000000000000000, -1.000000000000000000, 0.0000000000000000000 ) ) ;
#1273 = ADVANCED_FACE ( 'NONE', ( #48279 ), #34874, .F. ) ;
#1274 = DIRECTION ( 'NONE',  ( -0.0000000000000000000, 1.000000000000000000, -0.0000000000000000000 ) ) ;
#1275 = ORIENTED_EDGE ( 'NONE', *, *, #48505, .T. ) ;
#1276 = ORIENTED_EDGE ( 'NONE', *, *, #26663, .T. ) ;
#1277 = AXIS2_PLACEMENT_3D ( 'NONE', #55935, #3814, #34645 ) ;
#1278 = ORIENTED_EDGE ( 'NONE', *, *, #52609, .T. ) ;
#1279 = DIRECTION ( 'NONE',  ( 0.0000000000000000000, 0.0000000000000000000, -1.000000000000000000 ) ) ;
#1280 = EDGE_CURVE ( 'NONE', #64752, #50025, #63628, .T. ) ;
#1281 = VERTEX_POINT ( 'NONE', #8606 ) ;
#1282 = CARTESIAN_POINT ( 'NONE',  ( 27.75009685542713100, 0.1672831285921779800, -1.750000000000004000 ) ) ;
#1283 = LINE ( 'NONE', #24685, #23979 ) ;
#1284 = FACE_OUTER_BOUND ( 'NONE', #58478, .T. ) ;
#1285 = CARTESIAN_POINT ( 'NONE',  ( -10.99005524519138200, -7.575000000000003700, 4.999999999999990200 ) ) ;
#1286 = AXIS2_PLACEMENT_3D ( 'NONE', #66835, #15322, #9878 ) ;
#1287 = EDGE_CURVE ( 'NONE', #36716, #51202, #31249, .T. ) ;
#1288 = ORIENTED_EDGE ( 'NONE', *, *, #2286, .T. ) ;
#1289 = CARTESIAN_POINT ( 'NONE',  ( -7.899999999999994100, 4.074999999999998400, 8.900000000000000400 ) ) ;
#1290 = EDGE_CURVE ( 'NONE', #17305, #2159, #8555, .T. ) ;
#1291 = LINE ( 'NONE', #24466, #53149 ) ;
#1292 =( NAMED_UNIT ( * ) SI_UNIT ( $, .STERADIAN. ) SOLID_ANGLE_UNIT ( ) );
#1293 = LINE ( 'NONE', #41239, #41763 ) ;
#1294 = LINE ( 'NONE', #27001, #22349 ) ;
#1295 = EDGE_CURVE ( 'NONE', #3163, #383, #32880, .T. ) ;
#1296 = AXIS2_PLACEMENT_3D ( 'NONE', #29981, #35158, #19530 ) ;
#1297 = EDGE_LOOP ( 'NONE', ( #40089, #66897, #13156, #27169 ) ) ;
#1298 = DIRECTION ( 'NONE',  ( -0.0000000000000000000, -0.0000000000000000000, 1.000000000000000000 ) ) ;
#1299 = DIRECTION ( 'NONE',  ( 1.000000000000000000, 0.0000000000000000000, 0.0000000000000000000 ) ) ;
#1300 = VERTEX_POINT ( 'NONE', #19254 ) ;
#1301 = EDGE_CURVE ( 'NONE', #20099, #32224, #62001, .T. ) ;
#1302 = ADVANCED_FACE ( 'NONE', ( #41764 ), #36099, .T. ) ;
#1303 = DIRECTION ( 'NONE',  ( 8.659560562354908200E-017, 0.7071067811865495700, -0.7071067811865454600 ) ) ;
#1304 = EDGE_CURVE ( 'NONE', #10038, #28389, #17453, .T. ) ;
#1305 = FACE_OUTER_BOUND ( 'NONE', #20697, .T. ) ;
#1306 = DESIGN_CONTEXT ( 'detailed design', #35532, 'design' ) ;
#1307 = DIRECTION ( 'NONE',  ( 0.0000000000000000000, -0.0000000000000000000, -1.000000000000000000 ) ) ;
#1308 = ORIENTED_EDGE ( 'NONE', *, *, #35582, .F. ) ;
#1309 = ORIENTED_EDGE ( 'NONE', *, *, #65862, .T. ) ;
#1310 = DIRECTION ( 'NONE',  ( -1.000000000000000000, 0.0000000000000000000, 0.0000000000000000000 ) ) ;
#1311 = FACE_BOUND ( 'NONE', #61024, .T. ) ;
#1312 = PLANE ( 'NONE',  #63432 ) ;
#1313 = DIRECTION ( 'NONE',  ( -1.000000000000000000, 0.0000000000000000000, 0.0000000000000000000 ) ) ;
#1314 = LINE ( 'NONE', #5108, #48298 ) ;
#1315 = EDGE_LOOP ( 'NONE', ( #35901, #842, #56095, #64186, #48376, #36431 ) ) ;
#1316 = CARTESIAN_POINT ( 'NONE',  ( -9.850714915823104400, 0.0000000000000000000, -0.1000000000000000100 ) ) ;
#1317 = SHELL_BASED_SURFACE_MODEL ( 'NONE', ( #49121 ) );
#1318 = DIRECTION ( 'NONE',  ( 1.000000000000000000, 0.0000000000000000000, 0.0000000000000000000 ) ) ;
#1319 = ORIENTED_EDGE ( 'NONE', *, *, #2166, .T. ) ;
#1320 = FACE_OUTER_BOUND ( 'NONE', #24055, .T. ) ;
#1321 = LOCAL_TIME ( 14, 3, 50.00000000000000000, #38529 ) ;
#1322 = VECTOR ( 'NONE', #46595, 1000.000000000000000 ) ;
#1323 = VERTEX_POINT ( 'NONE', #34653 ) ;
#1324 = DIRECTION ( 'NONE',  ( -0.9999998643617870100, 0.0005208420178029740300, 0.0000000000000000000 ) ) ;
#1325 = VERTEX_POINT ( 'NONE', #45261 ) ;
#1326 = PERSON_AND_ORGANIZATION ( #34945, #63319 ) ;
#1327 = DIRECTION ( 'NONE',  ( -1.000000000000000000, 0.0000000000000000000, 0.0000000000000000000 ) ) ;
#1328 = FACE_OUTER_BOUND ( 'NONE', #61615, .T. ) ;
#1329 = APPROVAL_ROLE ( '' ) ;
#1330 = VERTEX_POINT ( 'NONE', #60892 ) ;
#1331 = DIRECTION ( 'NONE',  ( -1.000000000000000000, 0.0000000000000000000, 0.0000000000000000000 ) ) ;
#1332 = ORIENTED_EDGE ( 'NONE', *, *, #34500, .T. ) ;
#1333 = VERTEX_POINT ( 'NONE', #40303 ) ;
#1334 = CARTESIAN_POINT ( 'NONE',  ( 11.85175660057939200, 0.0000000000000000000, 0.0000000000000000000 ) ) ;
#1335 = DIRECTION ( 'NONE',  ( -0.0000000000000000000, -0.0000000000000000000, 1.000000000000000000 ) ) ;
#1336 = CC_DESIGN_PERSON_AND_ORGANIZATION_ASSIGNMENT ( #15630, #51851, ( #61602 ) ) ;
#1337 = ORIENTED_EDGE ( 'NONE', *, *, #12782, .T. ) ;
#1338 = DIRECTION ( 'NONE',  ( -0.0005208420178040528100, -0.9999998643617870100, 0.0000000000000000000 ) ) ;
#1339 = SECURITY_CLASSIFICATION_LEVEL ( 'unclassified' ) ;
#1340 = PLANE ( 'NONE',  #34098 ) ;
#1341 = AXIS2_PLACEMENT_3D ( 'NONE', #57197, #26177, #62386 ) ;
#1342 = SECURITY_CLASSIFICATION_LEVEL ( 'unclassified' ) ;
#1343 = CC_DESIGN_SECURITY_CLASSIFICATION ( #44284, ( #67109 ) ) ;
#1344 = ORIENTED_EDGE ( 'NONE', *, *, #46310, .T. ) ;
#1345 = VECTOR ( 'NONE', #56437, 1000.000000000000000 ) ;
#1346 = CIRCLE ( 'NONE', #24367, 8.500000000000000000 ) ;
#1347 = PLANE ( 'NONE',  #54564 ) ;
#1348 = DIRECTION ( 'NONE',  ( -9.600215737523516100E-013, 3.397056595540798700E-015, 1.000000000000000000 ) ) ;
#1349 = DIRECTION ( 'NONE',  ( 0.0000000000000000000, 0.0000000000000000000, -1.000000000000000000 ) ) ;
#1350 = ORIENTED_EDGE ( 'NONE', *, *, #42870, .T. ) ;
#1351 = DIRECTION ( 'NONE',  ( 1.000000000000000000, 0.0000000000000000000, 0.0000000000000000000 ) ) ;
#1352 = FACE_OUTER_BOUND ( 'NONE', #41199, .T. ) ;
#1353 = DESIGN_CONTEXT ( 'detailed design', #1648, 'design' ) ;
#1354 = CIRCLE ( 'NONE', #28650, 1.750000000000000000 ) ;
#1355 = VECTOR ( 'NONE', #65895, 1000.000000000000000 ) ;
#1356 = ORIENTED_EDGE ( 'NONE', *, *, #64040, .F. ) ;
#1357 = ORIENTED_EDGE ( 'NONE', *, *, #29585, .F. ) ;
#1358 = VERTEX_POINT ( 'NONE', #24048 ) ;
#1359 = DIRECTION ( 'NONE',  ( 0.0000000000000000000, 0.2425356250363331100, 0.9701425001453318800 ) ) ;
#1360 = CARTESIAN_POINT ( 'NONE',  ( -7.473777139382246300, -0.2895633012820513200, 1.525000000000000400 ) ) ;
#1361 = ORIENTED_EDGE ( 'NONE', *, *, #20316, .T. ) ;
#1363 = LINE ( 'NONE', #54763, #32958 ) ;
#1362 = CARTESIAN_POINT ( 'NONE',  ( -9.720016918745118400, -0.9679630230716845800, 1.524999999999999500 ) ) ;
#1364 = CARTESIAN_POINT ( 'NONE',  ( -379.9526625136877600, -1561.649380678243700, 0.7499999999999840100 ) ) ;
#1365 = CARTESIAN_POINT ( 'NONE',  ( -7.402753600534306400, 2.328542852034791300, 1.700000000000000200 ) ) ;
#1366 = CARTESIAN_POINT ( 'NONE',  ( -7.909674575279681500, -1.703625801282051300, 1.525000000000000100 ) ) ;
#1367 = AXIS2_PLACEMENT_3D ( 'NONE', #65260, #34314, #18909 ) ;
#1368 = CARTESIAN_POINT ( 'NONE',  ( 23.90999999999999300, 0.0000000000000000000, -0.1000000000000000100 ) ) ;
#1369 = ORIENTED_EDGE ( 'NONE', *, *, #2559, .T. ) ;
#1370 = LINE ( 'NONE', #41536, #42709 ) ;
#1371 = PLANE ( 'NONE',  #861 ) ;
#1372 = FACE_BOUND ( 'NONE', #29020, .T. ) ;
#1373 = ORIENTED_EDGE ( 'NONE', *, *, #47113, .T. ) ;
#1374 = EDGE_LOOP ( 'NONE', ( #13638, #65722, #30303, #4363, #33277 ) ) ;
#1375 = CARTESIAN_POINT ( 'NONE',  ( -7.523286240761581900, -0.1700869860177428000, 1.500000000000000000 ) ) ;
#1376 = DIRECTION ( 'NONE',  ( -0.0000000000000000000, -1.000000000000000000, -0.0000000000000000000 ) ) ;
#1377 = AXIS2_PLACEMENT_3D ( 'NONE', #36414, #197, #47298 ) ;
#1378 = EDGE_CURVE ( 'NONE', #15196, #56410, #65981, .T. ) ;
#1379 = VERTEX_POINT ( 'NONE', #66034 ) ;
#1380 = EDGE_CURVE ( 'NONE', #64089, #20874, #11822, .T. ) ;
#1381 = FACE_OUTER_BOUND ( 'NONE', #7550, .T. ) ;
#1382 = PERSON_AND_ORGANIZATION ( #34945, #63319 ) ;
#1383 = CARTESIAN_POINT ( 'NONE',  ( 89.99999999999998600, 1.126675055215564800E-014, 6.000000000000000000 ) ) ;
#1384 = LINE ( 'NONE', #29454, #46728 ) ;
#1385 = DIRECTION ( 'NONE',  ( 0.0000000000000000000, 0.0000000000000000000, 1.000000000000000000 ) ) ;
#1386 = ORIENTED_EDGE ( 'NONE', *, *, #65854, .F. ) ;
#1387 = DIRECTION ( 'NONE',  ( -0.7071067811865490200, 0.1714985851425084900, 0.6859943405700339400 ) ) ;
#1388 = EDGE_CURVE ( 'NONE', #26987, #28279, #64286, .T. ) ;
#1389 = CARTESIAN_POINT ( 'NONE',  ( -0.004773794788206185700, -6.349999999999998800, 0.0000000000000000000 ) ) ;
#1390 = EDGE_LOOP ( 'NONE', ( #24450, #48207, #29606, #45890 ) ) ;
#1391 = ADVANCED_FACE ( 'NONE', ( #29648 ), #14047, .T. ) ;
#1392 = ORIENTED_EDGE ( 'NONE', *, *, #65392, .F. ) ;
#1393 = CARTESIAN_POINT ( 'NONE',  ( 23.90999999999998600, -29.49972068696497000, 0.0000000000000000000 ) ) ;
#1394 = DIRECTION ( 'NONE',  ( -0.0000000000000000000, -0.0000000000000000000, -1.000000000000000000 ) ) ;
#1395 = CARTESIAN_POINT ( 'NONE',  ( 15.29999999999999200, -4.225000000000025400, 2.500000000000000000 ) ) ;
#1396 = LINE ( 'NONE', #54717, #13549 ) ;
#1397 = EDGE_CURVE ( 'NONE', #31897, #40994, #53930, .T. ) ;
#1398 = CARTESIAN_POINT ( 'NONE',  ( 145.4000000000000100, 19.90000000000000200, 1.000000000000000000 ) ) ;
#1399 = EDGE_CURVE ( 'NONE', #73, #27501, #28004, .T. ) ;
#1400 = ORIENTED_EDGE ( 'NONE', *, *, #35695, .T. ) ;
#1401 = DIRECTION ( 'NONE',  ( -0.0000000000000000000, -0.0000000000000000000, 1.000000000000000000 ) ) ;
#1402 = VERTEX_POINT ( 'NONE', #4495 ) ;
#1403 = VECTOR ( 'NONE', #59557, 1000.000000000000000 ) ;
#1404 = ORIENTED_EDGE ( 'NONE', *, *, #42063, .F. ) ;
#1405 = ADVANCED_FACE ( 'NONE', ( #60527 ), #30801, .F. ) ;
#1406 = CARTESIAN_POINT ( 'NONE',  ( 3.936227010132199200, 1.214773038077438000, -0.1000000000000000100 ) ) ;
#1407 = EDGE_CURVE ( 'NONE', #32385, #42611, #19207, .T. ) ;
#1408 = CARTESIAN_POINT ( 'NONE',  ( 24.97497058958005300, -2.607843137254900700, 1.025126265847075700 ) ) ;
#1409 = DIRECTION ( 'NONE',  ( -1.000000000000000000, 0.0000000000000000000, 0.0000000000000000000 ) ) ;
#1410 = ORIENTED_EDGE ( 'NONE', *, *, #63038, .T. ) ;
#1411 = DIRECTION ( 'NONE',  ( -0.9999813552747791600, -1.259749750803958200E-016, -0.006106480395106372200 ) ) ;
#1412 = ORIENTED_EDGE ( 'NONE', *, *, #55465, .F. ) ;
#1413 = VECTOR ( 'NONE', #50653, 1000.000000000000000 ) ;
#1414 = CIRCLE ( 'NONE', #7268, 0.2400000000000006300 ) ;
#1415 = DIRECTION ( 'NONE',  ( 1.000000000000000000, -0.0000000000000000000, -0.0000000000000000000 ) ) ;
#1416 = ADVANCED_FACE ( 'NONE', ( #20782 ), #51854, .T. ) ;
#1417 = DIRECTION ( 'NONE',  ( 0.0000000000000000000, 0.0000000000000000000, -1.000000000000000000 ) ) ;
#1418 = EDGE_CURVE ( 'NONE', #37671, #46587, #58056, .T. ) ;
#1419 = FACE_OUTER_BOUND ( 'NONE', #13646, .T. ) ;
#1420 = PERSON_AND_ORGANIZATION ( #34945, #63319 ) ;
#1421 = CIRCLE ( 'NONE', #4700, 0.2999999999999999300 ) ;
#1422 = VERTEX_POINT ( 'NONE', #46173 ) ;
#1423 = DIRECTION ( 'NONE',  ( -1.000000000000000000, 0.0000000000000000000, 0.0000000000000000000 ) ) ;
#1424 = VERTEX_POINT ( 'NONE', #15160 ) ;
#1425 = APPROVAL_ROLE ( '' ) ;
#1426 = EDGE_LOOP ( 'NONE', ( #13532, #60972, #57499, #58615 ) ) ;
#1427 = SHAPE_REPRESENTATION_RELATIONSHIP ( 'NONE' , 'NONE' ,  #12067, #24572 ) ;
#1428 = EDGE_CURVE ( 'NONE', #2603, #4744, #3703, .T. ) ;
#1429 = ORIENTED_EDGE ( 'NONE', *, *, #20031, .F. ) ;
#1430 = ORIENTED_EDGE ( 'NONE', *, *, #34344, .T. ) ;
#1431 = DIRECTION ( 'NONE',  ( -4.622441349722776300E-019, 1.000000000000000000, 0.0000000000000000000 ) ) ;
#1432 = CARTESIAN_POINT ( 'NONE',  ( -15.30000000000000400, 3.774999999999988400, 3.200000000000000200 ) ) ;
#1433 = CC_DESIGN_PERSON_AND_ORGANIZATION_ASSIGNMENT ( #30791, #14196, ( #61711 ) ) ;
#1434 = ADVANCED_FACE ( 'NONE', ( #51565 ), #26030, .F. ) ;
#1435 = LOCAL_TIME ( 14, 3, 50.00000000000000000, #47637 ) ;
#1436 = LINE ( 'NONE', #43633, #62152 ) ;
#1437 = CARTESIAN_POINT ( 'NONE',  ( -5.781843569734092600E-015, 33.93000000000000700, 3.144054882855420900 ) ) ;
#1438 = CYLINDRICAL_SURFACE ( 'NONE', #18546, 14.50000000000000000 ) ;
#1439 = SECURITY_CLASSIFICATION ( '', '', #14124 ) ;
#1440 = ORIENTED_EDGE ( 'NONE', *, *, #2434, .F. ) ;
#1441 = DIRECTION ( 'NONE',  ( 0.0000000000000000000, -0.9701425001453318800, 0.2425356250363330200 ) ) ;
#1442 = ORIENTED_EDGE ( 'NONE', *, *, #45000, .F. ) ;
#1443 = CARTESIAN_POINT ( 'NONE',  ( -24.00000000000000000, 0.0000000000000000000, -18.93999999999999800 ) ) ;
#1444 = FACE_OUTER_BOUND ( 'NONE', #1872, .T. ) ;
#1445 = DATE_AND_TIME ( #5432, #45986 ) ;
#1446 = DIRECTION ( 'NONE',  ( 0.0000000000000000000, 0.0000000000000000000, 1.000000000000000000 ) ) ;
#1448 = ORIENTED_EDGE ( 'NONE', *, *, #54875, .T. ) ;
#1447 = CYLINDRICAL_SURFACE ( 'NONE', #59475, 1.750000000000001600 ) ;
#1449 = VERTEX_POINT ( 'NONE', #46625 ) ;
#1450 = CARTESIAN_POINT ( 'NONE',  ( -7.896854062459167900, -0.5961538461538462600, 1.525000000000000100 ) ) ;
#1451 = CARTESIAN_POINT ( 'NONE',  ( 95.00000000000000000, -5.000000000000000000, 0.0000000000000000000 ) ) ;
#1452 = VERTEX_POINT ( 'NONE', #45937 ) ;
#1453 = ORIENTED_EDGE ( 'NONE', *, *, #60288, .T. ) ;
#1454 = CARTESIAN_POINT ( 'NONE',  ( -11.79005524519137400, -6.204898987322345700, 2.299999999999999800 ) ) ;
#1455 = CARTESIAN_POINT ( 'NONE',  ( 210.3999999999999800, 102.0000000000000100, 6.000000000000000000 ) ) ;
#1456 = B_SPLINE_CURVE_WITH_KNOTS ( 'NONE', 3,
 ( #31084, #28, #36704, #30854, #25427, #66732, #56661, #66953, #36252, #46458, #15442, #26082, #5212, #41479, #46674, #46898, #62276, #252, #31294 ),
 .UNSPECIFIED., .F., .F.,
 ( 4, 1, 1, 1, 1, 1, 1, 1, 1, 1, 1, 1, 1, 1, 1, 1, 4 ),
 ( 0.0000000000000000000, 0.07778356331997812700, 0.1518168810519686700, 0.2225416324690761800, 0.2902798746034680500, 0.3546434662369464300, 0.4158011052220806900, 0.4747128342893116600, 0.5304303753738066600, 0.5855844661714257900, 0.6413066787376523500, 0.6979002796360526100, 0.7554199735123043900, 0.8145213875304203600, 0.8748764467719338800, 0.9366692062363262100, 0.9999999999999998900 ),
 .UNSPECIFIED. ) ;
#1457 = VECTOR ( 'NONE', #35494, 1000.000000000000000 ) ;
#1458 = AXIS2_PLACEMENT_3D ( 'NONE', #66017, #9254, #55928 ) ;
#1459 = CARTESIAN_POINT ( 'NONE',  ( -7.402361311177306100, -1.256299701538559500, 1.500000000000000200 ) ) ;
#1460 = DIRECTION ( 'NONE',  ( -1.000000000000000000, 2.891205793294679300E-016, 0.0000000000000000000 ) ) ;
#1461 = VERTEX_POINT ( 'NONE', #41204 ) ;
#1462 = CARTESIAN_POINT ( 'NONE',  ( 13.89999999999998600, -6.275000000000001200, 2.500000000000000000 ) ) ;
#1463 = CARTESIAN_POINT ( 'NONE',  ( 9.351756600579392400, -8.714773038077448000, -0.1000000000000000100 ) ) ;
#1464 = ORIENTED_EDGE ( 'NONE', *, *, #59904, .T. ) ;
#1465 = VECTOR ( 'NONE', #32730, 1000.000000000000000 ) ;
#1466 = ORIENTED_EDGE ( 'NONE', *, *, #66657, .F. ) ;
#1467 = DIRECTION ( 'NONE',  ( 1.271039660776348600E-016, -1.000000000000000000, 0.0000000000000000000 ) ) ;
#1468 = DIRECTION ( 'NONE',  ( 0.0000000000000000000, 1.000000000000000000, -0.0000000000000000000 ) ) ;
#1469 = AXIS2_PLACEMENT_3D ( 'NONE', #10552, #11234, #5771 ) ;
#1470 = CARTESIAN_POINT ( 'NONE',  ( -7.818606192537950000, -0.2678942761322684600, 1.525000000000000100 ) ) ;
#1471 = CARTESIAN_POINT ( 'NONE',  ( 21.10000000000000100, -31.60000000000000100, 7.500000000000000000 ) ) ;
#1472 = CARTESIAN_POINT ( 'NONE',  ( 3.000000000000000000, 3.000000000000002700, 5.000000000000000000 ) ) ;
#1473 = DIRECTION ( 'NONE',  ( 0.0000000000000000000, 0.0000000000000000000, 1.000000000000000000 ) ) ;
#1474 = CARTESIAN_POINT ( 'NONE',  ( 203.8999999999999500, 95.50000000000001400, 2.000000000000000000 ) ) ;
#1475 = ORIENTED_EDGE ( 'NONE', *, *, #57853, .F. ) ;
#1476 = CARTESIAN_POINT ( 'NONE',  ( 53.15341209914296200, 44.90000000000000600, 3.000000000000000000 ) ) ;
#1477 = PERSON_AND_ORGANIZATION_ROLE ( 'design_owner' ) ;
#1478 = AXIS2_PLACEMENT_3D ( 'NONE', #25354, #61089, #30557 ) ;
#1479 = LINE ( 'NONE', #49308, #62187 ) ;
#1480 = LINE ( 'NONE', #35643, #21734 ) ;
#1481 = CARTESIAN_POINT ( 'NONE',  ( 0.0000000000000000000, 11.71477303807744400, 0.0000000000000000000 ) ) ;
#1482 = EDGE_CURVE ( 'NONE', #61275, #46837, #41017, .T. ) ;
#1483 = CARTESIAN_POINT ( 'NONE',  ( -7.538881306048911500, -1.371794871794872000, 1.525000000000000100 ) ) ;
#1484 = EDGE_CURVE ( 'NONE', #41601, #46245, #29685, .T. ) ;
#1485 = CARTESIAN_POINT ( 'NONE',  ( -9.721122540449529800, -1.115076297822443300, 1.499999999999999600 ) ) ;
#1486 = DIRECTION ( 'NONE',  ( 0.0000000000000000000, 1.000000000000000000, 0.0000000000000000000 ) ) ;
#1487 = CIRCLE ( 'NONE', #44516, 1.249999999999997600 ) ;
#1488 = APPROVAL_PERSON_ORGANIZATION ( #29046, #17984, #52218 ) ;
#1489 = FACE_OUTER_BOUND ( 'NONE', #37479, .T. ) ;
#1490 = DIRECTION ( 'NONE',  ( 1.115806984129473700E-016, -1.000000000000000000, 0.0000000000000000000 ) ) ;
#1491 = ORIENTED_EDGE ( 'NONE', *, *, #16264, .T. ) ;
#1492 = EDGE_CURVE ( 'NONE', #54654, #23948, #27255, .T. ) ;
#1493 = CARTESIAN_POINT ( 'NONE',  ( 4.889999999999999700, -9.455000000000001800, 7.799999999999999800 ) ) ;
#1494 = ORIENTED_EDGE ( 'NONE', *, *, #64445, .F. ) ;
#1495 = CARTESIAN_POINT ( 'NONE',  ( 9.851756600579390600, -23.71477303807744600, -0.1000000000000000100 ) ) ;
#1496 = ORIENTED_EDGE ( 'NONE', *, *, #11290, .T. ) ;
#1497 = EDGE_CURVE ( 'NONE', #18590, #1422, #10211, .T. ) ;
#1498 = ORIENTED_EDGE ( 'NONE', *, *, #37515, .T. ) ;
#1499 = PRODUCT_DEFINITION_SHAPE ( 'NONE', 'NONE',  #67144 ) ;
#1500 = FACE_OUTER_BOUND ( 'NONE', #24275, .T. ) ;
#1501 = CARTESIAN_POINT ( 'NONE',  ( -7.473937236047186500, -0.2837802828218203300, 1.525000000000000100 ) ) ;
#1502 = ORIENTED_EDGE ( 'NONE', *, *, #34016, .T. ) ;
#1503 = AXIS2_PLACEMENT_3D ( 'NONE', #4741, #15410, #45725 ) ;
#1504 = DIRECTION ( 'NONE',  ( 0.0000000000000000000, 1.000000000000000000, -0.0000000000000000000 ) ) ;
#1505 = ADVANCED_FACE ( 'NONE', ( #13486 ), #30359, .F. ) ;
#1506 = EDGE_CURVE ( 'NONE', #1422, #4906, #18344, .T. ) ;
#1508 = EDGE_CURVE ( 'NONE', #65830, #33714, #4535, .T. ) ;
#1507 = LOCAL_TIME ( 14, 3, 50.00000000000000000, #15266 ) ;
#1509 = FACE_BOUND ( 'NONE', #26157, .T. ) ;
#1510 = ORIENTED_EDGE ( 'NONE', *, *, #1508, .F. ) ;
#1511 = VECTOR ( 'NONE', #16590, 1000.000000000000000 ) ;
#1512 = ORIENTED_EDGE ( 'NONE', *, *, #33353, .T. ) ;
#1513 = ORIENTED_EDGE ( 'NONE', *, *, #11504, .T. ) ;
#1514 = ORIENTED_EDGE ( 'NONE', *, *, #18651, .F. ) ;
#1515 = VECTOR ( 'NONE', #66580, 1000.000000000000000 ) ;
#1516 = CARTESIAN_POINT ( 'NONE',  ( 27.02522312127421600, 0.8921568627450932000, -1.025126265847088500 ) ) ;
#1517 = DIRECTION ( 'NONE',  ( 1.000000000000000000, -1.196402113996815700E-016, 0.0000000000000000000 ) ) ;
#1518 = CARTESIAN_POINT ( 'NONE',  ( 101.0399999999999800, 8.999999999999976900, 6.000000000000000000 ) ) ;
#1519 = EDGE_CURVE ( 'NONE', #11133, #44512, #56424, .T. ) ;
#1520 = CIRCLE ( 'NONE', #852, 1.000000000000000000 ) ;
#1522 = VERTEX_POINT ( 'NONE', #6052 ) ;
#1521 = FACE_OUTER_BOUND ( 'NONE', #51864, .T. ) ;
#1523 = ORIENTED_EDGE ( 'NONE', *, *, #52483, .F. ) ;
#1524 = ADVANCED_FACE ( 'NONE', ( #65257 ), #57726, .T. ) ;
#1525 = ORIENTED_EDGE ( 'NONE', *, *, #23953, .T. ) ;
#1526 = ORIENTED_EDGE ( 'NONE', *, *, #2546, .F. ) ;
#1527 = DIRECTION ( 'NONE',  ( 0.0000000000000000000, 0.0000000000000000000, 1.000000000000000000 ) ) ;
#1528 = VECTOR ( 'NONE', #20941, 1000.000000000000000 ) ;
#1529 = CARTESIAN_POINT ( 'NONE',  ( -24.00000000000000000, -15.00000000000000000, 0.0000000000000000000 ) ) ;
#1530 = CARTESIAN_POINT ( 'NONE',  ( 3.749999999999999600, 0.6981359998325434900, -14.07318461707615700 ) ) ;
#1531 = EDGE_CURVE ( 'NONE', #112, #8654, #24027, .T. ) ;
#1532 = PERSON ( 'NAUO-PER22', 'UNSPECIFIED', 'UNSPECIFIED', ('UNSPECIFIED'), ('UNSPECIFIED'), ('UNSPECIFIED') ) ;
#1533 = EDGE_LOOP ( 'NONE', ( #4697, #38427, #23120, #9803 ) ) ;
#1534 = CC_DESIGN_PERSON_AND_ORGANIZATION_ASSIGNMENT ( #2024, #54678, ( #60165 ) ) ;
#1535 = DIRECTION ( 'NONE',  ( -1.000000000000000000, -0.0000000000000000000, -0.0000000000000000000 ) ) ;
#1536 = FACE_BOUND ( 'NONE', #42758, .T. ) ;
#1537 = CIRCLE ( 'NONE', #58005, 2.750000000000002700 ) ;
#1538 = ORIENTED_EDGE ( 'NONE', *, *, #15763, .T. ) ;
#1539 = APPROVAL ( #37028, 'NON SPECIFICATO' ) ;
#1540 = DIRECTION ( 'NONE',  ( -8.673617379884021700E-016, 0.0000000000000000000, -1.000000000000000000 ) ) ;
#1541 = CARTESIAN_POINT ( 'NONE',  ( 29.13864608181765100, -4.746376811587397900, 24.99999999999999300 ) ) ;
#1542 = CC_DESIGN_PERSON_AND_ORGANIZATION_ASSIGNMENT ( #11100, #22175, ( #65620 ) ) ;
#1543 = ORIENTED_EDGE ( 'NONE', *, *, #12499, .T. ) ;
#1544 = VECTOR ( 'NONE', #47452, 1000.000000000000000 ) ;
#1545 = LINE ( 'NONE', #17582, #25842 ) ;
#1546 = CARTESIAN_POINT ( 'NONE',  ( 89.45000000000000300, 43.64999999999999900, 3.000000000000000000 ) ) ;
#1548 = DIRECTION ( 'NONE',  ( -0.0000000000000000000, -0.0000000000000000000, -1.000000000000000000 ) ) ;
#1547 = AXIS2_PLACEMENT_3D ( 'NONE', #6041, #58389, #42307 ) ;
#1549 = VECTOR ( 'NONE', #65798, 1000.000000000000000 ) ;
#1550 = COORDINATED_UNIVERSAL_TIME_OFFSET ( 1, 0, .AHEAD. ) ;
#1552 = ORIENTED_EDGE ( 'NONE', *, *, #34611, .T. ) ;
#1551 = CARTESIAN_POINT ( 'NONE',  ( -2.449293598294708900E-016, 27.50000000000000000, 6.000000000000000000 ) ) ;
#1553 = AXIS2_PLACEMENT_3D ( 'NONE', #16778, #1376, #22207 ) ;
#1554 = DIRECTION ( 'NONE',  ( -1.301042606982605300E-016, 1.000000000000000000, -0.0000000000000000000 ) ) ;
#1555 = DIRECTION ( 'NONE',  ( -0.0000000000000000000, -0.0000000000000000000, 1.000000000000000000 ) ) ;
#1556 = ORIENTED_EDGE ( 'NONE', *, *, #16450, .F. ) ;
#1557 = DIRECTION ( 'NONE',  ( 0.0000000000000000000, -1.000000000000000000, 0.0000000000000000000 ) ) ;
#1558 = VECTOR ( 'NONE', #37449, 1000.000000000000000 ) ;
#1559 = ADVANCED_FACE ( 'NONE', ( #36142 ), #36655, .T. ) ;
#1560 = APPROVAL_STATUS ( 'not_yet_approved' ) ;
#1561 = VECTOR ( 'NONE', #12181, 1000.000000000000000 ) ;
#1562 = EDGE_LOOP ( 'NONE', ( #50469, #62429 ) ) ;
#1563 = CARTESIAN_POINT ( 'NONE',  ( 8.351756600579392400, -17.71477303807743900, -0.1000000000000000100 ) ) ;
#1564 = DIRECTION ( 'NONE',  ( 0.09053574604251972400, 0.9958932064677037400, -0.0000000000000000000 ) ) ;
#1565 = CARTESIAN_POINT ( 'NONE',  ( -7.639906004216812500, -0.03213769692249170800, 1.525000000000000100 ) ) ;
#1566 = CARTESIAN_POINT ( 'NONE',  ( -7.614802780407885900, -3.185897435897435200, 1.525000000000000100 ) ) ;
#1567 = AXIS2_PLACEMENT_3D ( 'NONE', #44158, #18577, #64931 ) ;
#1568 = VECTOR ( 'NONE', #60442, 1000.000000000000000 ) ;
#1569 = DIRECTION ( 'NONE',  ( 1.000000000000000000, 0.0000000000000000000, 0.0000000000000000000 ) ) ;
#1570 = ORIENTED_EDGE ( 'NONE', *, *, #24727, .T. ) ;
#1571 = DIRECTION ( 'NONE',  ( 0.0000000000000000000, 0.0000000000000000000, 1.000000000000000000 ) ) ;
#1572 = ORIENTED_EDGE ( 'NONE', *, *, #54667, .F. ) ;
#1573 = EDGE_LOOP ( 'NONE', ( #35362, #23978, #61529, #2730 ) ) ;
#1574 = FACE_OUTER_BOUND ( 'NONE', #63476, .T. ) ;
#1575 = DIRECTION ( 'NONE',  ( -0.0000000000000000000, -0.0000000000000000000, -1.000000000000000000 ) ) ;
#1576 = EDGE_CURVE ( 'NONE', #30688, #57706, #48314, .T. ) ;
#1577 = PLANE ( 'NONE',  #22297 ) ;
#1579 = EDGE_CURVE ( 'NONE', #20949, #60023, #15094, .T. ) ;
#1578 = ADVANCED_FACE ( 'NONE', ( #43435, #15875, #59676, #49932, #22390 ), #62447, .T. ) ;
#1580 = DIRECTION ( 'NONE',  ( -0.9504425984370237200, -0.3109000917920073400, 0.0000000000000000000 ) ) ;
#1581 = DIRECTION ( 'NONE',  ( -0.0000000000000000000, -0.0000000000000000000, 1.000000000000000000 ) ) ;
#1583 = ORIENTED_EDGE ( 'NONE', *, *, #9646, .T. ) ;
#1582 = CIRCLE ( 'NONE', #36386, 0.5000000000000022200 ) ;
#1584 = EDGE_LOOP ( 'NONE', ( #13719, #25358, #45960, #32162 ) ) ;
#1585 = ORIENTED_EDGE ( 'NONE', *, *, #39683, .F. ) ;
#1586 = EDGE_CURVE ( 'NONE', #56344, #24903, #62037, .T. ) ;
#1587 = AXIS2_PLACEMENT_3D ( 'NONE', #57550, #15441, #21324 ) ;
#1588 = VERTEX_POINT ( 'NONE', #21702 ) ;
#1589 = ORIENTED_EDGE ( 'NONE', *, *, #47601, .T. ) ;
#1590 = CARTESIAN_POINT ( 'NONE',  ( 0.6717566005793923500, 17.53477303807743900, -0.1000000000000000100 ) ) ;
#1591 = EDGE_CURVE ( 'NONE', #33947, #55347, #54817, .T. ) ;
#1592 = LINE ( 'NONE', #49502, #736 ) ;
#1593 = CARTESIAN_POINT ( 'NONE',  ( 0.0000000000000000000, 0.0000000000000000000, 0.0000000000000000000 ) ) ;
#1594 = CARTESIAN_POINT ( 'NONE',  ( -9.729363084101002800, -0.9684348589981017800, 1.525000000000000400 ) ) ;
#1595 = AXIS2_PLACEMENT_3D ( 'NONE', #28573, #7951, #18597 ) ;
#1596 = VERTEX_POINT ( 'NONE', #21045 ) ;
#1597 = ITEM_DEFINED_TRANSFORMATION ( 'NONE', 'NONE', #38520,  #25064 ) ;
#1598 = EDGE_CURVE ( 'NONE', #17097, #61275, #53189, .T. ) ;
#1599 = EDGE_CURVE ( 'NONE', #11485, #35023, #2091, .T. ) ;
#1600 = CIRCLE ( 'NONE', #46095, 1.500000000000001300 ) ;
#1601 = FACE_OUTER_BOUND ( 'NONE', #17084, .T. ) ;
#1602 = ORIENTED_EDGE ( 'NONE', *, *, #32859, .F. ) ;
#1603 = DIRECTION ( 'NONE',  ( 0.0000000000000000000, 1.000000000000000000, 0.0000000000000000000 ) ) ;
#1604 = EDGE_CURVE ( 'NONE', #28617, #56631, #471, .T. ) ;
#1605 = ADVANCED_FACE ( 'NONE', ( #45875 ), #63342, .F. ) ;
#1606 = PLANE ( 'NONE',  #6487 ) ;
#1607 = DIRECTION ( 'NONE',  ( 0.0000000000000000000, -1.000000000000000000, 0.0000000000000000000 ) ) ;
#1608 = CARTESIAN_POINT ( 'NONE',  ( -9.384809130410971500, -1.453225160256410400, 1.525000000000000100 ) ) ;
#1609 = VERTEX_POINT ( 'NONE', #21486 ) ;
#1610 = VECTOR ( 'NONE', #66465, 1000.000000000000000 ) ;
#1611 = ORIENTED_EDGE ( 'NONE', *, *, #52585, .T. ) ;
#1612 = DIRECTION ( 'NONE',  ( 0.9860393184913633900, -0.1665126493365820800, 0.0000000000000000000 ) ) ;
#1613 = ORIENTED_EDGE ( 'NONE', *, *, #9313, .T. ) ;
#1614 = VECTOR ( 'NONE', #38731, 1000.000000000000000 ) ;
#1615 = EDGE_CURVE ( 'NONE', #26341, #3653, #40179, .T. ) ;
#1616 = ADVANCED_FACE ( 'NONE', ( #8585 ), #26405, .F. ) ;
#1617 = VECTOR ( 'NONE', #39887, 1000.000000000000000 ) ;
#1618 = PERSON_AND_ORGANIZATION ( #34945, #63319 ) ;
#1619 = ORIENTED_EDGE ( 'NONE', *, *, #16968, .T. ) ;
#1620 = CARTESIAN_POINT ( 'NONE',  ( 0.0000000000000000000, 27.00000000000000000, 6.000000000000000000 ) ) ;
#1621 = CARTESIAN_POINT ( 'NONE',  ( -7.905162831385917200, -1.649918332607835900, 1.499999999999999800 ) ) ;
#1622 = CARTESIAN_POINT ( 'NONE',  ( 135.2500000000000000, 79.49999999999998600, 0.0000000000000000000 ) ) ;
#1623 = VECTOR ( 'NONE', #40423, 1000.000000000000000 ) ;
#1624 = DIRECTION ( 'NONE',  ( 0.0000000000000000000, 1.000000000000000000, -0.0000000000000000000 ) ) ;
#1625 = CYLINDRICAL_SURFACE ( 'NONE', #44426, 1.750000000000001600 ) ;
#1626 = DIRECTION ( 'NONE',  ( 1.000000000000000000, -5.452961810536132800E-016, 0.0000000000000000000 ) ) ;
#1627 = ORIENTED_EDGE ( 'NONE', *, *, #55785, .F. ) ;
#1628 = PLANE ( 'NONE',  #40411 ) ;
#1629 = DIRECTION ( 'NONE',  ( 0.0000000000000000000, 0.0000000000000000000, 1.000000000000000000 ) ) ;
#1630 = VECTOR ( 'NONE', #51250, 1000.000000000000000 ) ;
#1631 = EDGE_LOOP ( 'NONE', ( #61233, #1400, #35202, #53050 ) ) ;
#1632 = CARTESIAN_POINT ( 'NONE',  ( -37.76000000000000500, 2.939152317953681900E-017, -18.47999999999999300 ) ) ;
#1633 = ORIENTED_EDGE ( 'NONE', *, *, #44328, .T. ) ;
#1634 = ADVANCED_FACE ( 'NONE', ( #32127 ), #11736, .T. ) ;
#1635 = ORIENTED_EDGE ( 'NONE', *, *, #54083, .T. ) ;
#1636 = VERTEX_POINT ( 'NONE', #16957 ) ;
#1637 = DIRECTION ( 'NONE',  ( -1.460582870891530900E-016, 1.000000000000000000, -9.737482160588640000E-017 ) ) ;
#1638 = VECTOR ( 'NONE', #35144, 1000.000000000000000 ) ;
#1639 = CARTESIAN_POINT ( 'NONE',  ( -7.896854062459167900, -0.6858974358974360100, 1.525000000000000100 ) ) ;
#1641 = VERTEX_POINT ( 'NONE', #1785 ) ;
#1640 = CIRCLE ( 'NONE', #13391, 0.1499999999999999700 ) ;
#1642 = VERTEX_POINT ( 'NONE', #53867 ) ;
#1643 = CYLINDRICAL_SURFACE ( 'NONE', #31905, 1.199999999999999500 ) ;
#1644 = CARTESIAN_POINT ( 'NONE',  ( -7.790628714010057200, -1.605528159085186600, 1.525000000000000100 ) ) ;
#1645 = AXIS2_PLACEMENT_3D ( 'NONE', #58472, #27459, #37858 ) ;
#1646 = EDGE_LOOP ( 'NONE', ( #13357, #31711, #45434, #50681 ) ) ;
#1647 = EDGE_LOOP ( 'NONE', ( #1156, #35946, #50466, #30362 ) ) ;
#1648 = APPLICATION_CONTEXT ( 'configuration controlled 3d designs of mechanical parts and assemblies' ) ;
#1649 = AXIS2_PLACEMENT_3D ( 'NONE', #65273, #54956, #3284 ) ;
#1650 = VECTOR ( 'NONE', #30544, 1000.000000000000000 ) ;
#1651 = APPROVAL ( #26337, 'NON SPECIFICATO' ) ;
#1652 = EDGE_LOOP ( 'NONE', ( #28793, #28274 ) ) ;
#1653 = COORDINATED_UNIVERSAL_TIME_OFFSET ( 1, 0, .AHEAD. ) ;
#1655 = ORIENTED_EDGE ( 'NONE', *, *, #5397, .F. ) ;
#1654 = CARTESIAN_POINT ( 'NONE',  ( 1.764999999999994800, -1.789471378390275600, 6.200000000000002800 ) ) ;
#1656 = CARTESIAN_POINT ( 'NONE',  ( 0.0000000000000000000, 0.0000000000000000000, 2.949999999999999700 ) ) ;
#1657 = LINE ( 'NONE', #62038, #42124 ) ;
#1658 = CYLINDRICAL_SURFACE ( 'NONE', #37560, 0.7000000000000009500 ) ;
#1659 = AXIS2_PLACEMENT_3D ( 'NONE', #9385, #29594, #39981 ) ;
#1660 = CARTESIAN_POINT ( 'NONE',  ( -7.577784924591008500, -1.450712149942731600, 1.500000000000000000 ) ) ;
#1661 = DIRECTION ( 'NONE',  ( 0.0000000000000000000, 0.0000000000000000000, 1.000000000000000000 ) ) ;
#1662 = ORIENTED_EDGE ( 'NONE', *, *, #15566, .T. ) ;
#1663 = LINE ( 'NONE', #21778, #41370 ) ;
#1664 = ORIENTED_EDGE ( 'NONE', *, *, #44508, .F. ) ;
#1665 = CARTESIAN_POINT ( 'NONE',  ( 3.749999999999999100, -0.8177116566445378200, -16.01346961736682000 ) ) ;
#1666 = ORIENTED_EDGE ( 'NONE', *, *, #19511, .T. ) ;
#1667 = ORIENTED_EDGE ( 'NONE', *, *, #28374, .T. ) ;
#1668 = CARTESIAN_POINT ( 'NONE',  ( -7.411009944534645100, -0.1754504683776285400, 1.525000000000000600 ) ) ;
#1669 = DIRECTION ( 'NONE',  ( 1.000000000000000000, 0.0000000000000000000, 0.0000000000000000000 ) ) ;
#1670 = PERSON_AND_ORGANIZATION ( #34945, #63319 ) ;
#1671 = AXIS2_PLACEMENT_3D ( 'NONE', #48053, #53251, #43271 ) ;
#1673 = ORIENTED_EDGE ( 'NONE', *, *, #56630, .T. ) ;
#1672 = DIRECTION ( 'NONE',  ( 0.0000000000000000000, -0.0000000000000000000, -1.000000000000000000 ) ) ;
#1674 = DIRECTION ( 'NONE',  ( 1.000000000000000000, 1.239088197126280500E-016, 0.0000000000000000000 ) ) ;
#1675 = CARTESIAN_POINT ( 'NONE',  ( -23.00000000000000700, -31.14004314681526300, 1.000000000000001600 ) ) ;
#1676 = CARTESIAN_POINT ( 'NONE',  ( 3.740000000000000200, -6.275000000000001200, 6.399999999999999500 ) ) ;
#1677 = EDGE_CURVE ( 'NONE', #11989, #47681, #53969, .T. ) ;
#1678 = DIRECTION ( 'NONE',  ( 1.000000000000000000, 2.312964634635457500E-016, 0.0000000000000000000 ) ) ;
#1679 = CARTESIAN_POINT ( 'NONE',  ( -7.535105051417130700, -1.371759684634312100, 1.499999999999999800 ) ) ;
#1681 = CARTESIAN_POINT ( 'NONE',  ( 0.0000000000000000000, 25.21477303807744600, -0.1000000000000000100 ) ) ;
#1680 = CARTESIAN_POINT ( 'NONE',  ( 6.166839572099769700, -2.769471378390277600, -5.800000000000000700 ) ) ;
#1683 = VECTOR ( 'NONE', #52978, 1000.000000000000000 ) ;
#1682 = AXIS2_PLACEMENT_3D ( 'NONE', #8032, #8466, #29339 ) ;
#1684 = CARTESIAN_POINT ( 'NONE',  ( 8.351756600579392400, 0.0000000000000000000, 0.0000000000000000000 ) ) ;
#1686 = EDGE_LOOP ( 'NONE', ( #40942, #58351, #3038, #11065 ) ) ;
#1685 = CARTESIAN_POINT ( 'NONE',  ( 14.69005524519136500, -3.725000000000021400, 4.500000000000000000 ) ) ;
#1687 = EDGE_CURVE ( 'NONE', #59055, #31814, #42653, .T. ) ;
#1688 = EDGE_CURVE ( 'NONE', #49197, #39621, #32913, .T. ) ;
#1689 = CARTESIAN_POINT ( 'NONE',  ( 83.99999999999997200, 32.74000000000001600, 3.000000000000000000 ) ) ;
#1690 = DIRECTION ( 'NONE',  ( 0.0000000000000000000, 0.0000000000000000000, 1.000000000000000000 ) ) ;
#1691 = EDGE_CURVE ( 'NONE', #32041, #33357, #16729, .T. ) ;
#1692 = CARTESIAN_POINT ( 'NONE',  ( 0.0000000000000000000, -26.53477303807745000, -0.1000000000000000100 ) ) ;
#1693 = AXIS2_PLACEMENT_3D ( 'NONE', #30389, #40334, #35794 ) ;
#1694 = CARTESIAN_POINT ( 'NONE',  ( -7.819893317930626300, -0.2873230443787945200, 1.524999999999999900 ) ) ;
#1695 = LINE ( 'NONE', #22548, #42165 ) ;
#1697 = EDGE_LOOP ( 'NONE', ( #12693, #27510, #56010, #16757 ) ) ;
#1696 = LINE ( 'NONE', #7286, #38973 ) ;
#1698 = CARTESIAN_POINT ( 'NONE',  ( 53.79999999999999700, -0.3499999999999955900, 0.0000000000000000000 ) ) ;
#1699 = CALENDAR_DATE ( 2019, 29, 7 ) ;
#1700 = DIRECTION ( 'NONE',  ( -0.0000000000000000000, 0.0000000000000000000, 1.000000000000000000 ) ) ;
#1701 = VERTEX_POINT ( 'NONE', #17836 ) ;
#1702 = CARTESIAN_POINT ( 'NONE',  ( -13.89999999999999300, -6.075000000000001100, 0.0000000000000000000 ) ) ;
#1703 = DIRECTION ( 'NONE',  ( -0.0000000000000000000, -0.0000000000000000000, 1.000000000000000000 ) ) ;
#1704 = ORIENTED_EDGE ( 'NONE', *, *, #63542, .T. ) ;
#1705 = EDGE_CURVE ( 'NONE', #41932, #22006, #19118, .T. ) ;
#1706 = DIRECTION ( 'NONE',  ( -1.000000000000000000, -1.704050565792540900E-016, 0.0000000000000000000 ) ) ;
#1707 = EDGE_CURVE ( 'NONE', #50737, #41522, #44269, .T. ) ;
#1708 = ORIENTED_EDGE ( 'NONE', *, *, #25498, .T. ) ;
#1709 = VECTOR ( 'NONE', #50388, 1000.000000000000000 ) ;
#1710 = ORIENTED_EDGE ( 'NONE', *, *, #4336, .F. ) ;
#1711 = PERSON_AND_ORGANIZATION_ROLE ( 'creator' ) ;
#1712 = LINE ( 'NONE', #65731, #23612 ) ;
#1713 = DIRECTION ( 'NONE',  ( -0.0000000000000000000, -0.0000000000000000000, -1.000000000000000000 ) ) ;
#1714 = LINE ( 'NONE', #47664, #62 ) ;
#1715 = EDGE_CURVE ( 'NONE', #37719, #49936, #28900, .T. ) ;
#1716 = CARTESIAN_POINT ( 'NONE',  ( -13.99005524519136900, -7.367893218813454000, 4.999999999999999100 ) ) ;
#1717 = LINE ( 'NONE', #57305, #49528 ) ;
#1718 = ORIENTED_EDGE ( 'NONE', *, *, #980, .F. ) ;
#1719 = DIRECTION ( 'NONE',  ( 0.0000000000000000000, -0.2425356250363330800, -0.9701425001453318800 ) ) ;
#1720 = CIRCLE ( 'NONE', #4982, 0.1500000000000147000 ) ;
#1721 = CARTESIAN_POINT ( 'NONE',  ( -369.9526625136877600, -1542.399380678243700, 0.0000000000000000000 ) ) ;
#1722 = ORIENTED_EDGE ( 'NONE', *, *, #13681, .T. ) ;
#1723 = DIRECTION ( 'NONE',  ( -1.000000000000000000, 0.0000000000000000000, 0.0000000000000000000 ) ) ;
#1724 = VECTOR ( 'NONE', #45750, 1000.000000000000000 ) ;
#1725 = CARTESIAN_POINT ( 'NONE',  ( -40.00000000000000700, 36.00000000000000000, 3.000000000000000000 ) ) ;
#1726 = VERTEX_POINT ( 'NONE', #1563 ) ;
#1727 = CARTESIAN_POINT ( 'NONE',  ( -7.473777139382246300, -0.2895633012820513200, 1.500000000000000200 ) ) ;
#1728 = ORGANIZATION ( 'NAUO-ORG25', 'UNSPECIFIED', 'UNSPECIFIED' ) ;
#1729 = EDGE_LOOP ( 'NONE', ( #12351, #15698, #10577, #26056 ) ) ;
#1730 = DIRECTION ( 'NONE',  ( 0.0000000000000000000, 0.0000000000000000000, 1.000000000000000000 ) ) ;
#1731 = LINE ( 'NONE', #63770, #8987 ) ;
#1732 = LINE ( 'NONE', #11979, #59217 ) ;
#1733 = AXIS2_PLACEMENT_3D ( 'NONE', #63280, #16221, #1041 ) ;
#1734 = CARTESIAN_POINT ( 'NONE',  ( 73.99440281605329500, 93.00000000000001400, 0.0000000000000000000 ) ) ;
#1735 = VECTOR ( 'NONE', #33564, 1000.000000000000000 ) ;
#1736 = CARTESIAN_POINT ( 'NONE',  ( 0.0000000000000000000, 17.53477303807743900, -0.1000000000000000100 ) ) ;
#1737 = ORIENTED_EDGE ( 'NONE', *, *, #49684, .F. ) ;
#1738 = CARTESIAN_POINT ( 'NONE',  ( -6.351756600579429700, -2.714773038077438200, -0.1000000000000000100 ) ) ;
#1739 = COORDINATED_UNIVERSAL_TIME_OFFSET ( 1, 0, .AHEAD. ) ;
#1740 =( NAMED_UNIT ( * ) SI_UNIT ( $, .STERADIAN. ) SOLID_ANGLE_UNIT ( ) );
#1741 = EDGE_LOOP ( 'NONE', ( #15819, #44689, #38142, #4538 ) ) ;
#1742 = CC_DESIGN_SECURITY_CLASSIFICATION ( #3002, ( #62002 ) ) ;
#1743 = ADVANCED_FACE ( 'NONE', ( #55601 ), #54082, .F. ) ;
#1744 = ORIENTED_EDGE ( 'NONE', *, *, #38651, .T. ) ;
#1745 = CARTESIAN_POINT ( 'NONE',  ( 72.74440281605329500, 93.00000000000001400, 0.0000000000000000000 ) ) ;
#1746 = CC_DESIGN_APPROVAL ( #41218, ( #27338 ) ) ;
#1747 = CARTESIAN_POINT ( 'NONE',  ( -10.57775360053430600, 3.142645416137355200, 1.700000000000000200 ) ) ;
#1748 = ORIENTED_EDGE ( 'NONE', *, *, #16457, .T. ) ;
#1749 = FACE_OUTER_BOUND ( 'NONE', #61297, .T. ) ;
#1750 = ADVANCED_FACE ( 'NONE', ( #1328 ), #30517, .T. ) ;
#1751 = ORIENTED_EDGE ( 'NONE', *, *, #17192, .T. ) ;
#1752 = AXIS2_PLACEMENT_3D ( 'NONE', #7909, #18110, #54353 ) ;
#1753 = CARTESIAN_POINT ( 'NONE',  ( -352.4526625136878700, -1564.149380678243700, 35.29999999999988300 ) ) ;
#1754 = ORIENTED_EDGE ( 'NONE', *, *, #681, .F. ) ;
#1755 = LINE ( 'NONE', #1120, #32500 ) ;
#1757 = VERTEX_POINT ( 'NONE', #27372 ) ;
#1756 = VECTOR ( 'NONE', #47201, 1000.000000000000100 ) ;
#1758 = CARTESIAN_POINT ( 'NONE',  ( -15.40000000000000400, 4.774999999999988800, 2.500000000000000000 ) ) ;
#1759 = PERSON_AND_ORGANIZATION ( #34945, #63319 ) ;
#1760 = ORIENTED_EDGE ( 'NONE', *, *, #51296, .F. ) ;
#1761 = ORIENTED_EDGE ( 'NONE', *, *, #23616, .T. ) ;
#1762 = AXIS2_PLACEMENT_3D ( 'NONE', #45009, #14444, #44573 ) ;
#1763 = ORIENTED_EDGE ( 'NONE', *, *, #49195, .F. ) ;
#1764 = LINE ( 'NONE', #32695, #51212 ) ;
#1765 = CLOSED_SHELL ( 'NONE', ( #26009, #32077, #4132, #31351, #15667, #5937, #64938, #50802, #55254, #15032, #11616, #21975, #1059, #7341, #2656, #49853, #2547, #24227, #7028, #5904, #52716, #54185, #21112, #55615, #66383, #418, #40268, #59492, #58279, #4820 ) ) ;
#1766 = CIRCLE ( 'NONE', #4978, 14.49999999999999800 ) ;
#1767 = VECTOR ( 'NONE', #62834, 1000.000000000000000 ) ;
#1768 = CARTESIAN_POINT ( 'NONE',  ( 0.0000000000000000000, 24.00000000000000000, 4.200000000000000200 ) ) ;
#1769 = VERTEX_POINT ( 'NONE', #6509 ) ;
#1770 = AXIS2_PLACEMENT_3D ( 'NONE', #29810, #60354, #45819 ) ;
#1771 = FACE_OUTER_BOUND ( 'NONE', #65397, .T. ) ;
#1772 = CARTESIAN_POINT ( 'NONE',  ( -7.645852459895065700, -0.1217948717948718100, 1.525000000000000100 ) ) ;
#1773 = ADVANCED_FACE ( 'NONE', ( #12628 ), #66843, .T. ) ;
#1774 = CIRCLE ( 'NONE', #61323, 0.5000000000000004400 ) ;
#1775 = VERTEX_POINT ( 'NONE', #38007 ) ;
#1776 = CARTESIAN_POINT ( 'NONE',  ( -379.9526625136877600, -1542.399380678243700, 0.7499999999999840100 ) ) ;
#1777 = CARTESIAN_POINT ( 'NONE',  ( 11.99797654455802800, -7.575000000000001100, 4.999999999999990200 ) ) ;
#1778 = AXIS2_PLACEMENT_3D ( 'NONE', #33109, #14481, #5380 ) ;
#1779 = LINE ( 'NONE', #6857, #9037 ) ;
#1780 = APPROVAL_ROLE ( '' ) ;
#1781 = AXIS2_PLACEMENT_3D ( 'NONE', #55798, #66111, #56458 ) ;
#1782 = ORIENTED_EDGE ( 'NONE', *, *, #23071, .F. ) ;
#1783 = EDGE_CURVE ( 'NONE', #39223, #45428, #2930, .T. ) ;
#1784 = CALENDAR_DATE ( 2019, 29, 7 ) ;
#1785 = CARTESIAN_POINT ( 'NONE',  ( -9.384809130410971500, -2.211538461538461700, 1.500000000000000000 ) ) ;
#1786 = VERTEX_POINT ( 'NONE', #43222 ) ;
#1787 = EDGE_CURVE ( 'NONE', #29657, #23991, #20766, .T. ) ;
#1788 = CARTESIAN_POINT ( 'NONE',  ( 134.0000000000000000, 79.49999999999998600, 0.0000000000000000000 ) ) ;
#1789 = CIRCLE ( 'NONE', #59592, 0.3999999999999993000 ) ;
#1790 = FACE_OUTER_BOUND ( 'NONE', #34359, .T. ) ;
#1791 = CARTESIAN_POINT ( 'NONE',  ( -7.384165330818762900, -0.2871564486961567000, 1.524999999999999900 ) ) ;
#1792 = DIRECTION ( 'NONE',  ( 1.000000000000000000, 0.0000000000000000000, 0.0000000000000000000 ) ) ;
#1793 = EDGE_CURVE ( 'NONE', #16229, #13684, #11848, .T. ) ;
#1794 = CARTESIAN_POINT ( 'NONE',  ( -7.818551922794578800, -0.4999221082981220600, 1.525000000000000100 ) ) ;
#1795 = DIRECTION ( 'NONE',  ( 0.0000000000000000000, -1.000000000000000000, 0.0000000000000000000 ) ) ;
#1796 = EDGE_CURVE ( 'NONE', #27232, #57892, #47473, .T. ) ;
#1797 = EDGE_CURVE ( 'NONE', #20279, #64027, #40955, .T. ) ;
#1798 = CYLINDRICAL_SURFACE ( 'NONE', #54634, 2.750000000000002700 ) ;
#1799 = ORIENTED_EDGE ( 'NONE', *, *, #65223, .F. ) ;
#1800 = DIRECTION ( 'NONE',  ( -1.000000000000000000, -1.807003620809173600E-016, 0.0000000000000000000 ) ) ;
#1801 = PERSON_AND_ORGANIZATION ( #34945, #63319 ) ;
#1802 = VERTEX_POINT ( 'NONE', #23299 ) ;
#1803 = ORIENTED_EDGE ( 'NONE', *, *, #60203, .F. ) ;
#1804 = EDGE_LOOP ( 'NONE', ( #29233, #42755, #11354, #45997 ) ) ;
#1805 = ORIENTED_EDGE ( 'NONE', *, *, #17629, .T. ) ;
#1806 = FACE_OUTER_BOUND ( 'NONE', #8771, .T. ) ;
#1807 = ORIENTED_EDGE ( 'NONE', *, *, #50084, .T. ) ;
#1808 = CARTESIAN_POINT ( 'NONE',  ( -12.57064023002719100, -16.79755122037877200, -6.180231239914904900 ) ) ;
#1809 = EDGE_CURVE ( 'NONE', #36314, #6538, #49077, .T. ) ;
#1810 = ORIENTED_EDGE ( 'NONE', *, *, #39794, .T. ) ;
#1812 = ORIENTED_EDGE ( 'NONE', *, *, #13171, .T. ) ;
#1811 = FACE_OUTER_BOUND ( 'NONE', #9928, .T. ) ;
#1813 = CARTESIAN_POINT ( 'NONE',  ( 3.000000000000000000, 0.0000000000000000000, 3.000000000000000000 ) ) ;
#1814 = DIRECTION ( 'NONE',  ( 1.000000000000000000, 0.0000000000000000000, 0.0000000000000000000 ) ) ;
#1815 = VERTEX_POINT ( 'NONE', #13307 ) ;
#1816 = ORIENTED_EDGE ( 'NONE', *, *, #45809, .F. ) ;
#1817 = EDGE_CURVE ( 'NONE', #29074, #9540, #10998, .T. ) ;
#1818 = VERTEX_POINT ( 'NONE', #33688 ) ;
#1819 = LINE ( 'NONE', #14373, #46383 ) ;
#1820 = ORIENTED_EDGE ( 'NONE', *, *, #65296, .T. ) ;
#1821 = VECTOR ( 'NONE', #64813, 1000.000000000000000 ) ;
#1822 = ADVANCED_FACE ( 'NONE', ( #7739 ), #18511, .T. ) ;
#1823 = DIRECTION ( 'NONE',  ( -0.0000000000000000000, -0.0000000000000000000, -1.000000000000000000 ) ) ;
#1824 = CARTESIAN_POINT ( 'NONE',  ( 163.2000000000000200, 3.000000000000000400, 3.700000000000000200 ) ) ;
#1825 = ORIENTED_EDGE ( 'NONE', *, *, #56640, .F. ) ;
#1826 = CC_DESIGN_PERSON_AND_ORGANIZATION_ASSIGNMENT ( #19514, #65078, ( #26129 ) ) ;
#1827 = VECTOR ( 'NONE', #63587, 1000.000000000000000 ) ;
#1828 = CARTESIAN_POINT ( 'NONE',  ( -7.751290649813700600, -0.04967903567238900200, 1.525000000000000100 ) ) ;
#1829 = CARTESIAN_POINT ( 'NONE',  ( -7.866122795817677400, -1.555940469044692700, 1.499999999999999600 ) ) ;
#1830 = ORIENTED_EDGE ( 'NONE', *, *, #54500, .T. ) ;
#1831 = CARTESIAN_POINT ( 'NONE',  ( -2.313419048119954900E-015, 16.97000000000001300, 3.000000000000000000 ) ) ;
#1832 = DIRECTION ( 'NONE',  ( 0.0000000000000000000, 1.000000000000000000, 0.0000000000000000000 ) ) ;
#1833 = FACE_OUTER_BOUND ( 'NONE', #15720, .T. ) ;
#1834 = AXIS2_PLACEMENT_3D ( 'NONE', #6296, #42563, #1349 ) ;
#1835 = CC_DESIGN_DATE_AND_TIME_ASSIGNMENT ( #26917, #5847, ( #11350 ) ) ;
#1836 = CARTESIAN_POINT ( 'NONE',  ( 3.162798502545807600, 2.499999999999995600, 0.0000000000000000000 ) ) ;
#1837 = ORIENTED_EDGE ( 'NONE', *, *, #41854, .T. ) ;
#1838 = CARTESIAN_POINT ( 'NONE',  ( 156.0499999999999800, 44.90000000000000600, 1.799999999999935700 ) ) ;
#1839 = AXIS2_PLACEMENT_3D ( 'NONE', #26905, #11950, #52505 ) ;
#1840 = DATE_AND_TIME ( #48062, #34271 ) ;
#1841 = VECTOR ( 'NONE', #65295, 1000.000000000000000 ) ;
#1842 = FACE_OUTER_BOUND ( 'NONE', #40237, .T. ) ;
#1843 = ADVANCED_FACE ( 'NONE', ( #4477 ), #54537, .T. ) ;
#1844 = PERSON_AND_ORGANIZATION ( #34945, #63319 ) ;
#1845 = CARTESIAN_POINT ( 'NONE',  ( -1.708290559975252300, -0.7369034968702513600, -17.75178979107851200 ) ) ;
#1846 = VERTEX_POINT ( 'NONE', #49540 ) ;
#1847 = CARTESIAN_POINT ( 'NONE',  ( -9.660450156051997100, -2.801282051282051500, 1.525000000000000100 ) ) ;
#1848 = DIRECTION ( 'NONE',  ( 1.000000000000000000, 0.0000000000000000000, -0.0000000000000000000 ) ) ;
#1849 = VECTOR ( 'NONE', #38790, 1000.000000000000000 ) ;
#1850 = DIRECTION ( 'NONE',  ( -0.9999999999999998900, -2.949029909160572100E-016, 1.208748130159138300E-017 ) ) ;
#1851 = B_SPLINE_CURVE_WITH_KNOTS ( 'NONE', 3,
 ( #5424, #41241, #4988, #15650, #51900, #10872 ),
 .UNSPECIFIED., .F., .F.,
 ( 4, 2, 4 ),
 ( 5.455816549578597500E-005, 0.0004496738959926604300, 0.0008447896264895348200 ),
 .UNSPECIFIED. ) ;
#1852 = ORIENTED_EDGE ( 'NONE', *, *, #20462, .F. ) ;
#1853 = APPROVAL_DATE_TIME ( #55356, #47358 ) ;
#1854 = EDGE_LOOP ( 'NONE', ( #51274, #21847 ) ) ;
#1855 = CARTESIAN_POINT ( 'NONE',  ( -13.90000000000000400, 4.774999999999999500, 2.500000000000000000 ) ) ;
#1856 = ORIENTED_EDGE ( 'NONE', *, *, #65777, .T. ) ;
#1857 = ORIENTED_EDGE ( 'NONE', *, *, #11527, .T. ) ;
#1858 = VERTEX_POINT ( 'NONE', #38889 ) ;
#1859 = APPLICATION_PROTOCOL_DEFINITION ( 'international standard', 'config_control_design', 1994, #8155 ) ;
#1860 = AXIS2_PLACEMENT_3D ( 'NONE', #39764, #65501, #55411 ) ;
#1861 = ORIENTED_EDGE ( 'NONE', *, *, #29185, .F. ) ;
#1862 = LINE ( 'NONE', #50434, #41575 ) ;
#1863 = FACE_OUTER_BOUND ( 'NONE', #15414, .T. ) ;
#1864 = AXIS2_PLACEMENT_3D ( 'NONE', #53477, #17669, #23128 ) ;
#1865 = EDGE_CURVE ( 'NONE', #41258, #1379, #6090, .T. ) ;
#1866 = ORIENTED_EDGE ( 'NONE', *, *, #34412, .T. ) ;
#1867 = DIRECTION ( 'NONE',  ( -1.279075545776124300E-016, 1.000000000000000000, 0.0000000000000000000 ) ) ;
#1868 = EDGE_CURVE ( 'NONE', #479, #6961, #33685, .T. ) ;
#1869 = CARTESIAN_POINT ( 'NONE',  ( -9.807769120974514400, -1.044015283575285400, 1.525000000000000100 ) ) ;
#1870 = EDGE_CURVE ( 'NONE', #13161, #21402, #64442, .T. ) ;
#1871 = AXIS2_PLACEMENT_3D ( 'NONE', #28302, #64480, #23562 ) ;
#1872 = EDGE_LOOP ( 'NONE', ( #57851, #29122, #29062, #33466 ) ) ;
#1873 = CARTESIAN_POINT ( 'NONE',  ( 4.889999999999999700, -9.455000000000001800, 7.799999999999999800 ) ) ;
#1874 = PLANE ( 'NONE',  #61451 ) ;
#1875 = EDGE_LOOP ( 'NONE', ( #33695, #7147, #66206, #36893, #24734 ) ) ;
#1876 = ADVANCED_FACE ( 'NONE', ( #50713 ), #35294, .F. ) ;
#1877 = DIRECTION ( 'NONE',  ( -0.0000000000000000000, -1.000000000000000000, -0.0000000000000000000 ) ) ;
#1878 = EDGE_CURVE ( 'NONE', #54621, #11677, #57992, .T. ) ;
#1879 = CARTESIAN_POINT ( 'NONE',  ( 14.50193574963351200, -8.376829998103316300, 4.999999999999990200 ) ) ;
#1880 = ORIENTED_EDGE ( 'NONE', *, *, #51811, .T. ) ;
#1881 = DIRECTION ( 'NONE',  ( -1.000000000000000000, 0.0000000000000000000, 0.0000000000000000000 ) ) ;
#1882 = CONICAL_SURFACE ( 'NONE', #29567, 0.1500000000000147000, 0.7853981633974453900 ) ;
#1883 = ORIENTED_EDGE ( 'NONE', *, *, #28881, .T. ) ;
#1884 = CARTESIAN_POINT ( 'NONE',  ( 0.8517566005793907300, 1.399206601177342300E-016, -0.1000000000000000100 ) ) ;
#1885 = VECTOR ( 'NONE', #38904, 1000.000000000000000 ) ;
#1886 = VECTOR ( 'NONE', #55229, 1000.000000000000000 ) ;
#1887 = CARTESIAN_POINT ( 'NONE',  ( -12.57064023002719100, -14.67623087681912400, 6.119768760085093200 ) ) ;
#1888 = EDGE_CURVE ( 'NONE', #4082, #57432, #1269, .T. ) ;
#1889 = EDGE_LOOP ( 'NONE', ( #18547, #15826, #61126, #45792 ) ) ;
#1890 = CYLINDRICAL_SURFACE ( 'NONE', #39637, 1.500000000000001300 ) ;
#1891 = AXIS2_PLACEMENT_3D ( 'NONE', #37555, #48431, #33255 ) ;
#1892 = CARTESIAN_POINT ( 'NONE',  ( -7.819772681580730000, -1.709075191562504400, 1.500000000000000200 ) ) ;
#1893 = DIRECTION ( 'NONE',  ( 0.0000000000000000000, 0.0000000000000000000, 1.000000000000000000 ) ) ;
#1894 = LINE ( 'NONE', #51050, #31091 ) ;
#1895 = CARTESIAN_POINT ( 'NONE',  ( -9.851756600579426100, -22.03477303807744300, 0.0000000000000000000 ) ) ;
#1896 = CARTESIAN_POINT ( 'NONE',  ( -379.9526625136877600, -1541.474380678243500, 0.0000000000000000000 ) ) ;
#1897 = CARTESIAN_POINT ( 'NONE',  ( -7.896854062459167900, -0.8589743589743591400, 1.525000000000000100 ) ) ;
#1898 = DIRECTION ( 'NONE',  ( -0.0000000000000000000, -0.0000000000000000000, 1.000000000000000000 ) ) ;
#1899 = DIRECTION ( 'NONE',  ( -1.000000000000000000, 0.0000000000000000000, 0.0000000000000000000 ) ) ;
#1900 = VERTEX_POINT ( 'NONE', #21338 ) ;
#1901 = ADVANCED_FACE ( 'NONE', ( #16666 ), #36035, .T. ) ;
#1902 = LINE ( 'NONE', #20036, #58372 ) ;
#1903 = EDGE_CURVE ( 'NONE', #32176, #56435, #66774, .T. ) ;
#1904 = FACE_OUTER_BOUND ( 'NONE', #42127, .T. ) ;
#1905 = ORIENTED_EDGE ( 'NONE', *, *, #51106, .T. ) ;
#1906 = PLANE ( 'NONE',  #359 ) ;
#1907 = DIRECTION ( 'NONE',  ( -0.0000000000000000000, -0.0000000000000000000, -1.000000000000000000 ) ) ;
#1908 = CALENDAR_DATE ( 2019, 29, 7 ) ;
#1909 = DIRECTION ( 'NONE',  ( -0.0000000000000000000, -1.000000000000000000, -0.0000000000000000000 ) ) ;
#1910 = DIRECTION ( 'NONE',  ( 0.0000000000000000000, 1.000000000000000000, 0.0000000000000000000 ) ) ;
#1911 = VERTEX_POINT ( 'NONE', #21104 ) ;
#1912 = DIRECTION ( 'NONE',  ( 0.9894447522797134000, 0.03514598310755120300, 0.1405839324302050300 ) ) ;
#1913 = EDGE_CURVE ( 'NONE', #40972, #39377, #30448, .T. ) ;
#1914 = CIRCLE ( 'NONE', #24479, 1.999999999999999100 ) ;
#1915 = PERSON_AND_ORGANIZATION_ROLE ( 'design_owner' ) ;
#1916 = DIRECTION ( 'NONE',  ( 0.0000000000000000000, 0.0000000000000000000, 1.000000000000000000 ) ) ;
#1917 = ORIENTED_EDGE ( 'NONE', *, *, #15360, .T. ) ;
#1919 = CARTESIAN_POINT ( 'NONE',  ( -12.57064023002719100, -14.67623087681912400, -6.180231239914904900 ) ) ;
#1918 = PRODUCT_DEFINITION ( 'NON CONOSCIUTO', '', #40989, #22998 ) ;
#1920 = CARTESIAN_POINT ( 'NONE',  ( -9.884809130410971500, -2.532051282051281900, 1.500000000000000000 ) ) ;
#1921 = DIRECTION ( 'NONE',  ( 0.0000000000000000000, 1.000000000000000000, 0.0000000000000000000 ) ) ;
#1922 = PERSON_AND_ORGANIZATION ( #34945, #63319 ) ;
#1923 = ORIENTED_EDGE ( 'NONE', *, *, #46721, .F. ) ;
#1924 = CARTESIAN_POINT ( 'NONE',  ( -5.950000000000000200, -0.1499999999999999700, -12.25000000000000000 ) ) ;
#1925 = APPROVAL ( #51102, 'NON SPECIFICATO' ) ;
#1926 = VERTEX_POINT ( 'NONE', #31307 ) ;
#1927 = ADVANCED_FACE ( 'NONE', ( #2871 ), #5667, .F. ) ;
#1928 = CARTESIAN_POINT ( 'NONE',  ( 12.50000000000000000, -5.047700410575218100, 3.900000000000004400 ) ) ;
#1929 = ORIENTED_EDGE ( 'NONE', *, *, #488, .T. ) ;
#1930 = DIRECTION ( 'NONE',  ( -0.0000000000000000000, -0.0000000000000000000, 1.000000000000000000 ) ) ;
#1931 = ORIENTED_EDGE ( 'NONE', *, *, #34121, .T. ) ;
#1932 = LINE ( 'NONE', #56380, #11672 ) ;
#1933 = VECTOR ( 'NONE', #25131, 1000.000000000000000 ) ;
#1934 = CARTESIAN_POINT ( 'NONE',  ( -7.645852459895065700, -0.1217948717948718100, 1.525000000000000100 ) ) ;
#1935 = DIRECTION ( 'NONE',  ( -1.000000000000000000, 0.0000000000000000000, 0.0000000000000000000 ) ) ;
#1937 = ORIENTED_EDGE ( 'NONE', *, *, #24303, .T. ) ;
#1936 = AXIS2_PLACEMENT_3D ( 'NONE', #24083, #8200, #8420 ) ;
#1938 = ADVANCED_FACE ( 'NONE', ( #36916 ), #35823, .T. ) ;
#1939 = DIRECTION ( 'NONE',  ( 1.000000000000000000, 0.0000000000000000000, 0.0000000000000000000 ) ) ;
#1940 = VERTEX_POINT ( 'NONE', #52133 ) ;
#1941 = ORIENTED_EDGE ( 'NONE', *, *, #21720, .T. ) ;
#1942 = CARTESIAN_POINT ( 'NONE',  ( -2.400000000000003000, 2.170528621609724200, -5.649999999999999500 ) ) ;
#1943 = EDGE_LOOP ( 'NONE', ( #51826, #484, #27534, #62746 ) ) ;
#1944 = CIRCLE ( 'NONE', #49485, 1.200000000000000600 ) ;
#1945 = DIRECTION ( 'NONE',  ( 0.0000000000000000000, 0.0000000000000000000, 1.000000000000000000 ) ) ;
#1946 = DIRECTION ( 'NONE',  ( -0.8923808708064827600, -0.4512830391435772000, 0.0000000000000000000 ) ) ;
#1947 = CYLINDRICAL_SURFACE ( 'NONE', #13949, 0.2000000000000000100 ) ;
#1948 = FACE_OUTER_BOUND ( 'NONE', #21917, .T. ) ;
#1949 =( NAMED_UNIT ( * ) SI_UNIT ( $, .STERADIAN. ) SOLID_ANGLE_UNIT ( ) );
#1950 = VERTEX_POINT ( 'NONE', #20885 ) ;
#1951 = CIRCLE ( 'NONE', #17796, 0.6350000000000005600 ) ;
#1952 = CARTESIAN_POINT ( 'NONE',  ( 6.749999999999975100, 9.499999999999980500, 0.0000000000000000000 ) ) ;
#1953 = DIRECTION ( 'NONE',  ( 0.0000000000000000000, 0.0000000000000000000, 1.000000000000000000 ) ) ;
#1954 = CIRCLE ( 'NONE', #6911, 0.4000000000000001900 ) ;
#1955 = ORIENTED_EDGE ( 'NONE', *, *, #7727, .F. ) ;
#1956 = ADVANCED_FACE ( 'NONE', ( #53131 ), #28828, .F. ) ;
#1957 = CARTESIAN_POINT ( 'NONE',  ( 0.2399999999999999900, 0.0000000000000000000, -3.122502256758252200E-017 ) ) ;
#1958 = PRODUCT ( 'top panel pump', 'top panel pump', '', ( #58923 ) ) ;
#1959 = EDGE_CURVE ( 'NONE', #38446, #28524, #32073, .T. ) ;
#1960 = VERTEX_POINT ( 'NONE', #15674 ) ;
#1961 = EDGE_CURVE ( 'NONE', #39810, #15487, #24794, .T. ) ;
#1962 = CALENDAR_DATE ( 2019, 29, 7 ) ;
#1963 = DIRECTION ( 'NONE',  ( 1.000000000000000000, 0.0000000000000000000, 0.0000000000000000000 ) ) ;
#1964 = VECTOR ( 'NONE', #7619, 1000.000000000000000 ) ;
#1965 = CARTESIAN_POINT ( 'NONE',  ( -24.00000000000000000, -2.939152317953647400E-017, -17.93999999999999800 ) ) ;
#1966 = ORIENTED_EDGE ( 'NONE', *, *, #64047, .F. ) ;
#1967 = EDGE_CURVE ( 'NONE', #9799, #64905, #15021, .T. ) ;
#1968 = AXIS2_PLACEMENT_3D ( 'NONE', #8488, #18693, #29135 ) ;
#1969 = CARTESIAN_POINT ( 'NONE',  ( -2.349999999999999600, -0.1499999999999999700, -15.88455636907725600 ) ) ;
#1970 = COORDINATED_UNIVERSAL_TIME_OFFSET ( 1, 0, .AHEAD. ) ;
#1971 = EDGE_CURVE ( 'NONE', #53458, #29150, #38536, .T. ) ;
#1972 = TOROIDAL_SURFACE ( 'NONE', #17905, 1.300000000000005200, 0.2999999999999999900 ) ;
#1973 = ORIENTED_EDGE ( 'NONE', *, *, #56429, .T. ) ;
#1974 = AXIS2_PLACEMENT_3D ( 'NONE', #22986, #59856, #33820 ) ;
#1975 = PLANE ( 'NONE',  #51749 ) ;
#1976 = EDGE_CURVE ( 'NONE', #7937, #2951, #13813, .T. ) ;
#1977 = ORIENTED_EDGE ( 'NONE', *, *, #9999, .T. ) ;
#1978 = PLANE ( 'NONE',  #57478 ) ;
#1979 = EDGE_LOOP ( 'NONE', ( #57334, #5852 ) ) ;
#1980 = EDGE_CURVE ( 'NONE', #45882, #417, #21532, .T. ) ;
#1981 = DIRECTION ( 'NONE',  ( 0.0000000000000000000, 0.0000000000000000000, 1.000000000000000000 ) ) ;
#1982 = ORIENTED_EDGE ( 'NONE', *, *, #47720, .T. ) ;
#1983 = CARTESIAN_POINT ( 'NONE',  ( -3.150000000000001200, -0.4500000000000000100, -12.24999999999999800 ) ) ;
#1984 = CARTESIAN_POINT ( 'NONE',  ( 128.1499999999999800, 15.15000000000000000, 6.000000000000000000 ) ) ;
#1985 = SECURITY_CLASSIFICATION_LEVEL ( 'unclassified' ) ;
#1986 = VERTEX_POINT ( 'NONE', #47372 ) ;
#1987 = FACE_OUTER_BOUND ( 'NONE', #17791, .T. ) ;
#1988 = LINE ( 'NONE', #30119, #41690 ) ;
#1989 = CLOSED_SHELL ( 'NONE', ( #16538, #238, #53590, #27052, #57604, #9680 ) ) ;
#1990 = EDGE_CURVE ( 'NONE', #19870, #39145, #23175, .T. ) ;
#1991 = CARTESIAN_POINT ( 'NONE',  ( -0.9999999999999991100, 2.939152317953681900E-017, 5.760000000000000700 ) ) ;
#1992 = FACE_OUTER_BOUND ( 'NONE', #43052, .T. ) ;
#1993 = ORIENTED_EDGE ( 'NONE', *, *, #57111, .T. ) ;
#1994 = PLANE ( 'NONE',  #45697 ) ;
#1995 = PLANE ( 'NONE',  #53773 ) ;
#1996 = VERTEX_POINT ( 'NONE', #26752 ) ;
#1997 = DIRECTION ( 'NONE',  ( 1.000000000000000000, 0.0000000000000000000, 0.0000000000000000000 ) ) ;
#1998 = ORIENTED_EDGE ( 'NONE', *, *, #33435, .T. ) ;
#1999 = CARTESIAN_POINT ( 'NONE',  ( 53.79999999999999700, 0.0000000000000000000, 3.000000000000000000 ) ) ;
#2000 = ORIENTED_EDGE ( 'NONE', *, *, #53592, .F. ) ;
#2001 = LINE ( 'NONE', #16276, #37677 ) ;
#2002 = VECTOR ( 'NONE', #57149, 1000.000000000000000 ) ;
#2003 = VECTOR ( 'NONE', #64361, 1000.000000000000000 ) ;
#2004 = CARTESIAN_POINT ( 'NONE',  ( 134.0000000000000000, 79.49999999999998600, 0.0000000000000000000 ) ) ;
#2005 = DIRECTION ( 'NONE',  ( -0.0000000000000000000, 0.0000000000000000000, 1.000000000000000000 ) ) ;
#2006 = ORIENTED_EDGE ( 'NONE', *, *, #1980, .T. ) ;
#2007 = ORIENTED_EDGE ( 'NONE', *, *, #7092, .F. ) ;
#2008 = CIRCLE ( 'NONE', #39421, 1.199999999999985700 ) ;
#2009 = CYLINDRICAL_SURFACE ( 'NONE', #12093, 1.750000000000001600 ) ;
#2010 = DIRECTION ( 'NONE',  ( -1.000000000000000000, 0.0000000000000000000, 0.0000000000000000000 ) ) ;
#2011 = EDGE_LOOP ( 'NONE', ( #12151, #58505, #60432, #56102 ) ) ;
#2012 = VERTEX_POINT ( 'NONE', #11127 ) ;
#2013 = CARTESIAN_POINT ( 'NONE',  ( 0.6717566005793910200, 8.670475782495891400E-017, -0.1000000000000000100 ) ) ;
#2014 = AXIS2_PLACEMENT_3D ( 'NONE', #15516, #10289, #25932 ) ;
#2015 = ORIENTED_EDGE ( 'NONE', *, *, #888, .T. ) ;
#2016 = VECTOR ( 'NONE', #27301, 1000.000000000000000 ) ;
#2017 = ORGANIZATION ( 'NAUO-ORG1', 'UNSPECIFIED', 'UNSPECIFIED' ) ;
#2018 = CIRCLE ( 'NONE', #55621, 1.250000000000001100 ) ;
#2019 = DIRECTION ( 'NONE',  ( 1.642730564371978700E-016, -1.000000000000000000, 0.0000000000000000000 ) ) ;
#2020 = EDGE_LOOP ( 'NONE', ( #42286, #40732, #15919, #62946 ) ) ;
#2021 = CARTESIAN_POINT ( 'NONE',  ( -12.98213394582470800, -4.225000000000010300, 5.500000000000000000 ) ) ;
#2022 =( GEOMETRIC_REPRESENTATION_CONTEXT ( 3 ) GLOBAL_UNCERTAINTY_ASSIGNED_CONTEXT ( ( #48630 ) ) GLOBAL_UNIT_ASSIGNED_CONTEXT ( ( #56560, #616, #32318 ) ) REPRESENTATION_CONTEXT ( 'NONE', 'WORKASPACE' ) );
#2023 = ORIENTED_EDGE ( 'NONE', *, *, #54448, .F. ) ;
#2024 = PERSON_AND_ORGANIZATION ( #34945, #63319 ) ;
#2025 = DIRECTION ( 'NONE',  ( 0.0000000000000000000, 0.0000000000000000000, -1.000000000000000000 ) ) ;
#2026 = CARTESIAN_POINT ( 'NONE',  ( -7.641204512671536400, -1.871636694485993000, 1.500000000000000000 ) ) ;
#2027 = PLANE ( 'NONE',  #11392 ) ;
#2028 = CC_DESIGN_APPROVAL ( #21059, ( #17587 ) ) ;
#2029 = VECTOR ( 'NONE', #25127, 1000.000000000000000 ) ;
#2030 = ORIENTED_EDGE ( 'NONE', *, *, #33825, .T. ) ;
#2031 = CARTESIAN_POINT ( 'NONE',  ( -5.950000000000000200, -0.6500000000000000200, -18.75000000000000000 ) ) ;
#2032 = PLANE ( 'NONE',  #22413 ) ;
#2033 = EDGE_LOOP ( 'NONE', ( #19727, #6978, #56375, #61316 ) ) ;
#2034 = DIRECTION ( 'NONE',  ( -1.000000000000000000, -0.0000000000000000000, -0.0000000000000000000 ) ) ;
#2035 = CARTESIAN_POINT ( 'NONE',  ( 190.0000000000000000, 7.000000000000000000, 4.000000000000000000 ) ) ;
#2036 = VERTEX_POINT ( 'NONE', #62954 ) ;
#2037 = AXIS2_PLACEMENT_3D ( 'NONE', #22185, #48012, #6070 ) ;
#2038 = ADVANCED_FACE ( 'NONE', ( #57964 ), #21553, .T. ) ;
#2039 = DIRECTION ( 'NONE',  ( 1.000000000000000000, 0.0000000000000000000, 0.0000000000000000000 ) ) ;
#2040 = CARTESIAN_POINT ( 'NONE',  ( 20.99999999999999600, 13.75000000000000000, 2.839999999999999900 ) ) ;
#2041 = CARTESIAN_POINT ( 'NONE',  ( 0.8136460818176437500, 7.503623188412607400, 0.4393398282201710900 ) ) ;
#2042 = VERTEX_POINT ( 'NONE', #37172 ) ;
#2043 = FACE_OUTER_BOUND ( 'NONE', #55968, .T. ) ;
#2044 = VECTOR ( 'NONE', #11897, 1000.000000000000000 ) ;
#2045 = DIRECTION ( 'NONE',  ( -0.0000000000000000000, -0.0000000000000000000, 1.000000000000000000 ) ) ;
#2046 = DIRECTION ( 'NONE',  ( 0.0000000000000000000, 1.000000000000000000, -0.0000000000000000000 ) ) ;
#2047 = ORIENTED_EDGE ( 'NONE', *, *, #62729, .F. ) ;
#2048 = FACE_OUTER_BOUND ( 'NONE', #51755, .T. ) ;
#2049 = VECTOR ( 'NONE', #50727, 1000.000000000000000 ) ;
#2050 = AXIS2_PLACEMENT_3D ( 'NONE', #51070, #56062, #45161 ) ;
#2051 = ADVANCED_FACE ( 'NONE', ( #60358 ), #10769, .F. ) ;
#2052 = VERTEX_POINT ( 'NONE', #10979 ) ;
#2053 = CARTESIAN_POINT ( 'NONE',  ( 7.249750964504833900, 3.130528621609724100, -5.900000000000000400 ) ) ;
#2054 = ORIENTED_EDGE ( 'NONE', *, *, #38553, .T. ) ;
#2055 = PLANE ( 'NONE',  #61427 ) ;
#2056 = CARTESIAN_POINT ( 'NONE',  ( 0.0000000000000000000, 2.714773038077437300, -0.1000000000000000100 ) ) ;
#2057 = EDGE_CURVE ( 'NONE', #55056, #50244, #7711, .T. ) ;
#2058 = VECTOR ( 'NONE', #17197, 1000.000000000000000 ) ;
#2059 = APPLICATION_CONTEXT ( 'configuration controlled 3d designs of mechanical parts and assemblies' ) ;
#2060 = LINE ( 'NONE', #46584, #46638 ) ;
#2061 = AXIS2_PLACEMENT_3D ( 'NONE', #10327, #46116, #67069 ) ;
#2062 = ADVANCED_FACE ( 'NONE', ( #53098 ), #62590, .F. ) ;
#2063 = EDGE_CURVE ( 'NONE', #11209, #18654, #65159, .T. ) ;
#2064 = CARTESIAN_POINT ( 'NONE',  ( -4.170714915823106500, 0.0000000000000000000, -0.1000000000000000100 ) ) ;
#2065 = EDGE_CURVE ( 'NONE', #35987, #17639, #61950, .T. ) ;
#2066 = ORIENTED_EDGE ( 'NONE', *, *, #16364, .F. ) ;
#2067 = EDGE_LOOP ( 'NONE', ( #5273, #14161, #18176, #20519 ) ) ;
#2068 = CARTESIAN_POINT ( 'NONE',  ( 12.50000000000000000, 13.75000000000000000, 0.0000000000000000000 ) ) ;
#2069 = ORIENTED_EDGE ( 'NONE', *, *, #19719, .F. ) ;
#2070 = EDGE_CURVE ( 'NONE', #30032, #6835, #63580, .T. ) ;
#2071 = TOROIDAL_SURFACE ( 'NONE', #6877, 1.750000000000003300, 0.5000000000000000000 ) ;
#2072 = DATE_TIME_ROLE ( 'classification_date' ) ;
#2073 = VECTOR ( 'NONE', #44694, 1000.000000000000000 ) ;
#2074 = ORIENTED_EDGE ( 'NONE', *, *, #60303, .F. ) ;
#2075 = EDGE_CURVE ( 'NONE', #35531, #59935, #4452, .T. ) ;
#2076 = CARTESIAN_POINT ( 'NONE',  ( -11.67071491582310500, 25.21477303807744600, -0.1000000000000000100 ) ) ;
#2077 = EDGE_CURVE ( 'NONE', #35712, #7869, #3611, .T. ) ;
#2079 = ORIENTED_EDGE ( 'NONE', *, *, #40960, .T. ) ;
#2078 = EDGE_CURVE ( 'NONE', #57834, #7018, #56338, .T. ) ;
#2080 = LINE ( 'NONE', #15004, #18270 ) ;
#2081 = CALENDAR_DATE ( 2019, 29, 7 ) ;
#2082 = DIRECTION ( 'NONE',  ( 1.000000000000000000, -2.608348375706672300E-014, 0.0000000000000000000 ) ) ;
#2083 = FACE_OUTER_BOUND ( 'NONE', #11233, .T. ) ;
#2084 = CARTESIAN_POINT ( 'NONE',  ( 56.00000000000000000, 24.00000000000000000, 1.800000000000000300 ) ) ;
#2085 = VERTEX_POINT ( 'NONE', #15984 ) ;
#2086 = ADVANCED_FACE ( 'NONE', ( #48228 ), #32038, .T. ) ;
#2087 = CARTESIAN_POINT ( 'NONE',  ( -7.486080971046461300, -1.495734819887317700, 1.500000000000000400 ) ) ;
#2088 = ORIENTED_EDGE ( 'NONE', *, *, #49819, .T. ) ;
#2089 = CARTESIAN_POINT ( 'NONE',  ( 2.000000000000000000, 18.00000000000000400, 2.000000000000000000 ) ) ;
#2090 = LOCAL_TIME ( 14, 3, 50.00000000000000000, #30515 ) ;
#2091 = CIRCLE ( 'NONE', #38778, 0.4000000000000001900 ) ;
#2092 = DIRECTION ( 'NONE',  ( -1.000000000000000000, 1.224646799147353200E-016, 0.0000000000000000000 ) ) ;
#2093 = CARTESIAN_POINT ( 'NONE',  ( 1.249999999999998700, 24.50000000000000000, 0.0000000000000000000 ) ) ;
#2094 = PLANE ( 'NONE',  #13153 ) ;
#2095 = DIRECTION ( 'NONE',  ( 1.000000000000000000, 0.0000000000000000000, 0.0000000000000000000 ) ) ;
#2096 = VERTEX_POINT ( 'NONE', #26391 ) ;
#2097 = EDGE_LOOP ( 'NONE', ( #58208, #49787, #65424, #51928 ) ) ;
#2098 = DIRECTION ( 'NONE',  ( 1.000000000000000000, -1.807003620809173600E-016, -0.0000000000000000000 ) ) ;
#2099 = VERTEX_POINT ( 'NONE', #52440 ) ;
#2100 = DIRECTION ( 'NONE',  ( 1.000000000000000000, -4.130293990420953600E-016, 0.0000000000000000000 ) ) ;
#2101 = CARTESIAN_POINT ( 'NONE',  ( -7.682148092471078500, -1.868942114465268900, 1.500000000000000200 ) ) ;
#2102 = CARTESIAN_POINT ( 'NONE',  ( 0.0000000000000000000, 2.714773038077437300, -0.1000000000000000100 ) ) ;
#2103 = CARTESIAN_POINT ( 'NONE',  ( 4.171756600579335000, -5.534773038077409200, -0.1000000000000000100 ) ) ;
#2104 = CARTESIAN_POINT ( 'NONE',  ( 154.2999999999999800, 2.999999999999999100, 5.000000000000000000 ) ) ;
#2105 = ORIENTED_EDGE ( 'NONE', *, *, #18272, .T. ) ;
#2107 = PLANE ( 'NONE',  #42138 ) ;
#2106 = LINE ( 'NONE', #5443, #12644 ) ;
#2108 = CIRCLE ( 'NONE', #60351, 1.170000000000010400 ) ;
#2110 = CARTESIAN_POINT ( 'NONE',  ( 8.351756600579392400, 0.0000000000000000000, -0.1000000000000000100 ) ) ;
#2109 = DIRECTION ( 'NONE',  ( 1.000000000000000000, 4.130293990420953600E-016, -0.0000000000000000000 ) ) ;
#2111 = PLANE ( 'NONE',  #20084 ) ;
#2112 = ORIENTED_EDGE ( 'NONE', *, *, #59713, .T. ) ;
#2113 = LINE ( 'NONE', #42149, #39412 ) ;
#2115 = CARTESIAN_POINT ( 'NONE',  ( 9.851756600579390600, -22.03477303807744300, -0.1000000000000000100 ) ) ;
#2114 = LINE ( 'NONE', #48979, #32943 ) ;
#2117 = VECTOR ( 'NONE', #55998, 1000.000000000000000 ) ;
#2116 = DIRECTION ( 'NONE',  ( -0.0000000000000000000, -0.0000000000000000000, 1.000000000000000000 ) ) ;
#2118 = CC_DESIGN_PERSON_AND_ORGANIZATION_ASSIGNMENT ( #66430, #9048, ( #31204 ) ) ;
#2119 = ORIENTED_EDGE ( 'NONE', *, *, #17535, .T. ) ;
#2121 = EDGE_LOOP ( 'NONE', ( #27240, #65779, #695, #2912 ) ) ;
#2120 = CARTESIAN_POINT ( 'NONE',  ( -8.599999999999996100, -4.225000000000012100, 8.900000000000000400 ) ) ;
#2122 = CARTESIAN_POINT ( 'NONE',  ( 0.0000000000000000000, 0.0000000000000000000, 6.000000000000000000 ) ) ;
#2123 = ORIENTED_EDGE ( 'NONE', *, *, #35485, .F. ) ;
#2124 = AXIS2_PLACEMENT_3D ( 'NONE', #34604, #50235, #24208 ) ;
#2125 = CC_DESIGN_DATE_AND_TIME_ASSIGNMENT ( #28891, #3187, ( #26428 ) ) ;
#2126 = CARTESIAN_POINT ( 'NONE',  ( 7.999326122294371900, 0.4014199796395670500, -15.26004869784806500 ) ) ;
#2127 = CIRCLE ( 'NONE', #45881, 8.326666666666676900 ) ;
#2128 = MECHANICAL_CONTEXT ( 'NONE', #34871, 'mechanical' ) ;
#2129 = CARTESIAN_POINT ( 'NONE',  ( 60.70000000000000300, 7.763988562861075100E-015, 3.000000000000000000 ) ) ;
#2130 = AXIS2_PLACEMENT_3D ( 'NONE', #51690, #24765, #5005 ) ;
#2131 = EDGE_LOOP ( 'NONE', ( #30882, #7078 ) ) ;
#2132 = ORIENTED_EDGE ( 'NONE', *, *, #4421, .F. ) ;
#2133 = DIRECTION ( 'NONE',  ( 1.000000000000000000, 0.0000000000000000000, 0.0000000000000000000 ) ) ;
#2134 = FACE_OUTER_BOUND ( 'NONE', #66607, .T. ) ;
#2135 = LINE ( 'NONE', #21721, #64481 ) ;
#2136 = VERTEX_POINT ( 'NONE', #577 ) ;
#2137 = AXIS2_PLACEMENT_3D ( 'NONE', #61818, #52559, #41899 ) ;
#2138 = UNCERTAINTY_MEASURE_WITH_UNIT (LENGTH_MEASURE( 1.000000000000000100E-005 ), #41605, 'distance_accuracy_value', 'NONE');
#2139 = CARTESIAN_POINT ( 'NONE',  ( -9.384809130410971500, -1.682191506410256600, 1.525000000000000100 ) ) ;
#2140 = ADVANCED_FACE ( 'NONE', ( #29596 ), #44174, .T. ) ;
#2141 = VERTEX_POINT ( 'NONE', #31839 ) ;
#2142 = CARTESIAN_POINT ( 'NONE',  ( 22.19999999999999900, -12.69999999999999900, 3.000000000000000000 ) ) ;
#2143 = VECTOR ( 'NONE', #38664, 1000.000000000000000 ) ;
#2144 = PERSON_AND_ORGANIZATION ( #34945, #63319 ) ;
#2145 = CIRCLE ( 'NONE', #63806, 0.7850000000000010300 ) ;
#2146 = VERTEX_POINT ( 'NONE', #806 ) ;
#2147 = ORIENTED_EDGE ( 'NONE', *, *, #64891, .F. ) ;
#2148 = COORDINATED_UNIVERSAL_TIME_OFFSET ( 1, 0, .AHEAD. ) ;
#2149 = CARTESIAN_POINT ( 'NONE',  ( 6.166839572099769700, -2.769471378390277600, -5.600000000000000500 ) ) ;
#2150 = EDGE_CURVE ( 'NONE', #305, #57641, #51470, .T. ) ;
#2151 = LINE ( 'NONE', #24508, #52185 ) ;
#2152 = CARTESIAN_POINT ( 'NONE',  ( 0.6717566005793923500, 8.534773038077448200, -0.1000000000000000100 ) ) ;
#2153 = AXIS2_PLACEMENT_3D ( 'NONE', #39025, #39700, #8663 ) ;
#2154 = VERTEX_POINT ( 'NONE', #57867 ) ;
#2155 = CARTESIAN_POINT ( 'NONE',  ( -7.682245117545229500, -0.1246493160605423600, 1.525000000000000100 ) ) ;
#2156 = EDGE_CURVE ( 'NONE', #34947, #43646, #39303, .T. ) ;
#2157 = PLANE ( 'NONE',  #47393 ) ;
#2158 = EDGE_CURVE ( 'NONE', #56969, #60107, #35268, .T. ) ;
#2159 = VERTEX_POINT ( 'NONE', #11658 ) ;
#2160 =( LENGTH_UNIT ( ) NAMED_UNIT ( * ) SI_UNIT ( .MILLI., .METRE. ) );
#2161 = ORIENTED_EDGE ( 'NONE', *, *, #18033, .T. ) ;
#2162 = EDGE_CURVE ( 'NONE', #9055, #46331, #61171, .T. ) ;
#2163 = ADVANCED_FACE ( 'NONE', ( #46577 ), #17409, .F. ) ;
#2164 = DIRECTION ( 'NONE',  ( 1.000000000000000000, 0.0000000000000000000, 0.0000000000000000000 ) ) ;
#2165 = CARTESIAN_POINT ( 'NONE',  ( 3.000000000000002700, 16.95999999999999700, 6.000000000000000000 ) ) ;
#2166 = EDGE_CURVE ( 'NONE', #54157, #26436, #23940, .T. ) ;
#2167 = EDGE_CURVE ( 'NONE', #64027, #60459, #6067, .T. ) ;
#2168 = DIRECTION ( 'NONE',  ( -1.000000000000000000, -0.0000000000000000000, -0.0000000000000000000 ) ) ;
#2169 = CARTESIAN_POINT ( 'NONE',  ( -14.35071491582310600, 2.714773038077437300, -0.1000000000000000100 ) ) ;
#2170 = VERTEX_POINT ( 'NONE', #27746 ) ;
#2171 = FACE_OUTER_BOUND ( 'NONE', #55852, .T. ) ;
#2172 = CYLINDRICAL_SURFACE ( 'NONE', #46861, 2.750000000000002700 ) ;
#2173 = DIRECTION ( 'NONE',  ( 1.000000000000000000, 0.0000000000000000000, 0.0000000000000000000 ) ) ;
#2174 = VECTOR ( 'NONE', #60076, 1000.000000000000000 ) ;
#2175 = CALENDAR_DATE ( 2019, 29, 7 ) ;
#2176 = CYLINDRICAL_SURFACE ( 'NONE', #32531, 0.2400000000000006300 ) ;
#2177 = LINE ( 'NONE', #4573, #18369 ) ;
#2178 = EDGE_LOOP ( 'NONE', ( #63678, #40932, #53887, #49676 ) ) ;
#2179 = ORIENTED_EDGE ( 'NONE', *, *, #34611, .F. ) ;
#2180 = ORIENTED_EDGE ( 'NONE', *, *, #28789, .T. ) ;
#2181 = DIRECTION ( 'NONE',  ( -1.000000000000000000, 0.0000000000000000000, -0.0000000000000000000 ) ) ;
#2182 = EDGE_CURVE ( 'NONE', #42942, #28219, #57110, .T. ) ;
#2183 = CARTESIAN_POINT ( 'NONE',  ( 204.6499999999999500, 3.000000000000000000, 26.00000000000000400 ) ) ;
#2184 = ORIENTED_EDGE ( 'NONE', *, *, #60766, .F. ) ;
#2185 = VECTOR ( 'NONE', #22134, 1000.000000000000000 ) ;
#2186 = DIRECTION ( 'NONE',  ( 1.758984159487325100E-016, -1.000000000000000000, 0.0000000000000000000 ) ) ;
#2187 = CARTESIAN_POINT ( 'NONE',  ( 30.43999999999999100, 44.90000000000001300, 3.000000000000000000 ) ) ;
#2188 = CARTESIAN_POINT ( 'NONE',  ( -7.473777139382245400, -1.701522435897435900, 1.500000000000000000 ) ) ;
#2189 = DIRECTION ( 'NONE',  ( -0.0000000000000000000, 0.0000000000000000000, 1.000000000000000000 ) ) ;
#2190 = VECTOR ( 'NONE', #32824, 1000.000000000000000 ) ;
#2191 = ADVANCED_FACE ( 'NONE', ( #10122 ), #49838, .T. ) ;
#2192 = VERTEX_POINT ( 'NONE', #2339 ) ;
#2193 = ORIENTED_EDGE ( 'NONE', *, *, #59889, .F. ) ;
#2194 = EDGE_CURVE ( 'NONE', #35299, #39277, #28805, .T. ) ;
#2195 = APPLICATION_PROTOCOL_DEFINITION ( 'international standard', 'config_control_design', 1994, #54612 ) ;
#2196 = DIRECTION ( 'NONE',  ( 0.0000000000000000000, 0.0000000000000000000, -1.000000000000000000 ) ) ;
#2197 = LINE ( 'NONE', #57496, #37891 ) ;
#2198 = APPROVAL_PERSON_ORGANIZATION ( #29797, #2504, #22479 ) ;
#2199 = DIRECTION ( 'NONE',  ( -1.553483709829976500E-016, -1.000000000000000000, -0.0000000000000000000 ) ) ;
#2201 = ORIENTED_EDGE ( 'NONE', *, *, #47646, .T. ) ;
#2200 = CIRCLE ( 'NONE', #15628, 1.750000000000001600 ) ;
#2202 = ORIENTED_EDGE ( 'NONE', *, *, #45781, .T. ) ;
#2203 = CARTESIAN_POINT ( 'NONE',  ( 42.20000000000000300, -70.00000000000000000, 38.00000000000000000 ) ) ;
#2204 = PRODUCT_DEFINITION_FORMATION_WITH_SPECIFIED_SOURCE ( 'TUTTO', '', #60530, .NOT_KNOWN. ) ;
#2205 = ORIENTED_EDGE ( 'NONE', *, *, #60865, .T. ) ;
#2206 = ORIENTED_EDGE ( 'NONE', *, *, #22334, .T. ) ;
#2207 = CARTESIAN_POINT ( 'NONE',  ( 52.59999999999998000, 99.00000000000001400, 0.0000000000000000000 ) ) ;
#2208 = AXIS2_PLACEMENT_3D ( 'NONE', #66322, #66754, #46012 ) ;
#2209 = VECTOR ( 'NONE', #7358, 1000.000000000000000 ) ;
#2210 = APPROVAL ( #58631, 'UNKNOWN' ) ;
#2211 = VERTEX_POINT ( 'NONE', #17977 ) ;
#2213 = MANIFOLD_SOLID_BREP ( 'Taglio-Estrusione5', #41051 ) ;
#2212 = DIRECTION ( 'NONE',  ( 0.0000000000000000000, -1.000000000000000000, 0.0000000000000000000 ) ) ;
#2214 = ADVANCED_FACE ( 'NONE', ( #55505 ), #11754, .F. ) ;
#2215 = AXIS2_PLACEMENT_3D ( 'NONE', #22425, #58652, #58871 ) ;
#2216 = ORIENTED_EDGE ( 'NONE', *, *, #37394, .F. ) ;
#2217 = CARTESIAN_POINT ( 'NONE',  ( 89.49440281605329500, 93.00000000000001400, 0.2000000000000000900 ) ) ;
#2218 = VECTOR ( 'NONE', #19523, 1000.000000000000000 ) ;
#2219 = ORIENTED_EDGE ( 'NONE', *, *, #22626, .F. ) ;
#2220 = ORIENTED_EDGE ( 'NONE', *, *, #40458, .F. ) ;
#2221 = CARTESIAN_POINT ( 'NONE',  ( 30.40818181818181600, -11.85000000000000300, 0.0000000000000000000 ) ) ;
#2222 = AXIS2_PLACEMENT_3D ( 'NONE', #21150, #31571, #526 ) ;
#2223 = ORIENTED_EDGE ( 'NONE', *, *, #19642, .T. ) ;
#2224 = DIRECTION ( 'NONE',  ( 0.0000000000000000000, 0.2425356250363331100, 0.9701425001453318800 ) ) ;
#2225 = LINE ( 'NONE', #14190, #23326 ) ;
#2226 = LINE ( 'NONE', #4160, #65399 ) ;
#2227 = CARTESIAN_POINT ( 'NONE',  ( 15.29999999999999700, -4.325000000000021500, 5.400000000000003900 ) ) ;
#2228 = LINE ( 'NONE', #46539, #32220 ) ;
#2229 = LOCAL_TIME ( 14, 3, 50.00000000000000000, #62975 ) ;
#2230 = DIRECTION ( 'NONE',  ( 1.000000000000000000, 0.0000000000000000000, 0.0000000000000000000 ) ) ;
#2231 = FACE_OUTER_BOUND ( 'NONE', #55950, .T. ) ;
#2232 = AXIS2_PLACEMENT_3D ( 'NONE', #59382, #28367, #43765 ) ;
#2234 = ORIENTED_EDGE ( 'NONE', *, *, #2648, .F. ) ;
#2233 = CARTESIAN_POINT ( 'NONE',  ( -7.909674575279681500, -1.703625801282051300, 1.525000000000000100 ) ) ;
#2236 = ADVANCED_FACE ( 'NONE', ( #2838 ), #7091, .T. ) ;
#2235 = EDGE_LOOP ( 'NONE', ( #29547, #25880, #44567, #4335 ) ) ;
#2237 = DIRECTION ( 'NONE',  ( 1.000000000000000000, -0.0000000000000000000, -0.0000000000000000000 ) ) ;
#2238 = ORIENTED_EDGE ( 'NONE', *, *, #34892, .F. ) ;
#2239 = CARTESIAN_POINT ( 'NONE',  ( 89.20000000000000300, 30.75000000000000400, 3.000000000000000000 ) ) ;
#2240 = AXIS2_PLACEMENT_3D ( 'NONE', #46524, #61899, #35654 ) ;
#2241 = ORIENTED_EDGE ( 'NONE', *, *, #13193, .T. ) ;
#2242 = FACE_OUTER_BOUND ( 'NONE', #3398, .T. ) ;
#2243 = ORIENTED_EDGE ( 'NONE', *, *, #41172, .F. ) ;
#2244 = EDGE_CURVE ( 'NONE', #22086, #6228, #36037, .T. ) ;
#2245 = EDGE_CURVE ( 'NONE', #63676, #21096, #49052, .T. ) ;
#2246 = ADVANCED_FACE ( 'NONE', ( #14998 ), #43370, .F. ) ;
#2247 = DIRECTION ( 'NONE',  ( -0.0000000000000000000, -0.0000000000000000000, 1.000000000000000000 ) ) ;
#2248 = ORIENTED_EDGE ( 'NONE', *, *, #38178, .F. ) ;
#2249 = DIRECTION ( 'NONE',  ( 1.000000000000000000, 0.0000000000000000000, 0.0000000000000000000 ) ) ;
#2250 = EDGE_CURVE ( 'NONE', #6188, #66700, #1238, .T. ) ;
#2251 = AXIS2_PLACEMENT_3D ( 'NONE', #2311, #22745, #50330 ) ;
#2252 = LINE ( 'NONE', #50095, #50098 ) ;
#2253 = DIRECTION ( 'NONE',  ( -0.0000000000000000000, 0.0000000000000000000, 1.000000000000000000 ) ) ;
#2254 = CARTESIAN_POINT ( 'NONE',  ( 45.20000000000000300, 18.99999999999998900, 3.700000000000000200 ) ) ;
#2255 = ORIENTED_EDGE ( 'NONE', *, *, #63972, .F. ) ;
#2256 = LINE ( 'NONE', #49404, #57372 ) ;
#2257 = EDGE_LOOP ( 'NONE', ( #61201, #45765, #13388, #58114 ) ) ;
#2258 = CARTESIAN_POINT ( 'NONE',  ( -9.384809130410971500, -1.360076121794872000, 1.500000000000000000 ) ) ;
#2259 = EDGE_CURVE ( 'NONE', #56745, #65197, #54728, .T. ) ;
#2260 = ORIENTED_EDGE ( 'NONE', *, *, #16294, .T. ) ;
#2261 = VERTEX_POINT ( 'NONE', #64578 ) ;
#2262 = PLANE ( 'NONE',  #2827 ) ;
#2263 = CARTESIAN_POINT ( 'NONE',  ( -10.60000000000000500, -4.225000000000011200, 8.900000000000000400 ) ) ;
#2264 = DIRECTION ( 'NONE',  ( 0.0000000000000000000, 1.000000000000000000, -0.0000000000000000000 ) ) ;
#2265 = VECTOR ( 'NONE', #62723, 1000.000000000000000 ) ;
#2267 = ORIENTED_EDGE ( 'NONE', *, *, #45775, .T. ) ;
#2266 = FACE_OUTER_BOUND ( 'NONE', #6161, .T. ) ;
#2268 = ORIENTED_EDGE ( 'NONE', *, *, #41369, .F. ) ;
#2269 = CARTESIAN_POINT ( 'NONE',  ( -10.99005524519136400, -4.225000000000011200, 5.000000000000000000 ) ) ;
#2270 = AXIS2_PLACEMENT_3D ( 'NONE', #40086, #3612, #9051 ) ;
#2271 = VERTEX_POINT ( 'NONE', #53568 ) ;
#2272 = ORIENTED_EDGE ( 'NONE', *, *, #16756, .F. ) ;
#2273 = DIRECTION ( 'NONE',  ( 0.0000000000000000000, 1.000000000000000000, -0.0000000000000000000 ) ) ;
#2274 = CARTESIAN_POINT ( 'NONE',  ( -0.6707149158231057200, 25.21477303807744600, -0.1000000000000000100 ) ) ;
#2275 = VECTOR ( 'NONE', #39153, 1000.000000000000000 ) ;
#2276 = ADVANCED_FACE ( 'NONE', ( #13383 ), #63709, .F. ) ;
#2277 = DIRECTION ( 'NONE',  ( -1.000000000000000000, 1.556724071023312600E-016, -2.625263232882956100E-017 ) ) ;
#2278 = B_SPLINE_CURVE_WITH_KNOTS ( 'NONE', 3,
 ( #6679, #1501, #38162, #48812, #64156, #11674, #27986, #43161, #43604, #2358, #47930, #12133, #27313, #63500, #48367, #7336, #17338, #37714, #1934 ),
 .UNSPECIFIED., .F., .F.,
 ( 4, 1, 1, 1, 1, 1, 1, 1, 1, 1, 1, 1, 1, 1, 1, 1, 4 ),
 ( 0.0000000000000000000, 0.06471451654083586200, 0.1277069683294528000, 0.1888821628171170600, 0.2491582987223285600, 0.3096610287488861800, 0.3702248860571852300, 0.4323322219725843600, 0.4957818589938723900, 0.5593040765204265700, 0.6218605583615234300, 0.6833215373325063300, 0.7445229747823355300, 0.8060883712105116900, 0.8689943146702054900, 0.9334190568081363000, 1.000000000000000000 ),
 .UNSPECIFIED. ) ;
#2279 = ORIENTED_EDGE ( 'NONE', *, *, #929, .T. ) ;
#2280 = CARTESIAN_POINT ( 'NONE',  ( 13.89999999999999700, -4.775000000000000400, 2.500000000000000000 ) ) ;
#2281 = EDGE_CURVE ( 'NONE', #29543, #54122, #33657, .T. ) ;
#2282 = VECTOR ( 'NONE', #9860, 1000.000000000000000 ) ;
#2283 = ORIENTED_EDGE ( 'NONE', *, *, #34840, .F. ) ;
#2284 = PERSON_AND_ORGANIZATION_ROLE ( 'design_owner' ) ;
#2285 = ORIENTED_EDGE ( 'NONE', *, *, #3837, .F. ) ;
#2286 = EDGE_CURVE ( 'NONE', #61918, #26495, #20663, .T. ) ;
#2287 = LINE ( 'NONE', #10791, #39609 ) ;
#2288 = CARTESIAN_POINT ( 'NONE',  ( -24.00000000000000000, -15.00000000000000000, -3.000000000000000000 ) ) ;
#2289 = FACE_OUTER_BOUND ( 'NONE', #20370, .T. ) ;
#2290 = COORDINATED_UNIVERSAL_TIME_OFFSET ( 1, 0, .AHEAD. ) ;
#2291 = CARTESIAN_POINT ( 'NONE',  ( 0.0000000000000000000, 24.00000000000000000, 4.200000000000000200 ) ) ;
#2292 = CC_DESIGN_APPROVAL ( #62597, ( #36136 ) ) ;
#2293 = ORIENTED_EDGE ( 'NONE', *, *, #29679, .T. ) ;
#2294 = CARTESIAN_POINT ( 'NONE',  ( 0.2499999999999798500, 66.70000000000001700, 3.500000000000000000 ) ) ;
#2295 = CARTESIAN_POINT ( 'NONE',  ( -7.678905344510450700, -0.6858974358974360100, 1.525000000000000100 ) ) ;
#2296 = VERTEX_POINT ( 'NONE', #12995 ) ;
#2297 = LINE ( 'NONE', #46881, #33906 ) ;
#2298 = CC_DESIGN_DATE_AND_TIME_ASSIGNMENT ( #61361, #42330, ( #39214 ) ) ;
#2299 = DIRECTION ( 'NONE',  ( -1.000000000000000000, 0.0000000000000000000, -0.0000000000000000000 ) ) ;
#2300 = CARTESIAN_POINT ( 'NONE',  ( 3.935706167755517600, -1.214773038077437800, 0.0000000000000000000 ) ) ;
#2301 = DIRECTION ( 'NONE',  ( -1.000000000000000000, 0.0000000000000000000, 0.0000000000000000000 ) ) ;
#2302 = VECTOR ( 'NONE', #26314, 1000.000000000000000 ) ;
#2303 = ORIENTED_EDGE ( 'NONE', *, *, #16068, .T. ) ;
#2304 = DIRECTION ( 'NONE',  ( -1.000000000000000000, 0.0000000000000000000, 0.0000000000000000000 ) ) ;
#2305 = DIRECTION ( 'NONE',  ( 0.0000000000000000000, 0.0000000000000000000, 1.000000000000000000 ) ) ;
#2306 = DIRECTION ( 'NONE',  ( -1.000000000000000000, 8.673617379884035500E-016, -0.0000000000000000000 ) ) ;
#2307 = LOCAL_TIME ( 14, 3, 50.00000000000000000, #7176 ) ;
#2308 = VECTOR ( 'NONE', #50041, 1000.000000000000000 ) ;
#2309 = CARTESIAN_POINT ( 'NONE',  ( -7.819772681580730000, -1.709075191562504400, 1.525000000000000400 ) ) ;
#2310 = ORIENTED_EDGE ( 'NONE', *, *, #42242, .T. ) ;
#2311 = CARTESIAN_POINT ( 'NONE',  ( 22.50000000000000000, 5.899999999999999500, 6.179999999999999700 ) ) ;
#2312 = FACE_OUTER_BOUND ( 'NONE', #64679, .T. ) ;
#2313 = AXIS2_PLACEMENT_3D ( 'NONE', #52404, #27257, #765 ) ;
#2314 = ORIENTED_EDGE ( 'NONE', *, *, #6944, .F. ) ;
#2315 = ORIENTED_EDGE ( 'NONE', *, *, #58134, .F. ) ;
#2316 = CARTESIAN_POINT ( 'NONE',  ( 190.0000000000000000, 5.000000000000000000, 4.000000000000000000 ) ) ;
#2317 = CYLINDRICAL_SURFACE ( 'NONE', #22499, 0.6350000000000001200 ) ;
#2318 = DIRECTION ( 'NONE',  ( -0.0000000000000000000, 1.000000000000000000, -0.0000000000000000000 ) ) ;
#2320 = CARTESIAN_POINT ( 'NONE',  ( 0.2899999999999968700, -6.275000000000001200, 4.200000000000000200 ) ) ;
#2319 = DIRECTION ( 'NONE',  ( 0.0000000000000000000, -1.000000000000000000, 0.0000000000000000000 ) ) ;
#2321 = DIRECTION ( 'NONE',  ( -0.0000000000000000000, -0.0000000000000000000, -1.000000000000000000 ) ) ;
#2323 = VERTEX_POINT ( 'NONE', #2563 ) ;
#2322 = CYLINDRICAL_SURFACE ( 'NONE', #52478, 0.2399999999999971600 ) ;
#2324 = ORIENTED_EDGE ( 'NONE', *, *, #49495, .T. ) ;
#2325 = DIRECTION ( 'NONE',  ( -1.000000000000000000, 0.0000000000000000000, 0.0000000000000000000 ) ) ;
#2326 = CARTESIAN_POINT ( 'NONE',  ( 30.81364608181765500, -4.746376811587397900, 24.24999999999999600 ) ) ;
#2327 = AXIS2_PLACEMENT_3D ( 'NONE', #46118, #50900, #46341 ) ;
#2328 = DIRECTION ( 'NONE',  ( 0.0000000000000000000, 0.0000000000000000000, -1.000000000000000000 ) ) ;
#2329 = ORIENTED_EDGE ( 'NONE', *, *, #578, .F. ) ;
#2330 = VERTEX_POINT ( 'NONE', #38808 ) ;
#2331 = DIRECTION ( 'NONE',  ( 0.0000000000000000000, 0.0000000000000000000, 1.000000000000000000 ) ) ;
#2332 = DIRECTION ( 'NONE',  ( -1.000000000000000000, -0.0000000000000000000, -0.0000000000000000000 ) ) ;
#2333 = CARTESIAN_POINT ( 'NONE',  ( -9.746499093964088100, -1.203108917844044600, 1.499999999999999800 ) ) ;
#2334 = DIRECTION ( 'NONE',  ( -0.0000000000000000000, -1.000000000000000000, -0.0000000000000000000 ) ) ;
#2335 = AXIS2_PLACEMENT_3D ( 'NONE', #56163, #51848, #61991 ) ;
#2336 = LINE ( 'NONE', #64626, #65502 ) ;
#2337 = DATE_TIME_ROLE ( 'classification_date' ) ;
#2338 = CARTESIAN_POINT ( 'NONE',  ( 156.4000000000000100, 43.39999999999999900, 0.0000000000000000000 ) ) ;
#2339 = CARTESIAN_POINT ( 'NONE',  ( 22.19999999999999600, -0.3500000000000000300, 3.000000000000000000 ) ) ;
#2340 = ORIENTED_EDGE ( 'NONE', *, *, #21336, .T. ) ;
#2341 = EDGE_CURVE ( 'NONE', #21096, #7504, #6864, .T. ) ;
#2342 = CARTESIAN_POINT ( 'NONE',  ( -7.614802780407885900, -2.974358974358973600, 1.525000000000000100 ) ) ;
#2343 = DATE_AND_TIME ( #54225, #59084 ) ;
#2344 = EDGE_CURVE ( 'NONE', #32121, #17091, #34433, .T. ) ;
#2345 = DIRECTION ( 'NONE',  ( -0.0000000000000000000, 0.0000000000000000000, 1.000000000000000000 ) ) ;
#2346 = PLANE ( 'NONE',  #44207 ) ;
#2347 = VECTOR ( 'NONE', #21344, 1000.000000000000000 ) ;
#2348 = LINE ( 'NONE', #3027, #18552 ) ;
#2349 = ORIENTED_EDGE ( 'NONE', *, *, #43925, .F. ) ;
#2350 = CARTESIAN_POINT ( 'NONE',  ( -10.80000000000000600, 0.0000000000000000000, 9.000000000000000000 ) ) ;
#2351 = CARTESIAN_POINT ( 'NONE',  ( 137.5999999999999900, 37.15000000000000600, 3.000000000000000000 ) ) ;
#2352 = EDGE_CURVE ( 'NONE', #21843, #6356, #58743, .T. ) ;
#2353 = DIRECTION ( 'NONE',  ( 0.0000000000000000000, 0.0000000000000000000, 1.000000000000000000 ) ) ;
#2354 = DIRECTION ( 'NONE',  ( 1.000000000000000000, 1.363240452634032700E-016, -0.0000000000000000000 ) ) ;
#2355 = ORIENTED_EDGE ( 'NONE', *, *, #18328, .F. ) ;
#2356 = EDGE_CURVE ( 'NONE', #1996, #10225, #21505, .T. ) ;
#2357 = VECTOR ( 'NONE', #42695, 1000.000000000000000 ) ;
#2358 = CARTESIAN_POINT ( 'NONE',  ( -7.523286240761581900, -0.1700869860177428000, 1.525000000000000100 ) ) ;
#2359 = AXIS2_PLACEMENT_3D ( 'NONE', #27305, #16658, #10989 ) ;
#2360 = DIRECTION ( 'NONE',  ( 0.0000000000000000000, 1.000000000000000000, -0.0000000000000000000 ) ) ;
#2361 = CARTESIAN_POINT ( 'NONE',  ( -0.6717566005794289900, -20.53477303807744300, -0.1000000000000000100 ) ) ;
#2362 = EDGE_CURVE ( 'NONE', #16426, #31433, #4390, .T. ) ;
#2363 = LINE ( 'NONE', #19277, #54247 ) ;
#2364 = COORDINATED_UNIVERSAL_TIME_OFFSET ( 1, 0, .AHEAD. ) ;
#2365 = ORIENTED_EDGE ( 'NONE', *, *, #15471, .F. ) ;
#2366 = EDGE_CURVE ( 'NONE', #24913, #21858, #62730, .T. ) ;
#2367 = ADVANCED_FACE ( 'NONE', ( #64341 ), #37621, .T. ) ;
#2368 = LINE ( 'NONE', #8198, #10434 ) ;
#2369 = CARTESIAN_POINT ( 'NONE',  ( 0.0000000000000000000, 8.534773038077448200, -0.1000000000000000100 ) ) ;
#2370 = CARTESIAN_POINT ( 'NONE',  ( -4.118916003489979400, 26.19763203604866700, 0.0000000000000000000 ) ) ;
#2371 = CARTESIAN_POINT ( 'NONE',  ( -0.6350000000000050000, -1.789471378390275600, -5.649999999999999500 ) ) ;
#2372 = FACE_OUTER_BOUND ( 'NONE', #63874, .T. ) ;
#2373 = ORIENTED_EDGE ( 'NONE', *, *, #5209, .T. ) ;
#2374 = CARTESIAN_POINT ( 'NONE',  ( -7.650027951321244600, -0.1218429969519283600, 1.525000000000000400 ) ) ;
#2375 = CARTESIAN_POINT ( 'NONE',  ( 23.90999999999998600, 0.0000000000000000000, -0.1000000000000000100 ) ) ;
#2376 = EDGE_CURVE ( 'NONE', #47947, #55298, #63513, .T. ) ;
#2377 = FACE_OUTER_BOUND ( 'NONE', #35172, .T. ) ;
#2378 = ORIENTED_EDGE ( 'NONE', *, *, #17061, .T. ) ;
#2379 = DIRECTION ( 'NONE',  ( 0.0000000000000000000, -1.000000000000000000, 0.0000000000000000000 ) ) ;
#2380 = DIRECTION ( 'NONE',  ( -1.000000000000000000, 0.0000000000000000000, 0.0000000000000000000 ) ) ;
#2381 = ORIENTED_EDGE ( 'NONE', *, *, #64224, .F. ) ;
#2382 = CARTESIAN_POINT ( 'NONE',  ( 1.495226205211194000, -6.349998100906642400, 0.0000000000000000000 ) ) ;
#2383 = CARTESIAN_POINT ( 'NONE',  ( 6.249999999999999100, -3.575000000000000200, 1.500000000000000000 ) ) ;
#2384 = CARTESIAN_POINT ( 'NONE',  ( 135.2733333333333400, 43.64999999999999900, 3.000000000000000000 ) ) ;
#2385 = EDGE_CURVE ( 'NONE', #7752, #18183, #53883, .T. ) ;
#2386 = VERTEX_POINT ( 'NONE', #29317 ) ;
#2387 = ORIENTED_EDGE ( 'NONE', *, *, #47827, .T. ) ;
#2388 = DIRECTION ( 'NONE',  ( -1.000000000000000000, 0.0000000000000000000, 0.0000000000000000000 ) ) ;
#2389 = LINE ( 'NONE', #43489, #28340 ) ;
#2390 = PRODUCT ( 'User Library-Thermocouple_Submini Jack', 'User Library-Thermocouple_Submini Jack', '', ( #54620 ) ) ;
#2391 = ADVANCED_FACE ( 'NONE', ( #27106 ), #54446, .T. ) ;
#2392 = DIRECTION ( 'NONE',  ( 0.0000000000000000000, 1.000000000000000000, 0.0000000000000000000 ) ) ;
#2393 = PRODUCT_DEFINITION_SHAPE ( 'NONE', 'NONE',  #59243 ) ;
#2394 = CARTESIAN_POINT ( 'NONE',  ( 24.08999999999998600, 0.0000000000000000000, -0.1000000000000000100 ) ) ;
#2396 = ORIENTED_EDGE ( 'NONE', *, *, #24716, .T. ) ;
#2395 = VECTOR ( 'NONE', #22964, 1000.000000000000000 ) ;
#2397 = ORIENTED_EDGE ( 'NONE', *, *, #8705, .F. ) ;
#2398 = CC_DESIGN_PERSON_AND_ORGANIZATION_ASSIGNMENT ( #32980, #12114, ( #55793 ) ) ;
#2399 = CARTESIAN_POINT ( 'NONE',  ( -8.171756600579430000, -14.53477303807744300, 0.0000000000000000000 ) ) ;
#2400 = ORIENTED_EDGE ( 'NONE', *, *, #873, .T. ) ;
#2401 = ORIENTED_EDGE ( 'NONE', *, *, #33734, .T. ) ;
#2402 = DIRECTION ( 'NONE',  ( -1.000000000000000000, -7.859880601346715100E-016, 0.0000000000000000000 ) ) ;
#2403 = FACE_BOUND ( 'NONE', #55118, .T. ) ;
#2404 = CARTESIAN_POINT ( 'NONE',  ( 4.291458228759266200, -57.39247217095363100, 0.0000000000000000000 ) ) ;
#2405 = ORIENTED_EDGE ( 'NONE', *, *, #40260, .F. ) ;
#2406 = AXIS2_PLACEMENT_3D ( 'NONE', #48341, #1690, #32725 ) ;
#2407 = VERTEX_POINT ( 'NONE', #28636 ) ;
#2408 = LINE ( 'NONE', #54454, #58325 ) ;
#2409 = VECTOR ( 'NONE', #32968, 1000.000000000000000 ) ;
#2410 = ORIENTED_EDGE ( 'NONE', *, *, #25908, .T. ) ;
#2411 = DIRECTION ( 'NONE',  ( 1.000000000000000000, 0.0000000000000000000, 0.0000000000000000000 ) ) ;
#2412 = ADVANCED_FACE ( 'NONE', ( #25483 ), #35973, .T. ) ;
#2413 = CARTESIAN_POINT ( 'NONE',  ( 8.351756600579392400, -16.03477303807743900, 0.0000000000000000000 ) ) ;
#2414 = CARTESIAN_POINT ( 'NONE',  ( -7.641673775846201400, -1.532219582572139000, 1.500000000000000000 ) ) ;
#2415 = CARTESIAN_POINT ( 'NONE',  ( 59.50000000000000700, 6.000000000000008000, 3.000000000000000000 ) ) ;
#2416 = ORIENTED_EDGE ( 'NONE', *, *, #38584, .F. ) ;
#2417 = AXIS2_PLACEMENT_3D ( 'NONE', #23136, #59343, #28554 ) ;
#2418 = CYLINDRICAL_SURFACE ( 'NONE', #65355, 0.6350000000000005600 ) ;
#2419 = APPLICATION_CONTEXT ( 'configuration controlled 3d designs of mechanical parts and assemblies' ) ;
#2420 = ORIENTED_EDGE ( 'NONE', *, *, #55083, .T. ) ;
#2421 = CARTESIAN_POINT ( 'NONE',  ( -17.62064023002719200, -14.67623087681912400, -4.680231239914904000 ) ) ;
#2422 = CARTESIAN_POINT ( 'NONE',  ( 207.3999999999999500, 99.00000000000001400, 26.00000000000000400 ) ) ;
#2423 = VECTOR ( 'NONE', #34238, 1000.000000000000000 ) ;
#2424 = APPROVAL_DATE_TIME ( #59162, #8360 ) ;
#2425 = DIRECTION ( 'NONE',  ( 0.0000000000000000000, 0.0000000000000000000, -1.000000000000000000 ) ) ;
#2426 = DIRECTION ( 'NONE',  ( 1.000000000000000000, 0.0000000000000000000, 0.0000000000000000000 ) ) ;
#2427 = ORIENTED_EDGE ( 'NONE', *, *, #1797, .F. ) ;
#2428 = DIRECTION ( 'NONE',  ( 1.000000000000000000, 0.0000000000000000000, 0.0000000000000000000 ) ) ;
#2429 = AXIS2_PLACEMENT_3D ( 'NONE', #44252, #44034, #48804 ) ;
#2430 = CARTESIAN_POINT ( 'NONE',  ( 13.89999999999999700, -4.775000000000000400, 0.0000000000000000000 ) ) ;
#2431 = AXIS2_PLACEMENT_3D ( 'NONE', #32867, #37389, #63400 ) ;
#2432 = VECTOR ( 'NONE', #60175, 1000.000000000000000 ) ;
#2433 = DIRECTION ( 'NONE',  ( -1.000000000000000000, 0.0000000000000000000, 0.0000000000000000000 ) ) ;
#2434 = EDGE_CURVE ( 'NONE', #56139, #46725, #54661, .T. ) ;
#2435 = ORIENTED_EDGE ( 'NONE', *, *, #55379, .F. ) ;
#2436 = EDGE_CURVE ( 'NONE', #50302, #58053, #23873, .T. ) ;
#2437 = DIRECTION ( 'NONE',  ( 0.0000000000000000000, -0.0000000000000000000, -1.000000000000000000 ) ) ;
#2438 = CARTESIAN_POINT ( 'NONE',  ( -7.535461145414020100, -1.569392439852364900, 1.500000000000000000 ) ) ;
#2439 = AXIS2_PLACEMENT_3D ( 'NONE', #9922, #5141, #41402 ) ;
#2440 = CYLINDRICAL_SURFACE ( 'NONE', #19780, 1.500000000000001300 ) ;
#2442 = ORIENTED_EDGE ( 'NONE', *, *, #20130, .F. ) ;
#2441 = VECTOR ( 'NONE', #31071, 1000.000000000000000 ) ;
#2443 = ORIENTED_EDGE ( 'NONE', *, *, #44605, .F. ) ;
#2444 = EDGE_LOOP ( 'NONE', ( #34676, #19730, #34050, #13782 ) ) ;
#2445 = DIRECTION ( 'NONE',  ( 0.0000000000000000000, -1.000000000000000000, 0.0000000000000000000 ) ) ;
#2446 = EDGE_CURVE ( 'NONE', #36317, #12397, #27949, .T. ) ;
#2447 = VERTEX_POINT ( 'NONE', #28867 ) ;
#2448 = ORIENTED_EDGE ( 'NONE', *, *, #29487, .T. ) ;
#2449 = VECTOR ( 'NONE', #6867, 1000.000000000000000 ) ;
#2450 = DIRECTION ( 'NONE',  ( 0.0000000000000000000, 0.0000000000000000000, 1.000000000000000000 ) ) ;
#2451 = AXIS2_PLACEMENT_3D ( 'NONE', #42630, #33117, #32674 ) ;
#2452 = EDGE_CURVE ( 'NONE', #61968, #4578, #16571, .T. ) ;
#2453 = EDGE_CURVE ( 'NONE', #53252, #14391, #40866, .T. ) ;
#2455 = ORIENTED_EDGE ( 'NONE', *, *, #37982, .T. ) ;
#2454 = CYLINDRICAL_SURFACE ( 'NONE', #51062, 1.500000000000001300 ) ;
#2456 = CARTESIAN_POINT ( 'NONE',  ( 0.08999999999999999700, -1.000000000000004000, -3.000000000000000000 ) ) ;
#2457 = ORIENTED_EDGE ( 'NONE', *, *, #45283, .T. ) ;
#2458 = FACE_OUTER_BOUND ( 'NONE', #44105, .T. ) ;
#2459 = EDGE_CURVE ( 'NONE', #19367, #9630, #48990, .T. ) ;
#2460 = EDGE_LOOP ( 'NONE', ( #14095, #5787, #32269, #36189 ) ) ;
#2461 = PLANE ( 'NONE',  #61810 ) ;
#2462 = DIRECTION ( 'NONE',  ( -0.0000000000000000000, -0.0000000000000000000, 1.000000000000000000 ) ) ;
#2463 = CIRCLE ( 'NONE', #66837, 0.3999999999999993000 ) ;
#2464 = EDGE_CURVE ( 'NONE', #5277, #181, #13321, .T. ) ;
#2465 = ORIENTED_EDGE ( 'NONE', *, *, #49715, .T. ) ;
#2466 = ADVANCED_FACE ( 'NONE', ( #38456 ), #53034, .T. ) ;
#2467 = CARTESIAN_POINT ( 'NONE',  ( -7.544231961374647400, -1.281940587362091500, 1.500000000000000000 ) ) ;
#2468 = VERTEX_POINT ( 'NONE', #40585 ) ;
#2469 = EDGE_CURVE ( 'NONE', #48977, #19809, #30357, .T. ) ;
#2470 = CARTESIAN_POINT ( 'NONE',  ( 24.08999999999999300, 31.59000000000000700, -0.1000000000000000100 ) ) ;
#2471 = CARTESIAN_POINT ( 'NONE',  ( 0.0000000000000000000, 0.0000000000000000000, -0.1000000000000000100 ) ) ;
#2472 = LINE ( 'NONE', #17158, #30903 ) ;
#2473 = FACE_OUTER_BOUND ( 'NONE', #48904, .T. ) ;
#2474 = PLANE ( 'NONE',  #48108 ) ;
#2475 = DIRECTION ( 'NONE',  ( 0.0000000000000000000, -0.0000000000000000000, -1.000000000000000000 ) ) ;
#2476 = ORIENTED_EDGE ( 'NONE', *, *, #63255, .F. ) ;
#2477 = LINE ( 'NONE', #61798, #51119 ) ;
#2478 = CARTESIAN_POINT ( 'NONE',  ( 23.00000000000000000, 8.000000000000000000, 0.0000000000000000000 ) ) ;
#2479 = ORIENTED_EDGE ( 'NONE', *, *, #60965, .T. ) ;
#2480 = CARTESIAN_POINT ( 'NONE',  ( 63.20000000000000300, 14.49999999999999600, 2.000000000000000000 ) ) ;
#2481 = PLANE ( 'NONE',  #51045 ) ;
#2482 = LOCAL_TIME ( 14, 3, 50.00000000000000000, #13815 ) ;
#2483 = ORIENTED_EDGE ( 'NONE', *, *, #38095, .T. ) ;
#2484 = ADVANCED_FACE ( 'NONE', ( #39238 ), #57901, .T. ) ;
#2485 = DIRECTION ( 'NONE',  ( 0.0000000000000000000, 0.0000000000000000000, 1.000000000000000000 ) ) ;
#2486 = DIRECTION ( 'NONE',  ( 0.0000000000000000000, 0.0000000000000000000, -1.000000000000000000 ) ) ;
#2487 = CARTESIAN_POINT ( 'NONE',  ( -0.8507149158231057700, 25.03477303807744600, -0.1000000000000000100 ) ) ;
#2488 = DIRECTION ( 'NONE',  ( -1.000000000000000000, 0.0000000000000000000, 0.0000000000000000000 ) ) ;
#2489 = CYLINDRICAL_SURFACE ( 'NONE', #46667, 0.1999999999999999800 ) ;
#2490 = APPLICATION_CONTEXT ( 'configuration controlled 3d designs of mechanical parts and assemblies' ) ;
#2491 = FACE_BOUND ( 'NONE', #21659, .T. ) ;
#2492 = ORIENTED_EDGE ( 'NONE', *, *, #23032, .T. ) ;
#2493 = DIRECTION ( 'NONE',  ( 1.301042606982605100E-016, 0.0000000000000000000, -1.000000000000000000 ) ) ;
#2494 = DIRECTION ( 'NONE',  ( 0.0000000000000000000, -1.000000000000000000, 0.0000000000000000000 ) ) ;
#2495 = CC_DESIGN_PERSON_AND_ORGANIZATION_ASSIGNMENT ( #55240, #55503, ( #31204 ) ) ;
#2496 = LINE ( 'NONE', #60172, #51137 ) ;
#2498 = EDGE_LOOP ( 'NONE', ( #20390, #41735, #38315, #5335 ) ) ;
#2497 = VECTOR ( 'NONE', #23863, 1000.000000000000000 ) ;
#2500 = PERSON_AND_ORGANIZATION ( #34945, #63319 ) ;
#2499 = APPROVAL_ROLE ( '' ) ;
#2501 = ORIENTED_EDGE ( 'NONE', *, *, #66048, .F. ) ;
#2502 = ORIENTED_EDGE ( 'NONE', *, *, #7500, .F. ) ;
#2503 = AXIS2_PLACEMENT_3D ( 'NONE', #48966, #23177, #59381 ) ;
#2504 = APPROVAL ( #17267, 'NON SPECIFICATO' ) ;
#2505 = VERTEX_POINT ( 'NONE', #46004 ) ;
#2506 = FACE_OUTER_BOUND ( 'NONE', #52859, .T. ) ;
#2507 = EDGE_LOOP ( 'NONE', ( #17859, #20349, #56796, #27418 ) ) ;
#2508 = FACE_BOUND ( 'NONE', #29628, .T. ) ;
#2510 = CIRCLE ( 'NONE', #62944, 2.750000000000002700 ) ;
#2509 = ADVANCED_BREP_SHAPE_REPRESENTATION ( '', ( #41650, #25064 ), #34568 ) ;
#2511 = CARTESIAN_POINT ( 'NONE',  ( -11.53529253278098400, -9.793250992115741100, 4.999999999999990200 ) ) ;
#2512 = CARTESIAN_POINT ( 'NONE',  ( -9.801699104072708800, -1.073877641900864400, 1.525000000000000100 ) ) ;
#2513 = DIRECTION ( 'NONE',  ( 0.0000000000000000000, 0.0000000000000000000, -1.000000000000000000 ) ) ;
#2514 = CIRCLE ( 'NONE', #38971, 2.750000000000001300 ) ;
#2515 = ORIENTED_EDGE ( 'NONE', *, *, #6004, .F. ) ;
#2516 = LINE ( 'NONE', #39860, #34964 ) ;
#2517 = AXIS2_PLACEMENT_3D ( 'NONE', #7277, #12735, #59158 ) ;
#2518 = CARTESIAN_POINT ( 'NONE',  ( -8.374999999999998200, 4.000000000000000900, -0.2500000000000000000 ) ) ;
#2519 = CARTESIAN_POINT ( 'NONE',  ( 5.750000000000000000, 3.000000000000002700, 2.899999999999999900 ) ) ;
#2520 = ORIENTED_EDGE ( 'NONE', *, *, #33716, .T. ) ;
#2521 = ADVANCED_FACE ( 'NONE', ( #11687 ), #35215, .F. ) ;
#2522 = LINE ( 'NONE', #12299, #21979 ) ;
#2523 = AXIS2_PLACEMENT_3D ( 'NONE', #13355, #18781, #44365 ) ;
#2524 = DIRECTION ( 'NONE',  ( -0.9497957346775116600, 0.3128706799756187900, 0.0000000000000000000 ) ) ;
#2525 = DIRECTION ( 'NONE',  ( 1.000000000000000000, 0.0000000000000000000, 0.0000000000000000000 ) ) ;
#2526 = PRODUCT_DEFINITION_SHAPE ( 'NONE', 'NONE',  #67117 ) ;
#2527 = ORIENTED_EDGE ( 'NONE', *, *, #11088, .T. ) ;
#2528 = DATE_AND_TIME ( #64108, #19569 ) ;
#2529 = ORIENTED_EDGE ( 'NONE', *, *, #61647, .F. ) ;
#2530 = DIRECTION ( 'NONE',  ( -0.0000000000000000000, 0.0000000000000000000, -1.000000000000000000 ) ) ;
#2531 = LINE ( 'NONE', #24469, #21217 ) ;
#2532 = VECTOR ( 'NONE', #39899, 1000.000000000000000 ) ;
#2533 = DIRECTION ( 'NONE',  ( -0.0000000000000000000, 0.0000000000000000000, -1.000000000000000000 ) ) ;
#2534 = AXIS2_PLACEMENT_3D ( 'NONE', #65962, #34584, #65523 ) ;
#2535 = CARTESIAN_POINT ( 'NONE',  ( -37.20000000000000300, -82.99999999999998600, 0.0000000000000000000 ) ) ;
#2537 = ORIENTED_EDGE ( 'NONE', *, *, #60893, .F. ) ;
#2536 = DIRECTION ( 'NONE',  ( 1.051830606278087800E-016, 0.9701425001453318800, -0.2425356250363331100 ) ) ;
#2538 = CARTESIAN_POINT ( 'NONE',  ( -7.757592909698051800, -1.834283348629535100, 1.499999999999999800 ) ) ;
#2539 = DIRECTION ( 'NONE',  ( 1.000000000000000000, 1.239088197126280500E-016, 0.0000000000000000000 ) ) ;
#2540 = EDGE_CURVE ( 'NONE', #8123, #26875, #44116, .T. ) ;
#2541 = CIRCLE ( 'NONE', #36347, 0.5000000000000000000 ) ;
#2542 = CARTESIAN_POINT ( 'NONE',  ( -1.206611260581739600, 0.9999999999999956700, -3.000000000000000000 ) ) ;
#2543 = DIRECTION ( 'NONE',  ( 0.0000000000000000000, -1.000000000000000000, 0.0000000000000000000 ) ) ;
#2544 = ORIENTED_EDGE ( 'NONE', *, *, #18272, .F. ) ;
#2545 = AXIS2_PLACEMENT_3D ( 'NONE', #51725, #5701, #15930 ) ;
#2546 = EDGE_CURVE ( 'NONE', #20214, #58273, #14932, .T. ) ;
#2547 = ADVANCED_FACE ( 'NONE', ( #50629 ), #36827, .F. ) ;
#2548 = EDGE_CURVE ( 'NONE', #52220, #48079, #22232, .T. ) ;
#2549 = PERSON_AND_ORGANIZATION ( #34945, #63319 ) ;
#2550 = DIRECTION ( 'NONE',  ( 1.000000000000000000, 0.0000000000000000000, 0.0000000000000000000 ) ) ;
#2551 = VERTEX_POINT ( 'NONE', #9561 ) ;
#2552 = ORIENTED_EDGE ( 'NONE', *, *, #12973, .T. ) ;
#2553 = EDGE_CURVE ( 'NONE', #64890, #19864, #18181, .T. ) ;
#2554 = CARTESIAN_POINT ( 'NONE',  ( 2.999999999999981300, 99.00000000000001400, 26.00000000000000400 ) ) ;
#2555 = CARTESIAN_POINT ( 'NONE',  ( 60.33999999999999600, 44.90000000000001300, 3.000000000000000000 ) ) ;
#2556 = DIRECTION ( 'NONE',  ( 0.0000000000000000000, 0.0000000000000000000, 1.000000000000000000 ) ) ;
#2557 = EDGE_CURVE ( 'NONE', #63215, #15911, #8435, .T. ) ;
#2558 = CARTESIAN_POINT ( 'NONE',  ( 30.43999999999999100, 44.90000000000001300, 3.000000000000000000 ) ) ;
#2559 = EDGE_CURVE ( 'NONE', #172, #20459, #41713, .T. ) ;
#2560 = PERSON_AND_ORGANIZATION_ROLE ( 'design_owner' ) ;
#2561 = ORIENTED_EDGE ( 'NONE', *, *, #55253, .F. ) ;
#2562 = CARTESIAN_POINT ( 'NONE',  ( 12.00179852546622300, -9.792561590703361000, 4.999999999999990200 ) ) ;
#2563 = CARTESIAN_POINT ( 'NONE',  ( -9.351756600579431500, -8.714773038077449700, 0.0000000000000000000 ) ) ;
#2564 = VECTOR ( 'NONE', #7461, 1000.000000000000000 ) ;
#2565 = DIRECTION ( 'NONE',  ( -0.0000000000000000000, -0.0000000000000000000, 1.000000000000000000 ) ) ;
#2566 = ORIENTED_EDGE ( 'NONE', *, *, #46190, .F. ) ;
#2567 = EDGE_CURVE ( 'NONE', #64391, #11642, #21446, .T. ) ;
#2568 = DIRECTION ( 'NONE',  ( 1.000000000000000000, 0.0000000000000000000, 0.0000000000000000000 ) ) ;
#2569 = DIRECTION ( 'NONE',  ( -1.000000000000000000, 0.0000000000000000000, 0.0000000000000000000 ) ) ;
#2570 = PRODUCT ( 'tubo acqua sx', 'tubo acqua sx', '', ( #33687 ) ) ;
#2571 = CARTESIAN_POINT ( 'NONE',  ( 11.35175660057939200, 0.0000000000000000000, 0.0000000000000000000 ) ) ;
#2572 = DIRECTION ( 'NONE',  ( 0.0000000000000000000, 0.0000000000000000000, -1.000000000000000000 ) ) ;
#2573 = ORIENTED_EDGE ( 'NONE', *, *, #10889, .T. ) ;
#2574 = ADVANCED_FACE ( 'NONE', ( #9273 ), #59523, .T. ) ;
#2575 = DIRECTION ( 'NONE',  ( 6.778922488889917200E-016, -0.2425356250363329700, -0.9701425001453318800 ) ) ;
#2576 = LINE ( 'NONE', #51483, #23680 ) ;
#2578 = VERTEX_POINT ( 'NONE', #9781 ) ;
#2577 = CYLINDRICAL_SURFACE ( 'NONE', #16231, 0.7500000000000006700 ) ;
#2579 = CARTESIAN_POINT ( 'NONE',  ( -9.884955178435781400, -1.112308710955608900, 1.525000000000000400 ) ) ;
#2580 = LOCAL_TIME ( 14, 3, 50.00000000000000000, #66491 ) ;
#2581 = ORIENTED_EDGE ( 'NONE', *, *, #58628, .F. ) ;
#2582 = ORIENTED_EDGE ( 'NONE', *, *, #51585, .T. ) ;
#2583 = DIRECTION ( 'NONE',  ( -0.0000000000000000000, -0.0000000000000000000, 1.000000000000000000 ) ) ;
#2584 = ORIENTED_EDGE ( 'NONE', *, *, #52772, .T. ) ;
#2585 = CYLINDRICAL_SURFACE ( 'NONE', #45576, 0.6350000000000005600 ) ;
#2586 = ORIENTED_EDGE ( 'NONE', *, *, #42242, .F. ) ;
#2587 = PERSON_AND_ORGANIZATION_ROLE ( 'classification_officer' ) ;
#2588 = CYLINDRICAL_SURFACE ( 'NONE', #24871, 1.000000000000001600 ) ;
#2589 = PRODUCT_DEFINITION_SHAPE ( 'NONE', 'NONE',  #67112 ) ;
#2590 = PLANE ( 'NONE',  #4226 ) ;
#2591 = LINE ( 'NONE', #54110, #28540 ) ;
#2592 = ADVANCED_FACE ( 'NONE', ( #31978 ), #6009, .F. ) ;
#2593 = CARTESIAN_POINT ( 'NONE',  ( 8.171756600579392700, 11.53477303807744600, 0.0000000000000000000 ) ) ;
#2594 = VERTEX_POINT ( 'NONE', #25406 ) ;
#2595 = VECTOR ( 'NONE', #26904, 1000.000000000000000 ) ;
#2596 = ORIENTED_EDGE ( 'NONE', *, *, #4031, .T. ) ;
#2597 = CARTESIAN_POINT ( 'NONE',  ( -9.752846216828015000, -0.9707965257669302100, 1.500000000000000700 ) ) ;
#2598 =( BOUNDED_CURVE ( )  B_SPLINE_CURVE ( 3, ( #25213, #24997, #56232, #25658 ),
 .UNSPECIFIED., .F., .F. ) 
 B_SPLINE_CURVE_WITH_KNOTS ( ( 4, 4 ),
 ( 4.712388980384689700, 7.853981633974482800 ),
 .UNSPECIFIED. ) 
 CURVE ( )  GEOMETRIC_REPRESENTATION_ITEM ( )  RATIONAL_B_SPLINE_CURVE ( ( 1.000000000000000000, 0.3333333333333333700, 0.3333333333333333700, 1.000000000000000000 ) ) 
 REPRESENTATION_ITEM ( '' )  );
#2600 = ORIENTED_EDGE ( 'NONE', *, *, #6321, .F. ) ;
#2599 = CARTESIAN_POINT ( 'NONE',  ( -9.142261813675332900, 2.328542852034791300, 1.700000000000000200 ) ) ;
#2601 = DATE_AND_TIME ( #6623, #47195 ) ;
#2603 = VERTEX_POINT ( 'NONE', #40553 ) ;
#2602 = CARTESIAN_POINT ( 'NONE',  ( -7.835949015772364100, -0.1044571503632149000, 1.500000000000000000 ) ) ;
#2604 = CARTESIAN_POINT ( 'NONE',  ( -40.20000000000000300, -67.99999999999997200, 2.000000000000001800 ) ) ;
#2605 = CARTESIAN_POINT ( 'NONE',  ( -379.2026625136877600, -1562.399380678243500, 2.220446049250313100E-013 ) ) ;
#2606 = VECTOR ( 'NONE', #11569, 1000.000000000000000 ) ;
#2607 = CYLINDRICAL_SURFACE ( 'NONE', #14938, 1.250000000000001100 ) ;
#2608 = CC_DESIGN_PERSON_AND_ORGANIZATION_ASSIGNMENT ( #50460, #40816, ( #44278 ) ) ;
#2609 = CARTESIAN_POINT ( 'NONE',  ( 207.4000000000000100, 6.000000000000000000, 3.000000000000000000 ) ) ;
#2610 = PLANE ( 'NONE',  #49064 ) ;
#2611 = ORIENTED_EDGE ( 'NONE', *, *, #53610, .F. ) ;
#2612 = CC_DESIGN_SECURITY_CLASSIFICATION ( #23485, ( #67101 ) ) ;
#2613 = ADVANCED_FACE ( 'NONE', ( #380 ), #51433, .F. ) ;
#2614 = PLANE ( 'NONE',  #48082 ) ;
#2615 = LINE ( 'NONE', #30844, #55350 ) ;
#2616 = DIRECTION ( 'NONE',  ( -1.000000000000000000, 0.0000000000000000000, 0.0000000000000000000 ) ) ;
#2617 = ORIENTED_EDGE ( 'NONE', *, *, #45589, .F. ) ;
#2618 = AXIS2_PLACEMENT_3D ( 'NONE', #64963, #53965, #2745 ) ;
#2619 = CARTESIAN_POINT ( 'NONE',  ( 16.00000000000000000, 24.00000000000000000, 4.200000000000000200 ) ) ;
#2620 = COORDINATED_UNIVERSAL_TIME_OFFSET ( 1, 0, .AHEAD. ) ;
#2621 = ORIENTED_EDGE ( 'NONE', *, *, #14658, .T. ) ;
#2623 = EDGE_LOOP ( 'NONE', ( #46571, #32439, #39971, #43206 ) ) ;
#2622 = DIRECTION ( 'NONE',  ( -0.0000000000000000000, -0.0000000000000000000, -1.000000000000000000 ) ) ;
#2624 = ORIENTED_EDGE ( 'NONE', *, *, #9026, .T. ) ;
#2625 = CARTESIAN_POINT ( 'NONE',  ( -4.024903144572864000, -0.8578431372549022400, -6.938893903907228400E-015 ) ) ;
#2626 = AXIS2_PLACEMENT_3D ( 'NONE', #26878, #6236, #31652 ) ;
#2627 = EDGE_LOOP ( 'NONE', ( #1356, #22465, #49216, #27316 ) ) ;
#2628 = CIRCLE ( 'NONE', #38747, 0.1500000000000216400 ) ;
#2629 = CIRCLE ( 'NONE', #5387, 19.00000000000000400 ) ;
#2630 = DIRECTION ( 'NONE',  ( -1.000000000000000000, -1.734723475976786900E-016, 0.0000000000000000000 ) ) ;
#2631 = CARTESIAN_POINT ( 'NONE',  ( 10.85857864376269400, -5.089121766812524200, 9.000000000000000000 ) ) ;
#2632 = ORIENTED_EDGE ( 'NONE', *, *, #32961, .F. ) ;
#2633 = AXIS2_PLACEMENT_3D ( 'NONE', #37439, #6391, #58280 ) ;
#2634 = ORIENTED_EDGE ( 'NONE', *, *, #32742, .T. ) ;
#2635 = ORIENTED_EDGE ( 'NONE', *, *, #60588, .F. ) ;
#2636 = CARTESIAN_POINT ( 'NONE',  ( 13.99005524519136200, -7.367893218813451400, 5.500000000000006200 ) ) ;
#2637 = CARTESIAN_POINT ( 'NONE',  ( -7.647855665023270100, -1.532051282051282200, 1.500000000000000000 ) ) ;
#2638 = CARTESIAN_POINT ( 'NONE',  ( 66.03999999999997800, 2.500000000000002200, 4.000000000000000000 ) ) ;
#2639 = ORIENTED_EDGE ( 'NONE', *, *, #31278, .T. ) ;
#2640 = VERTEX_POINT ( 'NONE', #46205 ) ;
#2641 = VECTOR ( 'NONE', #6470, 1000.000000000000000 ) ;
#2642 = EDGE_LOOP ( 'NONE', ( #30107, #64241, #12009, #5898 ) ) ;
#2643 = APPLICATION_PROTOCOL_DEFINITION ( 'international standard', 'config_control_design', 1994, #64443 ) ;
#2644 = LINE ( 'NONE', #36817, #8307 ) ;
#2645 = FACE_OUTER_BOUND ( 'NONE', #18905, .T. ) ;
#2646 = EDGE_CURVE ( 'NONE', #10326, #15158, #65928, .T. ) ;
#2647 = DIRECTION ( 'NONE',  ( 0.7071067811865456900, 0.0000000000000000000, 0.7071067811865493500 ) ) ;
#2648 = EDGE_CURVE ( 'NONE', #63112, #20445, #40085, .T. ) ;
#2649 = CARTESIAN_POINT ( 'NONE',  ( 2.482936281965425600E-014, -31.58999999999997900, -0.1000000000000000100 ) ) ;
#2650 = PLANE ( 'NONE',  #63735 ) ;
#2651 = ORIENTED_EDGE ( 'NONE', *, *, #49382, .F. ) ;
#2652 = CARTESIAN_POINT ( 'NONE',  ( 89.20000000000000300, 30.75000000000000400, 6.000000000000000000 ) ) ;
#2653 = EDGE_CURVE ( 'NONE', #56116, #5450, #52252, .T. ) ;
#2654 = PLANE ( 'NONE',  #34758 ) ;
#2655 = LINE ( 'NONE', #63150, #42376 ) ;
#2656 = ADVANCED_FACE ( 'NONE', ( #12534 ), #36763, .F. ) ;
#2657 = DIRECTION ( 'NONE',  ( 1.000000000000000000, 0.0000000000000000000, -0.0000000000000000000 ) ) ;
#2658 = CARTESIAN_POINT ( 'NONE',  ( -2.349999999999999600, -0.6500000000000000200, -12.25000000000000000 ) ) ;
#2659 = FACE_OUTER_BOUND ( 'NONE', #53237, .T. ) ;
#2660 = EDGE_CURVE ( 'NONE', #19223, #6172, #42498, .T. ) ;
#2661 = EDGE_CURVE ( 'NONE', #48709, #7319, #66686, .T. ) ;
#2662 = CARTESIAN_POINT ( 'NONE',  ( 192.0000000000000000, 81.99999999999997200, 4.000000000000000000 ) ) ;
#2663 = ORIENTED_EDGE ( 'NONE', *, *, #8498, .F. ) ;
#2664 = CALENDAR_DATE ( 2019, 29, 7 ) ;
#2665 = DIRECTION ( 'NONE',  ( -5.505669017693377600E-016, -0.2425356250363329700, -0.9701425001453318800 ) ) ;
#2666 = CIRCLE ( 'NONE', #37443, 0.6349999999999996800 ) ;
#2667 = CARTESIAN_POINT ( 'NONE',  ( -7.535461145414020100, -1.569392439852364900, 1.525000000000000100 ) ) ;
#2668 = PERSON_AND_ORGANIZATION ( #34945, #63319 ) ;
#2669 = ORIENTED_EDGE ( 'NONE', *, *, #18330, .F. ) ;
#2670 = LINE ( 'NONE', #16191, #39141 ) ;
#2671 = CARTESIAN_POINT ( 'NONE',  ( -379.2026625136877600, -1562.399380678243500, 2.220446049250313100E-013 ) ) ;
#2672 = DIRECTION ( 'NONE',  ( 1.000000000000000000, 0.0000000000000000000, 0.0000000000000000000 ) ) ;
#2673 = EDGE_LOOP ( 'NONE', ( #44150, #52751, #2905, #18409 ) ) ;
#2674 = DIRECTION ( 'NONE',  ( -1.000000000000000000, 0.0000000000000000000, 0.0000000000000000000 ) ) ;
#2675 = EDGE_CURVE ( 'NONE', #33172, #61162, #24651, .T. ) ;
#2676 = APPROVAL_PERSON_ORGANIZATION ( #14846, #63397, #1780 ) ;
#2677 = VERTEX_POINT ( 'NONE', #4749 ) ;
#2678 = DIRECTION ( 'NONE',  ( -2.312964634635743000E-016, 1.000000000000000000, 0.0000000000000000000 ) ) ;
#2679 = CARTESIAN_POINT ( 'NONE',  ( 0.0000000000000000000, -28.21477303807744600, -0.1000000000000000100 ) ) ;
#2680 = ORIENTED_EDGE ( 'NONE', *, *, #18562, .T. ) ;
#2681 = VERTEX_POINT ( 'NONE', #10196 ) ;
#2682 = EDGE_LOOP ( 'NONE', ( #13770, #12036 ) ) ;
#2683 = CARTESIAN_POINT ( 'NONE',  ( 92.14999999999999100, 23.40000000000000200, 6.000000000000000000 ) ) ;
#2684 = EDGE_CURVE ( 'NONE', #2578, #63748, #50560, .T. ) ;
#2685 = ORIENTED_EDGE ( 'NONE', *, *, #20608, .T. ) ;
#2686 = LINE ( 'NONE', #6500, #13239 ) ;
#2687 = LINE ( 'NONE', #56324, #39951 ) ;
#2688 = ORIENTED_EDGE ( 'NONE', *, *, #36599, .T. ) ;
#2689 = DIRECTION ( 'NONE',  ( 0.0000000000000000000, -1.000000000000000000, 0.0000000000000000000 ) ) ;
#2690 = CARTESIAN_POINT ( 'NONE',  ( -12.57064023002719100, -16.79755122037877200, -4.680231239914904000 ) ) ;
#2691 = DIRECTION ( 'NONE',  ( -1.000000000000000000, 0.0000000000000000000, 0.0000000000000000000 ) ) ;
#2692 = CC_DESIGN_APPROVAL ( #66407, ( #33966 ) ) ;
#2693 = ORIENTED_EDGE ( 'NONE', *, *, #16470, .T. ) ;
#2694 = CARTESIAN_POINT ( 'NONE',  ( -4.118916003489979400, 26.19763203604866700, 0.0000000000000000000 ) ) ;
#2696 = EDGE_LOOP ( 'NONE', ( #43770, #29396 ) ) ;
#2695 = CARTESIAN_POINT ( 'NONE',  ( -7.546493485536091200, -0.4406049679487179500, 1.525000000000000100 ) ) ;
#2697 = PLANE ( 'NONE',  #5307 ) ;
#2698 = APPROVAL ( #4127, 'UNKNOWN' ) ;
#2699 = DIRECTION ( 'NONE',  ( 1.084202172485504400E-016, -1.000000000000000000, 0.0000000000000000000 ) ) ;
#2700 = VERTEX_POINT ( 'NONE', #45965 ) ;
#2701 = CYLINDRICAL_SURFACE ( 'NONE', #5591, 0.3999999999999993000 ) ;
#2702 = LINE ( 'NONE', #58412, #65038 ) ;
#2703 = CARTESIAN_POINT ( 'NONE',  ( -0.8517566005794297000, -14.71477303807744100, 0.0000000000000000000 ) ) ;
#2704 = FACE_OUTER_BOUND ( 'NONE', #24237, .T. ) ;
#2705 = CARTESIAN_POINT ( 'NONE',  ( 2.000000000000000000, 1.999999999999986200, 2.000000000000000000 ) ) ;
#2706 = AXIS2_PLACEMENT_3D ( 'NONE', #28696, #48849, #44076 ) ;
#2707 = ORIENTED_EDGE ( 'NONE', *, *, #16068, .F. ) ;
#2708 = CARTESIAN_POINT ( 'NONE',  ( -9.500000000000003600, 15.00000000000000000, 0.0000000000000000000 ) ) ;
#2709 = AXIS2_PLACEMENT_3D ( 'NONE', #29156, #23058, #2630 ) ;
#2710 = VECTOR ( 'NONE', #2360, 1000.000000000000000 ) ;
#2711 = CARTESIAN_POINT ( 'NONE',  ( -9.660450156051997100, -2.974358974358974500, 1.500000000000000000 ) ) ;
#2712 = DIRECTION ( 'NONE',  ( 0.0000000000000000000, 0.0000000000000000000, -1.000000000000000000 ) ) ;
#2713 = CARTESIAN_POINT ( 'NONE',  ( 11.60179911955954800, -9.793250992115737600, 4.999999999999990200 ) ) ;
#2714 = VECTOR ( 'NONE', #45588, 1000.000000000000000 ) ;
#2715 = CARTESIAN_POINT ( 'NONE',  ( -9.850714915823104400, 22.03477303807744300, -0.1000000000000000100 ) ) ;
#2716 = CARTESIAN_POINT ( 'NONE',  ( 3.000000000000000000, 0.0000000000000000000, 1.800000000000000700 ) ) ;
#2717 = VERTEX_POINT ( 'NONE', #41002 ) ;
#2718 = AXIS2_PLACEMENT_3D ( 'NONE', #43768, #22957, #2524 ) ;
#2719 = DIRECTION ( 'NONE',  ( -1.000000000000000000, 1.036340135350122700E-021, -1.125750621614045500E-016 ) ) ;
#2720 = B_SPLINE_CURVE_WITH_KNOTS ( 'NONE', 3,
 ( #28487, #12412, #17176, #17382, #23290, #54072 ),
 .UNSPECIFIED., .F., .F.,
 ( 4, 2, 4 ),
 ( 0.0009915481616461958600, 0.001387029495940295500, 0.001782510830234394900 ),
 .UNSPECIFIED. ) ;
#2721 = ADVANCED_FACE ( 'NONE', ( #18122, #4321, #44052, #34374, #40029, #24650, #35141, #30301, #42427 ), #41231, .F. ) ;
#2722 = ORIENTED_EDGE ( 'NONE', *, *, #5809, .F. ) ;
#2723 = CONTEXT_DEPENDENT_SHAPE_REPRESENTATION ( #50520, #37270 ) ;
#2724 = DIRECTION ( 'NONE',  ( -0.0000000000000000000, 0.0000000000000000000, 1.000000000000000000 ) ) ;
#2725 = CIRCLE ( 'NONE', #3987, 1.199999999999985700 ) ;
#2726 = ORIENTED_EDGE ( 'NONE', *, *, #45190, .T. ) ;
#2727 = CARTESIAN_POINT ( 'NONE',  ( -5.950000000000005500, -0.6500000000000000200, 0.0000000000000000000 ) ) ;
#2728 = CALENDAR_DATE ( 2019, 29, 7 ) ;
#2729 = APPROVAL_STATUS ( 'not_yet_approved' ) ;
#2730 = ORIENTED_EDGE ( 'NONE', *, *, #57234, .T. ) ;
#2731 = AXIS2_PLACEMENT_3D ( 'NONE', #52595, #57793, #26759 ) ;
#2732 = VECTOR ( 'NONE', #25277, 1000.000000000000000 ) ;
#2733 = AXIS2_PLACEMENT_3D ( 'NONE', #25572, #46830, #16036 ) ;
#2734 = ORIENTED_EDGE ( 'NONE', *, *, #14158, .T. ) ;
#2735 = CARTESIAN_POINT ( 'NONE',  ( 1.204690800094121400, -1.500000000000004000, -3.000000000000000000 ) ) ;
#2736 = EDGE_CURVE ( 'NONE', #58485, #43622, #48933, .T. ) ;
#2737 = CARTESIAN_POINT ( 'NONE',  ( -10.90000000000000600, -5.047700410575214600, 9.000000000000000000 ) ) ;
#2738 = EDGE_CURVE ( 'NONE', #16378, #4906, #10836, .T. ) ;
#2739 = CARTESIAN_POINT ( 'NONE',  ( -9.783269993633247500, -1.098763179387444200, 1.525000000000000100 ) ) ;
#2740 = DIRECTION ( 'NONE',  ( 0.0000000000000000000, -1.000000000000000000, 0.0000000000000000000 ) ) ;
#2741 = ORIENTED_EDGE ( 'NONE', *, *, #36385, .T. ) ;
#2742 = EDGE_CURVE ( 'NONE', #90, #23260, #21383, .T. ) ;
#2743 = VERTEX_POINT ( 'NONE', #40780 ) ;
#2744 = ADVANCED_FACE ( 'NONE', ( #2704 ), #62251, .F. ) ;
#2745 = DIRECTION ( 'NONE',  ( 1.000000000000000000, 0.0000000000000000000, 0.0000000000000000000 ) ) ;
#2746 = DIRECTION ( 'NONE',  ( 1.000000000000000000, 0.0000000000000000000, 0.0000000000000000000 ) ) ;
#2747 = ORIENTED_EDGE ( 'NONE', *, *, #43091, .F. ) ;
#2748 = EDGE_CURVE ( 'NONE', #61970, #51609, #26246, .T. ) ;
#2749 = PLANE ( 'NONE',  #53746 ) ;
#2750 = VERTEX_POINT ( 'NONE', #31717 ) ;
#2751 = FACE_OUTER_BOUND ( 'NONE', #28238, .T. ) ;
#2752 = VECTOR ( 'NONE', #34679, 1000.000000000000000 ) ;
#2753 = AXIS2_PLACEMENT_3D ( 'NONE', #44839, #34890, #65832 ) ;
#2754 = VERTEX_POINT ( 'NONE', #26496 ) ;
#2755 = EDGE_CURVE ( 'NONE', #46245, #17414, #5165, .T. ) ;
#2756 = CARTESIAN_POINT ( 'NONE',  ( 101.0399999999999800, 8.999999999999976900, 3.500000000000000000 ) ) ;
#2757 = EDGE_LOOP ( 'NONE', ( #4791, #29700 ) ) ;
#2758 = DIRECTION ( 'NONE',  ( 1.000000000000000000, 1.734723475976786900E-016, 0.0000000000000000000 ) ) ;
#2759 = ORIENTED_EDGE ( 'NONE', *, *, #61444, .F. ) ;
#2760 = CARTESIAN_POINT ( 'NONE',  ( -7.896854062459167900, -2.498898237179487200, 1.525000000000000100 ) ) ;
#2761 = ORIENTED_EDGE ( 'NONE', *, *, #36192, .T. ) ;
#2762 = CARTESIAN_POINT ( 'NONE',  ( 1.999999999999999100, 1.999999999999999600, 6.000000000000000000 ) ) ;
#2763 = SHAPE_REPRESENTATION_RELATIONSHIP ( 'NONE' , 'NONE' ,  #12619, #17476 ) ;
#2764 = CARTESIAN_POINT ( 'NONE',  ( 30.81364608181765500, -4.746376811587397900, -0.7500000000000074400 ) ) ;
#2765 = DIRECTION ( 'NONE',  ( 0.0000000000000000000, 0.0000000000000000000, 1.000000000000000000 ) ) ;
#2766 = ORIENTED_EDGE ( 'NONE', *, *, #5206, .F. ) ;
#2767 = FACE_OUTER_BOUND ( 'NONE', #42328, .T. ) ;
#2768 = CARTESIAN_POINT ( 'NONE',  ( -15.50000000000000000, 1.898202538678397600E-015, 2.949999999999999700 ) ) ;
#2770 = CARTESIAN_POINT ( 'NONE',  ( 89.45000000000000300, 43.64999999999999900, 0.0000000000000000000 ) ) ;
#2769 = CARTESIAN_POINT ( 'NONE',  ( 62.00000000000000000, 0.0000000000000000000, 6.000000000000000000 ) ) ;
#2771 = VECTOR ( 'NONE', #45355, 1000.000000000000000 ) ;
#2772 = CARTESIAN_POINT ( 'NONE',  ( 6.749999999999971600, 79.49999999999998600, 0.0000000000000000000 ) ) ;
#2773 = VECTOR ( 'NONE', #24552, 1000.000000000000000 ) ;
#2774 = EDGE_CURVE ( 'NONE', #55199, #59200, #16499, .T. ) ;
#2775 = ORIENTED_EDGE ( 'NONE', *, *, #12674, .T. ) ;
#2776 = DIRECTION ( 'NONE',  ( -1.000000000000000000, 0.0000000000000000000, 0.0000000000000000000 ) ) ;
#2777 = DIRECTION ( 'NONE',  ( -0.0000000000000000000, -0.0000000000000000000, 1.000000000000000000 ) ) ;
#2778 = VERTEX_POINT ( 'NONE', #687 ) ;
#2779 = CIRCLE ( 'NONE', #8665, 1.500000000000000000 ) ;
#2780 = CARTESIAN_POINT ( 'NONE',  ( -4.310000000000000500, -9.455000000000001800, 7.799999999999999800 ) ) ;
#2781 = DIRECTION ( 'NONE',  ( 0.0000000000000000000, 0.0000000000000000000, -1.000000000000000000 ) ) ;
#2782 = CARTESIAN_POINT ( 'NONE',  ( -7.483592844510449800, -0.5064102564102563900, 1.500000000000000000 ) ) ;
#2783 = VERTEX_POINT ( 'NONE', #46651 ) ;
#2784 = CARTESIAN_POINT ( 'NONE',  ( -40.20000000000000300, -2.000000000000001800, 38.00000000000000000 ) ) ;
#2785 = EDGE_CURVE ( 'NONE', #54613, #64490, #12475, .T. ) ;
#2786 = PERSON_AND_ORGANIZATION_ROLE ( 'design_supplier' ) ;
#2787 = CARTESIAN_POINT ( 'NONE',  ( 0.0000000000000000000, 4.034773038077442000, -0.1000000000000000100 ) ) ;
#2789 = CARTESIAN_POINT ( 'NONE',  ( -17.62064023002719200, -14.67623087681912400, -11.13023123991490100 ) ) ;
#2788 = CC_DESIGN_APPROVAL ( #21461, ( #9737 ) ) ;
#2790 = EDGE_LOOP ( 'NONE', ( #11108, #30271 ) ) ;
#2791 = CIRCLE ( 'NONE', #14303, 1.000000000000000900 ) ;
#2792 = COORDINATED_UNIVERSAL_TIME_OFFSET ( 1, 0, .AHEAD. ) ;
#2793 = FACE_OUTER_BOUND ( 'NONE', #63481, .T. ) ;
#2794 = ORIENTED_EDGE ( 'NONE', *, *, #52979, .T. ) ;
#2795 = DIRECTION ( 'NONE',  ( -0.0000000000000000000, -0.0000000000000000000, -1.000000000000000000 ) ) ;
#2796 = PRODUCT_RELATED_PRODUCT_CATEGORY ( 'detail', '', ( #49017 ) ) ;
#2797 = CARTESIAN_POINT ( 'NONE',  ( -10.90000000000000400, -5.047700410575214600, 5.400000000000000400 ) ) ;
#2798 = CARTESIAN_POINT ( 'NONE',  ( 3.000000000000002700, 33.93000000000000000, 0.0000000000000000000 ) ) ;
#2799 = PERSON_AND_ORGANIZATION ( #34945, #63319 ) ;
#2800 = DIRECTION ( 'NONE',  ( 1.360567432138672300E-016, 1.000000000000000000, 0.0000000000000000000 ) ) ;
#2801 = DIRECTION ( 'NONE',  ( 0.0000000000000000000, 1.000000000000000000, 0.0000000000000000000 ) ) ;
#2802 = LINE ( 'NONE', #38502, #21471 ) ;
#2803 = DATE_TIME_ROLE ( 'classification_date' ) ;
#2804 = DIRECTION ( 'NONE',  ( -0.0000000000000000000, 1.000000000000000000, -0.0000000000000000000 ) ) ;
#2805 = DIRECTION ( 'NONE',  ( 0.0000000000000000000, 1.000000000000000000, 0.0000000000000000000 ) ) ;
#2806 = ADVANCED_FACE ( 'NONE', ( #60296 ), #31947, .T. ) ;
#2807 = AXIS2_PLACEMENT_3D ( 'NONE', #50476, #34836, #60213 ) ;
#2808 = CARTESIAN_POINT ( 'NONE',  ( -35.00000000000000000, -30.99999999999999600, 0.0000000000000000000 ) ) ;
#2809 = VERTEX_POINT ( 'NONE', #52549 ) ;
#2810 = EDGE_LOOP ( 'NONE', ( #982, #41389, #26958, #14646 ) ) ;
#2811 = EDGE_LOOP ( 'NONE', ( #21489, #50435, #10481, #52771 ) ) ;
#2812 = AXIS2_PLACEMENT_3D ( 'NONE', #51227, #40792, #30623 ) ;
#2813 = DIRECTION ( 'NONE',  ( 1.000000000000000000, 0.0000000000000000000, 0.0000000000000000000 ) ) ;
#2814 = AXIS2_PLACEMENT_3D ( 'NONE', #24187, #56094, #61038 ) ;
#2815 = ORIENTED_EDGE ( 'NONE', *, *, #65475, .F. ) ;
#2816 = FACE_OUTER_BOUND ( 'NONE', #61929, .T. ) ;
#2817 = FACE_OUTER_BOUND ( 'NONE', #1646, .T. ) ;
#2818 = DIRECTION ( 'NONE',  ( -0.0000000000000000000, 0.0000000000000000000, -1.000000000000000000 ) ) ;
#2819 = ORIENTED_EDGE ( 'NONE', *, *, #29977, .F. ) ;
#2820 = CARTESIAN_POINT ( 'NONE',  ( -7.881106111938809300, -0.1649632410646655100, 1.500000000000000000 ) ) ;
#2821 = CARTESIAN_POINT ( 'NONE',  ( -40.00000000000000700, -36.00000000000000000, -3.000000000000000000 ) ) ;
#2822 = CARTESIAN_POINT ( 'NONE',  ( -9.897413788961007000, -1.029153400344607200, 1.500000000000000200 ) ) ;
#2823 = LINE ( 'NONE', #50693, #56328 ) ;
#2824 = VERTEX_POINT ( 'NONE', #26061 ) ;
#2826 = ADVANCED_FACE ( 'NONE', ( #9214 ), #5867, .T. ) ;
#2825 = ORIENTED_EDGE ( 'NONE', *, *, #25596, .F. ) ;
#2827 = AXIS2_PLACEMENT_3D ( 'NONE', #38498, #43719, #48269 ) ;
#2828 = CARTESIAN_POINT ( 'NONE',  ( 5.249999999999999100, -0.1499999999999999700, -12.25000000000000000 ) ) ;
#2829 = CARTESIAN_POINT ( 'NONE',  ( -0.0000000000000000000, 28.21477303807745000, 0.0000000000000000000 ) ) ;
#2830 = VERTEX_POINT ( 'NONE', #11094 ) ;
#2831 = CARTESIAN_POINT ( 'NONE',  ( 6.171756600579392700, 4.214773038077441700, 0.0000000000000000000 ) ) ;
#2832 = DIRECTION ( 'NONE',  ( 0.0000000000000000000, 0.2425356250363330000, 0.9701425001453319900 ) ) ;
#2833 = LINE ( 'NONE', #65588, #19866 ) ;
#2834 = CARTESIAN_POINT ( 'NONE',  ( 89.99999999999997200, 1.151167991198511700E-014, 6.000000000000000000 ) ) ;
#2835 = PERSON ( 'NAUO-PER18', 'UNSPECIFIED', 'UNSPECIFIED', ('UNSPECIFIED'), ('UNSPECIFIED'), ('UNSPECIFIED') ) ;
#2836 = LINE ( 'NONE', #32326, #38516 ) ;
#2837 = EDGE_CURVE ( 'NONE', #17742, #17064, #62664, .T. ) ;
#2838 = FACE_OUTER_BOUND ( 'NONE', #26137, .T. ) ;
#2839 = EDGE_CURVE ( 'NONE', #13056, #48196, #19741, .T. ) ;
#2840 = CARTESIAN_POINT ( 'NONE',  ( 13.89999999999998800, 6.074999999999999300, 0.2000000000000000100 ) ) ;
#2841 = CARTESIAN_POINT ( 'NONE',  ( 12.98213394582470700, -7.575000000000001100, 4.999999999999990200 ) ) ;
#2842 = ORIENTED_EDGE ( 'NONE', *, *, #57238, .T. ) ;
#2843 = CARTESIAN_POINT ( 'NONE',  ( 3.000000000000000000, 6.000000000000000000, 3.000000000000000000 ) ) ;
#2845 = ORIENTED_EDGE ( 'NONE', *, *, #5199, .F. ) ;
#2844 = EDGE_CURVE ( 'NONE', #5983, #54990, #14877, .T. ) ;
#2846 = CARTESIAN_POINT ( 'NONE',  ( -25.10000000000000100, -31.60000000000000100, 2.000000000000001800 ) ) ;
#2847 = CYLINDRICAL_SURFACE ( 'NONE', #27741, 0.7000000000000009500 ) ;
#2848 = DIRECTION ( 'NONE',  ( 1.000000000000000000, 0.0000000000000000000, 0.0000000000000000000 ) ) ;
#2849 = CARTESIAN_POINT ( 'NONE',  ( -1.387778780781445700E-014, 60.00000000000000000, 0.0000000000000000000 ) ) ;
#2850 = VECTOR ( 'NONE', #8917, 1000.000000000000000 ) ;
#2851 = EDGE_CURVE ( 'NONE', #51859, #64748, #65860, .T. ) ;
#2852 = ORIENTED_EDGE ( 'NONE', *, *, #14548, .F. ) ;
#2853 = ORIENTED_EDGE ( 'NONE', *, *, #39693, .F. ) ;
#2854 = DIRECTION ( 'NONE',  ( 0.0000000000000000000, 0.0000000000000000000, -1.000000000000000000 ) ) ;
#2855 = DIRECTION ( 'NONE',  ( 1.000000000000000000, 0.0000000000000000000, 0.0000000000000000000 ) ) ;
#2856 = CARTESIAN_POINT ( 'NONE',  ( 62.73999999999997400, 44.90000000000001300, 3.000000000000000000 ) ) ;
#2857 = VERTEX_POINT ( 'NONE', #47565 ) ;
#2858 = LINE ( 'NONE', #36128, #40170 ) ;
#2859 = PERSON_AND_ORGANIZATION ( #34945, #63319 ) ;
#2860 = EDGE_CURVE ( 'NONE', #3915, #7431, #47304, .T. ) ;
#2861 = VECTOR ( 'NONE', #46440, 1000.000000000000000 ) ;
#2862 = ORIENTED_EDGE ( 'NONE', *, *, #52470, .F. ) ;
#2863 = DIRECTION ( 'NONE',  ( 0.0000000000000000000, -0.0000000000000000000, 1.000000000000000000 ) ) ;
#2864 = EDGE_CURVE ( 'NONE', #26203, #45584, #15724, .T. ) ;
#2865 = PLANE ( 'NONE',  #34684 ) ;
#2866 = ORIENTED_EDGE ( 'NONE', *, *, #3732, .F. ) ;
#2867 = COORDINATED_UNIVERSAL_TIME_OFFSET ( 1, 0, .AHEAD. ) ;
#2868 = CARTESIAN_POINT ( 'NONE',  ( -15.35175660057951100, -31.40999999999999300, -0.1000000000000000100 ) ) ;
#2869 = CARTESIAN_POINT ( 'NONE',  ( 11.99797654455802800, -7.575000000000001100, 4.999999999999990200 ) ) ;
#2870 = CARTESIAN_POINT ( 'NONE',  ( -12.98213394582471000, -4.725000000000011200, 4.499999999999999100 ) ) ;
#2871 = FACE_OUTER_BOUND ( 'NONE', #9401, .T. ) ;
#2872 = ADVANCED_FACE ( 'NONE', ( #28668 ), #52778, .F. ) ;
#2873 = CIRCLE ( 'NONE', #52512, 1.750000000000001100 ) ;
#2874 = PERSON_AND_ORGANIZATION_ROLE ( 'design_supplier' ) ;
#2875 = CARTESIAN_POINT ( 'NONE',  ( -6.171756600579430000, 0.0000000000000000000, 0.0000000000000000000 ) ) ;
#2876 = EDGE_CURVE ( 'NONE', #53544, #46142, #7584, .T. ) ;
#2877 = DIRECTION ( 'NONE',  ( -0.0000000000000000000, -0.0000000000000000000, 1.000000000000000000 ) ) ;
#2878 = DIRECTION ( 'NONE',  ( 1.000000000000000000, 2.608348375706672300E-014, -0.0000000000000000000 ) ) ;
#2879 = EDGE_LOOP ( 'NONE', ( #24193, #55841, #52517, #45456 ) ) ;
#2880 = VERTEX_POINT ( 'NONE', #1145 ) ;
#2881 = CARTESIAN_POINT ( 'NONE',  ( -0.6707149158231057200, 16.21477303807743900, 0.0000000000000000000 ) ) ;
#2882 = ORIENTED_EDGE ( 'NONE', *, *, #60012, .F. ) ;
#2883 = PLANE ( 'NONE',  #35154 ) ;
#2884 = CARTESIAN_POINT ( 'NONE',  ( 8.374999999999992900, -4.000000000000000000, 0.0000000000000000000 ) ) ;
#2885 = DIRECTION ( 'NONE',  ( 0.4468724842588787100, 0.2169718039166405600, 0.8678872156665618000 ) ) ;
#2886 = ORIENTED_EDGE ( 'NONE', *, *, #45128, .T. ) ;
#2887 = LINE ( 'NONE', #30928, #28846 ) ;
#2888 = CIRCLE ( 'NONE', #30906, 0.1999999999999996500 ) ;
#2889 = ADVANCED_FACE ( 'NONE', ( #33537 ), #43247, .F. ) ;
#2890 = EDGE_LOOP ( 'NONE', ( #3261, #4346, #63862, #61184 ) ) ;
#2891 = CARTESIAN_POINT ( 'NONE',  ( -13.89999999999999300, 6.274999999999999500, 2.500000000000000000 ) ) ;
#2892 = LINE ( 'NONE', #40728, #4496 ) ;
#2893 = CARTESIAN_POINT ( 'NONE',  ( -7.522740170918185100, -1.580707910799137100, 1.525000000000000400 ) ) ;
#2894 = VECTOR ( 'NONE', #469, 1000.000000000000000 ) ;
#2895 = VECTOR ( 'NONE', #23383, 1000.000000000000000 ) ;
#2896 = VERTEX_POINT ( 'NONE', #32623 ) ;
#2897 = ORIENTED_EDGE ( 'NONE', *, *, #46897, .T. ) ;
#2898 = CARTESIAN_POINT ( 'NONE',  ( -9.850714915823104400, 23.71477303807744600, 0.0000000000000000000 ) ) ;
#2899 = ORIENTED_EDGE ( 'NONE', *, *, #51296, .T. ) ;
#2900 = VECTOR ( 'NONE', #30507, 1000.000000000000000 ) ;
#2901 = DIRECTION ( 'NONE',  ( 0.0000000000000000000, -1.000000000000000000, 0.0000000000000000000 ) ) ;
#2902 = DIRECTION ( 'NONE',  ( 0.0000000000000000000, 0.0000000000000000000, 1.000000000000000000 ) ) ;
#2903 = VERTEX_POINT ( 'NONE', #53893 ) ;
#2904 = CARTESIAN_POINT ( 'NONE',  ( 1.240255104100037600E-015, -5.147700410575212400, 9.000000000000000000 ) ) ;
#2905 = ORIENTED_EDGE ( 'NONE', *, *, #23350, .T. ) ;
#2906 = AXIS2_PLACEMENT_3D ( 'NONE', #11369, #16358, #37408 ) ;
#2907 = ADVANCED_FACE ( 'NONE', ( #54600 ), #17349, .T. ) ;
#2908 = CYLINDRICAL_SURFACE ( 'NONE', #55908, 0.7500000000000006700 ) ;
#2909 = CARTESIAN_POINT ( 'NONE',  ( 77.03999999999997800, 0.5000000000000000000, 0.2500000000000000000 ) ) ;
#2910 = DIRECTION ( 'NONE',  ( 0.0000000000000000000, 0.0000000000000000000, -1.000000000000000000 ) ) ;
#2911 = CIRCLE ( 'NONE', #58525, 0.6350000000000001200 ) ;
#2912 = ORIENTED_EDGE ( 'NONE', *, *, #64315, .F. ) ;
#2913 = CC_DESIGN_DATE_AND_TIME_ASSIGNMENT ( #22024, #21141, ( #6379 ) ) ;
#2914 = ORIENTED_EDGE ( 'NONE', *, *, #64315, .T. ) ;
#2915 = ADVANCED_FACE ( 'NONE', ( #1948 ), #11542, .F. ) ;
#2916 = AXIS2_PLACEMENT_3D ( 'NONE', #48066, #36948, #27223 ) ;
#2917 = CIRCLE ( 'NONE', #29913, 1.499999999999999600 ) ;
#2918 = COORDINATED_UNIVERSAL_TIME_OFFSET ( 1, 0, .AHEAD. ) ;
#2919 = DIRECTION ( 'NONE',  ( 0.0000000000000000000, 0.0000000000000000000, 1.000000000000000000 ) ) ;
#2920 = CYLINDRICAL_SURFACE ( 'NONE', #47376, 1.750000000000001600 ) ;
#2921 = CARTESIAN_POINT ( 'NONE',  ( 22.50000000000000000, 5.899999999999999500, 6.179999999999999700 ) ) ;
#2922 = DIRECTION ( 'NONE',  ( 0.0000000000000000000, 1.000000000000000000, -0.0000000000000000000 ) ) ;
#2923 = ORIENTED_EDGE ( 'NONE', *, *, #15981, .F. ) ;
#2924 = AXIS2_PLACEMENT_3D ( 'NONE', #23490, #8274, #49278 ) ;
#2925 = CARTESIAN_POINT ( 'NONE',  ( 8.171756600579392700, -19.21477303807744300, 0.0000000000000000000 ) ) ;
#2926 = VERTEX_POINT ( 'NONE', #37586 ) ;
#2927 = PERSON_AND_ORGANIZATION ( #34945, #63319 ) ;
#2928 = DIRECTION ( 'NONE',  ( -0.0000000000000000000, -0.0000000000000000000, -1.000000000000000000 ) ) ;
#2929 = DIRECTION ( 'NONE',  ( -0.0000000000000000000, -1.000000000000000000, -0.0000000000000000000 ) ) ;
#2930 = LINE ( 'NONE', #53417, #39394 ) ;
#2931 = DIRECTION ( 'NONE',  ( -1.000000000000000000, 0.0000000000000000000, 0.0000000000000000000 ) ) ;
#2932 = ORIENTED_EDGE ( 'NONE', *, *, #65664, .F. ) ;
#2933 = DIRECTION ( 'NONE',  ( 0.0000000000000000000, 1.000000000000000000, -0.0000000000000000000 ) ) ;
#2934 = ORIENTED_EDGE ( 'NONE', *, *, #27966, .F. ) ;
#2935 = ORIENTED_EDGE ( 'NONE', *, *, #39608, .T. ) ;
#2936 = AXIS2_PLACEMENT_3D ( 'NONE', #46463, #45995, #55999 ) ;
#2937 = DIRECTION ( 'NONE',  ( -0.0000000000000000000, -0.0000000000000000000, 1.000000000000000000 ) ) ;
#2938 = EDGE_LOOP ( 'NONE', ( #64871, #65349 ) ) ;
#2939 = DIRECTION ( 'NONE',  ( 0.0000000000000000000, 0.0000000000000000000, 1.000000000000000000 ) ) ;
#2940 = CARTESIAN_POINT ( 'NONE',  ( -0.6707149158231057200, 0.0000000000000000000, 0.0000000000000000000 ) ) ;
#2941 = CARTESIAN_POINT ( 'NONE',  ( -7.639903394599493900, -0.1219620766479675200, 1.525000000000000400 ) ) ;
#2942 = DIRECTION ( 'NONE',  ( 2.409338161078899200E-016, -1.000000000000000000, 0.0000000000000000000 ) ) ;
#2943 = EDGE_CURVE ( 'NONE', #53249, #26889, #55446, .T. ) ;
#2944 = ADVANCED_FACE ( 'NONE', ( #32767 ), #18969, .F. ) ;
#2945 = APPLICATION_CONTEXT ( 'configuration controlled 3d designs of mechanical parts and assemblies' ) ;
#2946 = ORIENTED_EDGE ( 'NONE', *, *, #15852, .F. ) ;
#2947 = LINE ( 'NONE', #715, #19139 ) ;
#2948 = CYLINDRICAL_SURFACE ( 'NONE', #23484, 2.749999999999999100 ) ;
#2949 = AXIS2_PLACEMENT_3D ( 'NONE', #5993, #26630, #57664 ) ;
#2950 = EDGE_CURVE ( 'NONE', #47797, #36372, #5945, .T. ) ;
#2951 = VERTEX_POINT ( 'NONE', #1364 ) ;
#2952 = DIRECTION ( 'NONE',  ( -0.0000000000000000000, -0.0000000000000000000, 1.000000000000000000 ) ) ;
#2953 = EDGE_CURVE ( 'NONE', #24240, #19679, #45651, .T. ) ;
#2954 = FACE_OUTER_BOUND ( 'NONE', #55110, .T. ) ;
#2955 = FACE_OUTER_BOUND ( 'NONE', #14558, .T. ) ;
#2956 = CIRCLE ( 'NONE', #8331, 0.3000000000000006600 ) ;
#2957 = CARTESIAN_POINT ( 'NONE',  ( 2.999999999999981300, 99.00000000000001400, 0.0000000000000000000 ) ) ;
#2958 = EDGE_CURVE ( 'NONE', #13091, #36615, #58682, .T. ) ;
#2959 = AXIS2_PLACEMENT_3D ( 'NONE', #47421, #22053, #22275 ) ;
#2960 = ORIENTED_EDGE ( 'NONE', *, *, #44739, .T. ) ;
#2961 = ORIENTED_EDGE ( 'NONE', *, *, #26768, .F. ) ;
#2962 = DATE_TIME_ROLE ( 'classification_date' ) ;
#2963 = EDGE_LOOP ( 'NONE', ( #55311, #43254, #62043, #41305 ) ) ;
#2964 = EDGE_CURVE ( 'NONE', #59601, #30612, #31142, .T. ) ;
#2965 = EDGE_CURVE ( 'NONE', #20465, #44127, #3552, .T. ) ;
#2966 = LINE ( 'NONE', #39333, #3734 ) ;
#2967 = DIRECTION ( 'NONE',  ( 1.000000000000000000, 0.0000000000000000000, 0.0000000000000000000 ) ) ;
#2968 = DIRECTION ( 'NONE',  ( 1.000000000000000000, 0.0000000000000000000, 0.0000000000000000000 ) ) ;
#2969 = EDGE_CURVE ( 'NONE', #56060, #15700, #43281, .T. ) ;
#2970 = DIRECTION ( 'NONE',  ( 1.553483709829976500E-016, 1.000000000000000000, -0.0000000000000000000 ) ) ;
#2971 = DIRECTION ( 'NONE',  ( 1.051830606278087700E-016, 0.9701425001453318800, -0.2425356250363331100 ) ) ;
#2972 = VERTEX_POINT ( 'NONE', #27179 ) ;
#2973 = LINE ( 'NONE', #4384, #33780 ) ;
#2974 = CARTESIAN_POINT ( 'NONE',  ( 11.17175660057939300, 5.534773038077442000, -0.1000000000000000100 ) ) ;
#2975 = FACE_OUTER_BOUND ( 'NONE', #6994, .T. ) ;
#2976 = DIRECTION ( 'NONE',  ( 1.000000000000000000, 2.312964634635743400E-016, -0.0000000000000000000 ) ) ;
#2977 = ORIENTED_EDGE ( 'NONE', *, *, #54586, .T. ) ;
#2978 = ORIENTED_EDGE ( 'NONE', *, *, #5344, .T. ) ;
#2979 =( BOUNDED_CURVE ( )  B_SPLINE_CURVE ( 3, ( #13902, #18442, #65237, #54918 ),
 .UNSPECIFIED., .F., .F. ) 
 B_SPLINE_CURVE_WITH_KNOTS ( ( 4, 4 ),
 ( 1.570796326794898600, 4.712388980384687900 ),
 .UNSPECIFIED. ) 
 CURVE ( )  GEOMETRIC_REPRESENTATION_ITEM ( )  RATIONAL_B_SPLINE_CURVE ( ( 1.000000000000000000, 0.3333333333333345900, 0.3333333333333345900, 1.000000000000000000 ) ) 
 REPRESENTATION_ITEM ( '' )  );
#2980 = CARTESIAN_POINT ( 'NONE',  ( 61.53999999999999200, 44.90000000000001300, 4.199999999999979700 ) ) ;
#2981 = VECTOR ( 'NONE', #46112, 1000.000000000000000 ) ;
#2982 = DATE_AND_TIME ( #41910, #17615 ) ;
#2983 = LINE ( 'NONE', #24015, #58886 ) ;
#2984 = CARTESIAN_POINT ( 'NONE',  ( 29.23999999999999100, 44.90000000000001300, 3.000000000000000000 ) ) ;
#2985 = ORIENTED_EDGE ( 'NONE', *, *, #24229, .F. ) ;
#2986 = DIRECTION ( 'NONE',  ( -0.0000000000000000000, -0.0000000000000000000, 1.000000000000000000 ) ) ;
#2987 = PLANE ( 'NONE',  #24181 ) ;
#2988 = VERTEX_POINT ( 'NONE', #16764 ) ;
#2989 = ADVANCED_FACE ( 'NONE', ( #40796 ), #53002, .T. ) ;
#2990 = VERTEX_POINT ( 'NONE', #27634 ) ;
#2991 = CARTESIAN_POINT ( 'NONE',  ( 4.384999999999996200, 0.1905286216097244500, -5.799999999999999800 ) ) ;
#2992 = CARTESIAN_POINT ( 'NONE',  ( -5.950000000000000200, 0.6500000000000000200, 2.000000000000000000 ) ) ;
#2993 = CARTESIAN_POINT ( 'NONE',  ( 63.14999999999999900, 15.15000000000000000, 0.0000000000000000000 ) ) ;
#2994 = VECTOR ( 'NONE', #39975, 1000.000000000000000 ) ;
#2995 = DIRECTION ( 'NONE',  ( -0.0000000000000000000, -0.0000000000000000000, -1.000000000000000000 ) ) ;
#2996 = ORIENTED_EDGE ( 'NONE', *, *, #27166, .F. ) ;
#2997 = DIRECTION ( 'NONE',  ( 0.0000000000000000000, -0.0000000000000000000, -1.000000000000000000 ) ) ;
#2998 = ORIENTED_EDGE ( 'NONE', *, *, #38364, .F. ) ;
#2999 = LINE ( 'NONE', #19459, #47603 ) ;
#3000 = ORIENTED_EDGE ( 'NONE', *, *, #61965, .T. ) ;
#3001 = PLANE ( 'NONE',  #39437 ) ;
#3002 = SECURITY_CLASSIFICATION ( '', '', #41202 ) ;
#3003 = DIRECTION ( 'NONE',  ( 0.0000000000000000000, 0.0000000000000000000, -1.000000000000000000 ) ) ;
#3004 = CARTESIAN_POINT ( 'NONE',  ( -9.170714915823106500, 0.0000000000000000000, 0.0000000000000000000 ) ) ;
#3005 = CARTESIAN_POINT ( 'NONE',  ( 0.6717566005793891300, 8.670475782495839600E-017, -0.1000000000000000100 ) ) ;
#3006 = CARTESIAN_POINT ( 'NONE',  ( 7.999999999999972500, 79.49999999999998600, 0.0000000000000000000 ) ) ;
#3007 = ORIENTED_EDGE ( 'NONE', *, *, #39101, .T. ) ;
#3008 = CC_DESIGN_PERSON_AND_ORGANIZATION_ASSIGNMENT ( #13404, #23835, ( #22990 ) ) ;
#3009 = CARTESIAN_POINT ( 'NONE',  ( 92.14999999999999100, 7.400000000000000400, 0.0000000000000000000 ) ) ;
#3010 = PERSON_AND_ORGANIZATION_ROLE ( 'design_owner' ) ;
#3011 = DIRECTION ( 'NONE',  ( -1.000000000000000000, 0.0000000000000000000, -0.0000000000000000000 ) ) ;
#3012 = VERTEX_POINT ( 'NONE', #28516 ) ;
#3013 = LINE ( 'NONE', #57180, #56503 ) ;
#3014 = VECTOR ( 'NONE', #2095, 1000.000000000000000 ) ;
#3015 = CARTESIAN_POINT ( 'NONE',  ( -9.351756600579431500, -7.034773038077730700, -0.1000000000000000100 ) ) ;
#3016 = CARTESIAN_POINT ( 'NONE',  ( 4.234999999999996800, 0.1905286216097244200, 6.200000000000002800 ) ) ;
#3017 = CARTESIAN_POINT ( 'NONE',  ( 53.00000000000000000, 91.50000000000000000, 4.500000000000000900 ) ) ;
#3018 = AXIS2_PLACEMENT_3D ( 'NONE', #27211, #11572, #63851 ) ;
#3019 = LINE ( 'NONE', #29374, #66160 ) ;
#3020 = PERSON_AND_ORGANIZATION ( #34945, #63319 ) ;
#3021 = VECTOR ( 'NONE', #61156, 1000.000000000000000 ) ;
#3022 = DIRECTION ( 'NONE',  ( 0.0000000000000000000, 0.0000000000000000000, 1.000000000000000000 ) ) ;
#3023 = CARTESIAN_POINT ( 'NONE',  ( 1.050000000000000500, -2.500000000000000900, 2.000000000000000000 ) ) ;
#3024 = CYLINDRICAL_SURFACE ( 'NONE', #54787, 2.750000000000000900 ) ;
#3025 = ORIENTED_EDGE ( 'NONE', *, *, #62236, .T. ) ;
#3026 = DIRECTION ( 'NONE',  ( 1.000000000000000000, 0.0000000000000000000, 0.0000000000000000000 ) ) ;
#3027 = CARTESIAN_POINT ( 'NONE',  ( -1.875669758399921500E-015, -4.325000000000015300, 9.000000000000000000 ) ) ;
#3028 = ORIENTED_EDGE ( 'NONE', *, *, #63944, .F. ) ;
#3029 = CARTESIAN_POINT ( 'NONE',  ( -9.743783489385329200, -2.974358974358974500, 1.500000000000000000 ) ) ;
#3031 = DIRECTION ( 'NONE',  ( 0.0000000000000000000, -1.000000000000000000, 0.0000000000000000000 ) ) ;
#3030 = AXIS2_PLACEMENT_3D ( 'NONE', #31957, #6550, #52791 ) ;
#3032 = VERTEX_POINT ( 'NONE', #54333 ) ;
#3033 = PERSON_AND_ORGANIZATION_ROLE ( 'classification_officer' ) ;
#3034 = DIRECTION ( 'NONE',  ( 1.000000000000000000, 0.0000000000000000000, 0.0000000000000000000 ) ) ;
#3035 = ORIENTED_EDGE ( 'NONE', *, *, #27296, .T. ) ;
#3036 = CARTESIAN_POINT ( 'NONE',  ( -7.589161754766860400, -1.188802083333333700, 1.525000000000000100 ) ) ;
#3037 = DIRECTION ( 'NONE',  ( -0.0000000000000000000, -0.0000000000000000000, 1.000000000000000000 ) ) ;
#3038 = ORIENTED_EDGE ( 'NONE', *, *, #55870, .T. ) ;
#3039 = AXIS2_PLACEMENT_3D ( 'NONE', #51322, #66167, #56078 ) ;
#3040 = CARTESIAN_POINT ( 'NONE',  ( -7.904587932586108100, -0.3500541491463731200, 1.524999999999999900 ) ) ;
#3041 = FACE_BOUND ( 'NONE', #61829, .T. ) ;
#3042 = DIRECTION ( 'NONE',  ( 0.0000000000000000000, 0.0000000000000000000, 1.000000000000000000 ) ) ;
#3043 = VECTOR ( 'NONE', #45492, 1000.000000000000000 ) ;
#3044 = VERTEX_POINT ( 'NONE', #12660 ) ;
#3045 = EDGE_LOOP ( 'NONE', ( #49564, #5143, #10839, #53877 ) ) ;
#3046 = AXIS2_PLACEMENT_3D ( 'NONE', #21995, #26525, #58230 ) ;
#3047 = DIRECTION ( 'NONE',  ( 0.0000000000000000000, 1.000000000000000000, -0.0000000000000000000 ) ) ;
#3048 = EDGE_CURVE ( 'NONE', #20577, #48709, #44873, .T. ) ;
#3049 = CARTESIAN_POINT ( 'NONE',  ( -7.816874435080719300, -0.08750822317195927600, 1.525000000000000100 ) ) ;
#3050 = EDGE_CURVE ( 'NONE', #55991, #38125, #317, .T. ) ;
#3051 = VECTOR ( 'NONE', #14269, 1000.000000000000000 ) ;
#3052 = APPROVAL_DATE_TIME ( #62162, #12061 ) ;
#3053 = DIRECTION ( 'NONE',  ( 1.239088197126290800E-016, -1.000000000000000000, 0.0000000000000000000 ) ) ;
#3055 = VERTEX_POINT ( 'NONE', #43900 ) ;
#3054 = LINE ( 'NONE', #9995, #56546 ) ;
#3056 = CARTESIAN_POINT ( 'NONE',  ( -6.149999999999999500, -1.469405112454220900, -18.62024344060555900 ) ) ;
#3057 = ORIENTED_EDGE ( 'NONE', *, *, #64301, .F. ) ;
#3058 = EDGE_CURVE ( 'NONE', #10454, #59591, #38394, .T. ) ;
#3059 = AXIS2_PLACEMENT_3D ( 'NONE', #27606, #23527, #5144 ) ;
#3060 = ORIENTED_EDGE ( 'NONE', *, *, #53792, .T. ) ;
#3061 = ORIENTED_EDGE ( 'NONE', *, *, #59902, .T. ) ;
#3062 = CARTESIAN_POINT ( 'NONE',  ( 0.0000000000000000000, 5.534773038077442000, -0.1000000000000000100 ) ) ;
#3063 = DIRECTION ( 'NONE',  ( 0.0000000000000000000, 0.0000000000000000000, -1.000000000000000000 ) ) ;
#3064 = VECTOR ( 'NONE', #24669, 1000.000000000000000 ) ;
#3065 = EDGE_CURVE ( 'NONE', #61037, #27501, #22164, .T. ) ;
#3066 = DIRECTION ( 'NONE',  ( -1.000000000000000000, 0.0000000000000000000, 0.0000000000000000000 ) ) ;
#3067 = EDGE_CURVE ( 'NONE', #27674, #17918, #8370, .T. ) ;
#3068 = CARTESIAN_POINT ( 'NONE',  ( 0.0000000000000000000, 0.0000000000000000000, 6.000000000000000000 ) ) ;
#3069 = CARTESIAN_POINT ( 'NONE',  ( 29.23999999999999100, 44.90000000000001300, 4.200000000000000200 ) ) ;
#3070 = EDGE_LOOP ( 'NONE', ( #64692, #374, #32398, #38106 ) ) ;
#3071 = ADVANCED_FACE ( 'NONE', ( #48103 ), #44128, .F. ) ;
#3072 = DIRECTION ( 'NONE',  ( 1.000000000000000000, 0.0000000000000000000, 0.0000000000000000000 ) ) ;
#3073 = ORIENTED_EDGE ( 'NONE', *, *, #18337, .F. ) ;
#3074 = CARTESIAN_POINT ( 'NONE',  ( -12.49005524519137300, -6.204898987322345700, 2.299999999999999800 ) ) ;
#3075 = FACE_OUTER_BOUND ( 'NONE', #66484, .T. ) ;
#3076 = ORIENTED_EDGE ( 'NONE', *, *, #30757, .T. ) ;
#3077 = CARTESIAN_POINT ( 'NONE',  ( -7.593047315469929600, -1.362993565570166600, 1.499999999999999800 ) ) ;
#3078 = DIRECTION ( 'NONE',  ( -1.000000000000000000, 0.0000000000000000000, 0.0000000000000000000 ) ) ;
#3079 = CARTESIAN_POINT ( 'NONE',  ( -48.20854177124074600, -55.89247217095366000, 0.7499999999999875700 ) ) ;
#3080 = CARTESIAN_POINT ( 'NONE',  ( 2.399999999999997200, 2.170528621609724200, -5.649999999999999500 ) ) ;
#3081 = ORIENTED_EDGE ( 'NONE', *, *, #28775, .T. ) ;
#3082 = CYLINDRICAL_SURFACE ( 'NONE', #19702, 1.499999999999999600 ) ;
#3083 = LINE ( 'NONE', #51513, #22544 ) ;
#3084 = CARTESIAN_POINT ( 'NONE',  ( -7.641673775846201400, -1.532219582572139000, 1.525000000000000100 ) ) ;
#3085 = CARTESIAN_POINT ( 'NONE',  ( 156.4000000000000100, 43.39999999999999900, 1.000000000000000000 ) ) ;
#3086 = DIRECTION ( 'NONE',  ( -0.0000000000000000000, -1.000000000000000000, -0.0000000000000000000 ) ) ;
#3087 = EDGE_CURVE ( 'NONE', #34830, #1449, #15658, .T. ) ;
#3088 = LINE ( 'NONE', #17805, #66220 ) ;
#3089 = APPROVAL_PERSON_ORGANIZATION ( #61412, #44472, #57187 ) ;
#3090 = CIRCLE ( 'NONE', #47161, 0.6350000000000010100 ) ;
#3092 = ORIENTED_EDGE ( 'NONE', *, *, #45382, .T. ) ;
#3091 = DIRECTION ( 'NONE',  ( 1.000000000000000000, 0.0000000000000000000, 0.0000000000000000000 ) ) ;
#3093 = ADVANCED_FACE ( 'NONE', ( #61826 ), #49116, .F. ) ;
#3094 = VERTEX_POINT ( 'NONE', #28980 ) ;
#3095 = DIRECTION ( 'NONE',  ( 0.0000000000000000000, 1.000000000000000000, 0.0000000000000000000 ) ) ;
#3096 = VERTEX_POINT ( 'NONE', #2671 ) ;
#3097 = PLANE ( 'NONE',  #60110 ) ;
#3098 = VECTOR ( 'NONE', #2019, 1000.000000000000000 ) ;
#3099 = EDGE_CURVE ( 'NONE', #14618, #52290, #12421, .T. ) ;
#3100 = MECHANICAL_CONTEXT ( 'NONE', #17913, 'mechanical' ) ;
#3101 = LINE ( 'NONE', #25514, #54994 ) ;
#3102 = ORIENTED_EDGE ( 'NONE', *, *, #16454, .F. ) ;
#3103 = DIRECTION ( 'NONE',  ( -0.0000000000000000000, -0.0000000000000000000, -1.000000000000000000 ) ) ;
#3104 = DIRECTION ( 'NONE',  ( 0.0000000000000000000, 0.0000000000000000000, -1.000000000000000000 ) ) ;
#3105 = CC_DESIGN_APPROVAL ( #59059, ( #57777 ) ) ;
#3106 = CARTESIAN_POINT ( 'NONE',  ( -7.781469447074552900, -1.593549679487179700, 1.525000000000000100 ) ) ;
#3107 = LOCAL_TIME ( 14, 3, 50.00000000000000000, #53358 ) ;
#3108 = LINE ( 'NONE', #37222, #22632 ) ;
#3109 = PLANE ( 'NONE',  #13427 ) ;
#3110 = ORIENTED_EDGE ( 'NONE', *, *, #9205, .F. ) ;
#3111 = DIRECTION ( 'NONE',  ( -1.000000000000000000, 0.0000000000000000000, 0.0000000000000000000 ) ) ;
#3112 = VECTOR ( 'NONE', #28345, 1000.000000000000000 ) ;
#3113 = SECURITY_CLASSIFICATION ( '', '', #1339 ) ;
#3114 = ORIENTED_EDGE ( 'NONE', *, *, #18822, .F. ) ;
#3115 = ORIENTED_EDGE ( 'NONE', *, *, #24440, .T. ) ;
#3116 = EDGE_LOOP ( 'NONE', ( #37420, #1627, #59249, #64160, #26873 ) ) ;
#3117 = FACE_BOUND ( 'NONE', #34019, .T. ) ;
#3118 = DIRECTION ( 'NONE',  ( -1.000000000000000000, 0.0000000000000000000, 0.0000000000000000000 ) ) ;
#3119 = CARTESIAN_POINT ( 'NONE',  ( 4.889999999999999700, -9.455000000000001800, 7.799999999999999800 ) ) ;
#3120 = AXIS2_PLACEMENT_3D ( 'NONE', #23737, #28934, #50197 ) ;
#3121 = LINE ( 'NONE', #15449, #27447 ) ;
#3122 = DIRECTION ( 'NONE',  ( 1.000000000000000000, 0.0000000000000000000, 0.0000000000000000000 ) ) ;
#3124 = ORIENTED_EDGE ( 'NONE', *, *, #15372, .T. ) ;
#3123 = FACE_OUTER_BOUND ( 'NONE', #31028, .T. ) ;
#3125 = VERTEX_POINT ( 'NONE', #55021 ) ;
#3126 = AXIS2_PLACEMENT_3D ( 'NONE', #27133, #63327, #32348 ) ;
#3127 = ORIENTED_EDGE ( 'NONE', *, *, #164, .T. ) ;
#3128 = ORIENTED_EDGE ( 'NONE', *, *, #39379, .T. ) ;
#3129 = CARTESIAN_POINT ( 'NONE',  ( 140.5999999999999900, 43.54999999999999700, 6.000000000000000000 ) ) ;
#3130 = LINE ( 'NONE', #41308, #47736 ) ;
#3131 = AXIS2_PLACEMENT_3D ( 'NONE', #47254, #42036, #26408 ) ;
#3132 = CARTESIAN_POINT ( 'NONE',  ( -1.350792572568148900, -0.07825480366427210700, -17.17874783106342200 ) ) ;
#3133 = VERTEX_POINT ( 'NONE', #49340 ) ;
#3134 = CARTESIAN_POINT ( 'NONE',  ( -7.698136113741219000, -2.974358974358973600, 1.525000000000000100 ) ) ;
#3135 = CONICAL_SURFACE ( 'NONE', #33119, 0.1500000000000129600, 0.7853981633974500600 ) ;
#3136 = LINE ( 'NONE', #17687, #50580 ) ;
#3137 = ORIENTED_EDGE ( 'NONE', *, *, #56720, .F. ) ;
#3138 = CARTESIAN_POINT ( 'NONE',  ( -0.6717566005794305400, -8.534773038077448200, -0.1000000000000000100 ) ) ;
#3139 = DIRECTION ( 'NONE',  ( 0.0000000000000000000, 0.0000000000000000000, -1.000000000000000000 ) ) ;
#3140 = CARTESIAN_POINT ( 'NONE',  ( 2.349999999999999600, -0.6500000000000000200, 0.0000000000000000000 ) ) ;
#3141 = ORIENTED_EDGE ( 'NONE', *, *, #59938, .F. ) ;
#3142 = FACE_OUTER_BOUND ( 'NONE', #20169, .T. ) ;
#3143 = VECTOR ( 'NONE', #36364, 1000.000000000000000 ) ;
#3144 = EDGE_CURVE ( 'NONE', #65438, #30032, #32702, .T. ) ;
#3145 = ADVANCED_FACE ( 'NONE', ( #33478 ), #60198, .T. ) ;
#3146 = EDGE_CURVE ( 'NONE', #52698, #7574, #11627, .T. ) ;
#3147 = DIRECTION ( 'NONE',  ( 0.0000000000000000000, -0.0000000000000000000, -1.000000000000000000 ) ) ;
#3148 = CIRCLE ( 'NONE', #8505, 1.750000000000001600 ) ;
#3149 = PERSON_AND_ORGANIZATION ( #34945, #63319 ) ;
#3150 = DIRECTION ( 'NONE',  ( -1.000000000000000000, 0.0000000000000000000, 1.445602896647340900E-017 ) ) ;
#3151 = CARTESIAN_POINT ( 'NONE',  ( 121.0399999999999800, 4.999999999999977800, 3.500000000000000000 ) ) ;
#3152 = ORIENTED_EDGE ( 'NONE', *, *, #33224, .F. ) ;
#3153 = EDGE_CURVE ( 'NONE', #9055, #13605, #29469, .T. ) ;
#3154 = CARTESIAN_POINT ( 'NONE',  ( -0.6707149158231057200, 0.0000000000000000000, -0.1000000000000000100 ) ) ;
#3155 = CARTESIAN_POINT ( 'NONE',  ( 99.49440281605329500, 93.00000000000001400, 0.2000000000000000900 ) ) ;
#3156 = CARTESIAN_POINT ( 'NONE',  ( 23.50000000000000700, -12.60000000000000000, 1.000000000000000000 ) ) ;
#3157 = VERTEX_POINT ( 'NONE', #65546 ) ;
#3158 = FACE_OUTER_BOUND ( 'NONE', #47429, .T. ) ;
#3159 = EDGE_CURVE ( 'NONE', #64671, #31599, #46456, .T. ) ;
#3160 = PLANE ( 'NONE',  #4095 ) ;
#3161 = CIRCLE ( 'NONE', #48414, 0.09999999999999939500 ) ;
#3162 = CARTESIAN_POINT ( 'NONE',  ( -10.90000000000000600, -6.275000000000001200, 8.900000000000000400 ) ) ;
#3163 = VERTEX_POINT ( 'NONE', #39808 ) ;
#3164 = DIRECTION ( 'NONE',  ( 0.0000000000000000000, 1.000000000000000000, 0.0000000000000000000 ) ) ;
#3165 = EDGE_CURVE ( 'NONE', #56105, #43965, #34312, .T. ) ;
#3166 = CARTESIAN_POINT ( 'NONE',  ( -4.150000000000049200, -0.3326404065718703300, -16.13473742988498900 ) ) ;
#3167 = ADVANCED_FACE ( 'NONE', ( #3487 ), #3640, .F. ) ;
#3168 = DIRECTION ( 'NONE',  ( 1.000000000000000000, 0.0000000000000000000, 0.0000000000000000000 ) ) ;
#3169 = AXIS2_PLACEMENT_3D ( 'NONE', #12708, #2952, #8159 ) ;
#3170 = FACE_OUTER_BOUND ( 'NONE', #22649, .T. ) ;
#3171 = DIRECTION ( 'NONE',  ( -1.000000000000000000, 0.0000000000000000000, 0.0000000000000000000 ) ) ;
#3172 = ORIENTED_EDGE ( 'NONE', *, *, #56345, .F. ) ;
#3173 = CARTESIAN_POINT ( 'NONE',  ( -7.896854062459167900, -2.006410256410256400, 1.500000000000000000 ) ) ;
#3174 = CARTESIAN_POINT ( 'NONE',  ( -7.486164507281632300, -1.767326979650975800, 1.525000000000000400 ) ) ;
#3175 = ORIENTED_EDGE ( 'NONE', *, *, #10391, .F. ) ;
#3176 = ORIENTED_EDGE ( 'NONE', *, *, #10626, .T. ) ;
#3177 = SECURITY_CLASSIFICATION_LEVEL ( 'unclassified' ) ;
#3178 = LINE ( 'NONE', #44584, #59068 ) ;
#3179 = CARTESIAN_POINT ( 'NONE',  ( -7.646052780407885900, -0.03205128205128204800, 1.525000000000000100 ) ) ;
#3180 = EDGE_CURVE ( 'NONE', #16636, #53220, #6742, .T. ) ;
#3182 = ORIENTED_EDGE ( 'NONE', *, *, #65667, .T. ) ;
#3181 = FACE_OUTER_BOUND ( 'NONE', #12941, .T. ) ;
#3183 = EDGE_LOOP ( 'NONE', ( #44954, #41295, #24623, #31825 ) ) ;
#3184 = DIRECTION ( 'NONE',  ( 1.000000000000000000, 0.0000000000000000000, 0.0000000000000000000 ) ) ;
#3185 = ORIENTED_EDGE ( 'NONE', *, *, #35232, .F. ) ;
#3186 = ORIENTED_EDGE ( 'NONE', *, *, #12575, .T. ) ;
#3187 = DATE_TIME_ROLE ( 'classification_date' ) ;
#3188 = VECTOR ( 'NONE', #16464, 1000.000000000000000 ) ;
#3189 = EDGE_CURVE ( 'NONE', #62874, #10260, #41591, .T. ) ;
#3190 = VERTEX_POINT ( 'NONE', #65625 ) ;
#3191 = CONTEXT_DEPENDENT_SHAPE_REPRESENTATION ( #3690, #4701 ) ;
#3192 = VECTOR ( 'NONE', #13002, 999.9999999999998900 ) ;
#3193 = VECTOR ( 'NONE', #47698, 1000.000000000000000 ) ;
#3194 = VERTEX_POINT ( 'NONE', #3423 ) ;
#3195 = APPROVAL ( #30724, 'NON SPECIFICATO' ) ;
#3196 = CARTESIAN_POINT ( 'NONE',  ( 65.15000000000000600, 23.39999999999999900, 0.0000000000000000000 ) ) ;
#3197 = CC_DESIGN_SECURITY_CLASSIFICATION ( #18387, ( #67142 ) ) ;
#3198 = ADVANCED_FACE ( 'NONE', ( #58619 ), #43221, .F. ) ;
#3199 = ORIENTED_EDGE ( 'NONE', *, *, #42682, .F. ) ;
#3200 = DIRECTION ( 'NONE',  ( -1.000000000000000000, 0.0000000000000000000, 0.0000000000000000000 ) ) ;
#3201 = FACE_OUTER_BOUND ( 'NONE', #16309, .T. ) ;
#3202 = DIRECTION ( 'NONE',  ( -0.0000000000000000000, 0.0000000000000000000, 1.000000000000000000 ) ) ;
#3203 = DIRECTION ( 'NONE',  ( -0.0000000000000000000, -0.0000000000000000000, 1.000000000000000000 ) ) ;
#3204 = VERTEX_POINT ( 'NONE', #14073 ) ;
#3205 = CARTESIAN_POINT ( 'NONE',  ( -11.17817474074923500, -8.376829998103319900, 5.499999999999990200 ) ) ;
#3206 = FACE_OUTER_BOUND ( 'NONE', #62111, .T. ) ;
#3207 = AXIS2_PLACEMENT_3D ( 'NONE', #60712, #45749, #66719 ) ;
#3208 = CARTESIAN_POINT ( 'NONE',  ( -12.98213394582470800, -3.725000000000009400, 4.899999999999999500 ) ) ;
#3209 = LINE ( 'NONE', #36924, #31572 ) ;
#3210 = LOCAL_TIME ( 14, 3, 50.00000000000000000, #48591 ) ;
#3211 = CARTESIAN_POINT ( 'NONE',  ( 101.0399999999999800, 4.999999999999977800, 4.000000000000000000 ) ) ;
#3213 = ORIENTED_EDGE ( 'NONE', *, *, #14386, .F. ) ;
#3212 = DIRECTION ( 'NONE',  ( -3.854941057726234200E-016, -1.000000000000000000, 0.0000000000000000000 ) ) ;
#3214 = AXIS2_PLACEMENT_3D ( 'NONE', #65043, #18690, #65478 ) ;
#3215 = CARTESIAN_POINT ( 'NONE',  ( 0.0000000000000000000, 0.0000000000000000000, 0.0000000000000000000 ) ) ;
#3216 = DIRECTION ( 'NONE',  ( -1.000000000000000000, 0.0000000000000000000, -0.0000000000000000000 ) ) ;
#3217 = CARTESIAN_POINT ( 'NONE',  ( 89.45000000000000300, 43.29999999999999700, 0.0000000000000000000 ) ) ;
#3218 = VECTOR ( 'NONE', #3291, 1000.000000000000000 ) ;
#3219 = CARTESIAN_POINT ( 'NONE',  ( 25.00000000000000000, 15.00000000000000000, 0.0000000000000000000 ) ) ;
#3221 = PLANE ( 'NONE',  #4887 ) ;
#3220 = DIRECTION ( 'NONE',  ( 0.0000000000000000000, 1.000000000000000000, 0.0000000000000000000 ) ) ;
#3222 = FACE_OUTER_BOUND ( 'NONE', #20228, .T. ) ;
#3224 = VERTEX_POINT ( 'NONE', #65191 ) ;
#3223 = DIRECTION ( 'NONE',  ( 1.000000000000000000, 0.0000000000000000000, 0.0000000000000000000 ) ) ;
#3225 = ADVANCED_FACE ( 'NONE', ( #47252 ), #19054, .F. ) ;
#3226 = DIRECTION ( 'NONE',  ( 0.0000000000000000000, 0.0000000000000000000, -1.000000000000000000 ) ) ;
#3227 = DIRECTION ( 'NONE',  ( 4.130293990420954100E-016, 1.000000000000000000, -0.0000000000000000000 ) ) ;
#3228 = CARTESIAN_POINT ( 'NONE',  ( 11.99797654455802700, -3.725000000000022300, 5.500000000000004400 ) ) ;
#3229 = AXIS2_PLACEMENT_3D ( 'NONE', #49458, #59428, #8228 ) ;
#3230 = CARTESIAN_POINT ( 'NONE',  ( 154.9000000000000100, 36.90000000000000600, 1.000000000000000000 ) ) ;
#3231 = VECTOR ( 'NONE', #50130, 1000.000000000000000 ) ;
#3232 = VERTEX_POINT ( 'NONE', #19282 ) ;
#3233 = DIRECTION ( 'NONE',  ( -0.0000000000000000000, -0.0000000000000000000, 1.000000000000000000 ) ) ;
#3234 = VERTEX_POINT ( 'NONE', #55319 ) ;
#3235 = PLANE ( 'NONE',  #44523 ) ;
#3236 = AXIS2_PLACEMENT_3D ( 'NONE', #34712, #39927, #8887 ) ;
#3237 = ORIENTED_EDGE ( 'NONE', *, *, #54070, .F. ) ;
#3238 = EDGE_LOOP ( 'NONE', ( #4596, #720, #3383, #61379 ) ) ;
#3239 = DIRECTION ( 'NONE',  ( -1.000000000000000000, -2.312964634635457500E-016, 0.0000000000000000000 ) ) ;
#3240 = LINE ( 'NONE', #34041, #59968 ) ;
#3241 = CARTESIAN_POINT ( 'NONE',  ( -15.40000000000000400, 3.774999999999988400, 2.500000000000000000 ) ) ;
#3242 = EDGE_CURVE ( 'NONE', #45686, #53624, #27824, .T. ) ;
#3243 = EDGE_CURVE ( 'NONE', #58409, #38491, #21320, .T. ) ;
#3244 = DIRECTION ( 'NONE',  ( 1.156482317317871700E-015, -4.776611965246104000E-031, -1.000000000000000000 ) ) ;
#3246 = ORIENTED_EDGE ( 'NONE', *, *, #8015, .T. ) ;
#3245 = LINE ( 'NONE', #36764, #63980 ) ;
#3247 = CARTESIAN_POINT ( 'NONE',  ( -9.384809130410971500, -1.682191506410256600, 1.525000000000000100 ) ) ;
#3248 = ORIENTED_EDGE ( 'NONE', *, *, #16593, .F. ) ;
#3249 = CARTESIAN_POINT ( 'NONE',  ( 13.89999999999999700, -4.775000000000000400, 0.0000000000000000000 ) ) ;
#3250 = CIRCLE ( 'NONE', #33202, 2.750000000000002700 ) ;
#3251 = EDGE_CURVE ( 'NONE', #59913, #10716, #53759, .T. ) ;
#3252 = AXIS2_PLACEMENT_3D ( 'NONE', #28135, #64311, #28595 ) ;
#3253 = ADVANCED_FACE ( 'NONE', ( #60236 ), #31079, .T. ) ;
#3254 = ORIENTED_EDGE ( 'NONE', *, *, #44913, .F. ) ;
#3255 = VERTEX_POINT ( 'NONE', #49870 ) ;
#3256 = EDGE_CURVE ( 'NONE', #49703, #27992, #65807, .T. ) ;
#3257 = LINE ( 'NONE', #35496, #15420 ) ;
#3258 = DIRECTION ( 'NONE',  ( -6.938893903907276500E-015, 0.0000000000000000000, -1.000000000000000000 ) ) ;
#3259 = DIRECTION ( 'NONE',  ( -0.0000000000000000000, -0.0000000000000000000, 1.000000000000000000 ) ) ;
#3260 = CARTESIAN_POINT ( 'NONE',  ( 0.6717566005793923500, 20.53477303807744300, 0.0000000000000000000 ) ) ;
#3261 = ORIENTED_EDGE ( 'NONE', *, *, #49299, .F. ) ;
#3262 = DIRECTION ( 'NONE',  ( 1.000000000000000000, 0.0000000000000000000, 0.0000000000000000000 ) ) ;
#3263 = APPROVAL_DATE_TIME ( #53513, #50452 ) ;
#3264 = ORIENTED_EDGE ( 'NONE', *, *, #60958, .T. ) ;
#3265 = ADVANCED_FACE ( 'NONE', ( #14031 ), #24284, .F. ) ;
#3266 = EDGE_CURVE ( 'NONE', #63722, #14687, #26187, .T. ) ;
#3267 = VECTOR ( 'NONE', #36770, 1000.000000000000000 ) ;
#3268 = FACE_OUTER_BOUND ( 'NONE', #58023, .T. ) ;
#3269 = EDGE_CURVE ( 'NONE', #66265, #22884, #9150, .T. ) ;
#3270 = CARTESIAN_POINT ( 'NONE',  ( 77.03999999999997800, 0.0000000000000000000, 0.2500000000000000000 ) ) ;
#3271 = ORIENTED_EDGE ( 'NONE', *, *, #32053, .F. ) ;
#3272 = FACE_OUTER_BOUND ( 'NONE', #42486, .T. ) ;
#3273 = ORIENTED_EDGE ( 'NONE', *, *, #37773, .T. ) ;
#3275 = ORIENTED_EDGE ( 'NONE', *, *, #46712, .F. ) ;
#3274 = DIRECTION ( 'NONE',  ( 1.000000000000000000, 0.0000000000000000000, -0.0000000000000000000 ) ) ;
#3276 = CARTESIAN_POINT ( 'NONE',  ( -7.909674575279681500, -0.2916666666666666900, 1.525000000000000100 ) ) ;
#3277 = EDGE_CURVE ( 'NONE', #11525, #37999, #66630, .T. ) ;
#3278 = CARTESIAN_POINT ( 'NONE',  ( 23.99999999999999300, -15.00000000000000000, -3.000000000000000000 ) ) ;
#3279 = COORDINATED_UNIVERSAL_TIME_OFFSET ( 1, 0, .AHEAD. ) ;
#3280 = ORIENTED_EDGE ( 'NONE', *, *, #46286, .F. ) ;
#3281 = DIRECTION ( 'NONE',  ( 0.0000000000000000000, 1.000000000000000000, 0.0000000000000000000 ) ) ;
#3282 = DIRECTION ( 'NONE',  ( -1.000000000000000000, -0.0000000000000000000, -0.0000000000000000000 ) ) ;
#3283 = ADVANCED_FACE ( 'NONE', ( #50501 ), #63456, .F. ) ;
#3284 = DIRECTION ( 'NONE',  ( 0.0000000000000000000, 0.0000000000000000000, 1.000000000000000000 ) ) ;
#3285 = CARTESIAN_POINT ( 'NONE',  ( 0.8517566005793882900, 1.399206601177332700E-016, -0.1000000000000000100 ) ) ;
#3286 = EDGE_CURVE ( 'NONE', #18600, #33201, #52972, .T. ) ;
#3287 = CARTESIAN_POINT ( 'NONE',  ( -13.99005524519136900, -6.275000000000001200, 2.500000000000000000 ) ) ;
#3288 = CYLINDRICAL_SURFACE ( 'NONE', #33027, 1.199999999999999700 ) ;
#3289 = ORIENTED_EDGE ( 'NONE', *, *, #5257, .T. ) ;
#3290 = CARTESIAN_POINT ( 'NONE',  ( 0.0000000000000000000, 7.214773038077446200, -0.1000000000000000100 ) ) ;
#3291 = DIRECTION ( 'NONE',  ( 0.0000000000000000000, -1.000000000000000000, 0.0000000000000000000 ) ) ;
#3292 = VECTOR ( 'NONE', #52222, 1000.000000000000000 ) ;
#3294 = ORIENTED_EDGE ( 'NONE', *, *, #40362, .F. ) ;
#3293 = FACE_OUTER_BOUND ( 'NONE', #38422, .T. ) ;
#3295 = COORDINATED_UNIVERSAL_TIME_OFFSET ( 1, 0, .AHEAD. ) ;
#3296 = ORIENTED_EDGE ( 'NONE', *, *, #38081, .T. ) ;
#3297 = ORIENTED_EDGE ( 'NONE', *, *, #58015, .F. ) ;
#3298 = EDGE_LOOP ( 'NONE', ( #6367, #165, #8650, #10110 ) ) ;
#3299 = FACE_BOUND ( 'NONE', #8571, .T. ) ;
#3300 = ORIENTED_EDGE ( 'NONE', *, *, #58529, .F. ) ;
#3301 = VECTOR ( 'NONE', #41564, 1000.000000000000000 ) ;
#3302 = CIRCLE ( 'NONE', #82, 0.3999999999999993000 ) ;
#3303 = CARTESIAN_POINT ( 'NONE',  ( 25.10000000000000100, -21.60000000000000100, 5.000000000000001800 ) ) ;
#3304 = AXIS2_PLACEMENT_3D ( 'NONE', #5888, #62501, #32415 ) ;
#3305 = ADVANCED_FACE ( 'NONE', ( #49712 ), #21883, .T. ) ;
#3306 = VECTOR ( 'NONE', #46668, 1000.000000000000000 ) ;
#3307 = VERTEX_POINT ( 'NONE', #48599 ) ;
#3308 = VECTOR ( 'NONE', #59843, 1000.000000000000000 ) ;
#3309 = CARTESIAN_POINT ( 'NONE',  ( 1.778555456113255400E-015, -8.714773038077449700, -0.1000000000000000100 ) ) ;
#3310 =( GEOMETRIC_REPRESENTATION_CONTEXT ( 3 ) GLOBAL_UNCERTAINTY_ASSIGNED_CONTEXT ( ( #23734 ) ) GLOBAL_UNIT_ASSIGNED_CONTEXT ( ( #42735, #47029, #11692 ) ) REPRESENTATION_CONTEXT ( 'NONE', 'WORKASPACE' ) );
#3311 = ORIENTED_EDGE ( 'NONE', *, *, #18057, .F. ) ;
#3312 = PLANE ( 'NONE',  #24104 ) ;
#3313 = DIRECTION ( 'NONE',  ( 0.7071067811865505700, 8.577865268158772600E-017, 0.7071067811865444600 ) ) ;
#3314 = CARTESIAN_POINT ( 'NONE',  ( 2.399999999999995500, -1.789471378390275600, -5.649999999999999500 ) ) ;
#3315 = DIRECTION ( 'NONE',  ( -1.000000000000000000, 0.0000000000000000000, 0.0000000000000000000 ) ) ;
#3316 = AXIS2_PLACEMENT_3D ( 'NONE', #55355, #65882, #5012 ) ;
#3317 = FACE_BOUND ( 'NONE', #29759, .T. ) ;
#3318 = CC_DESIGN_DATE_AND_TIME_ASSIGNMENT ( #6824, #46262, ( #53613 ) ) ;
#3319 = APPLICATION_PROTOCOL_DEFINITION ( 'international standard', 'config_control_design', 1994, #64509 ) ;
#3320 = ORIENTED_EDGE ( 'NONE', *, *, #31951, .T. ) ;
#3321 = DATE_AND_TIME ( #9821, #6558 ) ;
#3322 = CARTESIAN_POINT ( 'NONE',  ( 4.889999999999997000, -9.455000000000001800, 4.200000000000000200 ) ) ;
#3323 = LINE ( 'NONE', #18043, #26020 ) ;
#3324 = CYLINDRICAL_SURFACE ( 'NONE', #13260, 0.7500000000000006700 ) ;
#3325 = PLANE ( 'NONE',  #38963 ) ;
#3326 = DIRECTION ( 'NONE',  ( 0.0000000000000000000, 1.000000000000000000, 0.0000000000000000000 ) ) ;
#3327 = AXIS2_PLACEMENT_3D ( 'NONE', #16222, #62821, #31183 ) ;
#3328 = ADVANCED_FACE ( 'NONE', ( #52119 ), #248, .F. ) ;
#3329 = CARTESIAN_POINT ( 'NONE',  ( 14.13650185459808700, -7.721446609406724400, 5.499999999999990200 ) ) ;
#3330 = DIRECTION ( 'NONE',  ( -1.000000000000000000, 0.0000000000000000000, 0.0000000000000000000 ) ) ;
#3331 = VECTOR ( 'NONE', #65912, 1000.000000000000000 ) ;
#3332 = ORIENTED_EDGE ( 'NONE', *, *, #30640, .T. ) ;
#3333 = CARTESIAN_POINT ( 'NONE',  ( 6.123233995736768300E-016, -5.000000000000000900, 2.000000000000000000 ) ) ;
#3334 = DIRECTION ( 'NONE',  ( -0.0000000000000000000, -0.0000000000000000000, 1.000000000000000000 ) ) ;
#3335 = DIRECTION ( 'NONE',  ( -1.000000000000000000, 0.0000000000000000000, 0.0000000000000000000 ) ) ;
#3336 = PLANE ( 'NONE',  #57601 ) ;
#3337 = PERSON_AND_ORGANIZATION ( #34945, #63319 ) ;
#3338 = AXIS2_PLACEMENT_3D ( 'NONE', #9394, #45828, #50409 ) ;
#3339 = ORIENTED_EDGE ( 'NONE', *, *, #21272, .F. ) ;
#3340 = EDGE_LOOP ( 'NONE', ( #32572, #30748, #34663, #59189 ) ) ;
#3341 = EDGE_CURVE ( 'NONE', #27464, #23968, #10787, .T. ) ;
#3342 = EDGE_LOOP ( 'NONE', ( #9966, #17222 ) ) ;
#3343 = CARTESIAN_POINT ( 'NONE',  ( 53.15341209914296200, 44.90000000000000600, 4.200000000000000200 ) ) ;
#3344 = CARTESIAN_POINT ( 'NONE',  ( 50.50000000000000000, -6.400000000000000400, 1.000000000000000000 ) ) ;
#3345 = LINE ( 'NONE', #48985, #48723 ) ;
#3346 = VERTEX_POINT ( 'NONE', #7350 ) ;
#3347 = EDGE_CURVE ( 'NONE', #9852, #25387, #38332, .T. ) ;
#3348 = EDGE_CURVE ( 'NONE', #33943, #20598, #56998, .T. ) ;
#3349 = DIRECTION ( 'NONE',  ( -0.0000000000000000000, -1.000000000000000000, -0.0000000000000000000 ) ) ;
#3350 = ORIENTED_EDGE ( 'NONE', *, *, #37893, .T. ) ;
#3351 = EDGE_CURVE ( 'NONE', #39647, #38786, #35923, .T. ) ;
#3352 = FACE_OUTER_BOUND ( 'NONE', #23822, .T. ) ;
#3354 = ORIENTED_EDGE ( 'NONE', *, *, #47935, .T. ) ;
#3353 = CYLINDRICAL_SURFACE ( 'NONE', #15815, 0.3999999999999993000 ) ;
#3355 = CARTESIAN_POINT ( 'NONE',  ( 0.0000000000000000000, 25.03477303807744600, -0.1000000000000000100 ) ) ;
#3356 = PERSON_AND_ORGANIZATION ( #34945, #63319 ) ;
#3357 = VERTEX_POINT ( 'NONE', #27104 ) ;
#3358 = PLANE ( 'NONE',  #13176 ) ;
#3359 = VERTEX_POINT ( 'NONE', #38173 ) ;
#3360 = EDGE_CURVE ( 'NONE', #46200, #3232, #48873, .T. ) ;
#3361 = DIRECTION ( 'NONE',  ( -1.000000000000000000, -0.0000000000000000000, -0.0000000000000000000 ) ) ;
#3362 = ORIENTED_EDGE ( 'NONE', *, *, #49283, .F. ) ;
#3363 = VECTOR ( 'NONE', #20380, 1000.000000000000000 ) ;
#3364 = ORIENTED_EDGE ( 'NONE', *, *, #54853, .F. ) ;
#3365 = CYLINDRICAL_SURFACE ( 'NONE', #22377, 0.2400000000000031000 ) ;
#3367 = CYLINDRICAL_SURFACE ( 'NONE', #30460, 0.5000000000000004400 ) ;
#3366 = UNCERTAINTY_MEASURE_WITH_UNIT (LENGTH_MEASURE( 1.000000000000000100E-005 ), #1067, 'distance_accuracy_value', 'NONE');
#3368 = EDGE_CURVE ( 'NONE', #51609, #61516, #36700, .T. ) ;
#3369 = EDGE_CURVE ( 'NONE', #57421, #63559, #25424, .T. ) ;
#3370 = DIRECTION ( 'NONE',  ( -0.0000000000000000000, -0.0000000000000000000, -1.000000000000000000 ) ) ;
#3371 = DIRECTION ( 'NONE',  ( -0.0000000000000000000, -1.000000000000000000, 0.0000000000000000000 ) ) ;
#3372 = VERTEX_POINT ( 'NONE', #47942 ) ;
#3373 = CALENDAR_DATE ( 2019, 29, 7 ) ;
#3374 = CIRCLE ( 'NONE', #16239, 1.750000000000001600 ) ;
#3375 = DIRECTION ( 'NONE',  ( -0.0000000000000000000, -1.000000000000000000, -0.0000000000000000000 ) ) ;
#3376 = CARTESIAN_POINT ( 'NONE',  ( -7.502045909470269600, -0.3882687994105048500, 1.500000000000000400 ) ) ;
#3377 = ORIENTED_EDGE ( 'NONE', *, *, #11405, .F. ) ;
#3378 = CARTESIAN_POINT ( 'NONE',  ( -6.658624437864183700, -2.859735689195136700, -5.900000000000000400 ) ) ;
#3379 = VECTOR ( 'NONE', #41995, 1000.000000000000000 ) ;
#3380 = DIRECTION ( 'NONE',  ( -1.000000000000000000, 0.0000000000000000000, 0.0000000000000000000 ) ) ;
#3381 = EDGE_LOOP ( 'NONE', ( #40982, #49383, #26362, #11332 ) ) ;
#3382 = CARTESIAN_POINT ( 'NONE',  ( 0.6717566005793923500, 23.53477303807744600, -0.1000000000000000100 ) ) ;
#3383 = ORIENTED_EDGE ( 'NONE', *, *, #43746, .T. ) ;
#3384 = VECTOR ( 'NONE', #33745, 1000.000000000000000 ) ;
#3385 = FACE_OUTER_BOUND ( 'NONE', #43072, .T. ) ;
#3386 = DIRECTION ( 'NONE',  ( 0.0000000000000000000, 1.000000000000000000, -0.0000000000000000000 ) ) ;
#3387 = CARTESIAN_POINT ( 'NONE',  ( 0.8517566005784678000, 0.0000000000000000000, 0.0000000000000000000 ) ) ;
#3388 = DIRECTION ( 'NONE',  ( 0.0000000000000000000, 0.0000000000000000000, 1.000000000000000000 ) ) ;
#3389 = CARTESIAN_POINT ( 'NONE',  ( 186.2000000000000200, 8.499999999999992900, 0.0000000000000000000 ) ) ;
#3390 = DIRECTION ( 'NONE',  ( 0.0000000000000000000, 1.000000000000000000, 0.0000000000000000000 ) ) ;
#3391 = CARTESIAN_POINT ( 'NONE',  ( -8.374999999999998200, 0.2500000000000011100, -0.2500000000000000000 ) ) ;
#3392 = FACE_BOUND ( 'NONE', #45103, .T. ) ;
#3393 = PERSON_AND_ORGANIZATION_ROLE ( 'creator' ) ;
#3394 = VERTEX_POINT ( 'NONE', #6692 ) ;
#3395 = DIRECTION ( 'NONE',  ( 0.0000000000000000000, 0.0000000000000000000, 1.000000000000000000 ) ) ;
#3396 = LOCAL_TIME ( 14, 3, 50.00000000000000000, #17964 ) ;
#3397 = DIRECTION ( 'NONE',  ( 1.000000000000000000, 0.0000000000000000000, 0.0000000000000000000 ) ) ;
#3398 = EDGE_LOOP ( 'NONE', ( #23911, #24490 ) ) ;
#3399 = CC_DESIGN_PERSON_AND_ORGANIZATION_ASSIGNMENT ( #41425, #33908, ( #2570 ) ) ;
#3400 = ORIENTED_EDGE ( 'NONE', *, *, #59411, .F. ) ;
#3401 = VERTEX_POINT ( 'NONE', #6454 ) ;
#3402 = APPROVAL_ROLE ( '' ) ;
#3403 = AXIS2_PLACEMENT_3D ( 'NONE', #45883, #14652, #40473 ) ;
#3404 = CC_DESIGN_PERSON_AND_ORGANIZATION_ASSIGNMENT ( #9430, #48081, ( #47273 ) ) ;
#3405 = ORIENTED_EDGE ( 'NONE', *, *, #41461, .F. ) ;
#3406 = ORIENTED_EDGE ( 'NONE', *, *, #15590, .T. ) ;
#3407 = DIRECTION ( 'NONE',  ( -0.0000000000000000000, -0.0000000000000000000, 1.000000000000000000 ) ) ;
#3408 = DIRECTION ( 'NONE',  ( -1.000000000000000000, 2.891205793294679300E-016, 0.0000000000000000000 ) ) ;
#3409 = PLANE ( 'NONE',  #5095 ) ;
#3411 = ADVANCED_FACE ( 'NONE', ( #60995 ), #45587, .F. ) ;
#3410 = ORIENTED_EDGE ( 'NONE', *, *, #64610, .F. ) ;
#3412 = DIRECTION ( 'NONE',  ( -0.0000000000000000000, 1.000000000000000000, -0.0000000000000000000 ) ) ;
#3413 = VERTEX_POINT ( 'NONE', #53368 ) ;
#3414 = ORIENTED_EDGE ( 'NONE', *, *, #54083, .F. ) ;
#3415 = ORIENTED_EDGE ( 'NONE', *, *, #15566, .F. ) ;
#3416 = DIRECTION ( 'NONE',  ( 1.000000000000000000, -4.336808689941999500E-016, 0.0000000000000000000 ) ) ;
#3417 = AXIS2_PLACEMENT_3D ( 'NONE', #6790, #58888, #33079 ) ;
#3418 = VERTEX_POINT ( 'NONE', #49710 ) ;
#3419 = VECTOR ( 'NONE', #14830, 1000.000000000000000 ) ;
#3420 = ORIENTED_EDGE ( 'NONE', *, *, #37786, .F. ) ;
#3421 = CARTESIAN_POINT ( 'NONE',  ( -7.645852459895065700, -0.1217948717948718100, 1.500000000000000000 ) ) ;
#3422 = FACE_OUTER_BOUND ( 'NONE', #32138, .T. ) ;
#3423 = CARTESIAN_POINT ( 'NONE',  ( 2.000000000000015500, -81.00000000000000000, 38.00000000000000000 ) ) ;
#3424 = FACE_OUTER_BOUND ( 'NONE', #33314, .T. ) ;
#3425 = DIRECTION ( 'NONE',  ( -1.000000000000000000, 0.0000000000000000000, 0.0000000000000000000 ) ) ;
#3426 = EDGE_LOOP ( 'NONE', ( #57247, #23800, #30207, #55075 ) ) ;
#3427 = VECTOR ( 'NONE', #4705, 1000.000000000000000 ) ;
#3428 = ORIENTED_EDGE ( 'NONE', *, *, #1290, .F. ) ;
#3429 = DIRECTION ( 'NONE',  ( -0.0000000000000000000, -0.0000000000000000000, -1.000000000000000000 ) ) ;
#3431 = DIRECTION ( 'NONE',  ( -0.0000000000000000000, 0.0000000000000000000, 1.000000000000000000 ) ) ;
#3430 = FACE_OUTER_BOUND ( 'NONE', #32211, .T. ) ;
#3432 = EDGE_CURVE ( 'NONE', #3418, #28137, #42370, .T. ) ;
#3433 = CARTESIAN_POINT ( 'NONE',  ( 156.0500000000000100, 6.000000000000000000, 3.000000000000000000 ) ) ;
#3434 = CARTESIAN_POINT ( 'NONE',  ( -0.5230127018922580100, -1.250000000000004700, -3.000000000000000000 ) ) ;
#3435 = MANIFOLD_SOLID_BREP ( 'Teminal Info[4]', #27217 ) ;
#3436 = VERTEX_POINT ( 'NONE', #27326 ) ;
#3437 = EDGE_CURVE ( 'NONE', #60023, #20949, #30227, .T. ) ;
#3438 = EDGE_CURVE ( 'NONE', #62599, #37806, #37499, .T. ) ;
#3439 = CIRCLE ( 'NONE', #63508, 1.199999999999999700 ) ;
#3440 = VECTOR ( 'NONE', #16705, 1000.000000000000000 ) ;
#3441 = EDGE_CURVE ( 'NONE', #61162, #20598, #37889, .T. ) ;
#3442 = CARTESIAN_POINT ( 'NONE',  ( 2.250000000000000000, -2.500000000000000900, 0.0000000000000000000 ) ) ;
#3443 = AXIS2_PLACEMENT_3D ( 'NONE', #47336, #63151, #16087 ) ;
#3444 = CARTESIAN_POINT ( 'NONE',  ( 8.351756600579392400, -17.71477303807743900, 0.0000000000000000000 ) ) ;
#3445 = LOCAL_TIME ( 14, 3, 50.00000000000000000, #55343 ) ;
#3446 = CARTESIAN_POINT ( 'NONE',  ( -11.00000000000000000, 1.836970198721030200E-016, 9.000025000000000800 ) ) ;
#3447 = DIRECTION ( 'NONE',  ( 0.0000000000000000000, 0.0000000000000000000, -1.000000000000000000 ) ) ;
#3448 = ORIENTED_EDGE ( 'NONE', *, *, #19423, .F. ) ;
#3449 = EDGE_CURVE ( 'NONE', #5770, #4845, #39120, .T. ) ;
#3450 = CARTESIAN_POINT ( 'NONE',  ( 0.0000000000000000000, 0.0000000000000000000, -0.1000000000000000100 ) ) ;
#3451 = EDGE_CURVE ( 'NONE', #40425, #52290, #25364, .T. ) ;
#3452 = VECTOR ( 'NONE', #16104, 1000.000000000000000 ) ;
#3453 = DIRECTION ( 'NONE',  ( -1.000000000000000000, 3.212450881438532700E-016, 8.031127203596331600E-016 ) ) ;
#3454 = ORIENTED_EDGE ( 'NONE', *, *, #50176, .F. ) ;
#3455 = DIRECTION ( 'NONE',  ( 1.000000000000000000, 0.0000000000000000000, 0.0000000000000000000 ) ) ;
#3456 = DIRECTION ( 'NONE',  ( -1.000000000000000000, 0.0000000000000000000, 0.0000000000000000000 ) ) ;
#3457 = PRODUCT_DEFINITION_SHAPE ( 'NONE', 'NONE',  #36136 ) ;
#3458 = APPROVAL_DATE_TIME ( #6713, #7865 ) ;
#3459 = ORIENTED_EDGE ( 'NONE', *, *, #28262, .F. ) ;
#3460 = DIRECTION ( 'NONE',  ( 1.000000000000000000, 0.0000000000000000000, 0.0000000000000000000 ) ) ;
#3461 = DIRECTION ( 'NONE',  ( -0.0000000000000000000, -0.0000000000000000000, 1.000000000000000000 ) ) ;
#3462 = ORIENTED_EDGE ( 'NONE', *, *, #35821, .F. ) ;
#3463 = CARTESIAN_POINT ( 'NONE',  ( 40.19999999999999600, -68.00000000000000000, 2.000000000000001800 ) ) ;
#3464 = VERTEX_POINT ( 'NONE', #44050 ) ;
#3465 = DIRECTION ( 'NONE',  ( -0.0000000000000000000, -0.0000000000000000000, -1.000000000000000000 ) ) ;
#3466 = ORIENTED_EDGE ( 'NONE', *, *, #50401, .F. ) ;
#3467 = CARTESIAN_POINT ( 'NONE',  ( 0.6717566005793921300, -20.53477303807744300, 0.0000000000000000000 ) ) ;
#3468 = DIRECTION ( 'NONE',  ( 8.861267755891146500E-017, -1.000000000000000000, 0.0000000000000000000 ) ) ;
#3469 = CARTESIAN_POINT ( 'NONE',  ( 204.6500000000000100, 66.69999999999998900, 0.0000000000000000000 ) ) ;
#3470 = CARTESIAN_POINT ( 'NONE',  ( 89.99999999999997200, 1.151167991198511700E-014, 0.0000000000000000000 ) ) ;
#3471 = EDGE_LOOP ( 'NONE', ( #54533, #13007 ) ) ;
#3472 = VECTOR ( 'NONE', #60162, 1000.000000000000000 ) ;
#3473 = LINE ( 'NONE', #42717, #43203 ) ;
#3474 = APPROVAL_ROLE ( '' ) ;
#3475 = CARTESIAN_POINT ( 'NONE',  ( 0.5000000000000000000, 12.00000000000000000, 3.500000000000000000 ) ) ;
#3476 = DIRECTION ( 'NONE',  ( 0.0000000000000000000, -1.000000000000000000, 0.0000000000000000000 ) ) ;
#3477 = ADVANCED_FACE ( 'NONE', ( #28605 ), #9932, .F. ) ;
#3478 = EDGE_LOOP ( 'NONE', ( #4073, #46568, #29791, #46494 ) ) ;
#3479 = EDGE_CURVE ( 'NONE', #22639, #19545, #41524, .T. ) ;
#3480 = ORIENTED_EDGE ( 'NONE', *, *, #6429, .T. ) ;
#3481 = ORIENTED_EDGE ( 'NONE', *, *, #28715, .T. ) ;
#3482 = DIRECTION ( 'NONE',  ( 0.0000000000000000000, 0.2425356250363331100, 0.9701425001453318800 ) ) ;
#3483 = ORIENTED_EDGE ( 'NONE', *, *, #31556, .F. ) ;
#3484 = FACE_OUTER_BOUND ( 'NONE', #47480, .T. ) ;
#3485 = ORIENTED_EDGE ( 'NONE', *, *, #29273, .T. ) ;
#3486 = LINE ( 'NONE', #37345, #43220 ) ;
#3487 = FACE_OUTER_BOUND ( 'NONE', #56245, .T. ) ;
#3488 = DIRECTION ( 'NONE',  ( 1.000000000000000000, -1.067522139062649700E-015, 0.0000000000000000000 ) ) ;
#3489 = CARTESIAN_POINT ( 'NONE',  ( 157.7999999999999800, 2.999999999999999100, 2.500000000000000000 ) ) ;
#3490 = ORIENTED_EDGE ( 'NONE', *, *, #38968, .F. ) ;
#3491 = CC_DESIGN_APPROVAL ( #13934, ( #38233 ) ) ;
#3492 = DIRECTION ( 'NONE',  ( -0.0000000000000000000, -0.0000000000000000000, 1.000000000000000000 ) ) ;
#3493 = ADVANCED_FACE ( 'NONE', ( #2645, #14814 ), #65258, .T. ) ;
#3494 = VECTOR ( 'NONE', #43816, 1000.000000000000000 ) ;
#3495 = CARTESIAN_POINT ( 'NONE',  ( -4.310000000000003200, -9.455000000000001800, 4.200000000000000200 ) ) ;
#3496 = LINE ( 'NONE', #56256, #15669 ) ;
#3497 = AXIS2_PLACEMENT_3D ( 'NONE', #47387, #31768, #53048 ) ;
#3498 = CC_DESIGN_SECURITY_CLASSIFICATION ( #47776, ( #67107 ) ) ;
#3499 = PLANE ( 'NONE',  #62331 ) ;
#3500 = ORIENTED_EDGE ( 'NONE', *, *, #60859, .T. ) ;
#3501 = AXIS2_PLACEMENT_3D ( 'NONE', #42811, #21306, #1150 ) ;
#3502 = ORGANIZATION ( 'NAUO-ORG6', 'UNSPECIFIED', 'UNSPECIFIED' ) ;
#3503 = VECTOR ( 'NONE', #4992, 1000.000000000000000 ) ;
#3504 = DIRECTION ( 'NONE',  ( 1.301042606982605100E-016, 0.0000000000000000000, 1.000000000000000000 ) ) ;
#3505 = VERTEX_POINT ( 'NONE', #33429 ) ;
#3506 = DIRECTION ( 'NONE',  ( 0.0000000000000000000, 1.000000000000000000, 0.0000000000000000000 ) ) ;
#3507 = CARTESIAN_POINT ( 'NONE',  ( -49.70854177124072500, -59.14247217095362400, 0.7500000000000007800 ) ) ;
#3508 = PERSON_AND_ORGANIZATION ( #34945, #63319 ) ;
#3509 = CARTESIAN_POINT ( 'NONE',  ( 121.2000000000000000, 30.40000000000000200, 3.000000000000000000 ) ) ;
#3510 = VERTEX_POINT ( 'NONE', #2371 ) ;
#3511 = AXIS2_PLACEMENT_3D ( 'NONE', #62766, #4813, #41075 ) ;
#3512 = LINE ( 'NONE', #23733, #10027 ) ;
#3513 = CARTESIAN_POINT ( 'NONE',  ( -0.5650000000000030600, 0.1905286216097244200, 6.200000000000002800 ) ) ;
#3514 = EDGE_LOOP ( 'NONE', ( #56448, #5973 ) ) ;
#3515 = CARTESIAN_POINT ( 'NONE',  ( 60.70000000000000300, 7.598797316842755400E-015, 3.000000000000000000 ) ) ;
#3516 = DIRECTION ( 'NONE',  ( 1.000000000000000000, 0.0000000000000000000, 0.0000000000000000000 ) ) ;
#3517 = APPROVAL_PERSON_ORGANIZATION ( #9181, #21277, #57722 ) ;
#3518 = ORIENTED_EDGE ( 'NONE', *, *, #20425, .T. ) ;
#3519 = AXIS2_PLACEMENT_3D ( 'NONE', #36747, #10259, #20469 ) ;
#3520 = CARTESIAN_POINT ( 'NONE',  ( -7.725793102171928200, -1.951348521481903500, 1.500000000000000700 ) ) ;
#3521 = ORIENTED_EDGE ( 'NONE', *, *, #35009, .F. ) ;
#3522 = DIRECTION ( 'NONE',  ( 0.0000000000000000000, 0.0000000000000000000, 1.000000000000000000 ) ) ;
#3523 = ORIENTED_EDGE ( 'NONE', *, *, #54177, .F. ) ;
#3524 = PLANE ( 'NONE',  #27562 ) ;
#3525 = CARTESIAN_POINT ( 'NONE',  ( -38.00000000000000000, 0.0000000000000000000, 5.000000000000004400 ) ) ;
#3526 = DIRECTION ( 'NONE',  ( 1.000000000000000000, 0.0000000000000000000, 0.0000000000000000000 ) ) ;
#3527 = ADVANCED_FACE ( 'NONE', ( #3424 ), #18233, .F. ) ;
#3528 = APPLICATION_PROTOCOL_DEFINITION ( 'international standard', 'config_control_design', 1994, #24183 ) ;
#3529 = VERTEX_POINT ( 'NONE', #8478 ) ;
#3530 = VECTOR ( 'NONE', #5377, 1000.000000000000000 ) ;
#3531 = CIRCLE ( 'NONE', #25777, 1.000000000000005300 ) ;
#3532 = AXIS2_PLACEMENT_3D ( 'NONE', #12627, #23070, #49311 ) ;
#3533 = EDGE_CURVE ( 'NONE', #16524, #751, #61765, .T. ) ;
#3534 = ORIENTED_EDGE ( 'NONE', *, *, #28789, .F. ) ;
#3535 = EDGE_CURVE ( 'NONE', #39877, #23684, #16441, .T. ) ;
#3536 = DIRECTION ( 'NONE',  ( 0.0000000000000000000, 0.0000000000000000000, -1.000000000000000000 ) ) ;
#3537 = DIRECTION ( 'NONE',  ( 0.0000000000000000000, 0.0000000000000000000, -1.000000000000000000 ) ) ;
#3538 = PLANE ( 'NONE',  #10602 ) ;
#3539 = DIRECTION ( 'NONE',  ( 0.0000000000000000000, -1.000000000000000000, 0.0000000000000000000 ) ) ;
#3540 = EDGE_CURVE ( 'NONE', #11719, #17095, #48045, .T. ) ;
#3541 = AXIS2_PLACEMENT_3D ( 'NONE', #31149, #62117, #10517 ) ;
#3542 = CARTESIAN_POINT ( 'NONE',  ( 89.45000000000000300, 30.64999999999999900, 3.000000000000000000 ) ) ;
#3543 = ORIENTED_EDGE ( 'NONE', *, *, #40276, .T. ) ;
#3544 = DIRECTION ( 'NONE',  ( -0.0000000000000000000, -0.0000000000000000000, 1.000000000000000000 ) ) ;
#3545 = VERTEX_POINT ( 'NONE', #35626 ) ;
#3546 = CARTESIAN_POINT ( 'NONE',  ( 8.171756600579392700, 16.21477303807743900, -0.1000000000000000100 ) ) ;
#3547 = EDGE_CURVE ( 'NONE', #42900, #44789, #185, .T. ) ;
#3548 = VERTEX_POINT ( 'NONE', #40841 ) ;
#3549 = LINE ( 'NONE', #39322, #27881 ) ;
#3550 = VECTOR ( 'NONE', #24501, 1000.000000000000000 ) ;
#3551 = CARTESIAN_POINT ( 'NONE',  ( 6.505213034913026600E-016, 0.0000000000000000000, 5.000000000000000900 ) ) ;
#3552 = LINE ( 'NONE', #22876, #57053 ) ;
#3553 = ADVANCED_FACE ( 'NONE', ( #43984 ), #46034, .F. ) ;
#3554 = CARTESIAN_POINT ( 'NONE',  ( -369.9526625136877600, -1542.399380678243700, 0.7499999999999840100 ) ) ;
#3555 = ORIENTED_EDGE ( 'NONE', *, *, #63062, .T. ) ;
#3556 = VECTOR ( 'NONE', #33633, 1000.000000000000000 ) ;
#3557 = AXIS2_PLACEMENT_3D ( 'NONE', #19519, #65443, #8658 ) ;
#3558 = VECTOR ( 'NONE', #45196, 1000.000000000000000 ) ;
#3559 = CLOSED_SHELL ( 'NONE', ( #16802, #56598, #27315, #34140, #5155, #44280, #39159, #48594, #6459, #9739 ) ) ;
#3560 = DIRECTION ( 'NONE',  ( -0.0000000000000000000, -0.0000000000000000000, 1.000000000000000000 ) ) ;
#3561 = ORIENTED_EDGE ( 'NONE', *, *, #28969, .T. ) ;
#3562 = COORDINATED_UNIVERSAL_TIME_OFFSET ( 1, 0, .AHEAD. ) ;
#3563 = DIRECTION ( 'NONE',  ( 1.251861172461739000E-016, -1.000000000000000000, -0.0000000000000000000 ) ) ;
#3564 = EDGE_CURVE ( 'NONE', #32449, #33538, #43163, .T. ) ;
#3565 = VECTOR ( 'NONE', #60368, 1000.000000000000000 ) ;
#3566 = CARTESIAN_POINT ( 'NONE',  ( 7.249750964504833900, 3.130528621609724100, -5.800000000000000700 ) ) ;
#3567 = ORIENTED_EDGE ( 'NONE', *, *, #34313, .F. ) ;
#3568 = ADVANCED_FACE ( 'NONE', ( #1052 ), #18844, .F. ) ;
#3569 = APPROVAL_DATE_TIME ( #46540, #62320 ) ;
#3570 = CARTESIAN_POINT ( 'NONE',  ( 0.6717566005784670900, -11.53477303807740600, 0.0000000000000000000 ) ) ;
#3571 = CARTESIAN_POINT ( 'NONE',  ( -7.723616205193384800, -1.547015475780771700, 1.524999999999999700 ) ) ;
#3572 = CARTESIAN_POINT ( 'NONE',  ( -8.599999999999996100, -4.225000000000012100, 2.500000000000000000 ) ) ;
#3573 = EDGE_CURVE ( 'NONE', #34951, #53621, #56928, .T. ) ;
#3574 = CYLINDRICAL_SURFACE ( 'NONE', #25271, 0.2399999999999999900 ) ;
#3575 = ORIENTED_EDGE ( 'NONE', *, *, #58658, .T. ) ;
#3576 = ADVANCED_FACE ( 'NONE', ( #26971 ), #57676, .T. ) ;
#3577 = DIRECTION ( 'NONE',  ( 1.000000000000000000, 0.0000000000000000000, 0.0000000000000000000 ) ) ;
#3578 = EDGE_LOOP ( 'NONE', ( #37664, #29719, #33707, #29615 ) ) ;
#3579 = DIRECTION ( 'NONE',  ( 0.0000000000000000000, 0.0000000000000000000, -1.000000000000000000 ) ) ;
#3580 = CC_DESIGN_APPROVAL ( #9244, ( #129 ) ) ;
#3581 = ORIENTED_EDGE ( 'NONE', *, *, #6026, .T. ) ;
#3582 = DIRECTION ( 'NONE',  ( 0.0000000000000000000, 0.0000000000000000000, 1.000000000000000000 ) ) ;
#3583 = ORIENTED_EDGE ( 'NONE', *, *, #65661, .F. ) ;
#3584 = CARTESIAN_POINT ( 'NONE',  ( 205.6499999999999500, 34.40000000000002700, 0.0000000000000000000 ) ) ;
#3585 = DIRECTION ( 'NONE',  ( -0.0000000000000000000, 0.0000000000000000000, 1.000000000000000000 ) ) ;
#3586 = CC_DESIGN_APPROVAL ( #66412, ( #56992 ) ) ;
#3587 = ORIENTED_EDGE ( 'NONE', *, *, #2964, .T. ) ;
#3588 = VECTOR ( 'NONE', #15153, 1000.000000000000000 ) ;
#3589 = VECTOR ( 'NONE', #14699, 1000.000000000000000 ) ;
#3590 = CARTESIAN_POINT ( 'NONE',  ( -12.57064023002719100, -14.67623087681912400, 7.619768760085095000 ) ) ;
#3591 = CARTESIAN_POINT ( 'NONE',  ( 53.34999999999998700, 44.90000000000000600, 4.200000000000000200 ) ) ;
#3593 = ORIENTED_EDGE ( 'NONE', *, *, #62448, .F. ) ;
#3592 = AXIS2_PLACEMENT_3D ( 'NONE', #27349, #22370, #63768 ) ;
#3594 = CYLINDRICAL_SURFACE ( 'NONE', #17813, 0.09999999999999939500 ) ;
#3595 = ORIENTED_EDGE ( 'NONE', *, *, #39775, .F. ) ;
#3596 = DIRECTION ( 'NONE',  ( 1.232317223371502600E-016, -1.000000000000000000, 0.0000000000000000000 ) ) ;
#3597 = AXIS2_PLACEMENT_3D ( 'NONE', #59172, #43123, #11870 ) ;
#3598 = ORIENTED_EDGE ( 'NONE', *, *, #60470, .F. ) ;
#3599 = CARTESIAN_POINT ( 'NONE',  ( 101.0399999999999800, 4.999999999999977800, 3.500000000000000000 ) ) ;
#3600 = CARTESIAN_POINT ( 'NONE',  ( -17.09999999999999100, -51.39999999999997700, 2.000000000000001800 ) ) ;
#3601 = ORIENTED_EDGE ( 'NONE', *, *, #52470, .T. ) ;
#3602 = CARTESIAN_POINT ( 'NONE',  ( -7.486625274356127200, -1.187967427267885300, 1.500000000000000000 ) ) ;
#3603 = CARTESIAN_POINT ( 'NONE',  ( -10.99005524519137100, -3.725000000000010700, 5.500000000000000000 ) ) ;
#3604 = CARTESIAN_POINT ( 'NONE',  ( -7.473777139382245400, -1.701522435897435900, 1.525000000000000100 ) ) ;
#3605 = B_SPLINE_SURFACE_WITH_KNOTS ( 'NONE', 3, 1, ( 
 ( #40647, #35882 ),
 ( #56728, #25714 ),
 ( #9631, #45834 ),
 ( #56282, #36102 ),
 ( #5729, #56954 ),
 ( #36544, #15955 ),
 ( #51759, #10959 ),
 ( #46971, #16182 ),
 ( #25929, #57390 ),
 ( #5511, #31811 ),
 ( #52192, #31147 ) ),
 .UNSPECIFIED., .F., .F., .F.,
 ( 4, 1, 1, 1, 1, 1, 1, 1, 4 ),
 ( 2, 2 ),
 ( 0.0000000000000000000, 0.1347974749322558600, 0.2641807160247877700, 0.3884348509862361500, 0.5096667719093326300, 0.6304352663620559300, 0.7506883421087441300, 0.8734635098861823800, 1.000000000000000000 ),
 ( 0.0000000000000000000, 1.000000000000000000 ),
 .UNSPECIFIED. ) ;
#3606 = ADVANCED_FACE ( 'NONE', ( #13972, #31862 ), #57899, .T. ) ;
#3607 = AXIS2_PLACEMENT_3D ( 'NONE', #62336, #10507, #40863 ) ;
#3608 = FACE_OUTER_BOUND ( 'NONE', #21848, .T. ) ;
#3609 = APPLICATION_CONTEXT ( 'configuration controlled 3d designs of mechanical parts and assemblies' ) ;
#3610 = LINE ( 'NONE', #8935, #48987 ) ;
#3611 = CIRCLE ( 'NONE', #36603, 0.3999999999999993000 ) ;
#3612 = DIRECTION ( 'NONE',  ( -0.0000000000000000000, 0.0000000000000000000, 1.000000000000000000 ) ) ;
#3613 = VERTEX_POINT ( 'NONE', #52163 ) ;
#3614 = VERTEX_POINT ( 'NONE', #57446 ) ;
#3615 = FACE_OUTER_BOUND ( 'NONE', #44193, .T. ) ;
#3616 = AXIS2_PLACEMENT_3D ( 'NONE', #52020, #140, #16230 ) ;
#3617 = APPROVAL_STATUS ( 'not_yet_approved' ) ;
#3618 = FACE_OUTER_BOUND ( 'NONE', #18794, .T. ) ;
#3619 = ORIENTED_EDGE ( 'NONE', *, *, #58217, .F. ) ;
#3620 = ORIENTED_EDGE ( 'NONE', *, *, #49007, .T. ) ;
#3621 = PLANE ( 'NONE',  #58912 ) ;
#3622 = EDGE_CURVE ( 'NONE', #60791, #50480, #6680, .T. ) ;
#3623 = ORIENTED_EDGE ( 'NONE', *, *, #18555, .F. ) ;
#3625 = EDGE_CURVE ( 'NONE', #30568, #66807, #64977, .T. ) ;
#3624 = ADVANCED_FACE ( 'NONE', ( #49643 ), #60171, .T. ) ;
#3626 = LINE ( 'NONE', #38811, #22314 ) ;
#3627 = COORDINATED_UNIVERSAL_TIME_OFFSET ( 1, 0, .AHEAD. ) ;
#3628 = LINE ( 'NONE', #2904, #55524 ) ;
#3629 = CARTESIAN_POINT ( 'NONE',  ( 9.790055245191359400, -3.725000000000019600, 4.500000000000000000 ) ) ;
#3630 = VERTEX_POINT ( 'NONE', #29133 ) ;
#3631 = EDGE_CURVE ( 'NONE', #43981, #62375, #27767, .T. ) ;
#3632 = ORIENTED_EDGE ( 'NONE', *, *, #48209, .F. ) ;
#3633 = CARTESIAN_POINT ( 'NONE',  ( 3.000000000000002700, 44.90000000000000600, 4.200000000000000200 ) ) ;
#3634 = APPROVAL_DATE_TIME ( #18278, #5479 ) ;
#3635 = DIRECTION ( 'NONE',  ( 1.000000000000000000, 0.0000000000000000000, 0.0000000000000000000 ) ) ;
#3636 = EDGE_CURVE ( 'NONE', #21458, #29301, #55321, .T. ) ;
#3637 = CARTESIAN_POINT ( 'NONE',  ( -9.796520647259427500, -1.083359023270569200, 1.500000000000000000 ) ) ;
#3638 = DIRECTION ( 'NONE',  ( 0.0000000000000000000, -0.0000000000000000000, 1.000000000000000000 ) ) ;
#3640 = PLANE ( 'NONE',  #43834 ) ;
#3639 = PRODUCT_DEFINITION_SHAPE ( 'NONE', 'NONE',  #67120 ) ;
#3641 = AXIS2_PLACEMENT_3D ( 'NONE', #4650, #36135, #25525 ) ;
#3642 = ORIENTED_EDGE ( 'NONE', *, *, #85, .T. ) ;
#3643 = EDGE_CURVE ( 'NONE', #41761, #46294, #35858, .T. ) ;
#3644 = ORIENTED_EDGE ( 'NONE', *, *, #46417, .F. ) ;
#3645 = DIRECTION ( 'NONE',  ( -0.0000000000000000000, -1.000000000000000000, -0.0000000000000000000 ) ) ;
#3646 = CARTESIAN_POINT ( 'NONE',  ( -0.0000000000000000000, -22.03477303807744300, 0.0000000000000000000 ) ) ;
#3647 = EDGE_LOOP ( 'NONE', ( #12170, #55913 ) ) ;
#3648 = EDGE_CURVE ( 'NONE', #49392, #53138, #13192, .T. ) ;
#3649 = DIRECTION ( 'NONE',  ( -1.000000000000000000, 0.0000000000000000000, -0.0000000000000000000 ) ) ;
#3650 = CARTESIAN_POINT ( 'NONE',  ( 16.00000000000000000, 1.959434878635765100E-015, 0.1000000000000000100 ) ) ;
#3651 = DIRECTION ( 'NONE',  ( 0.4384071392085695000, 0.8987764907311262000, -0.0000000000000000000 ) ) ;
#3652 = CARTESIAN_POINT ( 'NONE',  ( -7.586262409843683900, -1.233370263510683600, 1.525000000000000600 ) ) ;
#3653 = VERTEX_POINT ( 'NONE', #39517 ) ;
#3654 = VECTOR ( 'NONE', #29897, 1000.000000000000000 ) ;
#3655 = VECTOR ( 'NONE', #49020, 1000.000000000000000 ) ;
#3656 = CARTESIAN_POINT ( 'NONE',  ( 8.374999999999994700, -4.000000000000000900, 0.0000000000000000000 ) ) ;
#3657 = CARTESIAN_POINT ( 'NONE',  ( 83.99999999999997200, 33.94000000000001200, 3.000000000000000000 ) ) ;
#3658 = VERTEX_POINT ( 'NONE', #14589 ) ;
#3659 = EDGE_CURVE ( 'NONE', #59624, #32236, #18068, .T. ) ;
#3660 = LINE ( 'NONE', #44865, #17452 ) ;
#3662 = FACE_OUTER_BOUND ( 'NONE', #35281, .T. ) ;
#3661 = CARTESIAN_POINT ( 'NONE',  ( 0.2499999999999807100, 99.00000000000001400, 5.999999999999998200 ) ) ;
#3663 = DIRECTION ( 'NONE',  ( -4.130293990420953600E-016, 1.000000000000000000, -9.553223930492207900E-031 ) ) ;
#3664 = ORIENTED_EDGE ( 'NONE', *, *, #59807, .F. ) ;
#3665 = ORIENTED_EDGE ( 'NONE', *, *, #44021, .F. ) ;
#3666 = CARTESIAN_POINT ( 'NONE',  ( -11.17578193648853400, -9.968613847799169000, 4.999999999999990200 ) ) ;
#3667 = DIRECTION ( 'NONE',  ( 0.0000000000000000000, 0.0000000000000000000, -1.000000000000000000 ) ) ;
#3668 = EDGE_CURVE ( 'NONE', #22884, #21592, #22110, .T. ) ;
#3669 = VECTOR ( 'NONE', #60447, 1000.000000000000000 ) ;
#3670 = DIRECTION ( 'NONE',  ( 0.0000000000000000000, -0.0000000000000000000, 1.000000000000000000 ) ) ;
#3671 = DIRECTION ( 'NONE',  ( 0.0000000000000000000, 0.0000000000000000000, 1.000000000000000000 ) ) ;
#3672 = FACE_OUTER_BOUND ( 'NONE', #57343, .T. ) ;
#3674 = DIRECTION ( 'NONE',  ( 0.0000000000000000000, 1.000000000000000000, 0.0000000000000000000 ) ) ;
#3673 = PRODUCT_DEFINITION ( 'NON CONOSCIUTO', '', #17587, #42565 ) ;
#3675 = DIRECTION ( 'NONE',  ( 0.0000000000000000000, 1.000000000000000000, 0.0000000000000000000 ) ) ;
#3676 = ORIENTED_EDGE ( 'NONE', *, *, #29886, .T. ) ;
#3677 = DIRECTION ( 'NONE',  ( 0.0000000000000000000, 0.0000000000000000000, 1.000000000000000000 ) ) ;
#3678 = DIRECTION ( 'NONE',  ( 0.0000000000000000000, 0.0000000000000000000, 1.000000000000000000 ) ) ;
#3679 = APPROVAL ( #38145, 'NON SPECIFICATO' ) ;
#3680 = ORIENTED_EDGE ( 'NONE', *, *, #14273, .T. ) ;
#3681 = VERTEX_POINT ( 'NONE', #55682 ) ;
#3682 = FACE_OUTER_BOUND ( 'NONE', #34694, .T. ) ;
#3683 = B_SPLINE_CURVE_WITH_KNOTS ( 'NONE', 3,
 ( #1483, #57651, #42014, #63039, #58095, #32518, #37029, #63273, #58319, #11217, #57413, #37704, #42701, #42927, #11661, #5979, #31613, #42243, #47917 ),
 .UNSPECIFIED., .F., .F.,
 ( 4, 1, 1, 1, 1, 1, 1, 1, 1, 1, 1, 1, 1, 1, 1, 1, 4 ),
 ( 0.0000000000000000000, 0.06874126307936670500, 0.1347890881950344300, 0.1985360495606878200, 0.2603856506059178400, 0.3209615782321952900, 0.3799038495841483000, 0.4385029357752649500, 0.4961543439762685100, 0.5542654832084975600, 0.6127487608156947400, 0.6725134425261792800, 0.7336464018979729200, 0.7967896194814542100, 0.8619356990410242900, 0.9293977347748984000, 1.000000000000000000 ),
 .UNSPECIFIED. ) ;
#3684 = PLANE ( 'NONE',  #41918 ) ;
#3685 = VECTOR ( 'NONE', #56997, 1000.000000000000000 ) ;
#3686 = CARTESIAN_POINT ( 'NONE',  ( 0.0000000000000000000, 0.0000000000000000000, 0.0000000000000000000 ) ) ;
#3687 = ORIENTED_EDGE ( 'NONE', *, *, #64930, .T. ) ;
#3688 = PLANE ( 'NONE',  #64385 ) ;
#3689 = DIRECTION ( 'NONE',  ( -1.000000000000000000, 0.0000000000000000000, 0.0000000000000000000 ) ) ;
#3690 =( REPRESENTATION_RELATIONSHIP ('NONE','NONE', #36960, #35182 ) REPRESENTATION_RELATIONSHIP_WITH_TRANSFORMATION ( #1597 )SHAPE_REPRESENTATION_RELATIONSHIP( ) );
#3691 = DIRECTION ( 'NONE',  ( -0.0000000000000000000, -0.0000000000000000000, 1.000000000000000000 ) ) ;
#3692 = CARTESIAN_POINT ( 'NONE',  ( -7.655444929531351600, -1.442550662356122400, 1.500000000000000000 ) ) ;
#3693 = AXIS2_PLACEMENT_3D ( 'NONE', #27511, #37689, #27057 ) ;
#3694 = EDGE_LOOP ( 'NONE', ( #3857, #10152, #48669, #5154 ) ) ;
#3695 = CONICAL_SURFACE ( 'NONE', #23865, 0.1500000000000216400, 0.7853981633974452800 ) ;
#3696 = COORDINATED_UNIVERSAL_TIME_OFFSET ( 1, 0, .AHEAD. ) ;
#3697 = VECTOR ( 'NONE', #36232, 1000.000000000000000 ) ;
#3698 = ORIENTED_EDGE ( 'NONE', *, *, #21038, .T. ) ;
#3699 = AXIS2_PLACEMENT_3D ( 'NONE', #34026, #23858, #65198 ) ;
#3700 = VERTEX_POINT ( 'NONE', #51363 ) ;
#3701 = DATE_AND_TIME ( #62035, #24025 ) ;
#3702 = CARTESIAN_POINT ( 'NONE',  ( 113.8999999999999500, 93.00000000000001400, 0.0000000000000000000 ) ) ;
#3703 = LINE ( 'NONE', #35975, #28041 ) ;
#3704 = CARTESIAN_POINT ( 'NONE',  ( 13.89999999999998800, -6.075000000000001100, 0.0000000000000000000 ) ) ;
#3705 = ORIENTED_EDGE ( 'NONE', *, *, #56977, .T. ) ;
#3706 = DIRECTION ( 'NONE',  ( 0.0000000000000000000, 0.0000000000000000000, 1.000000000000000000 ) ) ;
#3707 = CARTESIAN_POINT ( 'NONE',  ( 62.00000000000000000, 27.00000000000000000, 0.0000000000000000000 ) ) ;
#3708 = ORIENTED_EDGE ( 'NONE', *, *, #47539, .T. ) ;
#3709 = EDGE_LOOP ( 'NONE', ( #25226, #3115, #39814, #9432, #5426 ) ) ;
#3710 = AXIS2_PLACEMENT_3D ( 'NONE', #55368, #34948, #55797 ) ;
#3711 = CARTESIAN_POINT ( 'NONE',  ( 0.0000000000000000000, 0.0000000000000000000, 0.0000000000000000000 ) ) ;
#3712 = CARTESIAN_POINT ( 'NONE',  ( 104.6999999999999300, 3.000000000000000000, 0.0000000000000000000 ) ) ;
#3713 = DIRECTION ( 'NONE',  ( 1.000000000000000000, 0.0000000000000000000, 0.0000000000000000000 ) ) ;
#3714 = CARTESIAN_POINT ( 'NONE',  ( -0.6707149158221811200, 11.53477303807744600, -0.1000000000000000100 ) ) ;
#3715 = CARTESIAN_POINT ( 'NONE',  ( 4.889999999999999700, -9.455000000000001800, 7.950000000000012600 ) ) ;
#3716 = ORIENTED_EDGE ( 'NONE', *, *, #56659, .F. ) ;
#3717 = CIRCLE ( 'NONE', #9779, 1.199999999999999700 ) ;
#3718 = LINE ( 'NONE', #13759, #37796 ) ;
#3719 = EDGE_CURVE ( 'NONE', #55088, #43449, #20467, .T. ) ;
#3720 = EDGE_CURVE ( 'NONE', #62219, #4636, #5884, .T. ) ;
#3721 = EDGE_LOOP ( 'NONE', ( #19360, #5692, #60553, #44287 ) ) ;
#3722 = LINE ( 'NONE', #17666, #44291 ) ;
#3723 = PLANE ( 'NONE',  #20717 ) ;
#3724 = FACE_BOUND ( 'NONE', #3733, .T. ) ;
#3725 = CARTESIAN_POINT ( 'NONE',  ( 4.889999999999997000, -9.455000000000001800, 4.350000000000012100 ) ) ;
#3726 = CIRCLE ( 'NONE', #43951, 16.50000000000000000 ) ;
#3727 = AXIS2_PLACEMENT_3D ( 'NONE', #55478, #8803, #18780 ) ;
#3728 = DIRECTION ( 'NONE',  ( 0.0000000000000000000, 0.0000000000000000000, 1.000000000000000000 ) ) ;
#3729 = ORIENTED_EDGE ( 'NONE', *, *, #53777, .F. ) ;
#3730 = ORIENTED_EDGE ( 'NONE', *, *, #5932, .F. ) ;
#3731 = ORIENTED_EDGE ( 'NONE', *, *, #26119, .F. ) ;
#3732 = EDGE_CURVE ( 'NONE', #42332, #63506, #32640, .T. ) ;
#3733 = EDGE_LOOP ( 'NONE', ( #32861, #25268 ) ) ;
#3734 = VECTOR ( 'NONE', #39566, 1000.000000000000000 ) ;
#3735 = PLANE ( 'NONE',  #20991 ) ;
#3736 = EDGE_CURVE ( 'NONE', #43004, #61497, #4262, .T. ) ;
#3737 = EDGE_CURVE ( 'NONE', #1701, #16413, #5044, .T. ) ;
#3738 = VERTEX_POINT ( 'NONE', #16019 ) ;
#3739 = CARTESIAN_POINT ( 'NONE',  ( -7.700910848726877600, -1.957282428872845400, 1.524999999999999000 ) ) ;
#3740 = ORIENTED_EDGE ( 'NONE', *, *, #64421, .T. ) ;
#3741 = ADVANCED_FACE ( 'NONE', ( #53694 ), #31428, .T. ) ;
#3742 = EDGE_CURVE ( 'NONE', #27843, #18167, #31014, .T. ) ;
#3743 = FACE_OUTER_BOUND ( 'NONE', #31952, .T. ) ;
#3744 = DIRECTION ( 'NONE',  ( 0.0000000000000000000, 0.0000000000000000000, -1.000000000000000000 ) ) ;
#3745 = DIRECTION ( 'NONE',  ( 1.000000000000000000, 0.0000000000000000000, 0.0000000000000000000 ) ) ;
#3746 = CARTESIAN_POINT ( 'NONE',  ( 33.49999999999999300, 30.99999999999999600, -3.000000000000000000 ) ) ;
#3747 = CARTESIAN_POINT ( 'NONE',  ( 210.3999999999999500, 2.331727505576560000E-014, 0.0000000000000000000 ) ) ;
#3748 = VECTOR ( 'NONE', #3118, 1000.000000000000000 ) ;
#3749 = ORIENTED_EDGE ( 'NONE', *, *, #29190, .T. ) ;
#3750 = EDGE_CURVE ( 'NONE', #66963, #28330, #40737, .T. ) ;
#3751 = SECURITY_CLASSIFICATION_LEVEL ( 'unclassified' ) ;
#3753 = VERTEX_POINT ( 'NONE', #22350 ) ;
#3752 = EDGE_CURVE ( 'NONE', #46488, #2146, #39902, .T. ) ;
#3754 = CARTESIAN_POINT ( 'NONE',  ( 46.00000000000000000, -2.500000000000000000, 2.000000000000000000 ) ) ;
#3755 = LINE ( 'NONE', #66839, #2981 ) ;
#3756 = PERSON_AND_ORGANIZATION ( #34945, #63319 ) ;
#3757 = CARTESIAN_POINT ( 'NONE',  ( -2.349999999999999600, -0.6500000000000000200, -18.75000000000000000 ) ) ;
#3758 = VECTOR ( 'NONE', #48259, 1000.000000000000000 ) ;
#3759 = ORIENTED_EDGE ( 'NONE', *, *, #40462, .F. ) ;
#3760 = DIRECTION ( 'NONE',  ( -0.0000000000000000000, 1.000000000000000000, -0.0000000000000000000 ) ) ;
#3761 = DIRECTION ( 'NONE',  ( -0.0000000000000000000, 0.0000000000000000000, 1.000000000000000000 ) ) ;
#3762 = CARTESIAN_POINT ( 'NONE',  ( 95.00000000000000000, 0.0000000000000000000, 0.0000000000000000000 ) ) ;
#3763 = CARTESIAN_POINT ( 'NONE',  ( -7.814221850920707100, -0.5044070512820513200, 1.500000000000000000 ) ) ;
#3764 = ORIENTED_EDGE ( 'NONE', *, *, #8503, .T. ) ;
#3765 = LOCAL_TIME ( 14, 3, 50.00000000000000000, #48377 ) ;
#3766 = FACE_OUTER_BOUND ( 'NONE', #54826, .T. ) ;
#3768 = ORIENTED_EDGE ( 'NONE', *, *, #15880, .F. ) ;
#3767 = DIRECTION ( 'NONE',  ( -0.1449106006686078400, 0.2399756014330801100, 0.9599024057323197700 ) ) ;
#3769 = DIRECTION ( 'NONE',  ( 0.0000000000000000000, -1.000000000000000000, 0.0000000000000000000 ) ) ;
#3770 = ORIENTED_EDGE ( 'NONE', *, *, #54667, .T. ) ;
#3771 = CARTESIAN_POINT ( 'NONE',  ( 29.23999999999999100, 50.90000000000000600, 3.000000000000000000 ) ) ;
#3772 = VERTEX_POINT ( 'NONE', #42277 ) ;
#3773 = CARTESIAN_POINT ( 'NONE',  ( 0.0000000000000000000, 1.034773038077438000, -0.1000000000000000100 ) ) ;
#3774 = ORIENTED_EDGE ( 'NONE', *, *, #16356, .T. ) ;
#3775 = CARTESIAN_POINT ( 'NONE',  ( -1.206611260581739600, 1.499999999999996200, 0.0000000000000000000 ) ) ;
#3776 = LINE ( 'NONE', #3004, #26482 ) ;
#3777 = FACE_OUTER_BOUND ( 'NONE', #22400, .T. ) ;
#3778 = VECTOR ( 'NONE', #13668, 1000.000000000000000 ) ;
#3779 = PERSON_AND_ORGANIZATION ( #34945, #63319 ) ;
#3780 = DIRECTION ( 'NONE',  ( 0.0000000000000000000, 1.000000000000000000, -0.0000000000000000000 ) ) ;
#3781 = FACE_OUTER_BOUND ( 'NONE', #28958, .T. ) ;
#3782 = VECTOR ( 'NONE', #29560, 1000.000000000000000 ) ;
#3783 = AXIS2_PLACEMENT_3D ( 'NONE', #23150, #33110, #49162 ) ;
#3784 = ORIENTED_EDGE ( 'NONE', *, *, #51721, .T. ) ;
#3785 = CARTESIAN_POINT ( 'NONE',  ( 137.5999999999999900, 43.29999999999999700, 0.0000000000000000000 ) ) ;
#3786 = DIRECTION ( 'NONE',  ( 0.0000000000000000000, 0.0000000000000000000, 1.000000000000000000 ) ) ;
#3787 = ORIENTED_EDGE ( 'NONE', *, *, #53369, .F. ) ;
#3788 = CARTESIAN_POINT ( 'NONE',  ( 5.999999999999997300, 16.97000000000001300, 3.000000000000000000 ) ) ;
#3789 = AXIS2_PLACEMENT_3D ( 'NONE', #53750, #27922, #6841 ) ;
#3790 = PRODUCT_DEFINITION ( 'NON CONOSCIUTO', '', #47273, #50131 ) ;
#3791 = DIRECTION ( 'NONE',  ( -1.000000000000000000, -0.0000000000000000000, -0.0000000000000000000 ) ) ;
#3792 = ORIENTED_EDGE ( 'NONE', *, *, #20824, .F. ) ;
#3793 = ADVANCED_FACE ( 'NONE', ( #17226 ), #24520, .F. ) ;
#3794 = AXIS2_PLACEMENT_3D ( 'NONE', #67000, #51956, #10046 ) ;
#3795 = ORIENTED_EDGE ( 'NONE', *, *, #66165, .T. ) ;
#3796 = AXIS2_PLACEMENT_3D ( 'NONE', #45156, #24600, #60781 ) ;
#3797 = CALENDAR_DATE ( 2019, 29, 7 ) ;
#3798 = LINE ( 'NONE', #34102, #44370 ) ;
#3799 = CARTESIAN_POINT ( 'NONE',  ( 204.6500000000000100, 16.95999999999999700, 6.000000000000000000 ) ) ;
#3800 = CARTESIAN_POINT ( 'NONE',  ( 8.351756600579392400, -13.03477303807744100, -0.1000000000000000100 ) ) ;
#3801 = CIRCLE ( 'NONE', #26970, 0.3999999999999993000 ) ;
#3802 = EDGE_LOOP ( 'NONE', ( #60478, #58291, #19863, #64889 ) ) ;
#3803 = ORIENTED_EDGE ( 'NONE', *, *, #19416, .T. ) ;
#3804 = DIRECTION ( 'NONE',  ( 0.6963106238227904100, 0.0000000000000000000, -0.7177405625652743000 ) ) ;
#3805 =( BOUNDED_CURVE ( )  B_SPLINE_CURVE ( 3, ( #19971, #9112, #50569, #19524 ),
 .UNSPECIFIED., .F., .F. ) 
 B_SPLINE_CURVE_WITH_KNOTS ( ( 4, 4 ),
 ( 4.712388980384680800, 7.853981633974491700 ),
 .UNSPECIFIED. ) 
 CURVE ( )  GEOMETRIC_REPRESENTATION_ITEM ( )  RATIONAL_B_SPLINE_CURVE ( ( 1.000000000000000000, 0.3333333333333274300, 0.3333333333333274300, 1.000000000000000000 ) ) 
 REPRESENTATION_ITEM ( '' )  );
#3806 = CARTESIAN_POINT ( 'NONE',  ( -15.35175660057951100, -28.03477303807744600, -0.1000000000000000100 ) ) ;
#3807 = CALENDAR_DATE ( 2019, 29, 7 ) ;
#3809 = VERTEX_POINT ( 'NONE', #37290 ) ;
#3808 = CYLINDRICAL_SURFACE ( 'NONE', #36433, 0.3999999999999993000 ) ;
#3810 = ORIENTED_EDGE ( 'NONE', *, *, #57721, .T. ) ;
#3811 = PLANE ( 'NONE',  #26526 ) ;
#3812 = ADVANCED_FACE ( 'NONE', ( #44756 ), #28458, .T. ) ;
#3813 = EDGE_LOOP ( 'NONE', ( #59678, #7560, #1361, #61807 ) ) ;
#3814 = DIRECTION ( 'NONE',  ( -0.0000000000000000000, -0.0000000000000000000, 1.000000000000000000 ) ) ;
#3815 = ORIENTED_EDGE ( 'NONE', *, *, #46223, .F. ) ;
#3816 = CARTESIAN_POINT ( 'NONE',  ( -7.522330752878850100, -1.279765335885985500, 1.500000000000000000 ) ) ;
#3817 = CARTESIAN_POINT ( 'NONE',  ( -352.4526625136878700, -1562.399380678243700, 34.54999999999989800 ) ) ;
#3818 = DIRECTION ( 'NONE',  ( -0.0000000000000000000, -1.000000000000000000, -0.0000000000000000000 ) ) ;
#3819 = EDGE_CURVE ( 'NONE', #46451, #55630, #27928, .T. ) ;
#3820 = LINE ( 'NONE', #21234, #19249 ) ;
#3821 = APPLICATION_CONTEXT ( 'configuration controlled 3d designs of mechanical parts and assemblies' ) ;
#3822 = AXIS2_PLACEMENT_3D ( 'NONE', #23691, #59663, #54926 ) ;
#3823 = ORIENTED_EDGE ( 'NONE', *, *, #51095, .F. ) ;
#3824 = EDGE_CURVE ( 'NONE', #62220, #57130, #37427, .T. ) ;
#3825 = CARTESIAN_POINT ( 'NONE',  ( 49.00000000000000000, -6.400000000000000400, 0.0000000000000000000 ) ) ;
#3826 = EDGE_CURVE ( 'NONE', #17498, #46221, #50443, .T. ) ;
#3827 = EDGE_LOOP ( 'NONE', ( #64990, #41077, #59569, #38714 ) ) ;
#3828 = FACE_OUTER_BOUND ( 'NONE', #59320, .T. ) ;
#3829 = ORIENTED_EDGE ( 'NONE', *, *, #9404, .T. ) ;
#3830 = DIRECTION ( 'NONE',  ( -0.0000000000000000000, -1.000000000000000000, -0.0000000000000000000 ) ) ;
#3831 = EDGE_CURVE ( 'NONE', #38239, #52246, #59328, .T. ) ;
#3832 = AXIS2_PLACEMENT_3D ( 'NONE', #3134, #28986, #38471 ) ;
#3833 = DIRECTION ( 'NONE',  ( -1.000000000000000000, 0.0000000000000000000, 0.0000000000000000000 ) ) ;
#3834 =( REPRESENTATION_RELATIONSHIP ('NONE','NONE', #58768, #56312 ) REPRESENTATION_RELATIONSHIP_WITH_TRANSFORMATION ( #58697 )SHAPE_REPRESENTATION_RELATIONSHIP( ) );
#3835 = ORIENTED_EDGE ( 'NONE', *, *, #56357, .T. ) ;
#3836 = EDGE_CURVE ( 'NONE', #66667, #5090, #63328, .T. ) ;
#3837 = EDGE_CURVE ( 'NONE', #4423, #51159, #42303, .T. ) ;
#3838 = ORIENTED_EDGE ( 'NONE', *, *, #387, .T. ) ;
#3839 = FACE_OUTER_BOUND ( 'NONE', #39593, .T. ) ;
#3840 = VECTOR ( 'NONE', #9833, 1000.000000000000000 ) ;
#3841 = DIRECTION ( 'NONE',  ( 0.0000000000000000000, -1.000000000000000000, 1.387778780781446900E-014 ) ) ;
#3842 = EDGE_CURVE ( 'NONE', #5061, #56435, #38269, .T. ) ;
#3843 = VECTOR ( 'NONE', #65060, 1000.000000000000000 ) ;
#3844 = COORDINATED_UNIVERSAL_TIME_OFFSET ( 1, 0, .AHEAD. ) ;
#3845 = DIRECTION ( 'NONE',  ( 0.0000000000000000000, 1.000000000000000000, -0.0000000000000000000 ) ) ;
#3846 = VECTOR ( 'NONE', #62795, 1000.000000000000000 ) ;
#3847 = ORIENTED_EDGE ( 'NONE', *, *, #40682, .F. ) ;
#3848 = ORIENTED_EDGE ( 'NONE', *, *, #53678, .T. ) ;
#3849 = ORIENTED_EDGE ( 'NONE', *, *, #55551, .F. ) ;
#3850 = CYLINDRICAL_SURFACE ( 'NONE', #7668, 0.5000000000000000000 ) ;
#3851 = ADVANCED_FACE ( 'NONE', ( #45521 ), #64885, .T. ) ;
#3852 = CARTESIAN_POINT ( 'NONE',  ( -9.748349209502226400, -1.112784078599532900, 1.500000000000000200 ) ) ;
#3853 = ORIENTED_EDGE ( 'NONE', *, *, #34234, .F. ) ;
#3854 = CARTESIAN_POINT ( 'NONE',  ( 12.49005524519136600, -4.225000000000015600, 2.299999999999996300 ) ) ;
#3855 = CARTESIAN_POINT ( 'NONE',  ( 0.0000000000000000000, 0.0000000000000000000, 5.000000000000000000 ) ) ;
#3856 = CYLINDRICAL_SURFACE ( 'NONE', #30659, 0.7500000000000006700 ) ;
#3857 = ORIENTED_EDGE ( 'NONE', *, *, #5257, .F. ) ;
#3858 = EDGE_LOOP ( 'NONE', ( #17682, #4671, #20347, #30410 ) ) ;
#3859 = PLANE ( 'NONE',  #41897 ) ;
#3860 = CARTESIAN_POINT ( 'NONE',  ( 11.53529253278097700, -10.19325099211573800, 5.499999999999990200 ) ) ;
#3861 = PERSON_AND_ORGANIZATION ( #65734, #25805 ) ;
#3862 = VECTOR ( 'NONE', #4757, 1000.000000000000000 ) ;
#3863 = CARTESIAN_POINT ( 'NONE',  ( -7.424837463021813000, -1.316388411656756600, 1.525000000000000100 ) ) ;
#3864 = ORIENTED_EDGE ( 'NONE', *, *, #39598, .T. ) ;
#3865 = CARTESIAN_POINT ( 'NONE',  ( -7.249750964504823300, 3.130528621609725900, -5.600000000000000500 ) ) ;
#3866 = AXIS2_PLACEMENT_3D ( 'NONE', #51782, #10092, #56758 ) ;
#3867 = VECTOR ( 'NONE', #28128, 1000.000000000000000 ) ;
#3868 = ORIENTED_EDGE ( 'NONE', *, *, #31556, .T. ) ;
#3869 = ORIENTED_EDGE ( 'NONE', *, *, #66545, .T. ) ;
#3870 = VERTEX_POINT ( 'NONE', #28470 ) ;
#3871 = DIRECTION ( 'NONE',  ( -0.0000000000000000000, -0.0000000000000000000, 1.000000000000000000 ) ) ;
#3872 = CARTESIAN_POINT ( 'NONE',  ( 108.4499999999999900, 99.00000000000000000, 26.00000000000000400 ) ) ;
#3873 = ADVANCED_FACE ( 'NONE', ( #14742 ), #26903, .T. ) ;
#3874 = LINE ( 'NONE', #37845, #44380 ) ;
#3876 = ORIENTED_EDGE ( 'NONE', *, *, #29314, .T. ) ;
#3875 = LINE ( 'NONE', #60047, #16063 ) ;
#3877 = CARTESIAN_POINT ( 'NONE',  ( 3.749999999999999100, -4.470298169691703000, -15.10032298910502600 ) ) ;
#3878 = VERTEX_POINT ( 'NONE', #58594 ) ;
#3879 = CARTESIAN_POINT ( 'NONE',  ( 0.2899999999999968700, -9.205000000000012500, 4.200000000000000200 ) ) ;
#3880 = APPROVAL ( #11061, 'NON SPECIFICATO' ) ;
#3881 = DIRECTION ( 'NONE',  ( -1.224646799147353200E-016, 1.000000000000000000, 0.0000000000000000000 ) ) ;
#3882 = DIRECTION ( 'NONE',  ( -0.0000000000000000000, -0.0000000000000000000, -1.000000000000000000 ) ) ;
#3883 = ORIENTED_EDGE ( 'NONE', *, *, #26460, .T. ) ;
#3884 = ORIENTED_EDGE ( 'NONE', *, *, #9389, .T. ) ;
#3885 = CARTESIAN_POINT ( 'NONE',  ( 24.19999999999999900, 102.0000000000000000, 2.899999999999999900 ) ) ;
#3886 = CARTESIAN_POINT ( 'NONE',  ( -9.670714915823104700, 23.53477303807744600, -0.1000000000000000100 ) ) ;
#3887 = AXIS2_PLACEMENT_3D ( 'NONE', #19117, #50155, #65471 ) ;
#3888 = CIRCLE ( 'NONE', #38371, 0.2400000000000031300 ) ;
#3889 = CC_DESIGN_PERSON_AND_ORGANIZATION_ASSIGNMENT ( #64367, #25384, ( #55121 ) ) ;
#3890 = PLANE ( 'NONE',  #44187 ) ;
#3891 = CARTESIAN_POINT ( 'NONE',  ( 2.999999999999981300, 66.70000000000001700, 0.0000000000000000000 ) ) ;
#3892 = ORIENTED_EDGE ( 'NONE', *, *, #5525, .F. ) ;
#3893 = CARTESIAN_POINT ( 'NONE',  ( 3.000000000000001800, 50.89999999999999900, 3.000000000000000000 ) ) ;
#3894 = AXIS2_PLACEMENT_3D ( 'NONE', #1873, #22042, #58274 ) ;
#3895 = VECTOR ( 'NONE', #27738, 1000.000000000000000 ) ;
#3896 = VECTOR ( 'NONE', #38955, 1000.000000000000000 ) ;
#3897 = ORIENTED_EDGE ( 'NONE', *, *, #42534, .F. ) ;
#3898 = CARTESIAN_POINT ( 'NONE',  ( -9.891465856090638100E-014, -0.9999999999999742400, 0.0000000000000000000 ) ) ;
#3899 = CARTESIAN_POINT ( 'NONE',  ( 8.171756600579392700, 11.53477303807744600, -0.1000000000000000100 ) ) ;
#3900 = DIRECTION ( 'NONE',  ( -0.0000000000000000000, -0.0000000000000000000, 1.000000000000000000 ) ) ;
#3901 = ADVANCED_FACE ( 'NONE', ( #23692 ), #61706, .T. ) ;
#3902 = CARTESIAN_POINT ( 'NONE',  ( -16.87064023002719200, -15.42623087681912400, -11.88023123991490600 ) ) ;
#3903 = VERTEX_POINT ( 'NONE', #57928 ) ;
#3904 = DIRECTION ( 'NONE',  ( 0.0000000000000000000, 0.0000000000000000000, 1.000000000000000000 ) ) ;
#3905 = AXIS2_PLACEMENT_3D ( 'NONE', #19663, #24885, #20563 ) ;
#3906 = PERSON_AND_ORGANIZATION_ROLE ( 'classification_officer' ) ;
#3907 = CARTESIAN_POINT ( 'NONE',  ( -11.05431677051990600, -5.047700410575214600, 4.999999999999999100 ) ) ;
#3908 = CYLINDRICAL_SURFACE ( 'NONE', #40240, 0.7000000000000009500 ) ;
#3909 = CARTESIAN_POINT ( 'NONE',  ( -7.866122795817677400, -1.555940469044692700, 1.524999999999999700 ) ) ;
#3910 = ADVANCED_FACE ( 'NONE', ( #48814, #976 ), #6825, .F. ) ;
#3911 = VECTOR ( 'NONE', #54134, 1000.000000000000000 ) ;
#3912 = COORDINATED_UNIVERSAL_TIME_OFFSET ( 1, 0, .AHEAD. ) ;
#3913 = AXIS2_PLACEMENT_3D ( 'NONE', #41616, #41833, #398 ) ;
#3914 = VERTEX_POINT ( 'NONE', #46802 ) ;
#3915 = VERTEX_POINT ( 'NONE', #17133 ) ;
#3916 = LINE ( 'NONE', #46439, #37150 ) ;
#3918 = VECTOR ( 'NONE', #42161, 1000.000000000000000 ) ;
#3917 = AXIS2_PLACEMENT_3D ( 'NONE', #41751, #36983, #52627 ) ;
#3919 = ORIENTED_EDGE ( 'NONE', *, *, #57721, .F. ) ;
#3920 = DIRECTION ( 'NONE',  ( 0.0000000000000000000, -1.000000000000000000, 0.0000000000000000000 ) ) ;
#3921 = EDGE_CURVE ( 'NONE', #31016, #55902, #52842, .T. ) ;
#3922 = EDGE_CURVE ( 'NONE', #18248, #25772, #40680, .T. ) ;
#3923 = DIRECTION ( 'NONE',  ( 6.845298563181020900E-016, -4.731266765139314900E-013, -1.000000000000000000 ) ) ;
#3924 = CARTESIAN_POINT ( 'NONE',  ( -9.724035187701307600, -0.8790677608638772800, 1.500000000000000400 ) ) ;
#3925 = EDGE_CURVE ( 'NONE', #49816, #55933, #22897, .T. ) ;
#3926 = AXIS2_PLACEMENT_3D ( 'NONE', #27778, #64167, #33205 ) ;
#3927 = APPROVAL_PERSON_ORGANIZATION ( #42039, #62602, #35385 ) ;
#3928 = FACE_OUTER_BOUND ( 'NONE', #59794, .T. ) ;
#3929 = EDGE_LOOP ( 'NONE', ( #53389, #18992 ) ) ;
#3930 = CARTESIAN_POINT ( 'NONE',  ( -380.7026625136877600, -1562.399380678243500, 2.220446049250313100E-013 ) ) ;
#3931 = FACE_OUTER_BOUND ( 'NONE', #20455, .T. ) ;
#3932 = EDGE_CURVE ( 'NONE', #9946, #25603, #31786, .T. ) ;
#3933 = ADVANCED_FACE ( 'NONE', ( #18000 ), #59074, .T. ) ;
#3934 = EDGE_CURVE ( 'NONE', #42345, #16226, #2591, .T. ) ;
#3935 = ORIENTED_EDGE ( 'NONE', *, *, #2755, .T. ) ;
#3936 = ORIENTED_EDGE ( 'NONE', *, *, #25601, .F. ) ;
#3937 = PLANE ( 'NONE',  #1659 ) ;
#3938 = VECTOR ( 'NONE', #43711, 1000.000000000000000 ) ;
#3939 = CARTESIAN_POINT ( 'NONE',  ( 24.25009685542713500, -0.8578431372549021300, -3.949999999999995300 ) ) ;
#3940 = DIRECTION ( 'NONE',  ( -1.000000000000000000, 0.0000000000000000000, 0.0000000000000000000 ) ) ;
#3942 = ORIENTED_EDGE ( 'NONE', *, *, #8121, .F. ) ;
#3941 = FACE_BOUND ( 'NONE', #63974, .T. ) ;
#3943 = DIRECTION ( 'NONE',  ( -1.000000000000000000, 0.0000000000000000000, 0.0000000000000000000 ) ) ;
#3944 = EDGE_LOOP ( 'NONE', ( #27011, #22336 ) ) ;
#3945 = CARTESIAN_POINT ( 'NONE',  ( 0.0000000000000000000, 26.53477303807745000, 0.0000000000000000000 ) ) ;
#3946 = ORIENTED_EDGE ( 'NONE', *, *, #21625, .F. ) ;
#3947 = ORIENTED_EDGE ( 'NONE', *, *, #4850, .F. ) ;
#3948 = VECTOR ( 'NONE', #34757, 1000.000000000000100 ) ;
#3949 = DIRECTION ( 'NONE',  ( 0.0000000000000000000, 0.0000000000000000000, 1.000000000000000000 ) ) ;
#3950 = DIRECTION ( 'NONE',  ( -4.410737097271165200E-049, 0.0000000000000000000, 1.000000000000000000 ) ) ;
#3951 = EDGE_LOOP ( 'NONE', ( #61328, #52238, #20353, #47247 ) ) ;
#3952 = CARTESIAN_POINT ( 'NONE',  ( -2.010000000000000700, -9.455000000000001800, 7.649999999999985300 ) ) ;
#3953 = CALENDAR_DATE ( 2019, 29, 7 ) ;
#3954 = ADVANCED_FACE ( 'NONE', ( #35028 ), #49565, .F. ) ;
#3955 = EDGE_CURVE ( 'NONE', #13042, #19378, #4199, .T. ) ;
#3956 = CIRCLE ( 'NONE', #20106, 0.1499999999999999700 ) ;
#3957 = FACE_OUTER_BOUND ( 'NONE', #66974, .T. ) ;
#3958 = ORIENTED_EDGE ( 'NONE', *, *, #56075, .T. ) ;
#3959 = CARTESIAN_POINT ( 'NONE',  ( 0.5000000000000000000, 3.000000000000000900, 2.500000000000000000 ) ) ;
#3960 = DIRECTION ( 'NONE',  ( 0.0000000000000000000, 0.0000000000000000000, 1.000000000000000000 ) ) ;
#3961 = DIRECTION ( 'NONE',  ( -0.0000000000000000000, -0.0000000000000000000, 1.000000000000000000 ) ) ;
#3962 = DIRECTION ( 'NONE',  ( -1.301042606982605300E-016, 1.000000000000000000, 0.0000000000000000000 ) ) ;
#3963 = ORIENTED_EDGE ( 'NONE', *, *, #62365, .T. ) ;
#3964 = LINE ( 'NONE', #24481, #42941 ) ;
#3965 = EDGE_CURVE ( 'NONE', #9690, #21671, #66499, .T. ) ;
#3966 = DATE_TIME_ROLE ( 'creation_date' ) ;
#3967 = ORIENTED_EDGE ( 'NONE', *, *, #1397, .T. ) ;
#3968 = LINE ( 'NONE', #24430, #37202 ) ;
#3969 = DIRECTION ( 'NONE',  ( -0.0000000000000000000, -0.0000000000000000000, -1.000000000000000000 ) ) ;
#3970 = CARTESIAN_POINT ( 'NONE',  ( 0.0000000000000000000, 0.0000000000000000000, 0.0000000000000000000 ) ) ;
#3971 = VECTOR ( 'NONE', #15661, 1000.000000000000000 ) ;
#3972 = PERSON_AND_ORGANIZATION ( #34945, #63319 ) ;
#3973 = CARTESIAN_POINT ( 'NONE',  ( -10.68319999391865100, -7.881855251272735800, 4.999999999999990200 ) ) ;
#3974 = PLANE ( 'NONE',  #44220 ) ;
#3975 = CC_DESIGN_PERSON_AND_ORGANIZATION_ASSIGNMENT ( #17136, #23298, ( #31790 ) ) ;
#3976 = VERTEX_POINT ( 'NONE', #28748 ) ;
#3977 = CARTESIAN_POINT ( 'NONE',  ( -9.351756600579431500, -8.714773038077449700, -0.1000000000000000100 ) ) ;
#3978 = ADVANCED_FACE ( 'NONE', ( #33419 ), #33946, .F. ) ;
#3979 = CARTESIAN_POINT ( 'NONE',  ( 105.6999999999999900, 99.00000000000000000, 5.999999999999998200 ) ) ;
#3980 = CARTESIAN_POINT ( 'NONE',  ( -8.350714915823104400, 20.71477303807744300, -0.1000000000000000100 ) ) ;
#3981 = VECTOR ( 'NONE', #16843, 1000.000000000000000 ) ;
#3982 = CC_DESIGN_PERSON_AND_ORGANIZATION_ASSIGNMENT ( #9039, #53426, ( #13550 ) ) ;
#3983 = VECTOR ( 'NONE', #43809, 1000.000000000000000 ) ;
#3984 = DIRECTION ( 'NONE',  ( -1.000000000000000000, 0.0000000000000000000, 0.0000000000000000000 ) ) ;
#3985 = ORIENTED_EDGE ( 'NONE', *, *, #42580, .T. ) ;
#3986 = CARTESIAN_POINT ( 'NONE',  ( 5.999999999999995600, 33.93000000000001400, 3.000000000000000000 ) ) ;
#3987 = AXIS2_PLACEMENT_3D ( 'NONE', #40656, #35007, #30487 ) ;
#3988 = CARTESIAN_POINT ( 'NONE',  ( -2.349999999999999600, -0.6500000000000000200, -12.25000000000000000 ) ) ;
#3989 = AXIS2_PLACEMENT_3D ( 'NONE', #10371, #10601, #5150 ) ;
#3990 = LINE ( 'NONE', #45111, #60726 ) ;
#3991 = ORIENTED_EDGE ( 'NONE', *, *, #6510, .F. ) ;
#3992 = EDGE_LOOP ( 'NONE', ( #44594, #8959 ) ) ;
#3993 = DIRECTION ( 'NONE',  ( 0.0000000000000000000, 0.0000000000000000000, 1.000000000000000000 ) ) ;
#3994 = EDGE_LOOP ( 'NONE', ( #13244, #11992, #56112, #514, #2842, #51770, #34418, #46096, #25958, #34660, #48022, #47349, #18933 ) ) ;
#3995 = ORIENTED_EDGE ( 'NONE', *, *, #14057, .F. ) ;
#3996 = CYLINDRICAL_SURFACE ( 'NONE', #35841, 14.50000000000000000 ) ;
#3997 = DIRECTION ( 'NONE',  ( 0.0000000000000000000, 0.0000000000000000000, -1.000000000000000000 ) ) ;
#3998 = CARTESIAN_POINT ( 'NONE',  ( -7.588593956766651200, -1.213027267996316300, 1.499999999999999300 ) ) ;
#4000 = ORIENTED_EDGE ( 'NONE', *, *, #41967, .F. ) ;
#3999 = VECTOR ( 'NONE', #32919, 1000.000000000000000 ) ;
#4001 = VERTEX_POINT ( 'NONE', #18545 ) ;
#4002 = EDGE_LOOP ( 'NONE', ( #67012, #52931, #25172, #60745 ) ) ;
#4003 = CARTESIAN_POINT ( 'NONE',  ( 0.0000000000000000000, 0.0000000000000000000, 0.0000000000000000000 ) ) ;
#4004 = VERTEX_POINT ( 'NONE', #49789 ) ;
#4005 = CARTESIAN_POINT ( 'NONE',  ( 63.19999999999999600, 89.00000000000000000, 2.000000000000000000 ) ) ;
#4006 = CARTESIAN_POINT ( 'NONE',  ( 0.2899999999999995400, -9.455000000000001800, 7.400000000000000400 ) ) ;
#4007 = CARTESIAN_POINT ( 'NONE',  ( -7.646653741946347600, -1.442307692307692300, 1.500000000000000000 ) ) ;
#4008 = AXIS2_PLACEMENT_3D ( 'NONE', #58972, #1700, #27957 ) ;
#4009 = CARTESIAN_POINT ( 'NONE',  ( -7.561460508359650700, -1.455638260100328600, 1.500000000000000000 ) ) ;
#4010 = FACE_OUTER_BOUND ( 'NONE', #36117, .T. ) ;
#4011 = DIRECTION ( 'NONE',  ( 1.000000000000000000, 0.0000000000000000000, 0.0000000000000000000 ) ) ;
#4012 = ORIENTED_EDGE ( 'NONE', *, *, #56760, .F. ) ;
#4013 = EDGE_CURVE ( 'NONE', #62486, #47145, #7450, .T. ) ;
#4014 = APPROVAL_PERSON_ORGANIZATION ( #38874, #62996, #3474 ) ;
#4015 = ORIENTED_EDGE ( 'NONE', *, *, #19816, .F. ) ;
#4016 = EDGE_CURVE ( 'NONE', #14309, #14270, #60111, .T. ) ;
#4017 = DIRECTION ( 'NONE',  ( -1.000000000000000000, 0.0000000000000000000, 0.0000000000000000000 ) ) ;
#4018 = CARTESIAN_POINT ( 'NONE',  ( -14.35071491582310600, 2.714773038077437300, 0.0000000000000000000 ) ) ;
#4019 = LINE ( 'NONE', #38815, #59925 ) ;
#4020 = VECTOR ( 'NONE', #5541, 1000.000000000000000 ) ;
#4021 = ORIENTED_EDGE ( 'NONE', *, *, #53181, .T. ) ;
#4022 = EDGE_CURVE ( 'NONE', #54068, #9119, #16380, .T. ) ;
#4023 = AXIS2_PLACEMENT_3D ( 'NONE', #62413, #21665, #57909 ) ;
#4024 = ORIENTED_EDGE ( 'NONE', *, *, #18053, .F. ) ;
#4025 = EDGE_CURVE ( 'NONE', #24320, #53614, #9081, .T. ) ;
#4026 = LINE ( 'NONE', #46729, #28368 ) ;
#4027 = ORIENTED_EDGE ( 'NONE', *, *, #19823, .T. ) ;
#4028 = CARTESIAN_POINT ( 'NONE',  ( 13.89999999999999700, -4.775000000000000400, 2.500000000000000000 ) ) ;
#4029 = AXIS2_PLACEMENT_3D ( 'NONE', #47310, #37330, #6284 ) ;
#4030 = CARTESIAN_POINT ( 'NONE',  ( 0.0000000000000000000, 0.0000000000000000000, 1.525000000000000100 ) ) ;
#4031 = EDGE_CURVE ( 'NONE', #32224, #45578, #51216, .T. ) ;
#4032 = CIRCLE ( 'NONE', #11000, 0.2399999999999971600 ) ;
#4033 = APPROVAL_PERSON_ORGANIZATION ( #47021, #8360, #29842 ) ;
#4034 = DIRECTION ( 'NONE',  ( 0.0000000000000000000, 0.0000000000000000000, 1.000000000000000000 ) ) ;
#4035 = EDGE_LOOP ( 'NONE', ( #62580, #6572 ) ) ;
#4036 = AXIS2_PLACEMENT_3D ( 'NONE', #17105, #12552, #17534 ) ;
#4037 = DIRECTION ( 'NONE',  ( 0.0000000000000000000, -0.0000000000000000000, -1.000000000000000000 ) ) ;
#4038 = CARTESIAN_POINT ( 'NONE',  ( -5.950000000000000200, -0.1499999999999999700, 0.0000000000000000000 ) ) ;
#4039 = DIRECTION ( 'NONE',  ( 0.0000000000000000000, 1.000000000000000000, -0.0000000000000000000 ) ) ;
#4040 = MECHANICAL_CONTEXT ( 'NONE', #2059, 'mechanical' ) ;
#4041 = VECTOR ( 'NONE', #10098, 1000.000000000000000 ) ;
#4042 = ORIENTED_EDGE ( 'NONE', *, *, #60667, .F. ) ;
#4043 = CARTESIAN_POINT ( 'NONE',  ( 5.377725578161419900, 0.3082983291112751900, -15.63253529996123500 ) ) ;
#4044 = EDGE_CURVE ( 'NONE', #10058, #38545, #57709, .T. ) ;
#4045 = CARTESIAN_POINT ( 'NONE',  ( -7.538881306048911500, -1.371794871794872000, 1.525000000000000100 ) ) ;
#4046 = VECTOR ( 'NONE', #20069, 1000.000000000000000 ) ;
#4047 = CARTESIAN_POINT ( 'NONE',  ( 204.6500000000000100, 98.99999999999998600, 5.000000000000000000 ) ) ;
#4049 = ORIENTED_EDGE ( 'NONE', *, *, #16346, .T. ) ;
#4048 = LINE ( 'NONE', #57301, #8955 ) ;
#4050 = APPROVAL_STATUS ( 'not_yet_approved' ) ;
#4051 = EDGE_LOOP ( 'NONE', ( #41208, #49256, #58995, #22614 ) ) ;
#4052 = ORIENTED_EDGE ( 'NONE', *, *, #66473, .F. ) ;
#4053 = EDGE_CURVE ( 'NONE', #11629, #11652, #25302, .T. ) ;
#4054 = ORIENTED_EDGE ( 'NONE', *, *, #48029, .T. ) ;
#4055 = EDGE_LOOP ( 'NONE', ( #35382, #33300, #25183, #56476 ) ) ;
#4056 = VECTOR ( 'NONE', #1907, 1000.000000000000000 ) ;
#4057 = CARTESIAN_POINT ( 'NONE',  ( 0.0000000000000000000, 17.71477303807743900, -0.1000000000000000100 ) ) ;
#4058 = APPROVAL ( #54443, 'NON SPECIFICATO' ) ;
#4059 = CARTESIAN_POINT ( 'NONE',  ( -7.817129762113896900, -1.737009447166013600, 1.499999999999999800 ) ) ;
#4060 = DIRECTION ( 'NONE',  ( 0.0000000000000000000, 0.0000000000000000000, -1.000000000000000000 ) ) ;
#4061 = DIRECTION ( 'NONE',  ( -0.0000000000000000000, -1.000000000000000000, 0.0000000000000000000 ) ) ;
#4063 = ORIENTED_EDGE ( 'NONE', *, *, #13581, .T. ) ;
#4062 = LINE ( 'NONE', #56493, #30036 ) ;
#4064 = ORIENTED_EDGE ( 'NONE', *, *, #64434, .T. ) ;
#4066 = VECTOR ( 'NONE', #34267, 1000.000000000000000 ) ;
#4065 = CC_DESIGN_APPROVAL ( #21866, ( #44843 ) ) ;
#4067 = ADVANCED_FACE ( 'NONE', ( #11501 ), #8249, .T. ) ;
#4068 = VERTEX_POINT ( 'NONE', #18315 ) ;
#4069 = CARTESIAN_POINT ( 'NONE',  ( 12.50000000000000000, 0.0000000000000000000, 0.0000000000000000000 ) ) ;
#4070 = VECTOR ( 'NONE', #20183, 1000.000000000000000 ) ;
#4071 = DIRECTION ( 'NONE',  ( 0.0000000000000000000, 0.0000000000000000000, 1.000000000000000000 ) ) ;
#4072 = DIRECTION ( 'NONE',  ( -0.0000000000000000000, -0.0000000000000000000, 1.000000000000000000 ) ) ;
#4073 = ORIENTED_EDGE ( 'NONE', *, *, #53099, .F. ) ;
#4074 = DATE_AND_TIME ( #13015, #30829 ) ;
#4075 = VECTOR ( 'NONE', #20801, 1000.000000000000000 ) ;
#4076 = LINE ( 'NONE', #16292, #64060 ) ;
#4077 = DIRECTION ( 'NONE',  ( -0.0000000000000000000, -0.0000000000000000000, -1.000000000000000000 ) ) ;
#4078 = AXIS2_PLACEMENT_3D ( 'NONE', #27494, #63679, #47424 ) ;
#4079 = DIRECTION ( 'NONE',  ( 1.000000000000000000, 0.0000000000000000000, 0.0000000000000000000 ) ) ;
#4080 = CARTESIAN_POINT ( 'NONE',  ( -0.6717566005794283200, -25.21477303807744600, -0.1000000000000000100 ) ) ;
#4081 = DIRECTION ( 'NONE',  ( 0.0000000000000000000, 0.0000000000000000000, 1.000000000000000000 ) ) ;
#4082 = VERTEX_POINT ( 'NONE', #28981 ) ;
#4083 = AXIS2_PLACEMENT_3D ( 'NONE', #8311, #2196, #23965 ) ;
#4084 = VECTOR ( 'NONE', #24502, 1000.000000000000000 ) ;
#4085 = DIRECTION ( 'NONE',  ( 1.000000000000000000, -4.130293990420953600E-016, 1.156482317317871700E-015 ) ) ;
#4087 = PLANE ( 'NONE',  #35747 ) ;
#4086 = DIRECTION ( 'NONE',  ( 0.0000000000000000000, -0.2425356250363329700, -0.9701425001453318800 ) ) ;
#4088 = ORIENTED_EDGE ( 'NONE', *, *, #27577, .F. ) ;
#4089 = DIRECTION ( 'NONE',  ( -0.0000000000000000000, -0.0000000000000000000, -1.000000000000000000 ) ) ;
#4090 = APPROVAL_DATE_TIME ( #58400, #57367 ) ;
#4091 = CARTESIAN_POINT ( 'NONE',  ( 2.667952210561963100E-015, -11.53477303807740600, -0.1000000000000000100 ) ) ;
#4092 = DIRECTION ( 'NONE',  ( 1.000000000000000000, 0.0000000000000000000, 0.0000000000000000000 ) ) ;
#4093 = ORIENTED_EDGE ( 'NONE', *, *, #40752, .T. ) ;
#4094 = DIRECTION ( 'NONE',  ( -4.592425496802576700E-017, 1.000000000000000000, 0.0000000000000000000 ) ) ;
#4095 = AXIS2_PLACEMENT_3D ( 'NONE', #49820, #8147, #23807 ) ;
#4096 = CARTESIAN_POINT ( 'NONE',  ( -0.08747667918562913900, -3.008894336244057200, -23.68557734497622700 ) ) ;
#4097 = CARTESIAN_POINT ( 'NONE',  ( -9.670714915823104700, 23.53477303807744600, 0.0000000000000000000 ) ) ;
#4098 = AXIS2_PLACEMENT_3D ( 'NONE', #9189, #9419, #50431 ) ;
#4099 = LINE ( 'NONE', #36551, #26810 ) ;
#4100 = CARTESIAN_POINT ( 'NONE',  ( -3.150000000000001200, -0.4500000000000000100, -12.24999999999999800 ) ) ;
#4101 = CARTESIAN_POINT ( 'NONE',  ( 23.50000000000000000, -1.100000000000000100, 1.000000000000000000 ) ) ;
#4102 = CARTESIAN_POINT ( 'NONE',  ( 8.171756600579392700, 0.0000000000000000000, -0.1000000000000000100 ) ) ;
#4103 = VECTOR ( 'NONE', #12091, 1000.000000000000000 ) ;
#4104 = EDGE_CURVE ( 'NONE', #37195, #48557, #43924, .T. ) ;
#4105 = CARTESIAN_POINT ( 'NONE',  ( 1.199999999999997100, 0.1905286216097243400, 6.200000000000002800 ) ) ;
#4106 = ORIENTED_EDGE ( 'NONE', *, *, #54986, .T. ) ;
#4107 = EDGE_CURVE ( 'NONE', #62765, #3012, #60923, .T. ) ;
#4108 = CARTESIAN_POINT ( 'NONE',  ( 2.321007515366940100E-015, -10.03477303807744500, 0.0000000000000000000 ) ) ;
#4109 = DIRECTION ( 'NONE',  ( 1.000000000000000000, 0.0000000000000000000, -0.0000000000000000000 ) ) ;
#4110 = EDGE_CURVE ( 'NONE', #12216, #26943, #56093, .T. ) ;
#4111 = AXIS2_PLACEMENT_3D ( 'NONE', #56713, #25697, #52399 ) ;
#4112 = PLANE ( 'NONE',  #39130 ) ;
#4113 = CIRCLE ( 'NONE', #9763, 0.5000000000000004400 ) ;
#4115 = EDGE_LOOP ( 'NONE', ( #32910, #46831, #54215, #66642 ) ) ;
#4114 = LINE ( 'NONE', #44212, #43847 ) ;
#4116 = PLANE ( 'NONE',  #1167 ) ;
#4117 = DATE_AND_TIME ( #43850, #39820 ) ;
#4118 = ORIENTED_EDGE ( 'NONE', *, *, #57643, .T. ) ;
#4119 = ORIENTED_EDGE ( 'NONE', *, *, #5615, .F. ) ;
#4120 = CARTESIAN_POINT ( 'NONE',  ( -7.668688998356604000, -1.278846153846154000, 1.525000000000000100 ) ) ;
#4121 = EDGE_CURVE ( 'NONE', #56579, #12804, #22033, .T. ) ;
#4122 = CARTESIAN_POINT ( 'NONE',  ( 72.79999999999999700, 43.29999999999999700, 0.0000000000000000000 ) ) ;
#4123 = CARTESIAN_POINT ( 'NONE',  ( 207.4000000000000100, 98.99999999999998600, 2.899999999999999900 ) ) ;
#4124 = VERTEX_POINT ( 'NONE', #66423 ) ;
#4125 = LINE ( 'NONE', #14138, #1709 ) ;
#4126 = ORIENTED_EDGE ( 'NONE', *, *, #2434, .T. ) ;
#4127 = APPROVAL_STATUS ( 'not_yet_approved' ) ;
#4128 = VECTOR ( 'NONE', #6265, 999.9999999999998900 ) ;
#4130 = CIRCLE ( 'NONE', #65091, 2.750000000000002700 ) ;
#4129 = AXIS2_PLACEMENT_3D ( 'NONE', #39786, #45184, #14192 ) ;
#4131 = CARTESIAN_POINT ( 'NONE',  ( -7.698334883562606200, -1.446472291381919200, 1.500000000000000000 ) ) ;
#4132 = ADVANCED_FACE ( 'NONE', ( #5825 ), #18778, .F. ) ;
#4133 = EDGE_CURVE ( 'NONE', #18952, #49199, #6603, .T. ) ;
#4134 = LINE ( 'NONE', #57466, #18721 ) ;
#4135 = VERTEX_POINT ( 'NONE', #45664 ) ;
#4136 = LINE ( 'NONE', #34534, #65693 ) ;
#4137 = LINE ( 'NONE', #66382, #27784 ) ;
#4138 = EDGE_CURVE ( 'NONE', #61716, #50747, #20398, .T. ) ;
#4139 = ORIENTED_EDGE ( 'NONE', *, *, #42744, .T. ) ;
#4140 = APPLICATION_PROTOCOL_DEFINITION ( 'international standard', 'config_control_design', 1994, #34431 ) ;
#4141 = DIRECTION ( 'NONE',  ( 0.0000000000000000000, 0.0000000000000000000, 1.000000000000000000 ) ) ;
#4142 = VECTOR ( 'NONE', #60713, 1000.000000000000000 ) ;
#4144 = VERTEX_POINT ( 'NONE', #50239 ) ;
#4143 = CARTESIAN_POINT ( 'NONE',  ( 26.00009685542713500, -2.607843137254900700, -6.724580714056441900E-015 ) ) ;
#4145 = CALENDAR_DATE ( 2019, 29, 7 ) ;
#4147 = ORIENTED_EDGE ( 'NONE', *, *, #35772, .F. ) ;
#4146 = CARTESIAN_POINT ( 'NONE',  ( -7.402753600534306400, 0.09866504754761119800, 1.700000000000000200 ) ) ;
#4148 = EDGE_CURVE ( 'NONE', #28808, #1241, #30164, .T. ) ;
#4149 = DIRECTION ( 'NONE',  ( -0.0000000000000000000, -0.0000000000000000000, -1.000000000000000000 ) ) ;
#4150 = CARTESIAN_POINT ( 'NONE',  ( -9.891575770609025000, -0.9929065371174251600, 1.499999999999999600 ) ) ;
#4151 = LINE ( 'NONE', #29684, #57670 ) ;
#4152 = CIRCLE ( 'NONE', #14533, 1.750000000000001600 ) ;
#4153 = ADVANCED_FACE ( 'NONE', ( #10719 ), #4977, .F. ) ;
#4154 = EDGE_LOOP ( 'NONE', ( #51451, #58863, #11330, #5195 ) ) ;
#4155 = CARTESIAN_POINT ( 'NONE',  ( 204.6500000000000100, 3.000000000000000400, 2.899999999999999900 ) ) ;
#4156 = CARTESIAN_POINT ( 'NONE',  ( -3.185000000000004900, -1.789471378390275600, -5.799999999999999800 ) ) ;
#4157 = CARTESIAN_POINT ( 'NONE',  ( 4.500000000000002700, 33.93000000000000000, 0.0000000000000000000 ) ) ;
#4158 = CARTESIAN_POINT ( 'NONE',  ( -7.396854062459167900, -2.505208333333333000, 1.525000000000000100 ) ) ;
#4159 = VECTOR ( 'NONE', #27700, 1000.000000000000000 ) ;
#4160 = CARTESIAN_POINT ( 'NONE',  ( -7.647855665023270100, -1.532051282051282200, 1.525000000000000100 ) ) ;
#4161 = ORIENTED_EDGE ( 'NONE', *, *, #16193, .T. ) ;
#4162 = CARTESIAN_POINT ( 'NONE',  ( -7.388716418796759600, -1.651686086995712400, 1.524999999999999900 ) ) ;
#4163 = CALENDAR_DATE ( 2019, 29, 7 ) ;
#4164 = DIRECTION ( 'NONE',  ( -1.000000000000000000, 0.0000000000000000000, 1.301042606982604300E-015 ) ) ;
#4165 = ORIENTED_EDGE ( 'NONE', *, *, #23232, .T. ) ;
#4167 = ORIENTED_EDGE ( 'NONE', *, *, #38862, .T. ) ;
#4166 = DIRECTION ( 'NONE',  ( 0.0000000000000000000, 0.2425356250363330800, 0.9701425001453318800 ) ) ;
#4168 = VERTEX_POINT ( 'NONE', #30308 ) ;
#4169 = DIRECTION ( 'NONE',  ( 1.000000000000000000, 0.0000000000000000000, 0.0000000000000000000 ) ) ;
#4170 = CARTESIAN_POINT ( 'NONE',  ( -13.44481795760177100, -10.19325099211574100, 4.999999999999990200 ) ) ;
#4171 = VECTOR ( 'NONE', #10965, 1000.000000000000000 ) ;
#4172 = DIRECTION ( 'NONE',  ( -1.000000000000000000, -1.704050565792540900E-016, 0.0000000000000000000 ) ) ;
#4175 = ORIENTED_EDGE ( 'NONE', *, *, #37204, .F. ) ;
#4174 = CARTESIAN_POINT ( 'NONE',  ( -17.62064023002719200, -14.67623087681912400, 6.869768760085094100 ) ) ;
#4173 = AXIS2_PLACEMENT_3D ( 'NONE', #24020, #29225, #44152 ) ;
#4176 = CARTESIAN_POINT ( 'NONE',  ( -7.851725223204290700, -1.867416004878137400, 1.500000000000000200 ) ) ;
#4177 =( GEOMETRIC_REPRESENTATION_CONTEXT ( 3 ) GLOBAL_UNCERTAINTY_ASSIGNED_CONTEXT ( ( #13348 ) ) GLOBAL_UNIT_ASSIGNED_CONTEXT ( ( #57904, #52935, #21887 ) ) REPRESENTATION_CONTEXT ( 'NONE', 'WORKASPACE' ) );
#4178 = ORIENTED_EDGE ( 'NONE', *, *, #52168, .F. ) ;
#4179 = PERSON ( 'NAUO-PER28', 'UNSPECIFIED', 'UNSPECIFIED', ('UNSPECIFIED'), ('UNSPECIFIED'), ('UNSPECIFIED') ) ;
#4180 = CARTESIAN_POINT ( 'NONE',  ( 77.99999999999998600, 60.00000000000000000, 0.0000000000000000000 ) ) ;
#4181 = VECTOR ( 'NONE', #1564, 1000.000000000000000 ) ;
#4183 = ORIENTED_EDGE ( 'NONE', *, *, #50790, .T. ) ;
#4182 = FACE_OUTER_BOUND ( 'NONE', #59554, .T. ) ;
#4184 = CARTESIAN_POINT ( 'NONE',  ( -0.9747768787257908900, 0.1672831285921763700, -1.750000000000004000 ) ) ;
#4185 = PERSON_AND_ORGANIZATION ( #34945, #63319 ) ;
#4186 = DIRECTION ( 'NONE',  ( -0.0000000000000000000, -1.000000000000000000, -0.0000000000000000000 ) ) ;
#4187 = ORIENTED_EDGE ( 'NONE', *, *, #26754, .F. ) ;
#4188 = CARTESIAN_POINT ( 'NONE',  ( 0.0000000000000000000, -83.00000000000000000, 0.0000000000000000000 ) ) ;
#4189 = ORIENTED_EDGE ( 'NONE', *, *, #17364, .F. ) ;
#4190 = ADVANCED_FACE ( 'NONE', ( #52059 ), #34608, .F. ) ;
#4191 = AXIS2_PLACEMENT_3D ( 'NONE', #64329, #39008, #54424 ) ;
#4192 = APPROVAL ( #32455, 'NON SPECIFICATO' ) ;
#4193 = ORIENTED_EDGE ( 'NONE', *, *, #30662, .T. ) ;
#4194 = VECTOR ( 'NONE', #52403, 1000.000000000000000 ) ;
#4195 = ORIENTED_EDGE ( 'NONE', *, *, #20959, .T. ) ;
#4196 = APPROVAL_ROLE ( '' ) ;
#4197 = CYLINDRICAL_SURFACE ( 'NONE', #7480, 1.250000000000001100 ) ;
#4199 = LINE ( 'NONE', #13566, #13122 ) ;
#4198 = ADVANCED_BREP_SHAPE_REPRESENTATION ( '', ( #49933, #25064 ), #54121 ) ;
#4200 = CARTESIAN_POINT ( 'NONE',  ( 186.2000000000000200, 8.499999999999992900, 2.899999999999999900 ) ) ;
#4201 = CARTESIAN_POINT ( 'NONE',  ( 156.0499999999999800, 2.999999999999999100, 2.500000000000000000 ) ) ;
#4202 = ORIENTED_EDGE ( 'NONE', *, *, #66055, .T. ) ;
#4203 = CARTESIAN_POINT ( 'NONE',  ( 5.998752226263047900, -0.2228912401880117900, -16.23940336857533500 ) ) ;
#4204 = CARTESIAN_POINT ( 'NONE',  ( -6.171756600579430000, -2.534773038077438500, 0.0000000000000000000 ) ) ;
#4205 = FACE_BOUND ( 'NONE', #11159, .T. ) ;
#4206 = AXIS2_PLACEMENT_3D ( 'NONE', #45879, #35700, #9890 ) ;
#4207 = DIRECTION ( 'NONE',  ( 0.0000000000000000000, 0.0000000000000000000, -1.000000000000000000 ) ) ;
#4208 = ORIENTED_EDGE ( 'NONE', *, *, #50688, .F. ) ;
#4209 = LINE ( 'NONE', #1395, #33427 ) ;
#4210 = CARTESIAN_POINT ( 'NONE',  ( -0.3756937464025293400, -5.185716639807578700, -0.7500000000000074400 ) ) ;
#4211 = ORIENTED_EDGE ( 'NONE', *, *, #52783, .T. ) ;
#4212 = CARTESIAN_POINT ( 'NONE',  ( 89.99999999999998600, 50.90000000000001300, 6.000000000000000000 ) ) ;
#4213 = ADVANCED_FACE ( 'NONE', ( #11441 ), #26839, .F. ) ;
#4214 = COORDINATED_UNIVERSAL_TIME_OFFSET ( 1, 0, .AHEAD. ) ;
#4215 = EDGE_LOOP ( 'NONE', ( #59743, #54731, #57803, #24097, #13561 ) ) ;
#4216 = CARTESIAN_POINT ( 'NONE',  ( -9.884809130410971500, -0.4967948717948718100, 1.500000000000000000 ) ) ;
#4217 = VECTOR ( 'NONE', #55106, 1000.000000000000100 ) ;
#4218 = VECTOR ( 'NONE', #28866, 1000.000000000000000 ) ;
#4219 = AXIS2_PLACEMENT_3D ( 'NONE', #65360, #3375, #19000 ) ;
#4220 = PERSON_AND_ORGANIZATION ( #34945, #63319 ) ;
#4221 = EDGE_LOOP ( 'NONE', ( #33984, #37341 ) ) ;
#4222 = EDGE_CURVE ( 'NONE', #30382, #26203, #60856, .T. ) ;
#4223 = FACE_OUTER_BOUND ( 'NONE', #56620, .T. ) ;
#4224 = CARTESIAN_POINT ( 'NONE',  ( 207.4000000000000100, 98.99999999999998600, 5.000000000000000000 ) ) ;
#4225 = ORIENTED_EDGE ( 'NONE', *, *, #62365, .F. ) ;
#4226 = AXIS2_PLACEMENT_3D ( 'NONE', #44257, #54242, #49698 ) ;
#4227 = EDGE_CURVE ( 'NONE', #9508, #1818, #55251, .T. ) ;
#4228 = CARTESIAN_POINT ( 'NONE',  ( -12.49005524519137300, -4.225000000000015600, 2.299999999999999800 ) ) ;
#4229 = EDGE_CURVE ( 'NONE', #38729, #23795, #19555, .T. ) ;
#4230 = PERSON_AND_ORGANIZATION ( #34945, #63319 ) ;
#4231 = VERTEX_POINT ( 'NONE', #29871 ) ;
#4232 = EDGE_LOOP ( 'NONE', ( #14028, #58761, #6878, #24328 ) ) ;
#4233 = EDGE_CURVE ( 'NONE', #32355, #60445, #4130, .T. ) ;
#4234 = ADVANCED_FACE ( 'NONE', ( #47111 ), #6757, .T. ) ;
#4235 = ORIENTED_EDGE ( 'NONE', *, *, #53369, .T. ) ;
#4236 = DIRECTION ( 'NONE',  ( -0.0000000000000000000, 1.000000000000000000, -0.0000000000000000000 ) ) ;
#4237 = DIRECTION ( 'NONE',  ( -0.0000000000000000000, -0.0000000000000000000, 1.000000000000000000 ) ) ;
#4238 = DIRECTION ( 'NONE',  ( -0.0000000000000000000, -0.0000000000000000000, 1.000000000000000000 ) ) ;
#4239 = DIRECTION ( 'NONE',  ( 0.0000000000000000000, 1.000000000000000000, 0.0000000000000000000 ) ) ;
#4240 = CARTESIAN_POINT ( 'NONE',  ( -7.529839412715482200, -1.468683313102008100, 1.525000000000000100 ) ) ;
#4241 = EDGE_CURVE ( 'NONE', #14147, #63811, #2510, .T. ) ;
#4242 = EDGE_CURVE ( 'NONE', #479, #19098, #57650, .T. ) ;
#4243 = CARTESIAN_POINT ( 'NONE',  ( -9.683086374000714300, -1.205128205128205300, 1.525000000000000100 ) ) ;
#4244 = EDGE_CURVE ( 'NONE', #15556, #27773, #43857, .T. ) ;
#4245 = ORIENTED_EDGE ( 'NONE', *, *, #58329, .F. ) ;
#4246 = VECTOR ( 'NONE', #57407, 1000.000000000000000 ) ;
#4247 = VECTOR ( 'NONE', #64158, 1000.000000000000000 ) ;
#4248 = VERTEX_POINT ( 'NONE', #46801 ) ;
#4249 = EDGE_CURVE ( 'NONE', #27734, #30256, #40607, .T. ) ;
#4250 = EDGE_CURVE ( 'NONE', #43624, #63797, #30099, .T. ) ;
#4251 = ADVANCED_FACE ( 'NONE', ( #916 ), #41460, .T. ) ;
#4252 = CARTESIAN_POINT ( 'NONE',  ( 11.49999999999998900, 11.50000000000000000, 0.0000000000000000000 ) ) ;
#4253 = PLANE ( 'NONE',  #2439 ) ;
#4254 = ORIENTED_EDGE ( 'NONE', *, *, #49679, .F. ) ;
#4255 = VERTEX_POINT ( 'NONE', #40706 ) ;
#4256 = ORIENTED_EDGE ( 'NONE', *, *, #51384, .T. ) ;
#4257 = ORIENTED_EDGE ( 'NONE', *, *, #36072, .T. ) ;
#4258 = LINE ( 'NONE', #33217, #1048 ) ;
#4259 = ORIENTED_EDGE ( 'NONE', *, *, #44891, .F. ) ;
#4260 = LINE ( 'NONE', #4216, #19682 ) ;
#4261 = DIRECTION ( 'NONE',  ( 0.0000000000000000000, -0.0000000000000000000, -1.000000000000000000 ) ) ;
#4262 = LINE ( 'NONE', #56562, #59390 ) ;
#4263 = CARTESIAN_POINT ( 'NONE',  ( 207.4000000000000100, 16.95999999999999700, 0.0000000000000000000 ) ) ;
#4264 = ORIENTED_EDGE ( 'NONE', *, *, #10607, .T. ) ;
#4265 = CARTESIAN_POINT ( 'NONE',  ( -12.50000000000000000, 0.0000000000000000000, 0.2999999999999999300 ) ) ;
#4266 = CYLINDRICAL_SURFACE ( 'NONE', #66422, 2.750000000000002700 ) ;
#4267 = DIRECTION ( 'NONE',  ( 0.0000000000000000000, 1.000000000000000000, -0.0000000000000000000 ) ) ;
#4268 = CARTESIAN_POINT ( 'NONE',  ( -7.492148435178332700, -1.246807387010352200, 1.499999999999999800 ) ) ;
#4269 = CARTESIAN_POINT ( 'NONE',  ( 0.0000000000000000000, 0.0000000000000000000, 5.000000000000000000 ) ) ;
#4270 = CIRCLE ( 'NONE', #16452, 2.750000000000000000 ) ;
#4271 = CARTESIAN_POINT ( 'NONE',  ( 0.0000000000000000000, 0.0000000000000000000, 0.0000000000000000000 ) ) ;
#4272 = AXIS2_PLACEMENT_3D ( 'NONE', #24421, #4431, #55441 ) ;
#4273 = ADVANCED_FACE ( 'NONE', ( #29340 ), #3367, .F. ) ;
#4274 = DATE_TIME_ROLE ( 'creation_date' ) ;
#4275 = MANIFOLD_SOLID_BREP ( 'Sweep1', #13774 ) ;
#4276 = ORIENTED_EDGE ( 'NONE', *, *, #20740, .F. ) ;
#4277 = COORDINATED_UNIVERSAL_TIME_OFFSET ( 1, 0, .AHEAD. ) ;
#4278 = CARTESIAN_POINT ( 'NONE',  ( 113.8999999999999500, 93.00000000000001400, 0.2000000000000000900 ) ) ;
#4279 = FACE_OUTER_BOUND ( 'NONE', #19439, .T. ) ;
#4280 = CARTESIAN_POINT ( 'NONE',  ( -7.396878520286281700, -1.175581750068197100, 1.525000000000000400 ) ) ;
#4281 = PRODUCT_DEFINITION_FORMATION_WITH_SPECIFIED_SOURCE ( 'TUTTO', '', #44901, .NOT_KNOWN. ) ;
#4282 = CARTESIAN_POINT ( 'NONE',  ( 12.00179852546622300, -9.792561590703361000, 4.999999999999990200 ) ) ;
#4283 = PERSON_AND_ORGANIZATION ( #34945, #63319 ) ;
#4284 = APPROVAL_ROLE ( '' ) ;
#4285 = ORIENTED_EDGE ( 'NONE', *, *, #61388, .F. ) ;
#4286 = CC_DESIGN_PERSON_AND_ORGANIZATION_ASSIGNMENT ( #49069, #54391, ( #57689 ) ) ;
#4287 = VECTOR ( 'NONE', #17080, 1000.000000000000000 ) ;
#4288 = VERTEX_POINT ( 'NONE', #46351 ) ;
#4289 = CARTESIAN_POINT ( 'NONE',  ( -7.384033549638656000, -0.2930689102564103000, 1.500000000000000000 ) ) ;
#4290 = CARTESIAN_POINT ( 'NONE',  ( -7.770319917038018600, -1.822824970189744800, 1.500000000000000000 ) ) ;
#4291 = ADVANCED_FACE ( 'NONE', ( #56031 ), #10120, .T. ) ;
#4292 = AXIS2_PLACEMENT_3D ( 'NONE', #23364, #28321, #48928 ) ;
#4293 = DIRECTION ( 'NONE',  ( -0.0000000000000000000, 0.0000000000000000000, 1.000000000000000000 ) ) ;
#4294 = CALENDAR_DATE ( 2019, 29, 7 ) ;
#4295 = VERTEX_POINT ( 'NONE', #10340 ) ;
#4296 = VERTEX_POINT ( 'NONE', #46575 ) ;
#4297 = ORIENTED_EDGE ( 'NONE', *, *, #46223, .T. ) ;
#4298 = VERTEX_POINT ( 'NONE', #57898 ) ;
#4299 = DIRECTION ( 'NONE',  ( -6.123233995736766000E-017, -1.000000000000000000, 0.0000000000000000000 ) ) ;
#4300 = ORIENTED_EDGE ( 'NONE', *, *, #60386, .F. ) ;
#4301 = VECTOR ( 'NONE', #18282, 1000.000000000000000 ) ;
#4302 = FACE_OUTER_BOUND ( 'NONE', #28962, .T. ) ;
#4303 = ORIENTED_EDGE ( 'NONE', *, *, #42264, .F. ) ;
#4304 = DIRECTION ( 'NONE',  ( -0.0000000000000000000, -0.0000000000000000000, 1.000000000000000000 ) ) ;
#4305 = DIRECTION ( 'NONE',  ( -1.000000000000000000, -1.284980352575412900E-016, -0.0000000000000000000 ) ) ;
#4306 = AXIS2_PLACEMENT_3D ( 'NONE', #31352, #531, #42197 ) ;
#4307 = ORIENTED_EDGE ( 'NONE', *, *, #66349, .F. ) ;
#4308 = CARTESIAN_POINT ( 'NONE',  ( -9.660450156051997100, -2.032051282051281900, 1.525000000000000100 ) ) ;
#4309 = ADVANCED_FACE ( 'NONE', ( #58491 ), #25230, .F. ) ;
#4310 = EDGE_LOOP ( 'NONE', ( #61985, #50275, #65345, #2978 ) ) ;
#4311 = SHAPE_REPRESENTATION_RELATIONSHIP ( 'NONE' , 'NONE' ,  #58868, #29930 ) ;
#4312 = DIRECTION ( 'NONE',  ( -1.517883041479704800E-015, 0.0000000000000000000, -1.000000000000000000 ) ) ;
#4313 = EDGE_CURVE ( 'NONE', #50480, #41793, #16315, .T. ) ;
#4314 = ORIENTED_EDGE ( 'NONE', *, *, #52005, .T. ) ;
#4315 = VECTOR ( 'NONE', #61079, 1000.000000000000000 ) ;
#4317 = CARTESIAN_POINT ( 'NONE',  ( -9.350714915823106200, 0.0000000000000000000, 0.0000000000000000000 ) ) ;
#4316 = CARTESIAN_POINT ( 'NONE',  ( 6.262323180469993000, 3.749999999999999600, -10.63421216588569800 ) ) ;
#4318 = FACE_OUTER_BOUND ( 'NONE', #27764, .T. ) ;
#4319 = AXIS2_PLACEMENT_3D ( 'NONE', #31300, #26090, #259 ) ;
#4320 = CARTESIAN_POINT ( 'NONE',  ( -10.90000000000000600, -5.047700410575215500, 8.958578643762688600 ) ) ;
#4321 = FACE_BOUND ( 'NONE', #7699, .T. ) ;
#4322 = EDGE_CURVE ( 'NONE', #11535, #7340, #30952, .T. ) ;
#4323 = EDGE_CURVE ( 'NONE', #23992, #62538, #13059, .T. ) ;
#4324 = DIRECTION ( 'NONE',  ( -8.260587980841938800E-017, 1.000000000000000000, -0.0000000000000000000 ) ) ;
#4325 = CARTESIAN_POINT ( 'NONE',  ( -6.149999999999999500, -1.348137299936053900, -18.13517219053289200 ) ) ;
#4326 = CARTESIAN_POINT ( 'NONE',  ( -353.7526625136879400, -1560.899380678243700, 24.67999999999998900 ) ) ;
#4327 = ORIENTED_EDGE ( 'NONE', *, *, #49728, .F. ) ;
#4328 = EDGE_CURVE ( 'NONE', #13180, #65373, #45458, .T. ) ;
#4329 = CARTESIAN_POINT ( 'NONE',  ( 53.15341209914296200, 50.89999999999999900, 3.000000000000000000 ) ) ;
#4330 = AXIS2_PLACEMENT_3D ( 'NONE', #11769, #53674, #43034 ) ;
#4331 = VECTOR ( 'NONE', #33858, 1000.000000000000000 ) ;
#4332 = DIRECTION ( 'NONE',  ( 1.000000000000000000, 0.0000000000000000000, 0.0000000000000000000 ) ) ;
#4333 = CARTESIAN_POINT ( 'NONE',  ( 0.0000000000000000000, 2.534773038077437600, -0.1000000000000000100 ) ) ;
#4334 = FACE_OUTER_BOUND ( 'NONE', #39741, .T. ) ;
#4335 = ORIENTED_EDGE ( 'NONE', *, *, #18873, .T. ) ;
#4336 = EDGE_CURVE ( 'NONE', #2594, #42529, #43096, .T. ) ;
#4337 = CARTESIAN_POINT ( 'NONE',  ( 23.99999999999999300, 15.00000000000000000, -3.000000000000000000 ) ) ;
#4338 = EDGE_CURVE ( 'NONE', #21843, #56550, #13918, .T. ) ;
#4339 = CARTESIAN_POINT ( 'NONE',  ( 2.999999999999981300, 99.00000000000001400, 0.0000000000000000000 ) ) ;
#4340 = CARTESIAN_POINT ( 'NONE',  ( 3.700000000000000200, -6.000000000000000000, 3.000000000000000000 ) ) ;
#4341 = CARTESIAN_POINT ( 'NONE',  ( -7.589161754766860400, -1.188802083333333700, 1.500000000000000000 ) ) ;
#4342 = ORIENTED_EDGE ( 'NONE', *, *, #9237, .T. ) ;
#4343 = CARTESIAN_POINT ( 'NONE',  ( -0.6717566005794292100, -19.21477303807744300, -0.1000000000000000100 ) ) ;
#4344 = APPROVAL_DATE_TIME ( #9226, #36427 ) ;
#4345 = CIRCLE ( 'NONE', #10064, 1.199999999999999700 ) ;
#4346 = ORIENTED_EDGE ( 'NONE', *, *, #14252, .T. ) ;
#4347 = CARTESIAN_POINT ( 'NONE',  ( -11.35175660057943100, -5.714773038077409800, -0.1000000000000000100 ) ) ;
#4348 = DIRECTION ( 'NONE',  ( 8.673617379884051200E-015, 1.000000000000000000, 0.0000000000000000000 ) ) ;
#4349 = CARTESIAN_POINT ( 'NONE',  ( -17.30998005824737300, -15.42623087681912400, -11.88023123991490600 ) ) ;
#4350 = APPROVAL_DATE_TIME ( #36789, #57063 ) ;
#4351 = ORIENTED_EDGE ( 'NONE', *, *, #15161, .F. ) ;
#4352 = DIRECTION ( 'NONE',  ( 0.0000000000000000000, 0.0000000000000000000, 1.000000000000000000 ) ) ;
#4353 = CARTESIAN_POINT ( 'NONE',  ( -4.336808689942017700E-015, -1.789471378390275600, -5.800000000000000700 ) ) ;
#4354 = CARTESIAN_POINT ( 'NONE',  ( -11.17071491582310600, 5.534773038077442000, -0.1000000000000000100 ) ) ;
#4355 = VECTOR ( 'NONE', #51979, 1000.000000000000000 ) ;
#4356 = VERTEX_POINT ( 'NONE', #42495 ) ;
#4357 = SECURITY_CLASSIFICATION_LEVEL ( 'unclassified' ) ;
#4358 = CARTESIAN_POINT ( 'NONE',  ( 87.24440281605329500, 93.00000000000001400, 0.2000000000000000900 ) ) ;
#4359 = ORIENTED_EDGE ( 'NONE', *, *, #37484, .F. ) ;
#4360 = DIRECTION ( 'NONE',  ( 0.0000000000000000000, 0.0000000000000000000, -1.000000000000000000 ) ) ;
#4361 = EDGE_CURVE ( 'NONE', #24913, #50895, #17168, .T. ) ;
#4362 = ORIENTED_EDGE ( 'NONE', *, *, #3146, .T. ) ;
#4363 = ORIENTED_EDGE ( 'NONE', *, *, #59609, .F. ) ;
#4364 = ORIENTED_EDGE ( 'NONE', *, *, #33929, .F. ) ;
#4365 = APPLICATION_CONTEXT ( 'configuration controlled 3d designs of mechanical parts and assemblies' ) ;
#4366 = CARTESIAN_POINT ( 'NONE',  ( 60.00000000000000000, 18.50000000000000000, 14.00000000000000000 ) ) ;
#4367 = EDGE_CURVE ( 'NONE', #23225, #35962, #15541, .T. ) ;
#4368 = ORIENTED_EDGE ( 'NONE', *, *, #27969, .T. ) ;
#4369 = LINE ( 'NONE', #35753, #53013 ) ;
#4370 = FACE_OUTER_BOUND ( 'NONE', #39190, .T. ) ;
#4371 = DIRECTION ( 'NONE',  ( 0.9497957346775115500, -0.3128706799756187900, 0.0000000000000000000 ) ) ;
#4372 = ORIENTED_EDGE ( 'NONE', *, *, #55381, .F. ) ;
#4373 = CARTESIAN_POINT ( 'NONE',  ( -40.20000000000000300, -67.99999999999997200, 38.00000000000000000 ) ) ;
#4374 = DIRECTION ( 'NONE',  ( 0.0000000000000000000, -1.000000000000000000, 0.0000000000000000000 ) ) ;
#4375 = CARTESIAN_POINT ( 'NONE',  ( -9.844672934534639100, -0.9171070335233192400, 1.524999999999999500 ) ) ;
#4376 = ORIENTED_EDGE ( 'NONE', *, *, #58635, .F. ) ;
#4377 = CC_DESIGN_PERSON_AND_ORGANIZATION_ASSIGNMENT ( #66600, #47762, ( #45147 ) ) ;
#4378 = ORIENTED_EDGE ( 'NONE', *, *, #33165, .T. ) ;
#4379 = CARTESIAN_POINT ( 'NONE',  ( 4.799999999999995400, -1.789471378390275600, -5.800000000000000700 ) ) ;
#4380 = ORIENTED_EDGE ( 'NONE', *, *, #11688, .F. ) ;
#4381 = CARTESIAN_POINT ( 'NONE',  ( 1.440000000000000400, -9.455000000000001800, 6.150000000000021700 ) ) ;
#4382 = AXIS2_PLACEMENT_3D ( 'NONE', #27451, #52597, #37625 ) ;
#4383 = CC_DESIGN_DATE_AND_TIME_ASSIGNMENT ( #34973, #22399, ( #62104 ) ) ;
#4384 = CARTESIAN_POINT ( 'NONE',  ( 210.4000000000000100, 50.89999999999999900, 0.0000000000000000000 ) ) ;
#4385 = DIRECTION ( 'NONE',  ( 0.0000000000000000000, -1.000000000000000000, 0.0000000000000000000 ) ) ;
#4386 = ORIENTED_EDGE ( 'NONE', *, *, #57045, .F. ) ;
#4387 = CIRCLE ( 'NONE', #20400, 1.300000000000000000 ) ;
#4388 = DIRECTION ( 'NONE',  ( -1.000000000000000000, 0.0000000000000000000, 0.0000000000000000000 ) ) ;
#4389 = CIRCLE ( 'NONE', #18312, 2.750000000000002700 ) ;
#4390 = LINE ( 'NONE', #13894, #51406 ) ;
#4391 = CARTESIAN_POINT ( 'NONE',  ( -7.819930985536091200, -1.703325320512820700, 1.525000000000000100 ) ) ;
#4392 = CARTESIAN_POINT ( 'NONE',  ( -15.35175660057951100, 0.0000000000000000000, -0.1000000000000000100 ) ) ;
#4393 = ORIENTED_EDGE ( 'NONE', *, *, #54066, .F. ) ;
#4394 = CARTESIAN_POINT ( 'NONE',  ( 104.7000000000000000, 6.000000000000000000, 3.000000000000000000 ) ) ;
#4395 = ORIENTED_EDGE ( 'NONE', *, *, #58634, .F. ) ;
#4396 = DIRECTION ( 'NONE',  ( 0.0000000000000000000, 0.0000000000000000000, 1.000000000000000000 ) ) ;
#4397 = CIRCLE ( 'NONE', #11653, 1.750000000000001600 ) ;
#4398 = DIRECTION ( 'NONE',  ( 0.0000000000000000000, 1.000000000000000000, 0.0000000000000000000 ) ) ;
#4400 = DIRECTION ( 'NONE',  ( 0.0000000000000000000, 0.0000000000000000000, 1.000000000000000000 ) ) ;
#4399 = LINE ( 'NONE', #42783, #53890 ) ;
#4401 = ORIENTED_EDGE ( 'NONE', *, *, #9210, .T. ) ;
#4402 = AXIS2_PLACEMENT_3D ( 'NONE', #1656, #6608, #36978 ) ;
#4403 = DIRECTION ( 'NONE',  ( -0.7195882170566372200, -0.6944010353342295900, 0.0000000000000000000 ) ) ;
#4404 = CARTESIAN_POINT ( 'NONE',  ( 2.931630559502044300E-014, -1.034773038077843000, 0.0000000000000000000 ) ) ;
#4405 = DIRECTION ( 'NONE',  ( 0.0000000000000000000, 0.0000000000000000000, 1.000000000000000000 ) ) ;
#4406 = ORIENTED_EDGE ( 'NONE', *, *, #4031, .F. ) ;
#4407 = VECTOR ( 'NONE', #38513, 1000.000000000000000 ) ;
#4408 = CALENDAR_DATE ( 2019, 29, 7 ) ;
#4409 = LINE ( 'NONE', #59922, #37637 ) ;
#4410 = ORIENTED_EDGE ( 'NONE', *, *, #43651, .F. ) ;
#4411 = AXIS2_PLACEMENT_3D ( 'NONE', #24214, #3563, #39811 ) ;
#4412 = CARTESIAN_POINT ( 'NONE',  ( -7.384258495647239700, -1.711617862722760700, 1.525000000000000400 ) ) ;
#4413 = CALENDAR_DATE ( 2019, 29, 7 ) ;
#4414 = DIRECTION ( 'NONE',  ( 0.0000000000000000000, 0.0000000000000000000, 1.000000000000000000 ) ) ;
#4415 = CARTESIAN_POINT ( 'NONE',  ( -24.00000000000000400, 15.00000000000000000, -3.000000000000000000 ) ) ;
#4416 = CARTESIAN_POINT ( 'NONE',  ( 6.166839572099757300, -4.069471378390279200, -0.2999999999999999300 ) ) ;
#4417 = AXIS2_PLACEMENT_3D ( 'NONE', #45115, #8456, #39713 ) ;
#4418 = FACE_OUTER_BOUND ( 'NONE', #4858, .T. ) ;
#4419 = DATE_TIME_ROLE ( 'classification_date' ) ;
#4420 = EDGE_CURVE ( 'NONE', #52000, #15017, #24457, .T. ) ;
#4421 = EDGE_CURVE ( 'NONE', #58273, #34895, #26062, .T. ) ;
#4422 = DIRECTION ( 'NONE',  ( 0.0000000000000000000, -1.000000000000000000, 0.0000000000000000000 ) ) ;
#4423 = VERTEX_POINT ( 'NONE', #6007 ) ;
#4424 = ORIENTED_EDGE ( 'NONE', *, *, #63637, .F. ) ;
#4425 = CARTESIAN_POINT ( 'NONE',  ( -17.10000000000000100, -21.60000000000000500, 5.000000000000001800 ) ) ;
#4426 = DIRECTION ( 'NONE',  ( -1.000000000000000000, 0.0000000000000000000, 0.0000000000000000000 ) ) ;
#4427 = EDGE_CURVE ( 'NONE', #27225, #53798, #17929, .T. ) ;
#4428 = AXIS2_PLACEMENT_3D ( 'NONE', #30395, #4081, #66287 ) ;
#4429 = ORIENTED_EDGE ( 'NONE', *, *, #35206, .T. ) ;
#4430 = CARTESIAN_POINT ( 'NONE',  ( 210.3999999999999500, 2.331727505576560000E-014, 6.000000000000000000 ) ) ;
#4431 = DIRECTION ( 'NONE',  ( -1.000000000000000000, 1.020425574104004200E-016, -2.551063935260011800E-017 ) ) ;
#4432 = CARTESIAN_POINT ( 'NONE',  ( -9.518923713744305500, -0.2532051282051281900, 1.525000000000000100 ) ) ;
#4433 = EDGE_CURVE ( 'NONE', #2261, #51222, #45757, .T. ) ;
#4434 = ORIENTED_EDGE ( 'NONE', *, *, #61258, .F. ) ;
#4435 = VECTOR ( 'NONE', #22746, 1000.000000000000000 ) ;
#4436 = VECTOR ( 'NONE', #31543, 1000.000000000000000 ) ;
#4437 = DIRECTION ( 'NONE',  ( 0.0000000000000000000, -0.0000000000000000000, 1.000000000000000000 ) ) ;
#4438 = DIRECTION ( 'NONE',  ( -0.0000000000000000000, -0.0000000000000000000, 1.000000000000000000 ) ) ;
#4439 = EDGE_LOOP ( 'NONE', ( #24019, #23296, #25931, #17370 ) ) ;
#4440 = PLANE ( 'NONE',  #42214 ) ;
#4441 = EDGE_CURVE ( 'NONE', #66888, #43194, #52003, .T. ) ;
#4442 = DIRECTION ( 'NONE',  ( 0.0000000000000000000, 0.0000000000000000000, 1.000000000000000000 ) ) ;
#4443 = VECTOR ( 'NONE', #1219, 1000.000000000000000 ) ;
#4444 = ORIENTED_EDGE ( 'NONE', *, *, #41439, .F. ) ;
#4445 = ORIENTED_EDGE ( 'NONE', *, *, #39768, .F. ) ;
#4446 = AXIS2_PLACEMENT_3D ( 'NONE', #43296, #54385, #34223 ) ;
#4447 = ORIENTED_EDGE ( 'NONE', *, *, #61878, .T. ) ;
#4448 = CARTESIAN_POINT ( 'NONE',  ( 3.000000000000002700, 16.95999999999999700, 0.0000000000000000000 ) ) ;
#4449 = LINE ( 'NONE', #19908, #57170 ) ;
#4450 = DIRECTION ( 'NONE',  ( -0.0000000000000000000, 1.000000000000000000, -0.0000000000000000000 ) ) ;
#4451 = VECTOR ( 'NONE', #7592, 1000.000000000000000 ) ;
#4452 = LINE ( 'NONE', #21857, #18258 ) ;
#4453 = CARTESIAN_POINT ( 'NONE',  ( -8.170714915823106500, 16.21477303807743900, -0.1000000000000000100 ) ) ;
#4454 = EDGE_CURVE ( 'NONE', #49067, #14862, #38210, .T. ) ;
#4455 = ORIENTED_EDGE ( 'NONE', *, *, #43260, .F. ) ;
#4456 =( NAMED_UNIT ( * ) PLANE_ANGLE_UNIT ( ) SI_UNIT ( $, .RADIAN. ) );
#4457 = ORIENTED_EDGE ( 'NONE', *, *, #35099, .F. ) ;
#4458 = FACE_OUTER_BOUND ( 'NONE', #33514, .T. ) ;
#4459 = DIRECTION ( 'NONE',  ( 0.0000000000000000000, -0.0000000000000000000, -1.000000000000000000 ) ) ;
#4460 = VECTOR ( 'NONE', #50810, 1000.000000000000000 ) ;
#4461 = CARTESIAN_POINT ( 'NONE',  ( -7.460614550243672500, -1.517988603053461700, 1.499999999999999800 ) ) ;
#4462 = ORIENTED_EDGE ( 'NONE', *, *, #401, .T. ) ;
#4463 = CARTESIAN_POINT ( 'NONE',  ( -9.689129568381881400, -1.205117355589353300, 1.499999999999999800 ) ) ;
#4464 = EDGE_CURVE ( 'NONE', #1323, #3194, #59255, .T. ) ;
#4465 = ORIENTED_EDGE ( 'NONE', *, *, #31558, .F. ) ;
#4466 = ADVANCED_FACE ( 'NONE', ( #42241 ), #7349, .T. ) ;
#4467 = VERTEX_POINT ( 'NONE', #58349 ) ;
#4468 = LINE ( 'NONE', #34506, #10138 ) ;
#4469 = COORDINATED_UNIVERSAL_TIME_OFFSET ( 1, 0, .AHEAD. ) ;
#4470 = CARTESIAN_POINT ( 'NONE',  ( -10.57775360053430600, 3.142645416137355200, 1.500000000000000000 ) ) ;
#4471 = LINE ( 'NONE', #53007, #56362 ) ;
#4472 = CARTESIAN_POINT ( 'NONE',  ( 137.5999999999999900, 31.00000000000000400, 3.000000000000000000 ) ) ;
#4473 = ORIENTED_EDGE ( 'NONE', *, *, #17099, .T. ) ;
#4474 = CC_DESIGN_SECURITY_CLASSIFICATION ( #7557, ( #44843 ) ) ;
#4475 = ORIENTED_EDGE ( 'NONE', *, *, #44043, .F. ) ;
#4476 = PERSON_AND_ORGANIZATION ( #34945, #63319 ) ;
#4477 = FACE_OUTER_BOUND ( 'NONE', #30232, .T. ) ;
#4478 = CC_DESIGN_DATE_AND_TIME_ASSIGNMENT ( #62278, #30656, ( #7970 ) ) ;
#4479 = VECTOR ( 'NONE', #4557, 1000.000000000000000 ) ;
#4480 = DIRECTION ( 'NONE',  ( -3.265361837132814600E-016, 1.000000000000000000, 0.0000000000000000000 ) ) ;
#4481 = CARTESIAN_POINT ( 'NONE',  ( -10.57775360053430600, -0.05270714796520945700, 1.700000000000000200 ) ) ;
#4482 = ORIENTED_EDGE ( 'NONE', *, *, #3643, .F. ) ;
#4483 = VERTEX_POINT ( 'NONE', #27997 ) ;
#4484 = DIRECTION ( 'NONE',  ( 1.000000000000000000, 0.0000000000000000000, 0.0000000000000000000 ) ) ;
#4485 = ORIENTED_EDGE ( 'NONE', *, *, #42790, .T. ) ;
#4486 = ADVANCED_FACE ( 'NONE', ( #10649, #36575 ), #17347, .F. ) ;
#4487 = CARTESIAN_POINT ( 'NONE',  ( -9.350714915823106200, 8.714773038077448000, -0.1000000000000000100 ) ) ;
#4488 = DIRECTION ( 'NONE',  ( 8.659560562354907000E-017, 0.7071067811865496800, -0.7071067811865453500 ) ) ;
#4489 = CARTESIAN_POINT ( 'NONE',  ( -7.678905344510450700, -0.8589743589743591400, 1.525000000000000100 ) ) ;
#4490 = PERSON_AND_ORGANIZATION_ROLE ( 'classification_officer' ) ;
#4491 = VERTEX_POINT ( 'NONE', #27777 ) ;
#4492 = VECTOR ( 'NONE', #25718, 1000.000000000000000 ) ;
#4493 = FACE_OUTER_BOUND ( 'NONE', #31050, .T. ) ;
#4494 = ORIENTED_EDGE ( 'NONE', *, *, #24845, .F. ) ;
#4495 = CARTESIAN_POINT ( 'NONE',  ( -2.349999999999999600, 0.2500000000000001700, -0.2500000000000000600 ) ) ;
#4496 = VECTOR ( 'NONE', #41869, 1000.000000000000000 ) ;
#4497 = VECTOR ( 'NONE', #51663, 1000.000000000000000 ) ;
#4498 = CYLINDRICAL_SURFACE ( 'NONE', #3169, 1.750000000000001100 ) ;
#4499 = CARTESIAN_POINT ( 'NONE',  ( -7.419649809402532300, -1.308428348977787000, 1.500000000000000200 ) ) ;
#4500 = VERTEX_POINT ( 'NONE', #32765 ) ;
#4501 = EDGE_LOOP ( 'NONE', ( #43196, #5649, #5727, #51845 ) ) ;
#4502 = DATE_TIME_ROLE ( 'classification_date' ) ;
#4503 = CIRCLE ( 'NONE', #6904, 1.000000000000000900 ) ;
#4504 = CARTESIAN_POINT ( 'NONE',  ( -7.460950921821121200, -0.4852978854179383400, 1.500000000000000400 ) ) ;
#4505 = EDGE_CURVE ( 'NONE', #31779, #48055, #22836, .T. ) ;
#4506 = EDGE_CURVE ( 'NONE', #2407, #39580, #52781, .T. ) ;
#4507 = DIRECTION ( 'NONE',  ( 1.000000000000000000, -0.0000000000000000000, -0.0000000000000000000 ) ) ;
#4508 = DESIGN_CONTEXT ( 'detailed design', #23752, 'design' ) ;
#4509 = PLANE ( 'NONE',  #38935 ) ;
#4510 = ORIENTED_EDGE ( 'NONE', *, *, #12200, .T. ) ;
#4512 = VERTEX_POINT ( 'NONE', #53367 ) ;
#4511 = EDGE_CURVE ( 'NONE', #34063, #12902, #9024, .T. ) ;
#4513 = AXIS2_PLACEMENT_3D ( 'NONE', #43628, #18022, #43181 ) ;
#4514 = FACE_BOUND ( 'NONE', #28089, .T. ) ;
#4515 = FACE_OUTER_BOUND ( 'NONE', #30153, .T. ) ;
#4516 = EDGE_CURVE ( 'NONE', #15536, #12663, #38986, .T. ) ;
#4517 = EDGE_LOOP ( 'NONE', ( #39864, #58047, #10725, #50533 ) ) ;
#4518 = CARTESIAN_POINT ( 'NONE',  ( -17.62064023002719200, -14.67623087681912400, -4.680231239914904000 ) ) ;
#4519 = DIRECTION ( 'NONE',  ( -1.000000000000000000, 0.0000000000000000000, -0.0000000000000000000 ) ) ;
#4520 = CARTESIAN_POINT ( 'NONE',  ( 207.4000000000000100, 66.69999999999998900, 5.000000000000000000 ) ) ;
#4521 = AXIS2_PLACEMENT_3D ( 'NONE', #41718, #26538, #15460 ) ;
#4522 = ORIENTED_EDGE ( 'NONE', *, *, #36886, .T. ) ;
#4523 = LINE ( 'NONE', #17115, #10199 ) ;
#4524 = DATE_AND_TIME ( #47524, #22440 ) ;
#4525 = EDGE_CURVE ( 'NONE', #23967, #14969, #34959, .T. ) ;
#4526 = CYLINDRICAL_SURFACE ( 'NONE', #35161, 1.500000000000001300 ) ;
#4527 = ORIENTED_EDGE ( 'NONE', *, *, #32367, .F. ) ;
#4528 = CARTESIAN_POINT ( 'NONE',  ( 11.85175660057939200, -25.03477303807744600, -0.1000000000000000100 ) ) ;
#4529 = EDGE_CURVE ( 'NONE', #62687, #53512, #62479, .T. ) ;
#4530 = ORIENTED_EDGE ( 'NONE', *, *, #57135, .T. ) ;
#4531 = PERSON_AND_ORGANIZATION ( #34945, #63319 ) ;
#4532 = CARTESIAN_POINT ( 'NONE',  ( -7.419649809402532300, -1.308428348977787000, 1.525000000000000600 ) ) ;
#4533 = CARTESIAN_POINT ( 'NONE',  ( 3.000000000000002700, 50.89999999999999900, 4.200000000000000200 ) ) ;
#4534 = DIRECTION ( 'NONE',  ( -0.0000000000000000000, -0.0000000000000000000, 1.000000000000000000 ) ) ;
#4535 = LINE ( 'NONE', #51407, #45030 ) ;
#4537 = DIRECTION ( 'NONE',  ( 0.0000000000000000000, 0.0000000000000000000, 1.000000000000000000 ) ) ;
#4536 = CARTESIAN_POINT ( 'NONE',  ( 210.1500000000000100, 3.000000000000000000, 5.000000000000000000 ) ) ;
#4538 = ORIENTED_EDGE ( 'NONE', *, *, #15360, .F. ) ;
#4539 = CARTESIAN_POINT ( 'NONE',  ( -10.90000000000000600, -5.047700410575214600, 8.900000000000000400 ) ) ;
#4540 = ADVANCED_FACE ( 'NONE', ( #28479 ), #64387, .F. ) ;
#4541 = EDGE_CURVE ( 'NONE', #14297, #61383, #55191, .T. ) ;
#4542 = VERTEX_POINT ( 'NONE', #2152 ) ;
#4543 = CARTESIAN_POINT ( 'NONE',  ( -0.6707149158221811200, 0.0000000000000000000, -0.1000000000000000100 ) ) ;
#4544 = ORIENTED_EDGE ( 'NONE', *, *, #51088, .F. ) ;
#4545 = ORIENTED_EDGE ( 'NONE', *, *, #41477, .T. ) ;
#4546 = DIRECTION ( 'NONE',  ( -1.000000000000000000, 0.0000000000000000000, -3.599551212651871600E-015 ) ) ;
#4547 = PLANE ( 'NONE',  #59688 ) ;
#4548 = DIRECTION ( 'NONE',  ( -0.0000000000000000000, -0.0000000000000000000, 1.000000000000000000 ) ) ;
#4549 = CARTESIAN_POINT ( 'NONE',  ( -9.350714915823106200, 0.0000000000000000000, -0.1000000000000000100 ) ) ;
#4550 = PLANE ( 'NONE',  #21674 ) ;
#4551 = EDGE_CURVE ( 'NONE', #64967, #36429, #21194, .T. ) ;
#4552 = CARTESIAN_POINT ( 'NONE',  ( -7.664503057515251100, -1.290060722669575700, 1.499999999999999100 ) ) ;
#4553 = EDGE_LOOP ( 'NONE', ( #61650, #66487, #40695, #38780 ) ) ;
#4554 = VECTOR ( 'NONE', #36790, 1000.000000000000000 ) ;
#4555 = CYLINDRICAL_SURFACE ( 'NONE', #27834, 1.250000000000001100 ) ;
#4556 = DIRECTION ( 'NONE',  ( 0.0000000000000000000, 0.0000000000000000000, 1.000000000000000000 ) ) ;
#4557 = DIRECTION ( 'NONE',  ( 0.0000000000000000000, -1.000000000000000000, 0.0000000000000000000 ) ) ;
#4558 = CARTESIAN_POINT ( 'NONE',  ( 60.00000000000000000, 18.50000000000000000, 14.00000000000000000 ) ) ;
#4559 = ORIENTED_EDGE ( 'NONE', *, *, #65604, .F. ) ;
#4560 = LINE ( 'NONE', #44369, #36160 ) ;
#4561 = PRODUCT_DEFINITION_SHAPE ( 'NONE', 'NONE',  #1918 ) ;
#4562 = LINE ( 'NONE', #49585, #5402 ) ;
#4563 = CARTESIAN_POINT ( 'NONE',  ( 13.89999999999999700, 6.074999999999999300, 0.0000000000000000000 ) ) ;
#4564 = CARTESIAN_POINT ( 'NONE',  ( 5.999999999999995600, 33.93000000000001400, 3.000000000000000000 ) ) ;
#4565 = LINE ( 'NONE', #16866, #50799 ) ;
#4567 = ADVANCED_FACE ( 'NONE', ( #10586 ), #38613, .F. ) ;
#4566 = ORIENTED_EDGE ( 'NONE', *, *, #20820, .T. ) ;
#4568 = ORIENTED_EDGE ( 'NONE', *, *, #32141, .T. ) ;
#4569 = CARTESIAN_POINT ( 'NONE',  ( 4.799999999999995400, -1.789471378390275600, 6.200000000000002800 ) ) ;
#4570 = ORIENTED_EDGE ( 'NONE', *, *, #34001, .F. ) ;
#4571 = DIRECTION ( 'NONE',  ( 0.0000000000000000000, 0.0000000000000000000, 1.000000000000000000 ) ) ;
#4572 = DIRECTION ( 'NONE',  ( -0.0000000000000000000, -0.0000000000000000000, -1.000000000000000000 ) ) ;
#4573 = CARTESIAN_POINT ( 'NONE',  ( -0.8507149158231057700, 16.03477303807743900, -0.1000000000000000100 ) ) ;
#4574 = LINE ( 'NONE', #44324, #36171 ) ;
#4575 = SECURITY_CLASSIFICATION_LEVEL ( 'unclassified' ) ;
#4576 = UNCERTAINTY_MEASURE_WITH_UNIT (LENGTH_MEASURE( 1.000000000000000100E-005 ), #51361, 'distance_accuracy_value', 'NONE');
#4577 = ADVANCED_FACE ( 'NONE', ( #34128 ), #14609, .T. ) ;
#4578 = VERTEX_POINT ( 'NONE', #45381 ) ;
#4579 = LINE ( 'NONE', #18221, #56466 ) ;
#4580 = APPLICATION_CONTEXT ( 'configuration controlled 3d designs of mechanical parts and assemblies' ) ;
#4581 = DIRECTION ( 'NONE',  ( 1.000000000000000000, 0.0000000000000000000, 0.0000000000000000000 ) ) ;
#4582 = LINE ( 'NONE', #44623, #37883 ) ;
#4584 = ORIENTED_EDGE ( 'NONE', *, *, #20431, .F. ) ;
#4583 = AXIS2_PLACEMENT_3D ( 'NONE', #59433, #29102, #2568 ) ;
#4585 = ORIENTED_EDGE ( 'NONE', *, *, #34435, .T. ) ;
#4586 = DIRECTION ( 'NONE',  ( 1.000000000000000000, 0.0000000000000000000, 0.0000000000000000000 ) ) ;
#4587 = VECTOR ( 'NONE', #28271, 1000.000000000000000 ) ;
#4588 = CALENDAR_DATE ( 2019, 29, 7 ) ;
#4589 = DIRECTION ( 'NONE',  ( 1.279075545776124300E-016, -1.000000000000000000, 0.0000000000000000000 ) ) ;
#4591 = EDGE_LOOP ( 'NONE', ( #2373, #59966, #24290, #31473 ) ) ;
#4590 = LINE ( 'NONE', #22672, #32976 ) ;
#4592 = DIRECTION ( 'NONE',  ( 0.0000000000000000000, -0.2425356250363330500, -0.9701425001453319900 ) ) ;
#4593 = ORIENTED_EDGE ( 'NONE', *, *, #63835, .F. ) ;
#4594 = VERTEX_POINT ( 'NONE', #56284 ) ;
#4595 = DIRECTION ( 'NONE',  ( -0.0000000000000000000, 1.000000000000000000, -0.0000000000000000000 ) ) ;
#4596 = ORIENTED_EDGE ( 'NONE', *, *, #62042, .F. ) ;
#4597 = CARTESIAN_POINT ( 'NONE',  ( 207.4000000000000100, 50.89999999999999900, 2.999999999999949800 ) ) ;
#4598 = CARTESIAN_POINT ( 'NONE',  ( -369.9526625136877600, -1542.399380678243700, -0.7499999999999840100 ) ) ;
#4599 = CARTESIAN_POINT ( 'NONE',  ( 8.499999999999991100, -3.276699899067293300E-015, 8.900000000000000400 ) ) ;
#4600 = AXIS2_PLACEMENT_3D ( 'NONE', #20411, #14755, #31075 ) ;
#4601 = FACE_OUTER_BOUND ( 'NONE', #40183, .T. ) ;
#4602 = ADVANCED_FACE ( 'NONE', ( #23614 ), #64853, .T. ) ;
#4603 = CARTESIAN_POINT ( 'NONE',  ( 5.749999999999998200, 16.97000000000000200, 3.500000000000000000 ) ) ;
#4604 = DIRECTION ( 'NONE',  ( 0.0000000000000000000, 1.000000000000000000, -0.0000000000000000000 ) ) ;
#4605 = CARTESIAN_POINT ( 'NONE',  ( -0.6707149158231057200, 0.0000000000000000000, -0.1000000000000000100 ) ) ;
#4606 = CARTESIAN_POINT ( 'NONE',  ( 207.4000000000000100, 44.90000000000000600, 1.799999999999935700 ) ) ;
#4607 = EDGE_LOOP ( 'NONE', ( #12153, #25994, #3884, #47224 ) ) ;
#4608 = EDGE_CURVE ( 'NONE', #12019, #54465, #9809, .T. ) ;
#4609 = EDGE_CURVE ( 'NONE', #48375, #41179, #6541, .T. ) ;
#4610 = CARTESIAN_POINT ( 'NONE',  ( -7.438192510029066000, -1.543466811772440200, 1.524999999999999900 ) ) ;
#4611 = ORIENTED_EDGE ( 'NONE', *, *, #61336, .F. ) ;
#4612 = CARTESIAN_POINT ( 'NONE',  ( 0.8517566005793924000, 16.03477303807743900, 0.0000000000000000000 ) ) ;
#4613 = ORIENTED_EDGE ( 'NONE', *, *, #10201, .F. ) ;
#4614 = CARTESIAN_POINT ( 'NONE',  ( -0.6717566005794305400, -8.534773038077448200, 0.0000000000000000000 ) ) ;
#4615 = AXIS2_PLACEMENT_3D ( 'NONE', #28394, #43575, #23439 ) ;
#4616 = CARTESIAN_POINT ( 'NONE',  ( 3.749999999999999100, -0.3326404065718717700, -16.13473742988498900 ) ) ;
#4617 = PLANE ( 'NONE',  #32113 ) ;
#4618 = DIRECTION ( 'NONE',  ( 0.0000000000000000000, 1.000000000000000000, 0.0000000000000000000 ) ) ;
#4619 = CARTESIAN_POINT ( 'NONE',  ( -0.08999999999999419600, 0.9999999999999954500, -0.1000000000000000100 ) ) ;
#4620 = ORIENTED_EDGE ( 'NONE', *, *, #66556, .F. ) ;
#4621 = EDGE_CURVE ( 'NONE', #9505, #10455, #38148, .T. ) ;
#4622 = EDGE_LOOP ( 'NONE', ( #5990, #64547, #52917, #12502 ) ) ;
#4623 = VECTOR ( 'NONE', #40891, 1000.000000000000000 ) ;
#4624 = TOROIDAL_SURFACE ( 'NONE', #64099, 3.000000000000002700, 1.000000000000001600 ) ;
#4625 = AXIS2_PLACEMENT_3D ( 'NONE', #23161, #59371, #53738 ) ;
#4626 = CARTESIAN_POINT ( 'NONE',  ( 210.1500000000000100, 16.95999999999999700, 3.500000000000000000 ) ) ;
#4627 = EDGE_CURVE ( 'NONE', #45703, #42332, #8966, .T. ) ;
#4628 = ADVANCED_FACE ( 'NONE', ( #48677 ), #41400, .F. ) ;
#4629 = EDGE_CURVE ( 'NONE', #45036, #63714, #60120, .T. ) ;
#4630 = VECTOR ( 'NONE', #40420, 1000.000000000000000 ) ;
#4631 = DATE_AND_TIME ( #9516, #62192 ) ;
#4632 = LINE ( 'NONE', #36472, #40323 ) ;
#4634 = VECTOR ( 'NONE', #39493, 1000.000000000000000 ) ;
#4633 = DIRECTION ( 'NONE',  ( -0.0000000000000000000, -0.0000000000000000000, -1.000000000000000000 ) ) ;
#4635 = EDGE_CURVE ( 'NONE', #14004, #18586, #64039, .T. ) ;
#4636 = VERTEX_POINT ( 'NONE', #29819 ) ;
#4637 = CARTESIAN_POINT ( 'NONE',  ( -16.50000000000000000, 2.020667218593133100E-015, 2.949999999999999700 ) ) ;
#4638 = VERTEX_POINT ( 'NONE', #45837 ) ;
#4639 = PLANE ( 'NONE',  #52780 ) ;
#4640 = DIRECTION ( 'NONE',  ( 0.0000000000000000000, 0.2425356250363330000, 0.9701425001453319900 ) ) ;
#4641 = EDGE_CURVE ( 'NONE', #63530, #17525, #3302, .T. ) ;
#4642 = EDGE_LOOP ( 'NONE', ( #30325, #744, #25642, #39357 ) ) ;
#4643 = APPLICATION_PROTOCOL_DEFINITION ( 'international standard', 'config_control_design', 1994, #2490 ) ;
#4644 = LINE ( 'NONE', #8221, #45188 ) ;
#4645 = ORIENTED_EDGE ( 'NONE', *, *, #47095, .F. ) ;
#4646 = CARTESIAN_POINT ( 'NONE',  ( 0.0000000000000000000, 0.0000000000000000000, -0.1000000000000000100 ) ) ;
#4647 = EDGE_CURVE ( 'NONE', #9119, #6574, #47915, .T. ) ;
#4648 = EDGE_CURVE ( 'NONE', #53802, #14365, #24392, .T. ) ;
#4649 = CARTESIAN_POINT ( 'NONE',  ( -9.807739734327261900, -1.036150922956044200, 1.525000000000000100 ) ) ;
#4650 = CARTESIAN_POINT ( 'NONE',  ( -15.00000000000000000, 0.0000000000000000000, -19.36999999999999700 ) ) ;
#4651 = DIRECTION ( 'NONE',  ( -0.0000000000000000000, -0.0000000000000000000, 1.000000000000000000 ) ) ;
#4652 = CALENDAR_DATE ( 2019, 29, 7 ) ;
#4653 = ADVANCED_FACE ( 'NONE', ( #36505 ), #8961, .T. ) ;
#4654 = CIRCLE ( 'NONE', #59366, 0.5000000000000000000 ) ;
#4655 = DIRECTION ( 'NONE',  ( -0.0000000000000000000, 1.000000000000000000, -0.0000000000000000000 ) ) ;
#4656 = DIRECTION ( 'NONE',  ( 1.000000000000000000, 0.0000000000000000000, 0.0000000000000000000 ) ) ;
#4657 = VECTOR ( 'NONE', #44830, 1000.000000000000000 ) ;
#4658 = ORIENTED_EDGE ( 'NONE', *, *, #18250, .T. ) ;
#4659 = ORIENTED_EDGE ( 'NONE', *, *, #35821, .T. ) ;
#4660 = EDGE_CURVE ( 'NONE', #24927, #58360, #13842, .T. ) ;
#4661 =( BOUNDED_CURVE ( )  B_SPLINE_CURVE ( 3, ( #5637, #16316, #26497, #6080 ),
 .UNSPECIFIED., .F., .F. ) 
 B_SPLINE_CURVE_WITH_KNOTS ( ( 4, 4 ),
 ( 4.712388980384689700, 6.283185307179586200 ),
 .UNSPECIFIED. ) 
 CURVE ( )  GEOMETRIC_REPRESENTATION_ITEM ( )  RATIONAL_B_SPLINE_CURVE ( ( 1.000000000000000000, 0.8047378541243649400, 0.8047378541243649400, 1.000000000000000000 ) ) 
 REPRESENTATION_ITEM ( '' )  );
#4662 = DIRECTION ( 'NONE',  ( 0.0000000000000000000, -0.0000000000000000000, -1.000000000000000000 ) ) ;
#4663 = PLANE ( 'NONE',  #19197 ) ;
#4664 = CONICAL_SURFACE ( 'NONE', #11264, 0.1500000000000129600, 0.7853981633974500600 ) ;
#4665 = PERSON_AND_ORGANIZATION ( #34945, #63319 ) ;
#4666 = CARTESIAN_POINT ( 'NONE',  ( -12.98213394582471700, -7.575000000000004600, 4.999999999999990200 ) ) ;
#4668 = VERTEX_POINT ( 'NONE', #26367 ) ;
#4667 = VECTOR ( 'NONE', #54861, 1000.000000000000000 ) ;
#4669 = ORIENTED_EDGE ( 'NONE', *, *, #42861, .T. ) ;
#4670 = ORIENTED_EDGE ( 'NONE', *, *, #17938, .T. ) ;
#4671 = ORIENTED_EDGE ( 'NONE', *, *, #37413, .F. ) ;
#4672 = CARTESIAN_POINT ( 'NONE',  ( -10.99005524519137100, -4.225000000000010300, 5.500000000000000000 ) ) ;
#4673 = FACE_BOUND ( 'NONE', #1652, .T. ) ;
#4674 = CARTESIAN_POINT ( 'NONE',  ( -7.774586284842003500, -0.4114159050738686000, 1.499999999999999800 ) ) ;
#4675 = ORIENTED_EDGE ( 'NONE', *, *, #7008, .F. ) ;
#4676 = CARTESIAN_POINT ( 'NONE',  ( 51.50000000000000000, 93.00000000000000000, 5.000000000000000000 ) ) ;
#4677 = ORIENTED_EDGE ( 'NONE', *, *, #52379, .T. ) ;
#4678 = CONICAL_SURFACE ( 'NONE', #41832, 0.1500000000000129600, 0.7853981633974500600 ) ;
#4679 = DIRECTION ( 'NONE',  ( -4.599098147080915500E-018, 0.9999999999999998900, 9.445387307416161200E-033 ) ) ;
#4680 = ORIENTED_EDGE ( 'NONE', *, *, #32642, .F. ) ;
#4681 = CC_DESIGN_PERSON_AND_ORGANIZATION_ASSIGNMENT ( #63236, #59053, ( #49465 ) ) ;
#4682 = CARTESIAN_POINT ( 'NONE',  ( -11.17175660057943200, 0.0000000000000000000, 0.0000000000000000000 ) ) ;
#4683 = DIRECTION ( 'NONE',  ( -0.0000000000000000000, -1.000000000000000000, -0.0000000000000000000 ) ) ;
#4684 = ORIENTED_EDGE ( 'NONE', *, *, #30166, .T. ) ;
#4685 = CARTESIAN_POINT ( 'NONE',  ( -7.514631873805677200, -1.476815860096632100, 1.500000000000000000 ) ) ;
#4686 = SECURITY_CLASSIFICATION ( '', '', #58262 ) ;
#4687 = CARTESIAN_POINT ( 'NONE',  ( -9.830890631882285300, -1.176248136576833800, 1.499999999999999800 ) ) ;
#4688 = LINE ( 'NONE', #20360, #24096 ) ;
#4689 = FACE_OUTER_BOUND ( 'NONE', #30702, .T. ) ;
#4690 = AXIS2_PLACEMENT_3D ( 'NONE', #17023, #53266, #62964 ) ;
#4691 = DIRECTION ( 'NONE',  ( -0.0000000000000000000, 1.000000000000000000, -0.0000000000000000000 ) ) ;
#4692 = VECTOR ( 'NONE', #49510, 1000.000000000000000 ) ;
#4693 = LOCAL_TIME ( 14, 3, 50.00000000000000000, #59817 ) ;
#4694 = CARTESIAN_POINT ( 'NONE',  ( 8.351756600579392400, 0.0000000000000000000, -0.1000000000000000100 ) ) ;
#4695 = FACE_OUTER_BOUND ( 'NONE', #4808, .T. ) ;
#4696 = VERTEX_POINT ( 'NONE', #15958 ) ;
#4697 = ORIENTED_EDGE ( 'NONE', *, *, #55651, .F. ) ;
#4698 = ORIENTED_EDGE ( 'NONE', *, *, #12001, .T. ) ;
#4699 = CYLINDRICAL_SURFACE ( 'NONE', #11548, 0.2999999999999997700 ) ;
#4700 = AXIS2_PLACEMENT_3D ( 'NONE', #15662, #10443, #51910 ) ;
#4701 = PRODUCT_DEFINITION_SHAPE ( 'NONE', 'NONE',  #67133 ) ;
#4702 = FACE_OUTER_BOUND ( 'NONE', #23841, .T. ) ;
#4703 = CARTESIAN_POINT ( 'NONE',  ( -7.486597652202758200, -1.153846153846154200, 1.499999999999935400 ) ) ;
#4704 = ORIENTED_EDGE ( 'NONE', *, *, #51597, .F. ) ;
#4705 = DIRECTION ( 'NONE',  ( 0.0000000000000000000, -1.000000000000000000, 0.0000000000000000000 ) ) ;
#4706 = CARTESIAN_POINT ( 'NONE',  ( 11.67175660057939300, -26.53477303807745000, 0.0000000000000000000 ) ) ;
#4707 = AXIS2_PLACEMENT_3D ( 'NONE', #20816, #57046, #51847 ) ;
#4708 = APPROVAL_DATE_TIME ( #29067, #45245 ) ;
#4709 = FACE_BOUND ( 'NONE', #49148, .T. ) ;
#4710 = DIRECTION ( 'NONE',  ( 0.0000000000000000000, 1.000000000000000000, -0.0000000000000000000 ) ) ;
#4711 = ORIENTED_EDGE ( 'NONE', *, *, #14561, .T. ) ;
#4712 = CARTESIAN_POINT ( 'NONE',  ( 0.0000000000000000000, -1.000000000000004000, -3.000000000000000000 ) ) ;
#4713 = EDGE_CURVE ( 'NONE', #9834, #40248, #63272, .T. ) ;
#4714 = CIRCLE ( 'NONE', #16360, 0.1500000000000216400 ) ;
#4715 = VERTEX_POINT ( 'NONE', #9174 ) ;
#4716 = ORIENTED_EDGE ( 'NONE', *, *, #8320, .T. ) ;
#4717 = ORIENTED_EDGE ( 'NONE', *, *, #33825, .F. ) ;
#4718 = APPLICATION_PROTOCOL_DEFINITION ( 'international standard', 'config_control_design', 1994, #56382 ) ;
#4719 = CYLINDRICAL_SURFACE ( 'NONE', #64473, 1.499999999999998700 ) ;
#4720 = AXIS2_PLACEMENT_3D ( 'NONE', #49035, #47465, #52908 ) ;
#4721 = EDGE_CURVE ( 'NONE', #2159, #43216, #60038, .T. ) ;
#4722 = CARTESIAN_POINT ( 'NONE',  ( 0.0000000000000000000, -16.21477303807743900, -0.1000000000000000100 ) ) ;
#4723 = EDGE_CURVE ( 'NONE', #32675, #9070, #46253, .T. ) ;
#4724 = LINE ( 'NONE', #56006, #5503 ) ;
#4726 = ORIENTED_EDGE ( 'NONE', *, *, #46215, .F. ) ;
#4725 = VECTOR ( 'NONE', #27637, 1000.000000000000000 ) ;
#4727 = ORIENTED_EDGE ( 'NONE', *, *, #41580, .F. ) ;
#4728 = EDGE_CURVE ( 'NONE', #66356, #50061, #50304, .T. ) ;
#4729 = AXIS2_PLACEMENT_3D ( 'NONE', #9305, #56636, #20623 ) ;
#4730 = EDGE_LOOP ( 'NONE', ( #42272, #33077, #57177, #34619 ) ) ;
#4731 = CARTESIAN_POINT ( 'NONE',  ( 8.233320696033663600, 2.950000000000001100, -5.900000000000000400 ) ) ;
#4732 = ORIENTED_EDGE ( 'NONE', *, *, #44506, .T. ) ;
#4733 = ORIENTED_EDGE ( 'NONE', *, *, #16343, .F. ) ;
#4734 = PERSON_AND_ORGANIZATION_ROLE ( 'creator' ) ;
#4735 = DIRECTION ( 'NONE',  ( 1.000000000000000000, 0.0000000000000000000, 0.0000000000000000000 ) ) ;
#4736 = LINE ( 'NONE', #15500, #12049 ) ;
#4737 = EDGE_CURVE ( 'NONE', #61560, #4296, #32517, .T. ) ;
#4738 = EDGE_CURVE ( 'NONE', #17345, #24267, #22772, .T. ) ;
#4740 = ORIENTED_EDGE ( 'NONE', *, *, #29874, .T. ) ;
#4739 = CARTESIAN_POINT ( 'NONE',  ( 6.166839572099764400, -3.269471378390278500, -5.800000000000000700 ) ) ;
#4741 = CARTESIAN_POINT ( 'NONE',  ( -45.00000000000000000, 0.0000000000000000000, -18.33999999999999600 ) ) ;
#4742 = PLANE ( 'NONE',  #23102 ) ;
#4743 = LINE ( 'NONE', #40823, #17766 ) ;
#4744 = VERTEX_POINT ( 'NONE', #4619 ) ;
#4745 = ORIENTED_EDGE ( 'NONE', *, *, #9114, .T. ) ;
#4746 = VECTOR ( 'NONE', #48786, 1000.000000000000000 ) ;
#4747 = CARTESIAN_POINT ( 'NONE',  ( -7.905401572468409000, -1.755212417233285200, 1.499999999999999800 ) ) ;
#4748 = CARTESIAN_POINT ( 'NONE',  ( 12.49005524519136600, -4.225000000000015600, 2.299999999999996300 ) ) ;
#4749 = CARTESIAN_POINT ( 'NONE',  ( 155.8419601084501900, 50.89999999999999900, 4.200000000000014400 ) ) ;
#4750 = VECTOR ( 'NONE', #16976, 1000.000000000000000 ) ;
#4751 = DIRECTION ( 'NONE',  ( -0.0000000000000000000, -0.0000000000000000000, 1.000000000000000000 ) ) ;
#4752 = LINE ( 'NONE', #14238, #24230 ) ;
#4753 = CALENDAR_DATE ( 2019, 29, 7 ) ;
#4754 = CARTESIAN_POINT ( 'NONE',  ( 0.0000000000000000000, 0.0000000000000000000, 0.0000000000000000000 ) ) ;
#4756 = ORIENTED_EDGE ( 'NONE', *, *, #62973, .T. ) ;
#4755 = DIRECTION ( 'NONE',  ( 0.0000000000000000000, 1.000000000000000000, 0.0000000000000000000 ) ) ;
#4757 = DIRECTION ( 'NONE',  ( -1.000000000000000000, 1.553483709829976500E-016, 1.294569758191647000E-017 ) ) ;
#4758 = CARTESIAN_POINT ( 'NONE',  ( 105.1999999999999900, 51.00000000000000000, 0.0000000000000000000 ) ) ;
#4759 = DIRECTION ( 'NONE',  ( 1.000000000000000000, 0.0000000000000000000, 0.0000000000000000000 ) ) ;
#4760 = ORIENTED_EDGE ( 'NONE', *, *, #17185, .F. ) ;
#4762 = AXIS2_PLACEMENT_3D ( 'NONE', #30420, #40587, #25209 ) ;
#4761 = VECTOR ( 'NONE', #24081, 1000.000000000000000 ) ;
#4763 = CARTESIAN_POINT ( 'NONE',  ( 62.00000000000000000, 0.0000000000000000000, 0.0000000000000000000 ) ) ;
#4764 = DIRECTION ( 'NONE',  ( 0.0000000000000000000, 0.0000000000000000000, -1.000000000000000000 ) ) ;
#4765 = FACE_OUTER_BOUND ( 'NONE', #48848, .T. ) ;
#4766 = ORIENTED_EDGE ( 'NONE', *, *, #9390, .F. ) ;
#4767 = DIRECTION ( 'NONE',  ( 0.0000000000000000000, 0.0000000000000000000, 1.000000000000000000 ) ) ;
#4768 = CC_DESIGN_PERSON_AND_ORGANIZATION_ASSIGNMENT ( #56966, #41647, ( #61602 ) ) ;
#4769 = CARTESIAN_POINT ( 'NONE',  ( 0.0000000000000000000, 0.0000000000000000000, 1.500000000000000000 ) ) ;
#4770 = LINE ( 'NONE', #53261, #56664 ) ;
#4771 = CARTESIAN_POINT ( 'NONE',  ( 1.741820135445511700E-015, -8.534773038077450000, -0.1000000000000000100 ) ) ;
#4772 = VERTEX_POINT ( 'NONE', #99 ) ;
#4773 = CARTESIAN_POINT ( 'NONE',  ( 24.00000000000000000, 3.000000000000000000, 0.0000000000000000000 ) ) ;
#4774 = AXIS2_PLACEMENT_3D ( 'NONE', #354, #30964, #5321 ) ;
#4775 = CC_DESIGN_APPROVAL ( #49946, ( #9161 ) ) ;
#4776 = CARTESIAN_POINT ( 'NONE',  ( 11.99797654455803000, -10.72500000000001000, 0.0000000000000000000 ) ) ;
#4777 = VERTEX_POINT ( 'NONE', #20269 ) ;
#4778 = ORIENTED_EDGE ( 'NONE', *, *, #19157, .T. ) ;
#4779 = DIRECTION ( 'NONE',  ( -0.0000000000000000000, -0.0000000000000000000, 1.000000000000000000 ) ) ;
#4780 = VECTOR ( 'NONE', #54589, 1000.000000000000000 ) ;
#4781 = CARTESIAN_POINT ( 'NONE',  ( -379.9526625136877600, -1561.649380678243700, 0.7499999999999840100 ) ) ;
#4782 = DIRECTION ( 'NONE',  ( 1.000000000000000000, 0.0000000000000000000, 0.0000000000000000000 ) ) ;
#4783 = AXIS2_PLACEMENT_3D ( 'NONE', #37434, #42649, #43316 ) ;
#4785 = ORIENTED_EDGE ( 'NONE', *, *, #24348, .F. ) ;
#4784 = LINE ( 'NONE', #14966, #46132 ) ;
#4786 = DIRECTION ( 'NONE',  ( -1.000000000000000000, 0.0000000000000000000, 0.0000000000000000000 ) ) ;
#4787 = ORIENTED_EDGE ( 'NONE', *, *, #62448, .T. ) ;
#4788 = DIRECTION ( 'NONE',  ( 0.0000000000000000000, 0.0000000000000000000, -1.000000000000000000 ) ) ;
#4789 = CARTESIAN_POINT ( 'NONE',  ( 63.19999999999999600, 89.00000000000000000, 2.000000000000000000 ) ) ;
#4790 = ORIENTED_EDGE ( 'NONE', *, *, #55664, .T. ) ;
#4791 = ORIENTED_EDGE ( 'NONE', *, *, #46511, .F. ) ;
#4792 = CARTESIAN_POINT ( 'NONE',  ( 0.08999999999999999700, -1.500000000000004000, -3.000000000000000000 ) ) ;
#4793 = LINE ( 'NONE', #21456, #14562 ) ;
#4794 = CARTESIAN_POINT ( 'NONE',  ( 11.17578193648852300, -9.968613847799165500, 4.999999999999990200 ) ) ;
#4795 = DIRECTION ( 'NONE',  ( 0.0000000000000000000, 0.0000000000000000000, 1.000000000000000000 ) ) ;
#4796 = ORIENTED_EDGE ( 'NONE', *, *, #51012, .F. ) ;
#4797 = DIRECTION ( 'NONE',  ( 1.000000000000000000, 1.445602896647339700E-016, 0.0000000000000000000 ) ) ;
#4798 = ADVANCED_FACE ( 'NONE', ( #20410 ), #62421, .T. ) ;
#4799 = DATE_AND_TIME ( #18607, #9692 ) ;
#4800 = LINE ( 'NONE', #12779, #63158 ) ;
#4801 = CONICAL_SURFACE ( 'NONE', #34980, 0.1500000000000216400, 0.7853981633974453900 ) ;
#4802 = VERTEX_POINT ( 'NONE', #326 ) ;
#4803 = AXIS2_PLACEMENT_3D ( 'NONE', #44926, #54488, #13254 ) ;
#4804 = DATE_TIME_ROLE ( 'creation_date' ) ;
#4805 = EDGE_LOOP ( 'NONE', ( #8006, #66723, #9762, #27109 ) ) ;
#4806 = VECTOR ( 'NONE', #29240, 1000.000000000000000 ) ;
#4807 = VERTEX_POINT ( 'NONE', #40876 ) ;
#4808 = EDGE_LOOP ( 'NONE', ( #28809, #41681, #53495, #60847, #9907, #6599 ) ) ;
#4809 = CARTESIAN_POINT ( 'NONE',  ( 0.8517566005793924000, -10.03477303807744600, -0.1000000000000000100 ) ) ;
#4810 = EDGE_CURVE ( 'NONE', #63792, #55661, #49525, .T. ) ;
#4811 = CARTESIAN_POINT ( 'NONE',  ( -69.70854177124071800, -32.39247217095364600, 0.7500000000000007800 ) ) ;
#4812 = EDGE_CURVE ( 'NONE', #6361, #30940, #22046, .T. ) ;
#4813 = DIRECTION ( 'NONE',  ( 0.0000000000000000000, -1.000000000000000000, 0.0000000000000000000 ) ) ;
#4814 = CIRCLE ( 'NONE', #52687, 0.3999999999999993000 ) ;
#4815 = CALENDAR_DATE ( 2019, 29, 7 ) ;
#4816 = CARTESIAN_POINT ( 'NONE',  ( 0.6717566005794740600, -28.21477303807744600, -0.1000000000000000100 ) ) ;
#4817 = ORIENTED_EDGE ( 'NONE', *, *, #54386, .F. ) ;
#4818 = EDGE_CURVE ( 'NONE', #30090, #912, #17106, .T. ) ;
#4819 = AXIS2_PLACEMENT_3D ( 'NONE', #61507, #41818, #5784 ) ;
#4820 = ADVANCED_FACE ( 'NONE', ( #21967 ), #41329, .T. ) ;
#4821 = DIRECTION ( 'NONE',  ( 1.000000000000000000, 0.0000000000000000000, 0.0000000000000000000 ) ) ;
#4822 = CARTESIAN_POINT ( 'NONE',  ( -7.785423787683377000, -0.1854557086472088900, 1.499999999999999800 ) ) ;
#4823 = CARTESIAN_POINT ( 'NONE',  ( -8.171756600579426400, 0.0000000000000000000, -0.1000000000000000100 ) ) ;
#4824 = CARTESIAN_POINT ( 'NONE',  ( 0.0000000000000000000, 23.71477303807744600, -0.1000000000000000100 ) ) ;
#4825 = CYLINDRICAL_SURFACE ( 'NONE', #49251, 1.200000000000001500 ) ;
#4826 = EDGE_CURVE ( 'NONE', #20001, #43333, #20343, .T. ) ;
#4827 = DIRECTION ( 'NONE',  ( 1.000000000000000000, 0.0000000000000000000, 0.0000000000000000000 ) ) ;
#4828 = EDGE_CURVE ( 'NONE', #1911, #23948, #8175, .T. ) ;
#4829 = CARTESIAN_POINT ( 'NONE',  ( -0.6707149158231057200, 0.0000000000000000000, 0.0000000000000000000 ) ) ;
#4830 = CARTESIAN_POINT ( 'NONE',  ( 53.34999999999993000, 3.000000000000000000, 3.500000000000000000 ) ) ;
#4831 = FACE_OUTER_BOUND ( 'NONE', #47788, .T. ) ;
#4832 = VERTEX_POINT ( 'NONE', #46974 ) ;
#4833 = DIRECTION ( 'NONE',  ( -0.0000000000000000000, -1.000000000000000000, -0.0000000000000000000 ) ) ;
#4834 = CARTESIAN_POINT ( 'NONE',  ( -45.00000000000000000, 0.0000000000000000000, 5.000000000000005300 ) ) ;
#4835 = PLANE ( 'NONE',  #56200 ) ;
#4836 = CARTESIAN_POINT ( 'NONE',  ( 0.0000000000000000000, 0.0000000000000000000, 0.5000000000000000000 ) ) ;
#4837 = AXIS2_PLACEMENT_3D ( 'NONE', #30655, #4795, #46705 ) ;
#4838 = VECTOR ( 'NONE', #52591, 1000.000000000000000 ) ;
#4839 = EDGE_LOOP ( 'NONE', ( #47906, #66243, #61811, #4063 ) ) ;
#4840 = DIRECTION ( 'NONE',  ( -0.0000000000000000000, 0.0000000000000000000, -1.000000000000000000 ) ) ;
#4841 = CARTESIAN_POINT ( 'NONE',  ( 89.99999999999998600, 33.94000000000001200, 1.800000000000000300 ) ) ;
#4842 = ORIENTED_EDGE ( 'NONE', *, *, #31240, .F. ) ;
#4843 = CARTESIAN_POINT ( 'NONE',  ( -4.235000000000003000, 0.1905286216097243400, -5.649999999999999500 ) ) ;
#4844 = ORIENTED_EDGE ( 'NONE', *, *, #43450, .T. ) ;
#4845 = VERTEX_POINT ( 'NONE', #5288 ) ;
#4846 = CYLINDRICAL_SURFACE ( 'NONE', #47566, 2.499999999999998200 ) ;
#4847 = PLANE ( 'NONE',  #62040 ) ;
#4848 = DIRECTION ( 'NONE',  ( -0.0000000000000000000, -1.000000000000000000, -0.0000000000000000000 ) ) ;
#4849 = CARTESIAN_POINT ( 'NONE',  ( 1.300000000000003600, -20.00000000000000400, 3.000000000000000000 ) ) ;
#4850 = EDGE_CURVE ( 'NONE', #17160, #9113, #58432, .T. ) ;
#4852 = VERTEX_POINT ( 'NONE', #10290 ) ;
#4851 = CIRCLE ( 'NONE', #48127, 0.2399999999999971600 ) ;
#4853 = ORIENTED_EDGE ( 'NONE', *, *, #49128, .F. ) ;
#4854 = CYLINDRICAL_SURFACE ( 'NONE', #1553, 2.499999999999998200 ) ;
#4855 = CARTESIAN_POINT ( 'NONE',  ( -7.794158668024637700, -1.919566058187642800, 1.499999999999999300 ) ) ;
#4856 = DIRECTION ( 'NONE',  ( 0.0000000000000000000, 0.0000000000000000000, 1.000000000000000000 ) ) ;
#4857 = VERTEX_POINT ( 'NONE', #57619 ) ;
#4858 = EDGE_LOOP ( 'NONE', ( #3620, #16150, #30444, #53085 ) ) ;
#4859 = DIRECTION ( 'NONE',  ( 0.0000000000000000000, 0.0000000000000000000, 1.000000000000000000 ) ) ;
#4860 = DIRECTION ( 'NONE',  ( -1.000000000000000000, 0.0000000000000000000, -0.0000000000000000000 ) ) ;
#4861 = DIRECTION ( 'NONE',  ( 0.0000000000000000000, 1.000000000000000000, 0.0000000000000000000 ) ) ;
#4862 = VECTOR ( 'NONE', #18987, 1000.000000000000000 ) ;
#4863 = EDGE_CURVE ( 'NONE', #56285, #21604, #32592, .T. ) ;
#4864 = APPROVAL_STATUS ( 'not_yet_approved' ) ;
#4865 = ORIENTED_EDGE ( 'NONE', *, *, #8145, .T. ) ;
#4866 = CARTESIAN_POINT ( 'NONE',  ( 0.0000000000000000000, -25.03477303807744600, -0.1000000000000000100 ) ) ;
#4867 = COORDINATED_UNIVERSAL_TIME_OFFSET ( 1, 0, .AHEAD. ) ;
#4868 = ORIENTED_EDGE ( 'NONE', *, *, #50916, .F. ) ;
#4869 = CARTESIAN_POINT ( 'NONE',  ( 17.10000000000000100, -51.39999999999999900, 12.00000000000000200 ) ) ;
#4870 = CARTESIAN_POINT ( 'NONE',  ( -9.805593387608126900, -1.018028659585686700, 1.524999999999999700 ) ) ;
#4871 = VECTOR ( 'NONE', #15729, 1000.000000000000000 ) ;
#4872 = VECTOR ( 'NONE', #40022, 1000.000000000000000 ) ;
#4873 = CARTESIAN_POINT ( 'NONE',  ( -0.6717566005785050600, -11.53477303807740400, -0.1000000000000000100 ) ) ;
#4874 = CC_DESIGN_DATE_AND_TIME_ASSIGNMENT ( #64010, #34355, ( #61711 ) ) ;
#4875 = DIRECTION ( 'NONE',  ( 0.0000000000000000000, -1.000000000000000000, 0.0000000000000000000 ) ) ;
#4876 = DIRECTION ( 'NONE',  ( -1.000000000000000000, 0.0000000000000000000, 0.0000000000000000000 ) ) ;
#4877 = CC_DESIGN_SECURITY_CLASSIFICATION ( #45646, ( #67133 ) ) ;
#4878 = ORIENTED_EDGE ( 'NONE', *, *, #9411, .T. ) ;
#4879 = FACE_OUTER_BOUND ( 'NONE', #44650, .T. ) ;
#4880 = ORIENTED_EDGE ( 'NONE', *, *, #2864, .F. ) ;
#4881 = CARTESIAN_POINT ( 'NONE',  ( -12.57064023002719100, -16.79755122037877200, 6.869768760085094100 ) ) ;
#4882 = ADVANCED_FACE ( 'NONE', ( #18791 ), #32264, .F. ) ;
#4883 = CARTESIAN_POINT ( 'NONE',  ( 0.0000000000000000000, -26.71477303807745000, -0.1000000000000000100 ) ) ;
#4884 = CARTESIAN_POINT ( 'NONE',  ( -3.600000000000002800, 0.1905286216097243400, 6.200000000000002800 ) ) ;
#4885 = CALENDAR_DATE ( 2019, 29, 7 ) ;
#4886 = VERTEX_POINT ( 'NONE', #58069 ) ;
#4887 = AXIS2_PLACEMENT_3D ( 'NONE', #64988, #44442, #65434 ) ;
#4888 = DIRECTION ( 'NONE',  ( 0.0000000000000000000, 0.0000000000000000000, 1.000000000000000000 ) ) ;
#4889 = AXIS2_PLACEMENT_3D ( 'NONE', #45698, #14694, #30113 ) ;
#4890 = FACE_OUTER_BOUND ( 'NONE', #59129, .T. ) ;
#4891 = ORIENTED_EDGE ( 'NONE', *, *, #52282, .F. ) ;
#4892 = CARTESIAN_POINT ( 'NONE',  ( -7.582605592181909800, -1.249645121747378300, 1.499999999999999600 ) ) ;
#4893 =( LENGTH_UNIT ( ) NAMED_UNIT ( * ) SI_UNIT ( .MILLI., .METRE. ) );
#4894 = ADVANCED_FACE ( 'NONE', ( #61635 ), #30887, .F. ) ;
#4895 = FACE_BOUND ( 'NONE', #46195, .T. ) ;
#4897 = ORIENTED_EDGE ( 'NONE', *, *, #42346, .F. ) ;
#4896 = VECTOR ( 'NONE', #56421, 1000.000000000000000 ) ;
#4898 = CARTESIAN_POINT ( 'NONE',  ( 0.0000000000000000000, 17.71477303807743900, -0.1000000000000000100 ) ) ;
#4899 = DIRECTION ( 'NONE',  ( 1.000000000000000000, -0.0000000000000000000, 0.0000000000000000000 ) ) ;
#4900 = PERSON_AND_ORGANIZATION ( #34945, #63319 ) ;
#4901 = ORIENTED_EDGE ( 'NONE', *, *, #26777, .F. ) ;
#4902 = CARTESIAN_POINT ( 'NONE',  ( -7.486597652202758200, -1.184395032051282200, 1.525000000000000100 ) ) ;
#4903 = ORIENTED_EDGE ( 'NONE', *, *, #39794, .F. ) ;
#4904 = AXIS2_PLACEMENT_3D ( 'NONE', #40222, #3313, #30042 ) ;
#4905 = CARTESIAN_POINT ( 'NONE',  ( 11.85175660057939200, 0.0000000000000000000, -0.1000000000000000100 ) ) ;
#4906 = VERTEX_POINT ( 'NONE', #36773 ) ;
#4907 = CIRCLE ( 'NONE', #7896, 0.7850000000000010300 ) ;
#4908 = ORIENTED_EDGE ( 'NONE', *, *, #34107, .T. ) ;
#4909 = FACE_OUTER_BOUND ( 'NONE', #65503, .T. ) ;
#4910 = AXIS2_PLACEMENT_3D ( 'NONE', #37085, #6036, #47968 ) ;
#4911 = VECTOR ( 'NONE', #51527, 1000.000000000000000 ) ;
#4912 = EDGE_CURVE ( 'NONE', #22006, #64752, #37360, .T. ) ;
#4913 = EDGE_CURVE ( 'NONE', #57912, #35299, #18719, .T. ) ;
#4914 = ADVANCED_FACE ( 'NONE', ( #12221 ), #4990, .F. ) ;
#4915 = CARTESIAN_POINT ( 'NONE',  ( 5.434999999999996100, -1.789471378390275600, 6.200000000000002800 ) ) ;
#4916 = DIRECTION ( 'NONE',  ( 0.0000000000000000000, 0.0000000000000000000, 1.000000000000000000 ) ) ;
#4917 = LINE ( 'NONE', #57714, #8296 ) ;
#4918 = ORIENTED_EDGE ( 'NONE', *, *, #20922, .F. ) ;
#4919 = VECTOR ( 'NONE', #14980, 1000.000000000000000 ) ;
#4920 = EDGE_CURVE ( 'NONE', #7401, #23347, #44622, .T. ) ;
#4921 = AXIS2_PLACEMENT_3D ( 'NONE', #6021, #6237, #62183 ) ;
#4922 = VERTEX_POINT ( 'NONE', #27269 ) ;
#4923 = DIRECTION ( 'NONE',  ( 1.000000000000000000, 0.0000000000000000000, -0.0000000000000000000 ) ) ;
#4924 = EDGE_CURVE ( 'NONE', #10, #18320, #1714, .T. ) ;
#4925 = FACE_OUTER_BOUND ( 'NONE', #51044, .T. ) ;
#4926 = CARTESIAN_POINT ( 'NONE',  ( -1.999903144572873200, 29.14215686274511400, -1.750000000000003800 ) ) ;
#4927 = AXIS2_PLACEMENT_3D ( 'NONE', #36973, #47402, #27016 ) ;
#4928 = VERTEX_POINT ( 'NONE', #47206 ) ;
#4929 = PLANE ( 'NONE',  #43019 ) ;
#4930 = APPROVAL_PERSON_ORGANIZATION ( #10605, #7463, #11303 ) ;
#4931 = EDGE_CURVE ( 'NONE', #35130, #8923, #51151, .T. ) ;
#4932 = LINE ( 'NONE', #1093, #49542 ) ;
#4933 = VECTOR ( 'NONE', #17402, 1000.000000000000000 ) ;
#4934 = CARTESIAN_POINT ( 'NONE',  ( 23.50000000000000000, -11.60000000000000000, 1.000000000000000000 ) ) ;
#4935 = CARTESIAN_POINT ( 'NONE',  ( 71.69997698229632000, 37.16251078954859100, 0.0000000000000000000 ) ) ;
#4936 = EDGE_CURVE ( 'NONE', #951, #49491, #26007, .T. ) ;
#4937 = CARTESIAN_POINT ( 'NONE',  ( 53.79999999999999700, 0.0000000000000000000, 0.0000000000000000000 ) ) ;
#4938 = CARTESIAN_POINT ( 'NONE',  ( -7.706210159891929500, -1.540281719024353200, 1.500000000000000400 ) ) ;
#4939 = DIRECTION ( 'NONE',  ( 0.0000000000000000000, 0.0000000000000000000, -1.000000000000000000 ) ) ;
#4940 = ADVANCED_FACE ( 'NONE', ( #8255 ), #17076, .T. ) ;
#4941 = VECTOR ( 'NONE', #11614, 1000.000000000000000 ) ;
#4942 = PERSON_AND_ORGANIZATION_ROLE ( 'design_owner' ) ;
#4943 = ORIENTED_EDGE ( 'NONE', *, *, #44527, .F. ) ;
#4944 = EDGE_CURVE ( 'NONE', #7327, #46444, #17945, .T. ) ;
#4945 = DATE_AND_TIME ( #59229, #22002 ) ;
#4946 = CARTESIAN_POINT ( 'NONE',  ( -7.396925559577223200, -1.188875238961056800, 1.500000000000000400 ) ) ;
#4947 = ORIENTED_EDGE ( 'NONE', *, *, #35300, .F. ) ;
#4948 = EDGE_LOOP ( 'NONE', ( #65061, #4378, #22787, #29253, #44701, #30471, #49325, #66413 ) ) ;
#4949 = DIRECTION ( 'NONE',  ( 0.0000000000000000000, 0.0000000000000000000, -1.000000000000000000 ) ) ;
#4950 = SECURITY_CLASSIFICATION_LEVEL ( 'unclassified' ) ;
#4951 = EDGE_CURVE ( 'NONE', #50158, #34883, #928, .T. ) ;
#4952 = ORIENTED_EDGE ( 'NONE', *, *, #63350, .T. ) ;
#4953 = CIRCLE ( 'NONE', #43437, 1.500000000000001300 ) ;
#4954 = DIRECTION ( 'NONE',  ( -0.0000000000000000000, -0.0000000000000000000, 1.000000000000000000 ) ) ;
#4955 = APPROVAL ( #41065, 'NON SPECIFICATO' ) ;
#4956 = ORIENTED_EDGE ( 'NONE', *, *, #62656, .T. ) ;
#4957 = CARTESIAN_POINT ( 'NONE',  ( -6.350714915823105300, 4.034773038077442000, 0.0000000000000000000 ) ) ;
#4958 = ADVANCED_FACE ( 'NONE', ( #45469 ), #16186, .T. ) ;
#4959 = DIRECTION ( 'NONE',  ( 0.0000000000000000000, -1.000000000000000000, -1.223848453280336600E-012 ) ) ;
#4960 = PLANE ( 'NONE',  #57190 ) ;
#4961 = CC_DESIGN_PERSON_AND_ORGANIZATION_ASSIGNMENT ( #630, #52663, ( #28018 ) ) ;
#4962 = ORIENTED_EDGE ( 'NONE', *, *, #23630, .F. ) ;
#4963 = VECTOR ( 'NONE', #58165, 1000.000000000000000 ) ;
#4965 = ORIENTED_EDGE ( 'NONE', *, *, #41477, .F. ) ;
#4964 = FACE_OUTER_BOUND ( 'NONE', #64759, .T. ) ;
#4966 = APPROVAL_PERSON_ORGANIZATION ( #32574, #24259, #65156 ) ;
#4967 = ORIENTED_EDGE ( 'NONE', *, *, #22636, .T. ) ;
#4968 = ORIENTED_EDGE ( 'NONE', *, *, #56659, .T. ) ;
#4969 = DIRECTION ( 'NONE',  ( 0.9503874081543061100, 0.3110687615652532000, 0.0000000000000000000 ) ) ;
#4970 = ORIENTED_EDGE ( 'NONE', *, *, #66961, .T. ) ;
#4971 = CARTESIAN_POINT ( 'NONE',  ( 205.6499999999999500, 99.00000000000001400, 0.0000000000000000000 ) ) ;
#4972 = CYLINDRICAL_SURFACE ( 'NONE', #23513, 0.7499999999999840100 ) ;
#4973 = ORIENTED_EDGE ( 'NONE', *, *, #9982, .T. ) ;
#4974 = DIRECTION ( 'NONE',  ( -0.0000000000000000000, -1.000000000000000000, -0.0000000000000000000 ) ) ;
#4975 = VECTOR ( 'NONE', #58153, 1000.000000000000000 ) ;
#4976 = CARTESIAN_POINT ( 'NONE',  ( 3.034999999999997900, 2.170528621609724200, 6.200000000000002800 ) ) ;
#4977 = CYLINDRICAL_SURFACE ( 'NONE', #56051, 1.750000000000001100 ) ;
#4978 = AXIS2_PLACEMENT_3D ( 'NONE', #58605, #42763, #16945 ) ;
#4979 = CARTESIAN_POINT ( 'NONE',  ( 156.0500000000000100, 0.0000000000000000000, 3.000000000000000000 ) ) ;
#4980 = ORIENTED_EDGE ( 'NONE', *, *, #27270, .F. ) ;
#4981 = DATE_AND_TIME ( #3373, #13833 ) ;
#4982 = AXIS2_PLACEMENT_3D ( 'NONE', #8432, #34034, #54657 ) ;
#4984 = FACE_OUTER_BOUND ( 'NONE', #33376, .T. ) ;
#4983 = CARTESIAN_POINT ( 'NONE',  ( -15.17175660057951200, -31.58999999999999300, -0.1000000000000000100 ) ) ;
#4985 = ADVANCED_FACE ( 'NONE', ( #34969 ), #22971, .F. ) ;
#4986 = ORIENTED_EDGE ( 'NONE', *, *, #12674, .F. ) ;
#4987 = CARTESIAN_POINT ( 'NONE',  ( 2.943362825688630700E-016, -2.714773038077437300, 0.0000000000000000000 ) ) ;
#4988 = CARTESIAN_POINT ( 'NONE',  ( 1.556890292436613900, -0.05684279609828274400, -16.11805817436690800 ) ) ;
#4989 = AXIS2_PLACEMENT_3D ( 'NONE', #53196, #22166, #58398 ) ;
#4990 = CYLINDRICAL_SURFACE ( 'NONE', #35691, 0.3000000000000006600 ) ;
#4991 = DIRECTION ( 'NONE',  ( -0.0000000000000000000, 1.000000000000000000, -0.0000000000000000000 ) ) ;
#4992 = DIRECTION ( 'NONE',  ( 8.659560562354923000E-017, 0.7071067811865483500, -0.7071067811865466800 ) ) ;
#4993 = ORIENTED_EDGE ( 'NONE', *, *, #37092, .T. ) ;
#4994 = COORDINATED_UNIVERSAL_TIME_OFFSET ( 1, 0, .AHEAD. ) ;
#4995 = VERTEX_POINT ( 'NONE', #59622 ) ;
#4996 = DIRECTION ( 'NONE',  ( -9.035018104045873200E-017, 1.000000000000000000, 0.0000000000000000000 ) ) ;
#4997 = CARTESIAN_POINT ( 'NONE',  ( -0.0000000000000000000, -26.71477303807745000, 0.0000000000000000000 ) ) ;
#4998 = FACE_OUTER_BOUND ( 'NONE', #26128, .T. ) ;
#4999 = FACE_OUTER_BOUND ( 'NONE', #30792, .T. ) ;
#5000 = AXIS2_PLACEMENT_3D ( 'NONE', #13760, #34155, #3111 ) ;
#5001 = CARTESIAN_POINT ( 'NONE',  ( 5.000000000000000000, 5.579034920647369400E-016, 6.000000000000000000 ) ) ;
#5002 = CARTESIAN_POINT ( 'NONE',  ( 3.162798502545807600, 0.9999999999999956700, -3.000000000000000000 ) ) ;
#5003 = CARTESIAN_POINT ( 'NONE',  ( -10.99005524519137100, -6.275000000000001200, 5.400000000000000400 ) ) ;
#5004 = AXIS2_PLACEMENT_3D ( 'NONE', #22907, #33307, #2253 ) ;
#5005 = DIRECTION ( 'NONE',  ( 1.000000000000000000, 0.0000000000000000000, -0.0000000000000000000 ) ) ;
#5006 = FACE_BOUND ( 'NONE', #1979, .T. ) ;
#5007 = CARTESIAN_POINT ( 'NONE',  ( -7.583103385125817800, -1.366085157809301600, 1.525000000000000400 ) ) ;
#5008 = CARTESIAN_POINT ( 'NONE',  ( -4.351756600579372900, 0.0000000000000000000, 0.0000000000000000000 ) ) ;
#5009 = ORIENTED_EDGE ( 'NONE', *, *, #38981, .T. ) ;
#5010 = EDGE_CURVE ( 'NONE', #28533, #5889, #60871, .T. ) ;
#5011 = EDGE_CURVE ( 'NONE', #62765, #56139, #62490, .T. ) ;
#5012 = DIRECTION ( 'NONE',  ( 0.0000000000000000000, 0.0000000000000000000, -1.000000000000000000 ) ) ;
#5013 = CALENDAR_DATE ( 2019, 29, 7 ) ;
#5014 = CARTESIAN_POINT ( 'NONE',  ( -15.40000000000000400, 2.824999999999999300, 5.400000000000000400 ) ) ;
#5015 = CARTESIAN_POINT ( 'NONE',  ( 149.6500000000000100, 16.65000000000000900, 6.000000000000000000 ) ) ;
#5016 = EDGE_CURVE ( 'NONE', #62148, #10204, #1779, .T. ) ;
#5017 = AXIS2_PLACEMENT_3D ( 'NONE', #56881, #25860, #15884 ) ;
#5018 = EDGE_LOOP ( 'NONE', ( #49628, #57009, #65253, #11872 ) ) ;
#5019 = DIRECTION ( 'NONE',  ( 0.0000000000000000000, 0.2425356250363330000, 0.9701425001453319900 ) ) ;
#5020 = ORIENTED_EDGE ( 'NONE', *, *, #16163, .T. ) ;
#5021 = CARTESIAN_POINT ( 'NONE',  ( -7.535029503920372700, -1.281949492176305500, 1.500000000000000000 ) ) ;
#5022 = ORIENTED_EDGE ( 'NONE', *, *, #57863, .T. ) ;
#5023 = CARTESIAN_POINT ( 'NONE',  ( -7.546493485536091200, -0.4406049679487179500, 1.525000000000000100 ) ) ;
#5024 = EDGE_CURVE ( 'NONE', #44167, #58236, #15554, .T. ) ;
#5025 = CARTESIAN_POINT ( 'NONE',  ( -7.621467271020726700, -1.960887516443018200, 1.500000000000000000 ) ) ;
#5026 = VERTEX_POINT ( 'NONE', #64333 ) ;
#5027 =( NAMED_UNIT ( * ) PLANE_ANGLE_UNIT ( ) SI_UNIT ( $, .RADIAN. ) );
#5028 = AXIS2_PLACEMENT_3D ( 'NONE', #50288, #44606, #55292 ) ;
#5029 = VERTEX_POINT ( 'NONE', #28155 ) ;
#5030 = EDGE_CURVE ( 'NONE', #44033, #9060, #21208, .T. ) ;
#5031 = EDGE_CURVE ( 'NONE', #15715, #17305, #44704, .T. ) ;
#5032 = VERTEX_POINT ( 'NONE', #38341 ) ;
#5033 = EDGE_CURVE ( 'NONE', #12169, #18678, #30970, .T. ) ;
#5035 = ORIENTED_EDGE ( 'NONE', *, *, #15453, .F. ) ;
#5034 = VECTOR ( 'NONE', #3078, 1000.000000000000000 ) ;
#5036 = APPROVAL_ROLE ( '' ) ;
#5037 = ORIENTED_EDGE ( 'NONE', *, *, #40539, .T. ) ;
#5038 = ORIENTED_EDGE ( 'NONE', *, *, #58122, .F. ) ;
#5039 = ORIENTED_EDGE ( 'NONE', *, *, #17564, .T. ) ;
#5040 = VECTOR ( 'NONE', #31799, 1000.000000000000000 ) ;
#5041 = VERTEX_POINT ( 'NONE', #53984 ) ;
#5042 = LINE ( 'NONE', #18970, #21318 ) ;
#5044 = LINE ( 'NONE', #40266, #58562 ) ;
#5043 =( BOUNDED_CURVE ( )  B_SPLINE_CURVE ( 3, ( #24644, #35461, #45642, #56101 ),
 .UNSPECIFIED., .F., .F. ) 
 B_SPLINE_CURVE_WITH_KNOTS ( ( 4, 4 ),
 ( 3.141592653589793100, 4.712388980384689700 ),
 .UNSPECIFIED. ) 
 CURVE ( )  GEOMETRIC_REPRESENTATION_ITEM ( )  RATIONAL_B_SPLINE_CURVE ( ( 1.000000000000000000, 0.8047378541243649400, 0.8047378541243649400, 1.000000000000000000 ) ) 
 REPRESENTATION_ITEM ( '' )  );
#5045 = CARTESIAN_POINT ( 'NONE',  ( -2.449293598294708900E-016, 27.50000000000000000, 0.0000000000000000000 ) ) ;
#5046 = CARTESIAN_POINT ( 'NONE',  ( -7.814754507318567400, -1.658860785550992700, 1.499999999999999800 ) ) ;
#5047 = EDGE_CURVE ( 'NONE', #30431, #14056, #22849, .T. ) ;
#5048 = CARTESIAN_POINT ( 'NONE',  ( 150.4499999999999900, 51.00000000000000000, 5.000000000000000000 ) ) ;
#5049 = DIRECTION ( 'NONE',  ( -1.000000000000000000, -0.0000000000000000000, 0.0000000000000000000 ) ) ;
#5050 = ORIENTED_EDGE ( 'NONE', *, *, #13979, .F. ) ;
#5051 = FACE_OUTER_BOUND ( 'NONE', #5571, .T. ) ;
#5052 = CARTESIAN_POINT ( 'NONE',  ( -7.800047649400491800, -0.3750254405458766600, 1.500000000000000200 ) ) ;
#5053 = DIRECTION ( 'NONE',  ( 1.000000000000000000, 0.0000000000000000000, 0.0000000000000000000 ) ) ;
#5054 = ORIENTED_EDGE ( 'NONE', *, *, #27592, .F. ) ;
#5055 = DIRECTION ( 'NONE',  ( 1.000000000000000000, 0.0000000000000000000, 0.0000000000000000000 ) ) ;
#5056 = LINE ( 'NONE', #34, #60183 ) ;
#5057 = PLANE ( 'NONE',  #41118 ) ;
#5058 = CARTESIAN_POINT ( 'NONE',  ( 2.589999999999996700, -9.455000000000001800, 4.049999999999989200 ) ) ;
#5059 = DIRECTION ( 'NONE',  ( 0.0000000000000000000, 0.0000000000000000000, -1.000000000000000000 ) ) ;
#5060 = DIRECTION ( 'NONE',  ( -0.0000000000000000000, -0.0000000000000000000, 1.000000000000000000 ) ) ;
#5061 = VERTEX_POINT ( 'NONE', #22515 ) ;
#5062 = COORDINATED_UNIVERSAL_TIME_OFFSET ( 1, 0, .AHEAD. ) ;
#5063 = CARTESIAN_POINT ( 'NONE',  ( -7.558968399365367600, -0.04477964315981728500, 1.524999999999999900 ) ) ;
#5064 = CIRCLE ( 'NONE', #8372, 0.6349999999999996800 ) ;
#5065 = DIRECTION ( 'NONE',  ( -6.123233995736766000E-017, -1.000000000000000000, 0.0000000000000000000 ) ) ;
#5066 = DIRECTION ( 'NONE',  ( -0.0000000000000000000, 1.000000000000000000, -0.0000000000000000000 ) ) ;
#5067 = CARTESIAN_POINT ( 'NONE',  ( 38.49999999999999300, 15.00000000000000000, -3.000000000000000000 ) ) ;
#5068 = PERSON_AND_ORGANIZATION ( #34945, #63319 ) ;
#5069 = CARTESIAN_POINT ( 'NONE',  ( 72.79999999999999700, 31.00000000000000000, 0.0000000000000000000 ) ) ;
#5070 = ORIENTED_EDGE ( 'NONE', *, *, #4924, .F. ) ;
#5071 = DIRECTION ( 'NONE',  ( -1.000000000000000000, 0.0000000000000000000, 1.239088197126291100E-016 ) ) ;
#5072 = FACE_OUTER_BOUND ( 'NONE', #15593, .T. ) ;
#5073 = CARTESIAN_POINT ( 'NONE',  ( 0.0000000000000000000, 5.534773038077442000, 0.0000000000000000000 ) ) ;
#5074 = DIRECTION ( 'NONE',  ( 1.000000000000000000, 1.084202172485504400E-016, 0.0000000000000000000 ) ) ;
#5075 = CARTESIAN_POINT ( 'NONE',  ( -16.87064023002719200, -14.67623087681912400, -10.38023123991490100 ) ) ;
#5076 = ORIENTED_EDGE ( 'NONE', *, *, #40846, .T. ) ;
#5077 = DIRECTION ( 'NONE',  ( 0.0000000000000000000, -1.000000000000000000, 0.0000000000000000000 ) ) ;
#5078 = PERSON_AND_ORGANIZATION ( #34945, #63319 ) ;
#5079 = VERTEX_POINT ( 'NONE', #33155 ) ;
#5080 = CARTESIAN_POINT ( 'NONE',  ( -7.814744044837276200, -1.904096445358662400, 1.525000000000000100 ) ) ;
#5081 = ORIENTED_EDGE ( 'NONE', *, *, #30896, .F. ) ;
#5082 = ORIENTED_EDGE ( 'NONE', *, *, #2259, .F. ) ;
#5083 = ORIENTED_EDGE ( 'NONE', *, *, #166, .F. ) ;
#5084 = DIRECTION ( 'NONE',  ( 1.000000000000000000, 0.0000000000000000000, 0.0000000000000000000 ) ) ;
#5085 = DIRECTION ( 'NONE',  ( 0.0000000000000000000, 1.000000000000000000, 0.0000000000000000000 ) ) ;
#5086 = DIRECTION ( 'NONE',  ( 0.0000000000000000000, -0.0000000000000000000, -1.000000000000000000 ) ) ;
#5087 = AXIS2_PLACEMENT_3D ( 'NONE', #32242, #52854, #10730 ) ;
#5088 = CC_DESIGN_SECURITY_CLASSIFICATION ( #54129, ( #29840 ) ) ;
#5089 = APPROVAL_ROLE ( '' ) ;
#5090 = VERTEX_POINT ( 'NONE', #12086 ) ;
#5091 = FACE_BOUND ( 'NONE', #53300, .T. ) ;
#5092 = CIRCLE ( 'NONE', #24491, 2.000000000000001800 ) ;
#5093 = PLANE ( 'NONE',  #3866 ) ;
#5094 = ORIENTED_EDGE ( 'NONE', *, *, #9896, .T. ) ;
#5095 = AXIS2_PLACEMENT_3D ( 'NONE', #24943, #20383, #9294 ) ;
#5096 = CARTESIAN_POINT ( 'NONE',  ( -9.713502425204712400, -0.9679535977622523200, 1.525000000000000100 ) ) ;
#5097 = DIRECTION ( 'NONE',  ( 0.0000000000000000000, 1.000000000000000000, -0.0000000000000000000 ) ) ;
#5098 = DIRECTION ( 'NONE',  ( 0.0000000000000000000, 0.0000000000000000000, 1.000000000000000000 ) ) ;
#5099 = ORIENTED_EDGE ( 'NONE', *, *, #47925, .F. ) ;
#5100 = AXIS2_PLACEMENT_3D ( 'NONE', #21818, #57836, #28142 ) ;
#5101 = DIRECTION ( 'NONE',  ( -1.000000000000000000, 0.0000000000000000000, 0.0000000000000000000 ) ) ;
#5102 = EDGE_LOOP ( 'NONE', ( #27395, #21164, #23778, #946 ) ) ;
#5103 = CARTESIAN_POINT ( 'NONE',  ( -7.798425423286047000, -1.618226773056177500, 1.525000000000000400 ) ) ;
#5104 = ORIENTED_EDGE ( 'NONE', *, *, #23153, .F. ) ;
#5105 = LINE ( 'NONE', #42793, #18904 ) ;
#5106 = ORIENTED_EDGE ( 'NONE', *, *, #25911, .F. ) ;
#5107 = LINE ( 'NONE', #26711, #14875 ) ;
#5108 = CARTESIAN_POINT ( 'NONE',  ( -3.673940397442061300E-016, 8.000000000000000000, 14.00000000000000000 ) ) ;
#5109 = VECTOR ( 'NONE', #7887, 1000.000000000000000 ) ;
#5110 = DIRECTION ( 'NONE',  ( 0.0000000000000000000, 0.0000000000000000000, 1.000000000000000000 ) ) ;
#5111 = DIRECTION ( 'NONE',  ( -4.453261087808561700E-018, -1.000000000000000000, 0.0000000000000000000 ) ) ;
#5112 = DIRECTION ( 'NONE',  ( -1.000000000000000000, 0.0000000000000000000, 0.0000000000000000000 ) ) ;
#5113 = ORIENTED_EDGE ( 'NONE', *, *, #17880, .T. ) ;
#5114 = FACE_OUTER_BOUND ( 'NONE', #14200, .T. ) ;
#5115 = FACE_OUTER_BOUND ( 'NONE', #21188, .T. ) ;
#5116 = DIRECTION ( 'NONE',  ( 0.0000000000000000000, 1.000000000000000000, -0.0000000000000000000 ) ) ;
#5117 = EDGE_CURVE ( 'NONE', #48489, #51753, #5768, .T. ) ;
#5118 = B_SPLINE_CURVE_WITH_KNOTS ( 'NONE', 3,
 ( #39670, #60479, #29511, #64758, #65623, #3637, #8859, #12953, #38999, #7973, #49422, #18390, #3852, #55972, #9524, #56408, #66062, #25168, #14961 ),
 .UNSPECIFIED., .F., .F.,
 ( 4, 1, 1, 1, 1, 1, 1, 1, 1, 1, 1, 1, 1, 1, 1, 1, 4 ),
 ( 0.0000000000000000000, 0.07880237646301882500, 0.1536512926099308500, 0.2252056932005709100, 0.2953098187122509800, 0.3631897924921037600, 0.4270954721356372000, 0.4889985611396480700, 0.5512251728232225900, 0.5853576669003898200, 0.6254158750411464900, 0.6715918374509498600, 0.7246556113440615300, 0.7833478366220018000, 0.8491310022083365900, 0.9213264734007435800, 1.000000000000000000 ),
 .UNSPECIFIED. ) ;
#5119 = DIRECTION ( 'NONE',  ( 0.0000000000000000000, -0.0000000000000000000, -1.000000000000000000 ) ) ;
#5120 = AXIS2_PLACEMENT_3D ( 'NONE', #35467, #30971, #20541 ) ;
#5121 = VERTEX_POINT ( 'NONE', #48768 ) ;
#5122 = EDGE_CURVE ( 'NONE', #4001, #58146, #26850, .T. ) ;
#5123 = CALENDAR_DATE ( 2019, 29, 7 ) ;
#5124 = CARTESIAN_POINT ( 'NONE',  ( -7.582605592181909800, -1.249645121747378300, 1.525000000000000100 ) ) ;
#5125 = EDGE_CURVE ( 'NONE', #12524, #36514, #43872, .T. ) ;
#5126 = FACE_OUTER_BOUND ( 'NONE', #5579, .T. ) ;
#5127 = ORIENTED_EDGE ( 'NONE', *, *, #48603, .F. ) ;
#5128 = EDGE_CURVE ( 'NONE', #41596, #63285, #11453, .T. ) ;
#5129 = AXIS2_PLACEMENT_3D ( 'NONE', #30831, #61356, #45522 ) ;
#5130 = COORDINATED_UNIVERSAL_TIME_OFFSET ( 1, 0, .AHEAD. ) ;
#5131 = CARTESIAN_POINT ( 'NONE',  ( -380.7026625136877000, -1562.399380678243500, 29.54999999999991900 ) ) ;
#5132 = ORIENTED_EDGE ( 'NONE', *, *, #65970, .F. ) ;
#5133 = EDGE_CURVE ( 'NONE', #63079, #64198, #42256, .T. ) ;
#5134 = EDGE_CURVE ( 'NONE', #24681, #42081, #27710, .T. ) ;
#5135 = DIRECTION ( 'NONE',  ( -1.000000000000000000, -0.0000000000000000000, -0.0000000000000000000 ) ) ;
#5136 = FACE_OUTER_BOUND ( 'NONE', #9876, .T. ) ;
#5137 = EDGE_LOOP ( 'NONE', ( #40163, #27450, #21440, #4195 ) ) ;
#5138 = ADVANCED_FACE ( 'NONE', ( #7398 ), #13925, .F. ) ;
#5139 = EDGE_CURVE ( 'NONE', #39961, #48983, #14692, .T. ) ;
#5140 = DIRECTION ( 'NONE',  ( 1.000000000000000000, 0.0000000000000000000, 0.0000000000000000000 ) ) ;
#5141 = DIRECTION ( 'NONE',  ( 1.000000000000000000, 0.0000000000000000000, 0.0000000000000000000 ) ) ;
#5142 = ORIENTED_EDGE ( 'NONE', *, *, #14002, .F. ) ;
#5143 = ORIENTED_EDGE ( 'NONE', *, *, #4516, .F. ) ;
#5144 = DIRECTION ( 'NONE',  ( 0.0000000000000000000, 0.0000000000000000000, -1.000000000000000000 ) ) ;
#5145 = ORIENTED_EDGE ( 'NONE', *, *, #6729, .F. ) ;
#5146 = DIRECTION ( 'NONE',  ( 0.0000000000000000000, -1.000000000000000000, 0.0000000000000000000 ) ) ;
#5147 = EDGE_LOOP ( 'NONE', ( #66849, #41905, #54804, #53021 ) ) ;
#5148 = LINE ( 'NONE', #33021, #14913 ) ;
#5149 = CIRCLE ( 'NONE', #14051, 1.250000000000001100 ) ;
#5150 = DIRECTION ( 'NONE',  ( -1.000000000000000000, 0.0000000000000000000, 0.0000000000000000000 ) ) ;
#5151 = DIRECTION ( 'NONE',  ( 0.0000000000000000000, -0.0000000000000000000, 1.000000000000000000 ) ) ;
#5153 = VERTEX_POINT ( 'NONE', #33799 ) ;
#5152 = CARTESIAN_POINT ( 'NONE',  ( 0.0000000000000000000, 11.71477303807744400, -0.1000000000000000100 ) ) ;
#5155 = ADVANCED_FACE ( 'NONE', ( #12304 ), #56874, .T. ) ;
#5154 = ORIENTED_EDGE ( 'NONE', *, *, #50880, .T. ) ;
#5156 = CARTESIAN_POINT ( 'NONE',  ( -7.486597652202758200, -1.184395032051282200, 1.500000000000000000 ) ) ;
#5157 = ORIENTED_EDGE ( 'NONE', *, *, #37824, .T. ) ;
#5158 = CARTESIAN_POINT ( 'NONE',  ( 59.50000000000000700, 7.448573976147347200E-015, 3.000000000000000000 ) ) ;
#5159 = DIRECTION ( 'NONE',  ( 0.0000000000000000000, 1.000000000000000000, 0.0000000000000000000 ) ) ;
#5160 = AXIS2_PLACEMENT_3D ( 'NONE', #7868, #33484, #13315 ) ;
#5161 = ORIENTED_EDGE ( 'NONE', *, *, #28462, .F. ) ;
#5162 = TOROIDAL_SURFACE ( 'NONE', #34303, 3.000000000000002700, 1.000000000000001600 ) ;
#5163 = PERSON_AND_ORGANIZATION_ROLE ( 'creator' ) ;
#5164 = LINE ( 'NONE', #9292, #29531 ) ;
#5165 = CIRCLE ( 'NONE', #45097, 0.6349999999999996800 ) ;
#5166 = ORIENTED_EDGE ( 'NONE', *, *, #36669, .F. ) ;
#5167 = CARTESIAN_POINT ( 'NONE',  ( -7.451336232683974700, -1.343982543338645400, 1.500000000000000000 ) ) ;
#5168 = CC_DESIGN_PERSON_AND_ORGANIZATION_ASSIGNMENT ( #8958, #61780, ( #45942 ) ) ;
#5169 = LINE ( 'NONE', #48378, #54669 ) ;
#5170 = PLANE ( 'NONE',  #8487 ) ;
#5171 = VECTOR ( 'NONE', #29847, 1000.000000000000000 ) ;
#5172 = AXIS2_PLACEMENT_3D ( 'NONE', #17130, #42727, #27775 ) ;
#5173 = EDGE_LOOP ( 'NONE', ( #28290, #64054 ) ) ;
#5174 = APPROVAL ( #29926, 'NON SPECIFICATO' ) ;
#5175 = DIRECTION ( 'NONE',  ( 0.0000000000000000000, 0.0000000000000000000, -1.000000000000000000 ) ) ;
#5176 = VERTEX_POINT ( 'NONE', #8202 ) ;
#5177 = AXIS2_PLACEMENT_3D ( 'NONE', #44416, #64537, #38761 ) ;
#5178 = APPROVAL_DATE_TIME ( #14109, #29544 ) ;
#5179 = CARTESIAN_POINT ( 'NONE',  ( -7.814221850920707100, -0.5044070512820513200, 1.500000000000000000 ) ) ;
#5180 = FACE_OUTER_BOUND ( 'NONE', #25765, .T. ) ;
#5181 = DIRECTION ( 'NONE',  ( 3.309856213911768500E-018, 1.000000000000000000, 0.0000000000000000000 ) ) ;
#5182 = ORIENTED_EDGE ( 'NONE', *, *, #1961, .F. ) ;
#5183 = CALENDAR_DATE ( 2019, 29, 7 ) ;
#5184 = CARTESIAN_POINT ( 'NONE',  ( 5.749999999999980500, 3.000000000000003100, 3.500000000000000000 ) ) ;
#5185 = AXIS2_PLACEMENT_3D ( 'NONE', #29443, #29213, #60212 ) ;
#5186 = CARTESIAN_POINT ( 'NONE',  ( -7.388873589529391800, -0.2409210742844046800, 1.500000000000000000 ) ) ;
#5187 = FACE_OUTER_BOUND ( 'NONE', #55032, .T. ) ;
#5188 = CARTESIAN_POINT ( 'NONE',  ( -10.57775360053430600, -0.05270714796520945700, 1.500000000000000000 ) ) ;
#5189 = VERTEX_POINT ( 'NONE', #55104 ) ;
#5190 = DIRECTION ( 'NONE',  ( 1.000000000000000000, 2.409338161078899200E-016, -0.0000000000000000000 ) ) ;
#5191 = ORIENTED_EDGE ( 'NONE', *, *, #33724, .T. ) ;
#5192 = DIRECTION ( 'NONE',  ( -0.0000000000000000000, 0.0000000000000000000, 1.000000000000000000 ) ) ;
#5193 = AXIS2_PLACEMENT_3D ( 'NONE', #54044, #39081, #8272 ) ;
#5194 = CARTESIAN_POINT ( 'NONE',  ( -9.884809130410971500, -2.301282051282051100, 1.525000000000000100 ) ) ;
#5195 = ORIENTED_EDGE ( 'NONE', *, *, #15369, .F. ) ;
#5196 = ORIENTED_EDGE ( 'NONE', *, *, #50886, .F. ) ;
#5197 = DIRECTION ( 'NONE',  ( 0.0000000000000000000, -0.2425356250363330500, -0.9701425001453319900 ) ) ;
#5198 = DIRECTION ( 'NONE',  ( 0.0000000000000000000, 0.0000000000000000000, -1.000000000000000000 ) ) ;
#5199 = EDGE_CURVE ( 'NONE', #8772, #6534, #38223, .T. ) ;
#5200 = CARTESIAN_POINT ( 'NONE',  ( 6.262323180469993000, 3.249999999999999600, -9.765836097509630800 ) ) ;
#5201 = ORIENTED_EDGE ( 'NONE', *, *, #6756, .F. ) ;
#5202 = FACE_OUTER_BOUND ( 'NONE', #795, .T. ) ;
#5203 = CYLINDRICAL_SURFACE ( 'NONE', #51738, 2.499999999999998200 ) ;
#5204 = DIRECTION ( 'NONE',  ( 0.0000000000000000000, 0.0000000000000000000, -1.000000000000000000 ) ) ;
#5205 = AXIS2_PLACEMENT_3D ( 'NONE', #40383, #45566, #40599 ) ;
#5206 = EDGE_CURVE ( 'NONE', #51194, #25132, #54413, .T. ) ;
#5207 = ADVANCED_FACE ( 'NONE', ( #55268 ), #13654, .T. ) ;
#5208 = ORIENTED_EDGE ( 'NONE', *, *, #60513, .T. ) ;
#5209 = EDGE_CURVE ( 'NONE', #40730, #22478, #13071, .T. ) ;
#5210 = DIRECTION ( 'NONE',  ( 0.0000000000000000000, 0.0000000000000000000, -1.000000000000000000 ) ) ;
#5212 = CARTESIAN_POINT ( 'NONE',  ( -7.901719078683226100, -0.3636438609400481900, 1.500000000000000000 ) ) ;
#5211 = VECTOR ( 'NONE', #57230, 1000.000000000000000 ) ;
#5213 = ORIENTED_EDGE ( 'NONE', *, *, #47827, .F. ) ;
#5214 = EDGE_CURVE ( 'NONE', #19171, #65603, #52794, .T. ) ;
#5215 = AXIS2_PLACEMENT_3D ( 'NONE', #6227, #31421, #16011 ) ;
#5216 = VERTEX_POINT ( 'NONE', #8428 ) ;
#5217 = CARTESIAN_POINT ( 'NONE',  ( 207.4000000000000100, 6.000000000000000000, 4.200000000000014400 ) ) ;
#5219 = ORIENTED_EDGE ( 'NONE', *, *, #57062, .T. ) ;
#5218 = DIRECTION ( 'NONE',  ( -1.224646799147353200E-016, 1.000000000000000000, 0.0000000000000000000 ) ) ;
#5220 = CARTESIAN_POINT ( 'NONE',  ( 97.74440281605329500, 93.00000000000001400, 0.2000000000000000900 ) ) ;
#5221 = DIRECTION ( 'NONE',  ( -0.0000000000000000000, -0.0000000000000000000, 1.000000000000000000 ) ) ;
#5222 = SHAPE_REPRESENTATION_RELATIONSHIP ( 'NONE' , 'NONE' ,  #13173, #46548 ) ;
#5223 = EDGE_CURVE ( 'NONE', #55464, #7388, #19565, .T. ) ;
#5224 = CARTESIAN_POINT ( 'NONE',  ( 1.224646799147354400E-016, 27.50000000000000000, 6.000000000000000000 ) ) ;
#5225 = EDGE_CURVE ( 'NONE', #45575, #38665, #33363, .T. ) ;
#5226 = FACE_BOUND ( 'NONE', #6702, .T. ) ;
#5227 = CARTESIAN_POINT ( 'NONE',  ( -15.35071491582310600, 31.41000000000000700, -0.1000000000000000100 ) ) ;
#5228 = DIRECTION ( 'NONE',  ( 0.0000000000000000000, -0.0000000000000000000, 1.000000000000000000 ) ) ;
#5229 = LINE ( 'NONE', #55606, #27947 ) ;
#5230 = VECTOR ( 'NONE', #49416, 1000.000000000000000 ) ;
#5231 = CARTESIAN_POINT ( 'NONE',  ( -7.896854062459167900, -2.097355769230769200, 1.500000000000000000 ) ) ;
#5232 = ORIENTED_EDGE ( 'NONE', *, *, #46215, .T. ) ;
#5233 = EDGE_LOOP ( 'NONE', ( #24137, #53185, #10573, #3869 ) ) ;
#5234 = DIRECTION ( 'NONE',  ( -1.000000000000000000, 0.0000000000000000000, 0.0000000000000000000 ) ) ;
#5235 = ADVANCED_FACE ( 'NONE', ( #57663 ), #49880, .F. ) ;
#5236 = FACE_BOUND ( 'NONE', #31690, .T. ) ;
#5237 = DIRECTION ( 'NONE',  ( 0.0000000000000000000, -0.0000000000000000000, 1.000000000000000000 ) ) ;
#5238 = VECTOR ( 'NONE', #7639, 1000.000000000000000 ) ;
#5239 = DIRECTION ( 'NONE',  ( 0.0000000000000000000, 0.0000000000000000000, -1.000000000000000000 ) ) ;
#5240 = VERTEX_POINT ( 'NONE', #39686 ) ;
#5241 = CARTESIAN_POINT ( 'NONE',  ( 15.19999999999999600, -4.774999999999990600, 0.0000000000000000000 ) ) ;
#5242 = CARTESIAN_POINT ( 'NONE',  ( -7.819930985536091200, -2.974358974358973600, 1.525000000000000100 ) ) ;
#5243 =( NAMED_UNIT ( * ) SI_UNIT ( $, .STERADIAN. ) SOLID_ANGLE_UNIT ( ) );
#5244 = ORIENTED_EDGE ( 'NONE', *, *, #1688, .F. ) ;
#5245 = DIRECTION ( 'NONE',  ( -0.0000000000000000000, -0.0000000000000000000, 1.000000000000000000 ) ) ;
#5246 = ORIENTED_EDGE ( 'NONE', *, *, #19634, .F. ) ;
#5247 = ADVANCED_FACE ( 'NONE', ( #17179 ), #14084, .F. ) ;
#5248 = LINE ( 'NONE', #16878, #23107 ) ;
#5249 = PERSON_AND_ORGANIZATION ( #34945, #63319 ) ;
#5250 = EDGE_CURVE ( 'NONE', #38866, #37954, #48754, .T. ) ;
#5251 = CIRCLE ( 'NONE', #39134, 2.750000000000002700 ) ;
#5252 = EDGE_LOOP ( 'NONE', ( #36824, #8625, #65459, #26856 ) ) ;
#5253 = PLANE ( 'NONE',  #37588 ) ;
#5254 = VERTEX_POINT ( 'NONE', #24293 ) ;
#5255 = CALENDAR_DATE ( 2019, 29, 7 ) ;
#5256 = APPROVAL_ROLE ( '' ) ;
#5257 = EDGE_CURVE ( 'NONE', #4777, #14172, #36591, .T. ) ;
#5258 = VECTOR ( 'NONE', #11129, 1000.000000000000000 ) ;
#5259 = DIRECTION ( 'NONE',  ( -0.0000000000000000000, -0.0000000000000000000, 1.000000000000000000 ) ) ;
#5260 = ORIENTED_EDGE ( 'NONE', *, *, #38880, .T. ) ;
#5261 = CARTESIAN_POINT ( 'NONE',  ( 165.2000000000000200, 3.000000000000014200, 6.000000000000000000 ) ) ;
#5262 = ORIENTED_EDGE ( 'NONE', *, *, #54002, .T. ) ;
#5263 = APPROVAL ( #44317, 'NON SPECIFICATO' ) ;
#5264 = VERTEX_POINT ( 'NONE', #50101 ) ;
#5265 = PLANE ( 'NONE',  #4306 ) ;
#5266 = CARTESIAN_POINT ( 'NONE',  ( -380.7026625136877600, -1562.399380678243500, 2.220446049250313100E-013 ) ) ;
#5267 = CARTESIAN_POINT ( 'NONE',  ( 2.350000000000000100, -0.6500000000000000200, 2.000000000000000000 ) ) ;
#5268 = CC_DESIGN_PERSON_AND_ORGANIZATION_ASSIGNMENT ( #42317, #42787, ( #55614 ) ) ;
#5269 = ADVANCED_FACE ( 'NONE', ( #64866 ), #45531, .F. ) ;
#5270 = CARTESIAN_POINT ( 'NONE',  ( 0.0000000000000000000, 50.89999999999999900, 0.0000000000000000000 ) ) ;
#5271 = CARTESIAN_POINT ( 'NONE',  ( 0.0000000000000000000, -31.40999999999999300, -0.1000000000000000100 ) ) ;
#5272 = PLANE ( 'NONE',  #3607 ) ;
#5273 = ORIENTED_EDGE ( 'NONE', *, *, #32425, .T. ) ;
#5274 = VECTOR ( 'NONE', #64927, 1000.000000000000000 ) ;
#5275 = VECTOR ( 'NONE', #23004, 1000.000000000000000 ) ;
#5277 = VERTEX_POINT ( 'NONE', #8873 ) ;
#5276 = AXIS2_PLACEMENT_3D ( 'NONE', #39099, #13736, #60580 ) ;
#5278 = CARTESIAN_POINT ( 'NONE',  ( -7.627724596127506200, -0.03230895007674165800, 1.524999999999999900 ) ) ;
#5279 = LINE ( 'NONE', #11968, #508 ) ;
#5280 = DIRECTION ( 'NONE',  ( 0.0000000000000000000, 0.0000000000000000000, 1.000000000000000000 ) ) ;
#5281 = FACE_OUTER_BOUND ( 'NONE', #63995, .T. ) ;
#5282 = CARTESIAN_POINT ( 'NONE',  ( 37.20000000000000300, -83.00000000000000000, 38.00000000000000000 ) ) ;
#5283 = VECTOR ( 'NONE', #52608, 1000.000000000000000 ) ;
#5284 = ORIENTED_EDGE ( 'NONE', *, *, #27607, .T. ) ;
#5285 = VERTEX_POINT ( 'NONE', #14753 ) ;
#5286 = DIRECTION ( 'NONE',  ( 1.000000000000000000, 0.0000000000000000000, 0.0000000000000000000 ) ) ;
#5287 = PLANE ( 'NONE',  #26328 ) ;
#5288 = CARTESIAN_POINT ( 'NONE',  ( 1.499999999999999100, 16.97000000000000200, 0.0000000000000000000 ) ) ;
#5289 = AXIS2_PLACEMENT_3D ( 'NONE', #32757, #37716, #54023 ) ;
#5290 = LINE ( 'NONE', #419, #55571 ) ;
#5291 = CARTESIAN_POINT ( 'NONE',  ( -10.60000000000000500, -5.047700410575214600, 8.900000000000000400 ) ) ;
#5292 = CARTESIAN_POINT ( 'NONE',  ( 46.20000000000000300, 2.000000000000000000, 3.700000000000000200 ) ) ;
#5293 = VECTOR ( 'NONE', #30319, 1000.000000000000000 ) ;
#5294 = PLANE ( 'NONE',  #5379 ) ;
#5295 = CARTESIAN_POINT ( 'NONE',  ( -5.150000000000006600, -0.6500000000000000200, -18.74999999999999600 ) ) ;
#5296 = ADVANCED_FACE ( 'NONE', ( #16324 ), #53642, .T. ) ;
#5297 = ORIENTED_EDGE ( 'NONE', *, *, #27492, .T. ) ;
#5298 = ORIENTED_EDGE ( 'NONE', *, *, #30371, .T. ) ;
#5299 = ORIENTED_EDGE ( 'NONE', *, *, #55172, .T. ) ;
#5300 = LINE ( 'NONE', #20618, #58816 ) ;
#5301 = CARTESIAN_POINT ( 'NONE',  ( 2.349999999999999600, 0.6500000000000001300, 0.0000000000000000000 ) ) ;
#5302 = CARTESIAN_POINT ( 'NONE',  ( 8.351756600579392400, -11.71477303807740400, -0.1000000000000000100 ) ) ;
#5303 = CARTESIAN_POINT ( 'NONE',  ( -7.747214639382244500, -0.4406049679487179500, 1.525000000000000100 ) ) ;
#5304 = LINE ( 'NONE', #47014, #46648 ) ;
#5305 = EDGE_LOOP ( 'NONE', ( #3264, #25691, #55696, #18133 ) ) ;
#5306 = APPROVAL_ROLE ( '' ) ;
#5307 = AXIS2_PLACEMENT_3D ( 'NONE', #39620, #8143, #13806 ) ;
#5308 = EDGE_CURVE ( 'NONE', #35856, #37927, #31729, .T. ) ;
#5309 = DIRECTION ( 'NONE',  ( 0.0000000000000000000, 1.000000000000000000, 0.0000000000000000000 ) ) ;
#5310 = VERTEX_POINT ( 'NONE', #61367 ) ;
#5311 = EDGE_CURVE ( 'NONE', #52596, #34378, #24471, .T. ) ;
#5312 = CARTESIAN_POINT ( 'NONE',  ( -7.493007908613014600, -2.974358974358973600, 1.500000000000000000 ) ) ;
#5313 = LINE ( 'NONE', #6892, #32118 ) ;
#5314 = APPROVAL_PERSON_ORGANIZATION ( #29674, #56398, #28811 ) ;
#5315 = VECTOR ( 'NONE', #62919, 1000.000000000000000 ) ;
#5316 = ORIENTED_EDGE ( 'NONE', *, *, #56669, .T. ) ;
#5317 = CARTESIAN_POINT ( 'NONE',  ( 3.740000000000000200, -9.455000000000001800, 6.000000000000000000 ) ) ;
#5318 = CARTESIAN_POINT ( 'NONE',  ( 75.17999999999997800, 0.5000000000000000000, 0.2500000000000000000 ) ) ;
#5319 = EDGE_CURVE ( 'NONE', #26823, #52496, #137, .T. ) ;
#5320 = AXIS2_PLACEMENT_3D ( 'NONE', #33728, #64249, #7902 ) ;
#5321 = DIRECTION ( 'NONE',  ( -1.000000000000000000, 0.0000000000000000000, 0.0000000000000000000 ) ) ;
#5322 = ADVANCED_FACE ( 'NONE', ( #9818 ), #49535, .F. ) ;
#5323 = VERTEX_POINT ( 'NONE', #66509 ) ;
#5324 = PERSON_AND_ORGANIZATION ( #34945, #63319 ) ;
#5325 = VECTOR ( 'NONE', #1331, 1000.000000000000000 ) ;
#5326 = EDGE_CURVE ( 'NONE', #33361, #21914, #5699, .T. ) ;
#5327 = CARTESIAN_POINT ( 'NONE',  ( 0.0000000000000000000, 20.71477303807744300, -0.1000000000000000100 ) ) ;
#5328 = CARTESIAN_POINT ( 'NONE',  ( 23.81372676702348200, 9.110169491525420300, -0.7499999999999986700 ) ) ;
#5329 = ADVANCED_FACE ( 'NONE', ( #64105 ), #19957, .T. ) ;
#5330 = DIRECTION ( 'NONE',  ( 0.0000000000000000000, 0.0000000000000000000, 1.000000000000000000 ) ) ;
#5331 = EDGE_LOOP ( 'NONE', ( #15743, #30139, #21563, #28536, #21653, #48895, #39308, #57267, #39534, #35115 ) ) ;
#5332 = EDGE_CURVE ( 'NONE', #55231, #10757, #62430, .T. ) ;
#5333 = CARTESIAN_POINT ( 'NONE',  ( 0.0000000000000000000, 0.0000000000000000000, 6.000000000000000000 ) ) ;
#5334 = VERTEX_POINT ( 'NONE', #19501 ) ;
#5335 = ORIENTED_EDGE ( 'NONE', *, *, #28264, .F. ) ;
#5336 = AXIS2_PLACEMENT_3D ( 'NONE', #26918, #47078, #26466 ) ;
#5337 = DIRECTION ( 'NONE',  ( -0.0000000000000000000, -0.0000000000000000000, -1.000000000000000000 ) ) ;
#5338 = ORIENTED_EDGE ( 'NONE', *, *, #62078, .F. ) ;
#5339 = CARTESIAN_POINT ( 'NONE',  ( 207.4000000000000100, 16.97000000000000200, 3.500000000000000000 ) ) ;
#5340 = VECTOR ( 'NONE', #35363, 1000.000000000000000 ) ;
#5341 = LINE ( 'NONE', #45422, #29702 ) ;
#5342 = ORIENTED_EDGE ( 'NONE', *, *, #52689, .F. ) ;
[truncated: 4,722,601 more chars]
