# Supplementary material for: A Passive Microfluidic Device for Chemotaxis Studies
Source: Micromachines (Basel). 2019 Aug 20;10(8):551. doi: 10.3390/mi10080551 (PMC6722731; doi:10.3390/mi10080551)
Supplement: Supplementary file 1 [file micromachines-10-00551-s001.zip › Supplementary materials/CAD file S4 Mini incubator 1.STEP]

ISO-10303-21;
HEADER;
FILE_DESCRIPTION (( 'STEP AP203' ),
    '1' );
FILE_NAME ('Mini incubatore_2013.STEP',
    '2019-07-29T11:55:50',
    ( '' ),
    ( '' ),
    'SwSTEP 2.0',
    'SolidWorks 2017',
    '' );
FILE_SCHEMA (( 'CONFIG_CONTROL_DESIGN' ));
ENDSEC;

DATA;
#1 = ORIENTED_EDGE ( 'NONE', *, *, #63309, .T. ) ;
#2 = DIRECTION ( 'NONE',  ( 1.000000000000000000, 1.156482317317871900E-014, -0.0000000000000000000 ) ) ;
#3 = ADVANCED_FACE ( 'NONE', ( #57423 ), #56003, .T. ) ;
#4 = AXIS2_PLACEMENT_3D ( 'NONE', #63164, #41438, #68479 ) ;
#5 = DIRECTION ( 'NONE',  ( 0.0000000000000000000, -0.0000000000000000000, -1.000000000000000000 ) ) ;
#6 = CARTESIAN_POINT ( 'NONE',  ( -379.2026625136877600, -1563.899380678243500, 28.05000000000001800 ) ) ;
#8 = VERTEX_POINT ( 'NONE', #1259 ) ;
#7 = EDGE_LOOP ( 'NONE', ( #42565, #35042 ) ) ;
#9 = FACE_OUTER_BOUND ( 'NONE', #46014, .T. ) ;
#10 = ORIENTED_EDGE ( 'NONE', *, *, #3325, .T. ) ;
#11 = LINE ( 'NONE', #66832, #62060 ) ;
#12 = DIRECTION ( 'NONE',  ( 0.0000000000000000000, 0.0000000000000000000, 1.000000000000000000 ) ) ;
#13 = DIRECTION ( 'NONE',  ( -0.0000000000000000000, -0.0000000000000000000, 1.000000000000000000 ) ) ;
#14 = EDGE_CURVE ( 'NONE', #57501, #3476, #54992, .T. ) ;
#15 = CARTESIAN_POINT ( 'NONE',  ( 2.999999999999981300, 99.00000000000001400, 0.0000000000000000000 ) ) ;
#16 = ADVANCED_FACE ( 'NONE', ( #41726 ), #40089, .T. ) ;
#17 = CARTESIAN_POINT ( 'NONE',  ( 0.0000000000000000000, 12.00000000000000000, 3.500000000000000000 ) ) ;
#18 = LINE ( 'NONE', #44641, #16499 ) ;
#19 = LINE ( 'NONE', #28782, #24823 ) ;
#20 = CARTESIAN_POINT ( 'NONE',  ( 8.171756600579392700, 0.0000000000000000000, -0.1000000000000000100 ) ) ;
#21 = VERTEX_POINT ( 'NONE', #18112 ) ;
#22 = DIRECTION ( 'NONE',  ( 0.9497957346775115500, -0.3128706799756187900, 0.0000000000000000000 ) ) ;
#23 = ORIENTED_EDGE ( 'NONE', *, *, #24995, .F. ) ;
#24 = VERTEX_POINT ( 'NONE', #2395 ) ;
#25 = FACE_OUTER_BOUND ( 'NONE', #11880, .T. ) ;
#26 = VERTEX_POINT ( 'NONE', #22978 ) ;
#27 = FACE_OUTER_BOUND ( 'NONE', #10813, .T. ) ;
#28 = VERTEX_POINT ( 'NONE', #39464 ) ;
#29 = DIRECTION ( 'NONE',  ( -0.0000000000000000000, -0.0000000000000000000, -1.000000000000000000 ) ) ;
#30 = CARTESIAN_POINT ( 'NONE',  ( 24.19999999999998500, 8.500000000000007100, 2.899999999999999900 ) ) ;
#31 = LOCAL_TIME ( 13, 55, 50.00000000000000000, #42347 ) ;
#32 = CARTESIAN_POINT ( 'NONE',  ( 204.6500000000000100, 16.97000000000000200, 3.500000000000000000 ) ) ;
#33 = PLANE ( 'NONE',  #46422 ) ;
#34 = ORIENTED_EDGE ( 'NONE', *, *, #19879, .T. ) ;
#35 = FACE_BOUND ( 'NONE', #30706, .T. ) ;
#36 = DIRECTION ( 'NONE',  ( 2.580442000096408100E-017, 1.110223024625156500E-016, 0.9999999999999998900 ) ) ;
#37 = DIRECTION ( 'NONE',  ( -1.261617073437678000E-016, 1.000000000000000000, -0.0000000000000000000 ) ) ;
#38 = DIRECTION ( 'NONE',  ( -1.000000000000000000, 0.0000000000000000000, 0.0000000000000000000 ) ) ;
#39 = CARTESIAN_POINT ( 'NONE',  ( 73.00000000000000000, -0.3500000000000000300, 0.0000000000000000000 ) ) ;
#40 = LINE ( 'NONE', #42495, #35606 ) ;
#41 = CARTESIAN_POINT ( 'NONE',  ( 2.000000000000013300, 0.0000000000000000000, 4.000000000000000000 ) ) ;
#42 = ORIENTED_EDGE ( 'NONE', *, *, #43356, .F. ) ;
#43 = DIRECTION ( 'NONE',  ( -1.000000000000000000, 0.0000000000000000000, 0.0000000000000000000 ) ) ;
#44 = PERSON_AND_ORGANIZATION ( #35481, #18924 ) ;
#45 = DIRECTION ( 'NONE',  ( -0.0000000000000000000, -0.0000000000000000000, 1.000000000000000000 ) ) ;
#46 = CARTESIAN_POINT ( 'NONE',  ( 2.999999999999981300, 66.70000000000001700, 0.0000000000000000000 ) ) ;
#47 = ORIENTED_EDGE ( 'NONE', *, *, #30192, .T. ) ;
#48 = DIRECTION ( 'NONE',  ( 1.000000000000000000, 0.0000000000000000000, 0.0000000000000000000 ) ) ;
#49 = CARTESIAN_POINT ( 'NONE',  ( 2.349999999999999600, 0.6500000000000001300, -0.2500000000000002200 ) ) ;
#50 = EDGE_CURVE ( 'NONE', #57699, #14195, #8553, .T. ) ;
#51 = ORIENTED_EDGE ( 'NONE', *, *, #35214, .T. ) ;
#52 = DIRECTION ( 'NONE',  ( -0.0000000000000000000, -0.0000000000000000000, -1.000000000000000000 ) ) ;
#53 = ORIENTED_EDGE ( 'NONE', *, *, #2415, .F. ) ;
#54 = VECTOR ( 'NONE', #21518, 1000.000000000000000 ) ;
#55 = DIRECTION ( 'NONE',  ( -1.000000000000000000, 0.0000000000000000000, 0.0000000000000000000 ) ) ;
#56 = EDGE_CURVE ( 'NONE', #7940, #19487, #24288, .T. ) ;
#57 = DATE_AND_TIME ( #4205, #52244 ) ;
#58 = CARTESIAN_POINT ( 'NONE',  ( 207.1919601084501900, 50.89999999999999900, 3.000000000000000000 ) ) ;
#59 = DIRECTION ( 'NONE',  ( -1.000000000000000000, 0.0000000000000000000, -0.0000000000000000000 ) ) ;
#61 = ORIENTED_EDGE ( 'NONE', *, *, #48690, .T. ) ;
#60 = EDGE_LOOP ( 'NONE', ( #65716, #25414 ) ) ;
#62 = CARTESIAN_POINT ( 'NONE',  ( 0.6717566005793923500, 28.21477303807745000, -0.1000000000000000100 ) ) ;
#63 = EDGE_CURVE ( 'NONE', #49534, #65770, #68190, .T. ) ;
#64 = ORIENTED_EDGE ( 'NONE', *, *, #873, .T. ) ;
#65 = ORIENTED_EDGE ( 'NONE', *, *, #19897, .F. ) ;
#66 = CARTESIAN_POINT ( 'NONE',  ( -379.5133226854676400, -1561.649380678243700, 0.7499999999999841200 ) ) ;
#67 = VECTOR ( 'NONE', #12679, 1000.000000000000000 ) ;
#68 = VERTEX_POINT ( 'NONE', #65808 ) ;
#69 = EDGE_CURVE ( 'NONE', #60941, #17129, #11821, .T. ) ;
#70 = EDGE_LOOP ( 'NONE', ( #18578, #52696, #24033, #52996 ) ) ;
#71 = DIRECTION ( 'NONE',  ( 0.0000000000000000000, 0.0000000000000000000, 1.000000000000000000 ) ) ;
#72 = DIRECTION ( 'NONE',  ( -0.0000000000000000000, 1.000000000000000000, -0.0000000000000000000 ) ) ;
#73 = ORIENTED_EDGE ( 'NONE', *, *, #34348, .T. ) ;
#74 = DIRECTION ( 'NONE',  ( 0.0000000000000000000, 1.000000000000000000, 0.0000000000000000000 ) ) ;
#75 = VECTOR ( 'NONE', #2001, 1000.000000000000000 ) ;
#76 = DIRECTION ( 'NONE',  ( -1.000000000000000000, 2.891205793294679300E-016, 0.0000000000000000000 ) ) ;
#77 = CARTESIAN_POINT ( 'NONE',  ( -7.564848380931142200, -1.852708187777196300, 1.525000000000000400 ) ) ;
#78 = VECTOR ( 'NONE', #57611, 1000.000000000000000 ) ;
#79 = AXIS2_PLACEMENT_3D ( 'NONE', #40109, #50948, #55563 ) ;
#80 = DIRECTION ( 'NONE',  ( 1.000000000000000000, 0.0000000000000000000, 0.0000000000000000000 ) ) ;
#81 = FACE_OUTER_BOUND ( 'NONE', #64350, .T. ) ;
#82 = LINE ( 'NONE', #53797, #67930 ) ;
#84 = EDGE_CURVE ( 'NONE', #8790, #22422, #27562, .T. ) ;
#83 = DIRECTION ( 'NONE',  ( 0.0000000000000000000, 0.0000000000000000000, 1.000000000000000000 ) ) ;
#85 = ORIENTED_EDGE ( 'NONE', *, *, #7288, .F. ) ;
#86 = DIRECTION ( 'NONE',  ( 0.0000000000000000000, 1.000000000000000000, 0.0000000000000000000 ) ) ;
#87 = DIRECTION ( 'NONE',  ( 1.000000000000000000, 0.0000000000000000000, 0.0000000000000000000 ) ) ;
#88 = ADVANCED_FACE ( 'NONE', ( #21816 ), #50818, .F. ) ;
#89 = ORIENTED_EDGE ( 'NONE', *, *, #63296, .T. ) ;
#90 = ORIENTED_EDGE ( 'NONE', *, *, #12140, .F. ) ;
#91 = VECTOR ( 'NONE', #54696, 1000.000000000000000 ) ;
#92 = ORIENTED_EDGE ( 'NONE', *, *, #14823, .T. ) ;
#93 = FACE_OUTER_BOUND ( 'NONE', #33614, .T. ) ;
#94 = ORIENTED_EDGE ( 'NONE', *, *, #34835, .T. ) ;
#95 = DIRECTION ( 'NONE',  ( -0.0000000000000000000, 0.0000000000000000000, -1.000000000000000000 ) ) ;
#96 = DIRECTION ( 'NONE',  ( 0.0000000000000000000, -1.000000000000000000, 0.0000000000000000000 ) ) ;
#97 =( REPRESENTATION_RELATIONSHIP ('NONE','NONE', #20424, #66591 ) REPRESENTATION_RELATIONSHIP_WITH_TRANSFORMATION ( #17697 )SHAPE_REPRESENTATION_RELATIONSHIP( ) );
#98 = CC_DESIGN_PERSON_AND_ORGANIZATION_ASSIGNMENT ( #65322, #32678, ( #28259 ) ) ;
#99 = LOCAL_TIME ( 13, 55, 50.00000000000000000, #16575 ) ;
#100 = VECTOR ( 'NONE', #27066, 1000.000000000000000 ) ;
#102 = CARTESIAN_POINT ( 'NONE',  ( 145.6999999999999900, 14.49999999999999600, 5.000000000000000000 ) ) ;
#101 = PRODUCT_DEFINITION_SHAPE ( 'NONE', 'NONE',  #68663 ) ;
#103 = LINE ( 'NONE', #53306, #52230 ) ;
#104 = CARTESIAN_POINT ( 'NONE',  ( -0.8507149158231057700, 0.0000000000000000000, 0.0000000000000000000 ) ) ;
#105 = ORIENTED_EDGE ( 'NONE', *, *, #65070, .F. ) ;
#106 = DIRECTION ( 'NONE',  ( 0.0000000000000000000, 0.0000000000000000000, 1.000000000000000000 ) ) ;
#107 = CARTESIAN_POINT ( 'NONE',  ( 4.750000000000000900, 24.50000000000000000, 3.500000000000000000 ) ) ;
#108 = CC_DESIGN_APPROVAL ( #48820, ( #19138 ) ) ;
#109 = DIRECTION ( 'NONE',  ( 0.0000000000000000000, -1.000000000000000000, 0.0000000000000000000 ) ) ;
#110 = ADVANCED_FACE ( 'NONE', ( #43363 ), #17413, .T. ) ;
#111 = CARTESIAN_POINT ( 'NONE',  ( 0.0000000000000000000, 15.00000000000000000, 6.000000000000000000 ) ) ;
#112 = LINE ( 'NONE', #34646, #40640 ) ;
#113 = AXIS2_PLACEMENT_3D ( 'NONE', #27690, #12169, #33253 ) ;
#114 = ADVANCED_FACE ( 'NONE', ( #60732 ), #12291, .T. ) ;
#115 = ORIENTED_EDGE ( 'NONE', *, *, #56555, .F. ) ;
#116 = MECHANICAL_CONTEXT ( 'NONE', #21124, 'mechanical' ) ;
#117 = EDGE_CURVE ( 'NONE', #3989, #55773, #7739, .T. ) ;
#118 = APPROVAL_DATE_TIME ( #46454, #15850 ) ;
#119 = CARTESIAN_POINT ( 'NONE',  ( 34.99999999999999300, 30.99999999999999600, -3.000000000000000000 ) ) ;
#120 = CARTESIAN_POINT ( 'NONE',  ( 0.6717566005793923500, 17.53477303807743900, 0.0000000000000000000 ) ) ;
#121 = DIRECTION ( 'NONE',  ( 0.0000000000000000000, 0.0000000000000000000, 1.000000000000000000 ) ) ;
#122 = DIRECTION ( 'NONE',  ( -1.000000000000000000, 0.0000000000000000000, 0.0000000000000000000 ) ) ;
#123 = AXIS2_PLACEMENT_3D ( 'NONE', #20365, #31008, #46101 ) ;
#124 = ORIENTED_EDGE ( 'NONE', *, *, #65731, .T. ) ;
#125 =( LENGTH_UNIT ( ) NAMED_UNIT ( * ) SI_UNIT ( .MILLI., .METRE. ) );
#126 = EDGE_CURVE ( 'NONE', #12490, #34568, #16829, .T. ) ;
#127 = CARTESIAN_POINT ( 'NONE',  ( -7.704759354496384400, -0.1300740391930217100, 1.524999999999999900 ) ) ;
#128 = ORIENTED_EDGE ( 'NONE', *, *, #49614, .F. ) ;
#129 = ORIENTED_EDGE ( 'NONE', *, *, #68322, .T. ) ;
#130 = FACE_OUTER_BOUND ( 'NONE', #5929, .T. ) ;
#131 = AXIS2_PLACEMENT_3D ( 'NONE', #21411, #52734, #26508 ) ;
#132 = DIRECTION ( 'NONE',  ( -1.000000000000000000, 0.0000000000000000000, 0.0000000000000000000 ) ) ;
#133 = LOCAL_TIME ( 13, 55, 50.00000000000000000, #48969 ) ;
#134 = CARTESIAN_POINT ( 'NONE',  ( -15.30000000000000200, -4.225000000000012100, 2.500000000000000000 ) ) ;
#135 = AXIS2_PLACEMENT_3D ( 'NONE', #8871, #61856, #19960 ) ;
#136 = ORIENTED_EDGE ( 'NONE', *, *, #3902, .F. ) ;
#138 = ORIENTED_EDGE ( 'NONE', *, *, #43592, .F. ) ;
#137 = EDGE_LOOP ( 'NONE', ( #45997, #29739, #62204, #11914, #5749, #48806 ) ) ;
#139 = PERSON_AND_ORGANIZATION_ROLE ( 'design_owner' ) ;
#140 = DIRECTION ( 'NONE',  ( -0.0000000000000000000, 1.000000000000000000, -0.0000000000000000000 ) ) ;
#141 = DIRECTION ( 'NONE',  ( -1.000000000000000000, -1.251861172461739000E-016, 0.0000000000000000000 ) ) ;
#142 = CARTESIAN_POINT ( 'NONE',  ( 0.5230127018922191600, -1.250000000000004000, -3.000000000000000000 ) ) ;
#143 = ORIENTED_EDGE ( 'NONE', *, *, #28603, .T. ) ;
#144 = DIRECTION ( 'NONE',  ( 0.8945976653291121100, -0.1083824972812662100, -0.4335299891250639600 ) ) ;
#145 = ORIENTED_EDGE ( 'NONE', *, *, #51520, .F. ) ;
#146 = EDGE_CURVE ( 'NONE', #48034, #32447, #29265, .T. ) ;
#147 = CARTESIAN_POINT ( 'NONE',  ( 60.33999999999999600, 44.90000000000001300, 3.000000000000000000 ) ) ;
#148 = ORIENTED_EDGE ( 'NONE', *, *, #45148, .F. ) ;
#149 = ORIENTED_EDGE ( 'NONE', *, *, #4199, .F. ) ;
#150 = EDGE_CURVE ( 'NONE', #34103, #55773, #39281, .T. ) ;
#151 = FACE_OUTER_BOUND ( 'NONE', #25636, .T. ) ;
#152 = CARTESIAN_POINT ( 'NONE',  ( 0.0000000000000000000, 27.00000000000000000, 0.0000000000000000000 ) ) ;
#153 = CARTESIAN_POINT ( 'NONE',  ( -369.9526625136877600, -1542.399380678243700, 0.0000000000000000000 ) ) ;
#154 = FACE_BOUND ( 'NONE', #36537, .T. ) ;
#155 = FACE_OUTER_BOUND ( 'NONE', #30168, .T. ) ;
#156 = DIRECTION ( 'NONE',  ( 0.0000000000000000000, 1.000000000000000000, 0.0000000000000000000 ) ) ;
#157 = LINE ( 'NONE', #55045, #23288 ) ;
#158 = ORIENTED_EDGE ( 'NONE', *, *, #66256, .T. ) ;
#159 = ORIENTED_EDGE ( 'NONE', *, *, #47682, .T. ) ;
#160 = ORIENTED_EDGE ( 'NONE', *, *, #3750, .F. ) ;
#161 = CARTESIAN_POINT ( 'NONE',  ( 0.0000000000000000000, 0.0000000000000000000, 6.000000000000000000 ) ) ;
#162 = FACE_OUTER_BOUND ( 'NONE', #51087, .T. ) ;
#163 = EDGE_LOOP ( 'NONE', ( #54709, #18287, #27331, #26136 ) ) ;
#164 = FACE_BOUND ( 'NONE', #40554, .T. ) ;
#165 = FACE_OUTER_BOUND ( 'NONE', #3309, .T. ) ;
#166 = EDGE_CURVE ( 'NONE', #65983, #15535, #53338, .T. ) ;
#167 = PERSON_AND_ORGANIZATION ( #35481, #18924 ) ;
#168 = CIRCLE ( 'NONE', #56229, 2.250000000000000000 ) ;
#169 = VERTEX_POINT ( 'NONE', #13693 ) ;
#170 = EDGE_CURVE ( 'NONE', #20148, #19150, #64067, .T. ) ;
#171 = VECTOR ( 'NONE', #61912, 1000.000000000000000 ) ;
#173 = DIRECTION ( 'NONE',  ( 1.000000000000000000, 0.0000000000000000000, 0.0000000000000000000 ) ) ;
#172 = CARTESIAN_POINT ( 'NONE',  ( -1.204690800094160100, -1.500000000000005300, -3.000000000000000000 ) ) ;
#174 = DIRECTION ( 'NONE',  ( 2.312964634635457500E-016, -1.000000000000000000, 0.0000000000000000000 ) ) ;
#175 = MANIFOLD_SOLID_BREP ( 'Sweep1', #39769 ) ;
#176 = LINE ( 'NONE', #14072, #15861 ) ;
#177 = CARTESIAN_POINT ( 'NONE',  ( -4.024903144572864000, -2.607843137254899400, -6.724580714056441900E-015 ) ) ;
#178 = EDGE_CURVE ( 'NONE', #44739, #11751, #52477, .T. ) ;
#179 = UNCERTAINTY_MEASURE_WITH_UNIT (LENGTH_MEASURE( 1.000000000000000100E-005 ), #7677, 'distance_accuracy_value', 'NONE');
#180 = VERTEX_POINT ( 'NONE', #66257 ) ;
#181 = DIRECTION ( 'NONE',  ( 0.0000000000000000000, -1.000000000000000000, 0.0000000000000000000 ) ) ;
#182 = FACE_OUTER_BOUND ( 'NONE', #56518, .T. ) ;
#183 = ADVANCED_FACE ( 'NONE', ( #50007 ), #23439, .F. ) ;
#184 = CARTESIAN_POINT ( 'NONE',  ( -7.781469447074552900, -1.593549679487179700, 1.500000000000000000 ) ) ;
#185 = DIRECTION ( 'NONE',  ( 0.0000000000000000000, 0.0000000000000000000, 1.000000000000000000 ) ) ;
#186 = APPROVAL_ROLE ( '' ) ;
#187 = DIRECTION ( 'NONE',  ( 0.0000000000000000000, 0.0000000000000000000, 1.000000000000000000 ) ) ;
#188 = ORIENTED_EDGE ( 'NONE', *, *, #43858, .F. ) ;
#189 = EDGE_CURVE ( 'NONE', #2130, #51229, #25150, .T. ) ;
#190 = DIRECTION ( 'NONE',  ( 0.0000000000000000000, -0.0000000000000000000, -1.000000000000000000 ) ) ;
#191 = ORIENTED_EDGE ( 'NONE', *, *, #65511, .T. ) ;
#192 = DIRECTION ( 'NONE',  ( -0.0000000000000000000, -0.0000000000000000000, -1.000000000000000000 ) ) ;
#194 = ORIENTED_EDGE ( 'NONE', *, *, #32921, .T. ) ;
#193 = ADVANCED_FACE ( 'NONE', ( #34258 ), #11027, .T. ) ;
#195 = DIRECTION ( 'NONE',  ( 1.000000000000000000, 0.0000000000000000000, -0.0000000000000000000 ) ) ;
#196 = VECTOR ( 'NONE', #7289, 1000.000000000000000 ) ;
#197 = DIRECTION ( 'NONE',  ( 1.000000000000000000, 0.0000000000000000000, 0.0000000000000000000 ) ) ;
#198 = DIRECTION ( 'NONE',  ( -0.0000000000000000000, -0.0000000000000000000, 1.000000000000000000 ) ) ;
#199 = EDGE_CURVE ( 'NONE', #14740, #56118, #13514, .T. ) ;
#200 = COORDINATED_UNIVERSAL_TIME_OFFSET ( 1, 0, .AHEAD. ) ;
#201 = CARTESIAN_POINT ( 'NONE',  ( -7.474371882326814800, -0.3102247474700652300, 1.499999999999999600 ) ) ;
#202 = ORIENTED_EDGE ( 'NONE', *, *, #13908, .F. ) ;
#204 = VERTEX_POINT ( 'NONE', #60923 ) ;
#203 = ORIENTED_EDGE ( 'NONE', *, *, #24375, .T. ) ;
#205 = SECURITY_CLASSIFICATION ( '', '', #53632 ) ;
#206 = CARTESIAN_POINT ( 'NONE',  ( -7.473777139382245400, -0.2895633012820512700, 1.525000000000000400 ) ) ;
#207 = AXIS2_PLACEMENT_3D ( 'NONE', #58882, #42950, #47375 ) ;
#208 = DIRECTION ( 'NONE',  ( 1.000000000000000000, 3.336006684570783100E-016, -0.0000000000000000000 ) ) ;
#209 = EDGE_CURVE ( 'NONE', #37175, #5715, #46693, .T. ) ;
#210 = EDGE_LOOP ( 'NONE', ( #41786, #5869, #4392, #49844 ) ) ;
#211 = ORIENTED_EDGE ( 'NONE', *, *, #9819, .F. ) ;
#212 = ADVANCED_FACE ( 'NONE', ( #64860 ), #24124, .T. ) ;
#213 = SECURITY_CLASSIFICATION ( '', '', #42451 ) ;
#214 = CARTESIAN_POINT ( 'NONE',  ( 0.0000000000000000000, 0.0000000000000000000, 1.525000000000000100 ) ) ;
#215 = CARTESIAN_POINT ( 'NONE',  ( 5.749999999999982200, 99.00000000000001400, 3.500000000000000000 ) ) ;
#216 = CARTESIAN_POINT ( 'NONE',  ( 0.6717566005793923500, -10.21477303807744600, -0.1000000000000000100 ) ) ;
#217 = EDGE_CURVE ( 'NONE', #65201, #29010, #18527, .T. ) ;
#218 = AXIS2_PLACEMENT_3D ( 'NONE', #60922, #2869, #24121 ) ;
#219 = ORIENTED_EDGE ( 'NONE', *, *, #8981, .T. ) ;
#220 = DIRECTION ( 'NONE',  ( -1.000000000000000000, 1.035655806553318100E-016, 0.0000000000000000000 ) ) ;
#221 = AXIS2_PLACEMENT_3D ( 'NONE', #39340, #65437, #2060 ) ;
#223 = DIRECTION ( 'NONE',  ( 0.0000000000000000000, 1.000000000000000000, 0.0000000000000000000 ) ) ;
#222 = FACE_OUTER_BOUND ( 'NONE', #58437, .T. ) ;
#225 = LINE ( 'NONE', #58920, #34115 ) ;
#224 = AXIS2_PLACEMENT_3D ( 'NONE', #29079, #23305, #55043 ) ;
#226 = EDGE_CURVE ( 'NONE', #43975, #10684, #35916, .T. ) ;
#227 = LINE ( 'NONE', #66308, #59788 ) ;
#228 = CARTESIAN_POINT ( 'NONE',  ( 0.8517566005793921800, -14.71477303807744300, -0.1000000000000000100 ) ) ;
#229 = LINE ( 'NONE', #68631, #10118 ) ;
#230 = AXIS2_PLACEMENT_3D ( 'NONE', #45904, #66513, #40153 ) ;
#231 = FACE_OUTER_BOUND ( 'NONE', #59155, .T. ) ;
#232 = LINE ( 'NONE', #30484, #63941 ) ;
#233 = ORIENTED_EDGE ( 'NONE', *, *, #10229, .F. ) ;
#234 = CARTESIAN_POINT ( 'NONE',  ( 34.99999999999999300, 30.99999999999999600, -3.000000000000000000 ) ) ;
#235 = EDGE_LOOP ( 'NONE', ( #51249, #24122, #9672, #29855 ) ) ;
#236 = ORIENTED_EDGE ( 'NONE', *, *, #17936, .T. ) ;
#237 = LINE ( 'NONE', #53200, #40829 ) ;
#238 = ORIENTED_EDGE ( 'NONE', *, *, #12979, .F. ) ;
#239 = CIRCLE ( 'NONE', #8707, 1.199999999999999700 ) ;
#240 = CIRCLE ( 'NONE', #53236, 0.3999999999999993000 ) ;
#241 = VERTEX_POINT ( 'NONE', #7621 ) ;
#242 = DIRECTION ( 'NONE',  ( -0.0000000000000000000, -1.000000000000000000, 0.0000000000000000000 ) ) ;
#243 = PERSON_AND_ORGANIZATION ( #35481, #18924 ) ;
#244 = VECTOR ( 'NONE', #39493, 1000.000000000000000 ) ;
#245 = ORIENTED_EDGE ( 'NONE', *, *, #50790, .F. ) ;
#246 = AXIS2_PLACEMENT_3D ( 'NONE', #42377, #37270, #12 ) ;
#247 = DIRECTION ( 'NONE',  ( -1.000000000000000000, 0.0000000000000000000, 0.0000000000000000000 ) ) ;
#248 = LINE ( 'NONE', #67269, #25047 ) ;
#249 = CARTESIAN_POINT ( 'NONE',  ( -0.6717566005794296500, -14.53477303807744100, -0.1000000000000000100 ) ) ;
#250 = CC_DESIGN_APPROVAL ( #53450, ( #22800 ) ) ;
#251 = EDGE_CURVE ( 'NONE', #63783, #55476, #38392, .T. ) ;
#252 = FACE_OUTER_BOUND ( 'NONE', #21299, .T. ) ;
#253 = CARTESIAN_POINT ( 'NONE',  ( -21.09999999999999100, -51.39999999999997700, 7.500000000000000000 ) ) ;
#254 = CARTESIAN_POINT ( 'NONE',  ( -3.150000000000001700, -0.6500000000000000200, -12.25000000000000000 ) ) ;
#255 = CARTESIAN_POINT ( 'NONE',  ( 2.943362825688632600E-016, -2.714773038077439100, 0.0000000000000000000 ) ) ;
#256 = ORIENTED_EDGE ( 'NONE', *, *, #21931, .F. ) ;
#257 = CARTESIAN_POINT ( 'NONE',  ( -9.384809130410971500, -1.682191506410256600, 1.500000000000000000 ) ) ;
#258 = CARTESIAN_POINT ( 'NONE',  ( -5.460000000000000000, -9.205000000000021400, 6.399999999999999500 ) ) ;
#259 = EDGE_CURVE ( 'NONE', #19959, #15945, #63211, .T. ) ;
#260 = CARTESIAN_POINT ( 'NONE',  ( -9.836641530592279600, -0.9104720476641766600, 1.500000000000000200 ) ) ;
#261 = CARTESIAN_POINT ( 'NONE',  ( 150.9000000000000100, 16.65000000000000900, 1.000000000000000000 ) ) ;
#262 = CARTESIAN_POINT ( 'NONE',  ( 22.50000000000000400, 7.500000000000000000, 5.000000000000000000 ) ) ;
#263 = DIRECTION ( 'NONE',  ( 0.0000000000000000000, 0.0000000000000000000, 1.000000000000000000 ) ) ;
#264 = PLANE ( 'NONE',  #67310 ) ;
#265 = DIRECTION ( 'NONE',  ( 0.0000000000000000000, -1.000000000000000000, 0.0000000000000000000 ) ) ;
#266 = ORIENTED_EDGE ( 'NONE', *, *, #68485, .F. ) ;
#267 = ORIENTED_EDGE ( 'NONE', *, *, #10340, .T. ) ;
#268 = FACE_OUTER_BOUND ( 'NONE', #10740, .T. ) ;
#269 = DIRECTION ( 'NONE',  ( -0.0000000000000000000, -0.0000000000000000000, 1.000000000000000000 ) ) ;
#270 = PERSON_AND_ORGANIZATION ( #68191, #58969 ) ;
#271 = CARTESIAN_POINT ( 'NONE',  ( -8.170714915823106500, 20.53477303807744300, -0.1000000000000000100 ) ) ;
#272 = ADVANCED_FACE ( 'NONE', ( #32558 ), #298, .F. ) ;
#273 = ORIENTED_EDGE ( 'NONE', *, *, #66189, .T. ) ;
#274 = EDGE_CURVE ( 'NONE', #26953, #52699, #55776, .T. ) ;
#275 = DIRECTION ( 'NONE',  ( 0.0000000000000000000, 1.000000000000000000, -0.0000000000000000000 ) ) ;
#276 = CARTESIAN_POINT ( 'NONE',  ( -10.57775360053430600, 2.328542852034791300, 1.500000000000000000 ) ) ;
#277 = ORIENTED_EDGE ( 'NONE', *, *, #199, .F. ) ;
#278 = DIRECTION ( 'NONE',  ( -0.0000000000000000000, 0.0000000000000000000, -1.000000000000000000 ) ) ;
#279 = ORIENTED_EDGE ( 'NONE', *, *, #27582, .F. ) ;
#280 = FACE_OUTER_BOUND ( 'NONE', #1610, .T. ) ;
#281 = DIRECTION ( 'NONE',  ( 1.000000000000000000, 0.0000000000000000000, 0.0000000000000000000 ) ) ;
#282 = DIRECTION ( 'NONE',  ( -1.170938346284344800E-016, 0.9890158633619161600, 0.1478094111296144900 ) ) ;
#283 = CARTESIAN_POINT ( 'NONE',  ( 8.499999999999989300, -4.325000000000015300, 9.000000000000000000 ) ) ;
#284 = CLOSED_SHELL ( 'NONE', ( #1454, #9364, #52959, #30219, #66172, #24988, #6972, #37334 ) ) ;
#285 = CARTESIAN_POINT ( 'NONE',  ( 7.157836000982813500, 3.749999999999999100, -10.28143438810792200 ) ) ;
#286 = VECTOR ( 'NONE', #15973, 1000.000000000000000 ) ;
#287 = CARTESIAN_POINT ( 'NONE',  ( -9.737954166943810100, -0.9688666214095466000, 1.525000000000000100 ) ) ;
#288 = DIRECTION ( 'NONE',  ( 0.0000000000000000000, 0.0000000000000000000, 1.000000000000000000 ) ) ;
#289 = EDGE_CURVE ( 'NONE', #42067, #64639, #47476, .T. ) ;
#290 = LINE ( 'NONE', #17673, #19312 ) ;
#291 = DIRECTION ( 'NONE',  ( -0.0000000000000000000, -0.0000000000000000000, 1.000000000000000000 ) ) ;
#292 = VECTOR ( 'NONE', #6930, 1000.000000000000000 ) ;
#293 = CARTESIAN_POINT ( 'NONE',  ( 83.99999999999997200, 16.96000000000001500, 3.000000000000000000 ) ) ;
#294 = LINE ( 'NONE', #63287, #54922 ) ;
#295 = ORIENTED_EDGE ( 'NONE', *, *, #48766, .T. ) ;
#296 = ORIENTED_EDGE ( 'NONE', *, *, #47969, .F. ) ;
#297 = DIRECTION ( 'NONE',  ( -0.0000000000000000000, 0.0000000000000000000, 1.000000000000000000 ) ) ;
#298 = CYLINDRICAL_SURFACE ( 'NONE', #18919, 2.499999999999998200 ) ;
#299 = CARTESIAN_POINT ( 'NONE',  ( 186.2000000000000200, 8.499999999999992900, 2.899999999999999900 ) ) ;
#300 = EDGE_CURVE ( 'NONE', #27304, #24743, #65665, .T. ) ;
#301 = VECTOR ( 'NONE', #20140, 1000.000000000000000 ) ;
#302 = ADVANCED_FACE ( 'NONE', ( #21742 ), #23134, .F. ) ;
#304 = CARTESIAN_POINT ( 'NONE',  ( 1.999999999999999100, 1.999999999999999600, 6.000000000000000000 ) ) ;
#303 = TOROIDAL_SURFACE ( 'NONE', #27709, 1.000000000000000900, 0.2399999999999999900 ) ;
#305 = LINE ( 'NONE', #9831, #56579 ) ;
#306 = EDGE_CURVE ( 'NONE', #16843, #52781, #35842, .T. ) ;
#307 = LINE ( 'NONE', #15732, #59001 ) ;
#308 = ORIENTED_EDGE ( 'NONE', *, *, #31851, .F. ) ;
#309 = EDGE_LOOP ( 'NONE', ( #67105, #40608, #3863, #16850 ) ) ;
#310 = CIRCLE ( 'NONE', #39863, 0.6350000000000005600 ) ;
#311 = VERTEX_POINT ( 'NONE', #23824 ) ;
#312 = FACE_OUTER_BOUND ( 'NONE', #65778, .T. ) ;
#313 = PRODUCT_RELATED_PRODUCT_CATEGORY ( 'detail', '', ( #44303 ) ) ;
#314 = DATE_AND_TIME ( #48281, #20111 ) ;
#315 = LINE ( 'NONE', #55138, #13532 ) ;
#316 = ORIENTED_EDGE ( 'NONE', *, *, #35226, .F. ) ;
#317 = EDGE_CURVE ( 'NONE', #16019, #59044, #58220, .T. ) ;
#318 = EDGE_CURVE ( 'NONE', #30770, #51436, #62334, .T. ) ;
#319 = AXIS2_PLACEMENT_3D ( 'NONE', #21392, #36976, #42299 ) ;
#320 = CARTESIAN_POINT ( 'NONE',  ( 8.351756600579392400, 10.03477303807744500, -0.1000000000000000100 ) ) ;
#321 = LINE ( 'NONE', #67499, #35871 ) ;
#322 = CIRCLE ( 'NONE', #49869, 2.750000000000000900 ) ;
#323 = CARTESIAN_POINT ( 'NONE',  ( -7.561460508359650700, -1.455638260100328600, 1.525000000000000100 ) ) ;
#324 = AXIS2_PLACEMENT_3D ( 'NONE', #36837, #5080, #63420 ) ;
#325 = CARTESIAN_POINT ( 'NONE',  ( 0.0000000000000000000, 0.9999999999999956700, -3.000000000000000000 ) ) ;
#326 = AXIS2_PLACEMENT_3D ( 'NONE', #12126, #60289, #7511 ) ;
#327 = DIRECTION ( 'NONE',  ( 1.000000000000000000, 0.0000000000000000000, 0.0000000000000000000 ) ) ;
#328 = CARTESIAN_POINT ( 'NONE',  ( -4.171756600579373100, -7.214773038077729500, -0.1000000000000000100 ) ) ;
#329 = VERTEX_POINT ( 'NONE', #34494 ) ;
#330 = DIRECTION ( 'NONE',  ( -0.0000000000000000000, -0.0000000000000000000, -1.000000000000000000 ) ) ;
#331 = ORIENTED_EDGE ( 'NONE', *, *, #53853, .F. ) ;
#332 = ORIENTED_EDGE ( 'NONE', *, *, #41409, .F. ) ;
#333 = AXIS2_PLACEMENT_3D ( 'NONE', #25244, #67606, #35902 ) ;
#334 = CARTESIAN_POINT ( 'NONE',  ( 26.75000000000000000, 24.50000000000000000, 6.000000000000000000 ) ) ;
#335 = APPROVAL_DATE_TIME ( #14346, #33922 ) ;
#336 = ORIENTED_EDGE ( 'NONE', *, *, #38721, .T. ) ;
#337 = PLANE ( 'NONE',  #9794 ) ;
#338 = CARTESIAN_POINT ( 'NONE',  ( 210.3999999999999500, 2.331727505576560000E-014, 0.0000000000000000000 ) ) ;
#339 = EDGE_LOOP ( 'NONE', ( #27751, #21987, #67068, #68432 ) ) ;
#340 = CARTESIAN_POINT ( 'NONE',  ( -4.310000000000003200, -9.205000000000012500, 4.200000000000000200 ) ) ;
#341 = ORIENTED_EDGE ( 'NONE', *, *, #27147, .T. ) ;
#342 = VERTEX_POINT ( 'NONE', #44467 ) ;
#343 = CIRCLE ( 'NONE', #28017, 2.000000000000001800 ) ;
#344 = AXIS2_PLACEMENT_3D ( 'NONE', #19620, #24938, #51821 ) ;
#345 = DIRECTION ( 'NONE',  ( -1.000000000000000000, 0.0000000000000000000, -0.0000000000000000000 ) ) ;
#347 = ORIENTED_EDGE ( 'NONE', *, *, #57786, .T. ) ;
#346 = ORIENTED_EDGE ( 'NONE', *, *, #24591, .F. ) ;
#348 = CARTESIAN_POINT ( 'NONE',  ( -11.67071491582310500, 0.0000000000000000000, 0.0000000000000000000 ) ) ;
#349 = EDGE_CURVE ( 'NONE', #16884, #48859, #55718, .T. ) ;
#350 = DIRECTION ( 'NONE',  ( 0.0000000000000000000, 0.0000000000000000000, -1.000000000000000000 ) ) ;
#351 = CIRCLE ( 'NONE', #18198, 0.4000000000000001900 ) ;
#352 = APPROVAL_ROLE ( '' ) ;
#353 = CARTESIAN_POINT ( 'NONE',  ( -5.781843569734092600E-015, 33.93000000000000700, 3.144054882855420900 ) ) ;
#354 = CIRCLE ( 'NONE', #6859, 0.7500000000000006700 ) ;
#355 = ORIENTED_EDGE ( 'NONE', *, *, #27087, .F. ) ;
#356 = DIRECTION ( 'NONE',  ( -1.000000000000000000, -0.0000000000000000000, -0.0000000000000000000 ) ) ;
#357 = CARTESIAN_POINT ( 'NONE',  ( -7.386089520625840300, -1.668539062297098100, 1.524999999999999900 ) ) ;
#358 = EDGE_CURVE ( 'NONE', #8066, #29963, #33362, .T. ) ;
#359 = DIRECTION ( 'NONE',  ( 0.0000000000000000000, 0.0000000000000000000, -1.000000000000000000 ) ) ;
#360 = ORIENTED_EDGE ( 'NONE', *, *, #7624, .F. ) ;
#361 =( NAMED_UNIT ( * ) PLANE_ANGLE_UNIT ( ) SI_UNIT ( $, .RADIAN. ) );
#362 = DIRECTION ( 'NONE',  ( -1.816464372750584100E-016, 1.000000000000000000, 0.0000000000000000000 ) ) ;
#363 = LINE ( 'NONE', #64223, #25995 ) ;
#364 = DIRECTION ( 'NONE',  ( 0.0000000000000000000, 1.000000000000000000, -0.0000000000000000000 ) ) ;
#365 = ADVANCED_FACE ( 'NONE', ( #53273 ), #28360, .F. ) ;
#366 = LINE ( 'NONE', #6954, #56637 ) ;
#367 = EDGE_LOOP ( 'NONE', ( #48478, #35208, #40265, #39824 ) ) ;
#368 = CARTESIAN_POINT ( 'NONE',  ( -8.351756600579426100, -20.71477303807744300, -0.1000000000000000100 ) ) ;
#369 = DIRECTION ( 'NONE',  ( 0.0000000000000000000, -0.0000000000000000000, -1.000000000000000000 ) ) ;
#370 = PERSON_AND_ORGANIZATION ( #35481, #18924 ) ;
#371 = CIRCLE ( 'NONE', #14466, 0.2400000000000006300 ) ;
#372 = ORIENTED_EDGE ( 'NONE', *, *, #12340, .F. ) ;
#373 = CARTESIAN_POINT ( 'NONE',  ( 24.00000000000000000, 24.50000000000000000, 6.000000000000000000 ) ) ;
#374 = DIRECTION ( 'NONE',  ( 0.0000000000000000000, 0.0000000000000000000, 1.000000000000000000 ) ) ;
#375 = EDGE_CURVE ( 'NONE', #13803, #50405, #40885, .T. ) ;
#376 = FACE_OUTER_BOUND ( 'NONE', #48580, .T. ) ;
#377 = ADVANCED_FACE ( 'NONE', ( #9331 ), #67117, .F. ) ;
#378 = LINE ( 'NONE', #59285, #65748 ) ;
#379 = EDGE_CURVE ( 'NONE', #24, #34716, #19323, .T. ) ;
#380 = EDGE_LOOP ( 'NONE', ( #28619, #50186, #46934, #2078 ) ) ;
#381 = DIRECTION ( 'NONE',  ( 0.0000000000000000000, -1.000000000000000000, 0.0000000000000000000 ) ) ;
#382 = VECTOR ( 'NONE', #11153, 1000.000000000000000 ) ;
#383 = ORIENTED_EDGE ( 'NONE', *, *, #14695, .F. ) ;
#384 = DIRECTION ( 'NONE',  ( -0.0000000000000000000, -0.0000000000000000000, 1.000000000000000000 ) ) ;
#385 = CARTESIAN_POINT ( 'NONE',  ( -0.6707149158231057200, 20.53477303807744300, -0.1000000000000000100 ) ) ;
#386 = EDGE_CURVE ( 'NONE', #26131, #67497, #45838, .T. ) ;
#387 = LINE ( 'NONE', #65688, #55103 ) ;
#388 = ORIENTED_EDGE ( 'NONE', *, *, #59577, .F. ) ;
#389 = ORIENTED_EDGE ( 'NONE', *, *, #54664, .F. ) ;
#390 = ORIENTED_EDGE ( 'NONE', *, *, #63610, .F. ) ;
#392 = EDGE_CURVE ( 'NONE', #12000, #51472, #51624, .T. ) ;
#391 = CARTESIAN_POINT ( 'NONE',  ( -6.000000000000001800, 0.1905286216097243400, -5.800000000000000700 ) ) ;
#394 = ORIENTED_EDGE ( 'NONE', *, *, #61411, .T. ) ;
#393 = EDGE_CURVE ( 'NONE', #12153, #13426, #56571, .T. ) ;
#395 = CARTESIAN_POINT ( 'NONE',  ( 47.39582756697910100, -1.940535746042518600, 1.000000000000000000 ) ) ;
#396 = ORIENTED_EDGE ( 'NONE', *, *, #56197, .T. ) ;
#397 = SECURITY_CLASSIFICATION ( '', '', #46643 ) ;
#398 = VERTEX_POINT ( 'NONE', #45385 ) ;
#399 = EDGE_LOOP ( 'NONE', ( #16609, #63378, #5456, #65768 ) ) ;
#400 = FACE_OUTER_BOUND ( 'NONE', #19550, .T. ) ;
#401 = DIRECTION ( 'NONE',  ( 0.0000000000000000000, 1.000000000000000000, -0.0000000000000000000 ) ) ;
#402 = AXIS2_PLACEMENT_3D ( 'NONE', #38143, #6372, #6615 ) ;
#403 = ORIENTED_EDGE ( 'NONE', *, *, #62354, .T. ) ;
#404 = CIRCLE ( 'NONE', #57660, 2.750000000000002700 ) ;
#405 = DIRECTION ( 'NONE',  ( -0.7071067811865493500, 8.577865268158757800E-017, 0.7071067811865456900 ) ) ;
#406 = VECTOR ( 'NONE', #9825, 1000.000000000000000 ) ;
#407 = DIRECTION ( 'NONE',  ( 0.0000000000000000000, -1.000000000000000000, 0.0000000000000000000 ) ) ;
#408 = CIRCLE ( 'NONE', #16596, 2.750000000000002700 ) ;
#409 = EDGE_LOOP ( 'NONE', ( #24740, #31379, #54758, #15340 ) ) ;
#410 = DIRECTION ( 'NONE',  ( -0.0000000000000000000, 1.000000000000000000, -0.0000000000000000000 ) ) ;
#411 = DATE_TIME_ROLE ( 'classification_date' ) ;
#412 = AXIS2_PLACEMENT_3D ( 'NONE', #47770, #41791, #16950 ) ;
#413 = AXIS2_PLACEMENT_3D ( 'NONE', #61590, #55832, #66491 ) ;
#414 = VECTOR ( 'NONE', #51588, 1000.000000000000000 ) ;
#415 = ORIENTED_EDGE ( 'NONE', *, *, #29768, .T. ) ;
#416 = DIRECTION ( 'NONE',  ( -0.0000000000000000000, 1.000000000000000000, -0.0000000000000000000 ) ) ;
#417 = DIRECTION ( 'NONE',  ( -1.000000000000000000, 0.0000000000000000000, 0.0000000000000000000 ) ) ;
#418 = DIRECTION ( 'NONE',  ( 0.0000000000000000000, -0.0000000000000000000, -1.000000000000000000 ) ) ;
#419 = CARTESIAN_POINT ( 'NONE',  ( -3.035000000000005000, -1.789471378390275600, -5.649999999999999500 ) ) ;
#420 = DIRECTION ( 'NONE',  ( 0.0000000000000000000, 0.0000000000000000000, -1.000000000000000000 ) ) ;
#421 = LINE ( 'NONE', #60515, #19449 ) ;
#422 = AXIS2_PLACEMENT_3D ( 'NONE', #8236, #45084, #18671 ) ;
#423 = LINE ( 'NONE', #18158, #42654 ) ;
#424 = EDGE_LOOP ( 'NONE', ( #47118, #61266, #52585, #61758 ) ) ;
#425 = DIRECTION ( 'NONE',  ( -0.0000000000000000000, -0.0000000000000000000, 1.000000000000000000 ) ) ;
#426 = ORIENTED_EDGE ( 'NONE', *, *, #38021, .T. ) ;
#427 = LOCAL_TIME ( 13, 55, 50.00000000000000000, #33516 ) ;
#428 = CARTESIAN_POINT ( 'NONE',  ( -7.480507901941899200, -0.2395841013833151800, 1.500000000000000400 ) ) ;
#429 = FACE_OUTER_BOUND ( 'NONE', #57236, .T. ) ;
#430 = ORIENTED_EDGE ( 'NONE', *, *, #56591, .T. ) ;
#431 = DIRECTION ( 'NONE',  ( -0.0000000000000000000, -0.0000000000000000000, 1.000000000000000000 ) ) ;
#432 = EDGE_CURVE ( 'NONE', #51144, #62162, #14299, .T. ) ;
#433 = LINE ( 'NONE', #38525, #38473 ) ;
#434 = CYLINDRICAL_SURFACE ( 'NONE', #3151, 16.00000000000000000 ) ;
#435 = DIRECTION ( 'NONE',  ( -0.7242151583988522000, -0.6895740745890360800, 0.0000000000000000000 ) ) ;
#436 = DIRECTION ( 'NONE',  ( 0.0000000000000000000, 0.0000000000000000000, 1.000000000000000000 ) ) ;
#437 = ORIENTED_EDGE ( 'NONE', *, *, #42925, .T. ) ;
#438 = PLANE ( 'NONE',  #11377 ) ;
#439 = ORIENTED_EDGE ( 'NONE', *, *, #8947, .T. ) ;
#440 = ADVANCED_FACE ( 'NONE', ( #57357 ), #8555, .F. ) ;
#441 = CYLINDRICAL_SURFACE ( 'NONE', #20961, 0.7500000000000007800 ) ;
#442 = ORIENTED_EDGE ( 'NONE', *, *, #8572, .T. ) ;
#443 = CARTESIAN_POINT ( 'NONE',  ( -379.9526625136877600, -1562.399380678243500, -1.749999999999807300 ) ) ;
#444 = DIRECTION ( 'NONE',  ( -0.0000000000000000000, 0.0000000000000000000, -1.000000000000000000 ) ) ;
#445 = LINE ( 'NONE', #3659, #19481 ) ;
#446 = ADVANCED_FACE ( 'NONE', ( #31718 ), #8313, .F. ) ;
#447 = ORIENTED_EDGE ( 'NONE', *, *, #26916, .T. ) ;
#448 = ORIENTED_EDGE ( 'NONE', *, *, #51789, .T. ) ;
#449 = ORIENTED_EDGE ( 'NONE', *, *, #45681, .F. ) ;
#450 = ADVANCED_FACE ( 'NONE', ( #17631 ), #54930, .F. ) ;
#451 = ORIENTED_EDGE ( 'NONE', *, *, #61556, .F. ) ;
#452 = B_SPLINE_SURFACE_WITH_KNOTS ( 'NONE', 3, 1, ( 
 ( #206, #16333 ),
 ( #37227, #16119 ),
 ( #58681, #58473 ),
 ( #16804, #21424 ),
 ( #32077, #428 ),
 ( #5894, #48526 ),
 ( #42774, #10998 ),
 ( #46834, #64250 ),
 ( #58906, #53834 ),
 ( #53618, #59143 ),
 ( #53412, #37673 ),
 ( #27409, #31629 ),
 ( #21661, #37000 ),
 ( #26954, #42320 ),
 ( #32528, #32287 ),
 ( #10537, #42989 ),
 ( #11213, #44372 ),
 ( #1316, #1551 ),
 ( #32759, #54301 ) ),
 .UNSPECIFIED., .F., .F., .F.,
 ( 4, 1, 1, 1, 1, 1, 1, 1, 1, 1, 1, 1, 1, 1, 1, 1, 4 ),
 ( 2, 2 ),
 ( 0.0000000000000000000, 0.06471451654083586200, 0.1277069683294528000, 0.1888821628171170600, 0.2491582987223285600, 0.3096610287488861800, 0.3702248860571852300, 0.4323322219725843600, 0.4957818589938723900, 0.5593040765204265700, 0.6218605583615234300, 0.6833215373325063300, 0.7445229747823355300, 0.8060883712105116900, 0.8689943146702054900, 0.9334190568081363000, 1.000000000000000000 ),
 ( 0.0000000000000000000, 1.000000000000000000 ),
 .UNSPECIFIED. ) ;
#453 = CARTESIAN_POINT ( 'NONE',  ( 4.999999999999976900, 6.999999999999992000, 6.000000000000000000 ) ) ;
#454 = ORIENTED_EDGE ( 'NONE', *, *, #46727, .T. ) ;
#455 = CARTESIAN_POINT ( 'NONE',  ( 23.00000000000000000, 5.899999999999999500, 6.179999999999999700 ) ) ;
#456 = EDGE_LOOP ( 'NONE', ( #8399, #5016, #17627, #31607 ) ) ;
#457 = DIRECTION ( 'NONE',  ( -0.0000000000000000000, -0.0000000000000000000, 1.000000000000000000 ) ) ;
#458 = ORIENTED_EDGE ( 'NONE', *, *, #571, .F. ) ;
#459 = LINE ( 'NONE', #20265, #55762 ) ;
#460 = EDGE_CURVE ( 'NONE', #46663, #3430, #25088, .T. ) ;
#461 = DIRECTION ( 'NONE',  ( 8.673617379884013400E-015, 1.000000000000000000, 0.0000000000000000000 ) ) ;
#462 = CARTESIAN_POINT ( 'NONE',  ( 11.04999999999999900, -3.575000000000000200, 1.500000000000000000 ) ) ;
#463 = ORIENTED_EDGE ( 'NONE', *, *, #41968, .T. ) ;
#464 = FACE_OUTER_BOUND ( 'NONE', #25669, .T. ) ;
#465 = EDGE_CURVE ( 'NONE', #10817, #63683, #15972, .T. ) ;
#466 = DIRECTION ( 'NONE',  ( 1.000000000000000000, 0.0000000000000000000, 0.0000000000000000000 ) ) ;
#467 = FACE_OUTER_BOUND ( 'NONE', #57914, .T. ) ;
#468 = VECTOR ( 'NONE', #6878, 1000.000000000000000 ) ;
#469 = DIRECTION ( 'NONE',  ( -1.000000000000000000, 0.0000000000000000000, 0.0000000000000000000 ) ) ;
#470 = ORIENTED_EDGE ( 'NONE', *, *, #30707, .F. ) ;
#471 = FACE_OUTER_BOUND ( 'NONE', #57824, .T. ) ;
#472 = EDGE_CURVE ( 'NONE', #67382, #16091, #10960, .T. ) ;
#473 = CARTESIAN_POINT ( 'NONE',  ( -9.888062854162821900, -0.9816575831378443500, 1.500000000000000200 ) ) ;
#474 = ITEM_DEFINED_TRANSFORMATION ( 'NONE', 'NONE', #42172,  #34551 ) ;
#475 = DIRECTION ( 'NONE',  ( 0.0000000000000000000, 0.0000000000000000000, -1.000000000000000000 ) ) ;
#476 = DIRECTION ( 'NONE',  ( -1.000000000000000000, 0.0000000000000000000, 0.0000000000000000000 ) ) ;
#477 = EDGE_CURVE ( 'NONE', #48188, #8425, #30069, .T. ) ;
#478 = PLANE ( 'NONE',  #53714 ) ;
#479 = FACE_OUTER_BOUND ( 'NONE', #60750, .T. ) ;
#480 = ORIENTED_EDGE ( 'NONE', *, *, #1085, .F. ) ;
#481 = DIRECTION ( 'NONE',  ( -0.0000000000000000000, -0.0000000000000000000, 1.000000000000000000 ) ) ;
#482 = CARTESIAN_POINT ( 'NONE',  ( 4.518060356903195200, 3.142857142857838200, -3.000000000000000000 ) ) ;
#483 = DIRECTION ( 'NONE',  ( 0.0000000000000000000, 0.0000000000000000000, 1.000000000000000000 ) ) ;
#484 = DIRECTION ( 'NONE',  ( -0.0000000000000000000, -0.0000000000000000000, -1.000000000000000000 ) ) ;
#485 = APPROVAL_DATE_TIME ( #51826, #10759 ) ;
#486 = CYLINDRICAL_SURFACE ( 'NONE', #48839, 0.7500000000000006700 ) ;
#487 = ORIENTED_EDGE ( 'NONE', *, *, #52907, .T. ) ;
#488 = DIRECTION ( 'NONE',  ( -0.0000000000000000000, -0.0000000000000000000, 1.000000000000000000 ) ) ;
#489 = DIRECTION ( 'NONE',  ( -0.9999813552747792700, 7.228511409232418700E-016, -0.006106480395105825700 ) ) ;
#490 = AXIS2_PLACEMENT_3D ( 'NONE', #56026, #46299, #4151 ) ;
#491 = CARTESIAN_POINT ( 'NONE',  ( -7.397670998168758100, -1.208043546716534700, 1.524999999999999700 ) ) ;
#492 = DIRECTION ( 'NONE',  ( -0.0000000000000000000, 1.000000000000000000, -0.0000000000000000000 ) ) ;
#493 = CYLINDRICAL_SURFACE ( 'NONE', #30474, 0.3999999999999993000 ) ;
#494 = DIRECTION ( 'NONE',  ( 1.000000000000000000, 0.0000000000000000000, 0.0000000000000000000 ) ) ;
#495 = LINE ( 'NONE', #2068, #8764 ) ;
#496 = DIRECTION ( 'NONE',  ( 0.0000000000000000000, 1.000000000000000000, -0.0000000000000000000 ) ) ;
#497 = DIRECTION ( 'NONE',  ( -0.0000000000000000000, -0.0000000000000000000, 1.000000000000000000 ) ) ;
#498 = ORIENTED_EDGE ( 'NONE', *, *, #24176, .T. ) ;
#499 = ORIENTED_EDGE ( 'NONE', *, *, #26333, .F. ) ;
#500 = CARTESIAN_POINT ( 'NONE',  ( -4.165000000000001800, 2.170528621609724200, 6.200000000000002800 ) ) ;
#501 = LINE ( 'NONE', #67777, #66713 ) ;
#502 = ORIENTED_EDGE ( 'NONE', *, *, #23532, .F. ) ;
#503 = CARTESIAN_POINT ( 'NONE',  ( -49.70854177124072500, -59.14247217095362400, 0.0000000000000000000 ) ) ;
#504 = AXIS2_PLACEMENT_3D ( 'NONE', #48138, #17089, #934 ) ;
#505 = CARTESIAN_POINT ( 'NONE',  ( -380.7026625136877600, -1562.399380678243500, -1.749999999999807300 ) ) ;
#506 = AXIS2_PLACEMENT_3D ( 'NONE', #32453, #64389, #1242 ) ;
#507 = TOROIDAL_SURFACE ( 'NONE', #45404, 0.7850000000000007000, 0.1499999999999999900 ) ;
#508 = CARTESIAN_POINT ( 'NONE',  ( 3.014896905757290600E-015, -13.03477303807744300, -0.1000000000000000100 ) ) ;
#509 = PRODUCT_DEFINITION_FORMATION_WITH_SPECIFIED_SOURCE ( 'TUTTO', '', #40724, .NOT_KNOWN. ) ;
#510 = FACE_OUTER_BOUND ( 'NONE', #29229, .T. ) ;
#511 = VERTEX_POINT ( 'NONE', #56677 ) ;
#512 = ORIENTED_EDGE ( 'NONE', *, *, #8843, .F. ) ;
#513 = CARTESIAN_POINT ( 'NONE',  ( -0.9999999999999991100, 0.0000000000000000000, 6.000000000000000000 ) ) ;
#514 = CARTESIAN_POINT ( 'NONE',  ( -7.698334883562606200, -1.446472291381919200, 1.500000000000000000 ) ) ;
#515 = ORIENTED_EDGE ( 'NONE', *, *, #7179, .T. ) ;
#516 = EDGE_CURVE ( 'NONE', #23936, #60344, #5987, .T. ) ;
#517 = CC_DESIGN_PERSON_AND_ORGANIZATION_ASSIGNMENT ( #32165, #2989, ( #52829 ) ) ;
#518 = ADVANCED_FACE ( 'NONE', ( #1936 ), #23412, .T. ) ;
#519 = AXIS2_PLACEMENT_3D ( 'NONE', #23029, #65864, #59820 ) ;
#520 = CARTESIAN_POINT ( 'NONE',  ( 5.434999999999996900, 2.170528621609724200, 6.200000000000002800 ) ) ;
#521 = CLOSED_SHELL ( 'NONE', ( #32314, #64266, #36741, #45692, #16, #55479, #39654, #29186, #34757, #67708 ) ) ;
#522 = ORIENTED_EDGE ( 'NONE', *, *, #35735, .T. ) ;
#523 = VERTEX_POINT ( 'NONE', #31192 ) ;
#524 = ORIENTED_EDGE ( 'NONE', *, *, #26785, .F. ) ;
#525 = AXIS2_PLACEMENT_3D ( 'NONE', #42909, #38031, #16720 ) ;
#526 = EDGE_CURVE ( 'NONE', #64030, #16269, #44176, .T. ) ;
#527 = ORIENTED_EDGE ( 'NONE', *, *, #19636, .F. ) ;
#528 = CIRCLE ( 'NONE', #49039, 0.4999999999999995600 ) ;
#529 = ADVANCED_FACE ( 'NONE', ( #42520 ), #52532, .F. ) ;
#530 = AXIS2_PLACEMENT_3D ( 'NONE', #58409, #5825, #27104 ) ;
#531 = FACE_OUTER_BOUND ( 'NONE', #31902, .T. ) ;
#532 = CARTESIAN_POINT ( 'NONE',  ( -7.419121007517798500, -1.572239828432157900, 1.525000000000000100 ) ) ;
#534 = DIRECTION ( 'NONE',  ( -0.7195305946994571300, -0.6944607428008048300, 0.0000000000000000000 ) ) ;
#533 = AXIS2_PLACEMENT_3D ( 'NONE', #27549, #6255, #5589 ) ;
#535 = VECTOR ( 'NONE', #39193, 1000.000000000000000 ) ;
#536 = VERTEX_POINT ( 'NONE', #57587 ) ;
#537 = PLANE ( 'NONE',  #7024 ) ;
#538 = DESIGN_CONTEXT ( 'detailed design', #24483, 'design' ) ;
#539 = CARTESIAN_POINT ( 'NONE',  ( 60.70000000000000300, 6.000000000000008000, 3.000000000000000000 ) ) ;
#540 = PLANE ( 'NONE',  #60276 ) ;
#541 = CARTESIAN_POINT ( 'NONE',  ( -7.501998590748810300, -1.796306867625994600, 1.500000000000000400 ) ) ;
#542 = APPROVAL_DATE_TIME ( #14570, #32083 ) ;
#543 = ADVANCED_FACE ( 'NONE', ( #34190 ), #25200, .F. ) ;
#544 = EDGE_CURVE ( 'NONE', #17253, #28094, #20095, .T. ) ;
#545 = DIRECTION ( 'NONE',  ( 1.000000000000000000, 0.0000000000000000000, 0.0000000000000000000 ) ) ;
#546 = PLANE ( 'NONE',  #19439 ) ;
#547 = DIRECTION ( 'NONE',  ( -0.0000000000000000000, 1.000000000000000000, -0.0000000000000000000 ) ) ;
#548 = DIRECTION ( 'NONE',  ( -0.0000000000000000000, -0.0000000000000000000, 1.000000000000000000 ) ) ;
#549 = EDGE_LOOP ( 'NONE', ( #57603, #34460, #8230, #37526, #11074, #12918, #64740, #51224, #3920, #18643, #41449, #62020 ) ) ;
#550 = DATE_TIME_ROLE ( 'classification_date' ) ;
#551 = COORDINATED_UNIVERSAL_TIME_OFFSET ( 1, 0, .AHEAD. ) ;
#552 = VECTOR ( 'NONE', #25847, 1000.000000000000000 ) ;
#553 = VERTEX_POINT ( 'NONE', #62665 ) ;
#554 = EDGE_CURVE ( 'NONE', #22987, #33539, #37545, .T. ) ;
#555 = DIRECTION ( 'NONE',  ( 0.0000000000000000000, 0.0000000000000000000, -1.000000000000000000 ) ) ;
#556 = DIRECTION ( 'NONE',  ( 0.0000000000000000000, 1.000000000000000000, 0.0000000000000000000 ) ) ;
#557 = DIRECTION ( 'NONE',  ( 1.000000000000000000, 0.0000000000000000000, 0.0000000000000000000 ) ) ;
#558 = LINE ( 'NONE', #8199, #22895 ) ;
#559 = CARTESIAN_POINT ( 'NONE',  ( 23.90999999999999300, 0.0000000000000000000, 0.0000000000000000000 ) ) ;
#560 = CIRCLE ( 'NONE', #58070, 0.2999999999999999900 ) ;
#561 = ORIENTED_EDGE ( 'NONE', *, *, #1275, .T. ) ;
#562 = PERSON_AND_ORGANIZATION_ROLE ( 'design_supplier' ) ;
#563 = VERTEX_POINT ( 'NONE', #41888 ) ;
#564 = FACE_OUTER_BOUND ( 'NONE', #16083, .T. ) ;
#565 = CYLINDRICAL_SURFACE ( 'NONE', #16484, 0.7000000000000000700 ) ;
#566 = EDGE_LOOP ( 'NONE', ( #5062, #44101, #48498, #51591 ) ) ;
#567 = EDGE_CURVE ( 'NONE', #38262, #40489, #4362, .T. ) ;
#568 = DIRECTION ( 'NONE',  ( 1.642730564371978700E-016, -1.000000000000000000, 0.0000000000000000000 ) ) ;
#569 = CARTESIAN_POINT ( 'NONE',  ( 105.1999999999999900, 51.00000000000000000, 2.000000000000000000 ) ) ;
#570 = LINE ( 'NONE', #61821, #6271 ) ;
#571 = EDGE_CURVE ( 'NONE', #37175, #48059, #29196, .T. ) ;
#572 = DIRECTION ( 'NONE',  ( 1.000000000000000000, 2.465190328815661900E-032, 1.232595164407830900E-032 ) ) ;
#573 = CARTESIAN_POINT ( 'NONE',  ( -7.682245117545229500, -0.1246493160605423600, 1.500000000000000000 ) ) ;
#574 = FACE_OUTER_BOUND ( 'NONE', #52267, .T. ) ;
#575 = ORIENTED_EDGE ( 'NONE', *, *, #46904, .T. ) ;
#576 = DIRECTION ( 'NONE',  ( 0.0000000000000000000, -0.2425356250363329700, -0.9701425001453318800 ) ) ;
#577 = EDGE_CURVE ( 'NONE', #66632, #40108, #44977, .T. ) ;
#578 = DIRECTION ( 'NONE',  ( 0.0000000000000000000, 0.0000000000000000000, -1.000000000000000000 ) ) ;
#579 = ORIENTED_EDGE ( 'NONE', *, *, #7561, .F. ) ;
#580 = ORIENTED_EDGE ( 'NONE', *, *, #8303, .T. ) ;
#581 = PLANE ( 'NONE',  #37615 ) ;
#582 = ORIENTED_EDGE ( 'NONE', *, *, #30856, .F. ) ;
#583 = CARTESIAN_POINT ( 'NONE',  ( -14.20000000000000500, -5.047700410575215500, 5.400000000000000400 ) ) ;
#584 = CARTESIAN_POINT ( 'NONE',  ( 89.99999999999998600, 1.126675055215564800E-014, 6.000000000000000000 ) ) ;
#585 = EDGE_LOOP ( 'NONE', ( #32631, #11132, #30877, #47698 ) ) ;
#586 = ORIENTED_EDGE ( 'NONE', *, *, #39586, .F. ) ;
#587 = EDGE_CURVE ( 'NONE', #15408, #13613, #18456, .T. ) ;
#588 = AXIS2_PLACEMENT_3D ( 'NONE', #11657, #22810, #32968 ) ;
#589 = DIRECTION ( 'NONE',  ( 1.826024711554533900E-016, -1.000000000000000000, 0.0000000000000000000 ) ) ;
#590 = ORIENTED_EDGE ( 'NONE', *, *, #38904, .T. ) ;
#591 = LINE ( 'NONE', #26389, #49440 ) ;
#592 = EDGE_CURVE ( 'NONE', #63265, #50795, #15100, .T. ) ;
#593 = LINE ( 'NONE', #54839, #55242 ) ;
#594 = ADVANCED_FACE ( 'NONE', ( #2723 ), #41655, .F. ) ;
#595 = DIRECTION ( 'NONE',  ( -1.000000000000000000, 0.0000000000000000000, 0.0000000000000000000 ) ) ;
#596 = CIRCLE ( 'NONE', #54025, 0.5000000000000000000 ) ;
#597 = ORIENTED_EDGE ( 'NONE', *, *, #4839, .T. ) ;
#598 = CC_DESIGN_APPROVAL ( #10759, ( #205 ) ) ;
#599 = AXIS2_PLACEMENT_3D ( 'NONE', #29783, #2760, #45124 ) ;
#600 = DIRECTION ( 'NONE',  ( 0.0000000000000000000, 0.0000000000000000000, -1.000000000000000000 ) ) ;
#601 = ORIENTED_EDGE ( 'NONE', *, *, #29511, .F. ) ;
#602 = DIRECTION ( 'NONE',  ( 0.0000000000000000000, 0.0000000000000000000, -1.000000000000000000 ) ) ;
#603 = LOCAL_TIME ( 13, 55, 50.00000000000000000, #27891 ) ;
#604 = CC_DESIGN_APPROVAL ( #38717, ( #38310 ) ) ;
#605 = AXIS2_PLACEMENT_3D ( 'NONE', #59046, #48873, #17154 ) ;
#606 = CARTESIAN_POINT ( 'NONE',  ( -9.884809130410971500, -0.4009415064102564400, 1.500000000000000000 ) ) ;
#607 = EDGE_CURVE ( 'NONE', #1179, #12000, #55713, .T. ) ;
#608 = AXIS2_PLACEMENT_3D ( 'NONE', #27591, #1494, #54707 ) ;
#609 = DIRECTION ( 'NONE',  ( 1.000000000000000000, 0.0000000000000000000, 0.0000000000000000000 ) ) ;
#610 = ORIENTED_EDGE ( 'NONE', *, *, #9365, .F. ) ;
#611 = APPROVAL_DATE_TIME ( #3909, #32877 ) ;
#612 = VECTOR ( 'NONE', #40079, 1000.000000000000000 ) ;
#613 = ORIENTED_EDGE ( 'NONE', *, *, #47767, .T. ) ;
#614 = AXIS2_PLACEMENT_3D ( 'NONE', #12328, #17691, #23707 ) ;
#615 = CARTESIAN_POINT ( 'NONE',  ( 118.0000000000000000, 0.0000000000000000000, 0.0000000000000000000 ) ) ;
#616 = EDGE_CURVE ( 'NONE', #27831, #34012, #20955, .T. ) ;
#617 = ADVANCED_FACE ( 'NONE', ( #59784, #43297 ), #20549, .F. ) ;
#618 = CARTESIAN_POINT ( 'NONE',  ( 0.6717566005793923500, 20.53477303807744300, -0.1000000000000000100 ) ) ;
#619 = LINE ( 'NONE', #5237, #6319 ) ;
#620 = CARTESIAN_POINT ( 'NONE',  ( 1.440000000000000400, -9.455000000000001800, 6.150000000000021700 ) ) ;
#621 = VECTOR ( 'NONE', #7276, 1000.000000000000000 ) ;
#622 = VERTEX_POINT ( 'NONE', #4363 ) ;
#623 = DIRECTION ( 'NONE',  ( 0.0000000000000000000, 1.000000000000000000, 0.0000000000000000000 ) ) ;
#624 = EDGE_LOOP ( 'NONE', ( #3202, #59802, #21714, #36586 ) ) ;
#625 = FACE_OUTER_BOUND ( 'NONE', #64319, .T. ) ;
#626 = FACE_OUTER_BOUND ( 'NONE', #31143, .T. ) ;
#627 = EDGE_LOOP ( 'NONE', ( #915, #17095, #26387, #50441 ) ) ;
#628 = CARTESIAN_POINT ( 'NONE',  ( -7.473937236047186500, -0.2837802828218203300, 1.500000000000000000 ) ) ;
#629 = APPROVAL_STATUS ( 'not_yet_approved' ) ;
#630 = CARTESIAN_POINT ( 'NONE',  ( 0.0000000000000000000, 25.21477303807744600, -0.1000000000000000100 ) ) ;
#631 = LINE ( 'NONE', #14063, #16322 ) ;
#632 = DIRECTION ( 'NONE',  ( 1.000000000000000000, 0.0000000000000000000, 0.0000000000000000000 ) ) ;
#633 = DIRECTION ( 'NONE',  ( 1.000000000000000000, 0.0000000000000000000, -0.0000000000000000000 ) ) ;
#634 = LINE ( 'NONE', #42904, #46984 ) ;
#635 = EDGE_CURVE ( 'NONE', #60114, #63518, #5144, .T. ) ;
#636 = DIRECTION ( 'NONE',  ( -0.0000000000000000000, -0.0000000000000000000, 1.000000000000000000 ) ) ;
#637 = CARTESIAN_POINT ( 'NONE',  ( -46.00000000000000000, 0.0000000000000000000, -19.33999999999999600 ) ) ;
#638 = ORIENTED_EDGE ( 'NONE', *, *, #39240, .F. ) ;
#639 = DIRECTION ( 'NONE',  ( 0.0000000000000000000, 0.0000000000000000000, 1.000000000000000000 ) ) ;
#640 = CARTESIAN_POINT ( 'NONE',  ( 1.799999999999997400, -0.3929122374614883500, -14.31427194063463300 ) ) ;
#641 = ORIENTED_EDGE ( 'NONE', *, *, #43669, .F. ) ;
#642 = ORIENTED_EDGE ( 'NONE', *, *, #35832, .T. ) ;
#643 = EDGE_CURVE ( 'NONE', #67563, #48082, #225, .T. ) ;
#644 = EDGE_LOOP ( 'NONE', ( #48277, #20401, #53847, #28284 ) ) ;
#645 = ORIENTED_EDGE ( 'NONE', *, *, #6707, .T. ) ;
#646 = VECTOR ( 'NONE', #22294, 1000.000000000000000 ) ;
#647 = CARTESIAN_POINT ( 'NONE',  ( 2.500000000000000900, -6.000000000000000000, 3.000000000000000000 ) ) ;
#648 = CARTESIAN_POINT ( 'NONE',  ( 11.35175660057939200, 0.0000000000000000000, -0.1000000000000000100 ) ) ;
#649 = CARTESIAN_POINT ( 'NONE',  ( -9.683086374000714300, -1.205128205128205300, 1.525000000000000100 ) ) ;
#650 = VECTOR ( 'NONE', #23146, 1000.000000000000000 ) ;
#651 = CARTESIAN_POINT ( 'NONE',  ( -10.60000000000000500, -5.047700410575214600, 2.500000000000000000 ) ) ;
#652 = LINE ( 'NONE', #20370, #46209 ) ;
#653 = EDGE_CURVE ( 'NONE', #41598, #11324, #66488, .T. ) ;
#654 = ORIENTED_EDGE ( 'NONE', *, *, #3091, .T. ) ;
#655 = SECURITY_CLASSIFICATION_LEVEL ( 'unclassified' ) ;
#656 = DIRECTION ( 'NONE',  ( -1.000000000000000000, 0.0000000000000000000, 0.0000000000000000000 ) ) ;
#657 = ORIENTED_EDGE ( 'NONE', *, *, #20497, .F. ) ;
#658 = APPROVAL_PERSON_ORGANIZATION ( #51998, #15155, #1766 ) ;
#659 = EDGE_LOOP ( 'NONE', ( #36242, #2457, #17943, #23749 ) ) ;
#660 = CARTESIAN_POINT ( 'NONE',  ( 7.157836000982813500, 3.249999999999999100, -10.28143438810792200 ) ) ;
#661 = DIRECTION ( 'NONE',  ( 0.0000000000000000000, 0.0000000000000000000, 1.000000000000000000 ) ) ;
#662 = CARTESIAN_POINT ( 'NONE',  ( 0.0000000000000000000, 0.0000000000000000000, 0.0000000000000000000 ) ) ;
#663 = EDGE_CURVE ( 'NONE', #43473, #46438, #68124, .T. ) ;
#664 = DIRECTION ( 'NONE',  ( 1.000000000000000000, 0.0000000000000000000, 0.0000000000000000000 ) ) ;
#665 = CARTESIAN_POINT ( 'NONE',  ( -7.561903796627058600, -1.370550842769416900, 1.500000000000000400 ) ) ;
#666 = ORIENTED_EDGE ( 'NONE', *, *, #58754, .F. ) ;
#667 = CARTESIAN_POINT ( 'NONE',  ( -0.0000000000000000000, 23.53477303807744600, 0.0000000000000000000 ) ) ;
#668 = CALENDAR_DATE ( 2019, 29, 7 ) ;
#669 = VECTOR ( 'NONE', #31289, 1000.000000000000000 ) ;
#670 = ORIENTED_EDGE ( 'NONE', *, *, #41470, .T. ) ;
#671 = CARTESIAN_POINT ( 'NONE',  ( 0.0000000000000000000, 28.03477303807745000, -0.1000000000000000100 ) ) ;
#672 = EDGE_CURVE ( 'NONE', #46577, #42209, #61471, .T. ) ;
#673 = PRODUCT_DEFINITION_SHAPE ( 'NONE', 'NONE',  #3142 ) ;
#674 = CALENDAR_DATE ( 2019, 29, 7 ) ;
#675 = LINE ( 'NONE', #17857, #6383 ) ;
#677 = EDGE_CURVE ( 'NONE', #9696, #46132, #9262, .T. ) ;
#676 = DIRECTION ( 'NONE',  ( -1.261617073437678000E-016, 1.000000000000000000, -0.0000000000000000000 ) ) ;
#678 = ORIENTED_EDGE ( 'NONE', *, *, #1416, .F. ) ;
#679 = DIRECTION ( 'NONE',  ( -1.000000000000000000, 4.130293990420953600E-016, 1.734723475976807500E-015 ) ) ;
#681 = VERTEX_POINT ( 'NONE', #11441 ) ;
#680 = ADVANCED_FACE ( 'NONE', ( #19255 ), #32544, .T. ) ;
#682 = ORIENTED_EDGE ( 'NONE', *, *, #27160, .T. ) ;
#683 = LINE ( 'NONE', #2954, #44597 ) ;
#684 = ORIENTED_EDGE ( 'NONE', *, *, #36928, .F. ) ;
#685 = VECTOR ( 'NONE', #31510, 1000.000000000000000 ) ;
#686 = ORIENTED_EDGE ( 'NONE', *, *, #18821, .T. ) ;
#687 = DIRECTION ( 'NONE',  ( 1.000000000000000000, 2.312964634635457500E-016, 0.0000000000000000000 ) ) ;
#688 = DIRECTION ( 'NONE',  ( 1.000000000000000000, 0.0000000000000000000, 0.0000000000000000000 ) ) ;
#689 = CC_DESIGN_PERSON_AND_ORGANIZATION_ASSIGNMENT ( #5232, #55694, ( #68086 ) ) ;
#690 = EDGE_CURVE ( 'NONE', #13676, #49109, #6784, .T. ) ;
#691 = VECTOR ( 'NONE', #62518, 1000.000000000000000 ) ;
#692 = EDGE_CURVE ( 'NONE', #51562, #55888, #47415, .T. ) ;
#693 = DIRECTION ( 'NONE',  ( 1.642730564371928900E-016, -1.000000000000000000, 0.0000000000000000000 ) ) ;
#694 = DIRECTION ( 'NONE',  ( -0.0000000000000000000, -0.0000000000000000000, 1.000000000000000000 ) ) ;
#695 = CC_DESIGN_APPROVAL ( #40172, ( #42379 ) ) ;
#696 = ADVANCED_FACE ( 'NONE', ( #31642 ), #16818, .T. ) ;
#697 = DIRECTION ( 'NONE',  ( 1.000000000000000000, 0.0000000000000000000, 0.0000000000000000000 ) ) ;
#698 = LINE ( 'NONE', #58708, #54535 ) ;
#699 = EDGE_LOOP ( 'NONE', ( #36957, #14905, #23763, #17406 ) ) ;
#700 = DIRECTION ( 'NONE',  ( 0.0000000000000000000, -0.0000000000000000000, -1.000000000000000000 ) ) ;
#701 = AXIS2_PLACEMENT_3D ( 'NONE', #62227, #61763, #51168 ) ;
#702 = CARTESIAN_POINT ( 'NONE',  ( 10.99005524519136400, -4.225000000000019200, 5.500000000000003600 ) ) ;
#703 = ORIENTED_EDGE ( 'NONE', *, *, #50445, .F. ) ;
#704 = CARTESIAN_POINT ( 'NONE',  ( 0.0000000000000000000, 0.0000000000000000000, 0.0000000000000000000 ) ) ;
#705 = DIRECTION ( 'NONE',  ( 1.000000000000000000, 0.0000000000000000000, 0.0000000000000000000 ) ) ;
#706 = DIRECTION ( 'NONE',  ( 1.000000000000000000, 0.0000000000000000000, 0.0000000000000000000 ) ) ;
#707 = ORIENTED_EDGE ( 'NONE', *, *, #7179, .F. ) ;
#708 = AXIS2_PLACEMENT_3D ( 'NONE', #64908, #38561, #12322 ) ;
#709 = AXIS2_PLACEMENT_3D ( 'NONE', #46455, #51793, #57058 ) ;
#710 = EDGE_LOOP ( 'NONE', ( #17475, #1058, #21896, #16187 ) ) ;
#711 = CARTESIAN_POINT ( 'NONE',  ( 86.73737156473417500, 35.18484044768711500, 111.3999999999999800 ) ) ;
#712 = EDGE_CURVE ( 'NONE', #36720, #25241, #67273, .T. ) ;
#713 = CARTESIAN_POINT ( 'NONE',  ( -7.398703601116345400, -1.225652899797265800, 1.525000000000000600 ) ) ;
#714 = CARTESIAN_POINT ( 'NONE',  ( 0.2899999999999968700, -9.455000000000001800, 4.600000000000000500 ) ) ;
#715 = ORIENTED_EDGE ( 'NONE', *, *, #67276, .F. ) ;
#716 = CARTESIAN_POINT ( 'NONE',  ( 21.10000000000000500, -61.39999999999999900, 7.500000000000000000 ) ) ;
#717 = CIRCLE ( 'NONE', #64950, 0.7600000000000002300 ) ;
#718 = AXIS2_PLACEMENT_3D ( 'NONE', #64477, #32763, #17485 ) ;
#719 = DIRECTION ( 'NONE',  ( 0.0000000000000000000, 0.0000000000000000000, 1.000000000000000000 ) ) ;
#720 = DATE_AND_TIME ( #42100, #22183 ) ;
#721 = VECTOR ( 'NONE', #30164, 1000.000000000000000 ) ;
#722 = CARTESIAN_POINT ( 'NONE',  ( 60.70000000000000300, 6.000000000000008000, 3.000000000000000000 ) ) ;
#723 = DIRECTION ( 'NONE',  ( -1.084202172485504400E-015, -1.000000000000000000, 0.0000000000000000000 ) ) ;
#724 = TOROIDAL_SURFACE ( 'NONE', #14232, 0.7850000000000001400, 0.1499999999999999900 ) ;
#725 = ORIENTED_EDGE ( 'NONE', *, *, #60658, .T. ) ;
#726 = DIRECTION ( 'NONE',  ( -0.0000000000000000000, -0.0000000000000000000, 1.000000000000000000 ) ) ;
#727 = AXIS2_PLACEMENT_3D ( 'NONE', #20162, #56734, #35455 ) ;
#728 = CARTESIAN_POINT ( 'NONE',  ( 0.2499999999999807100, 99.00000000000001400, 5.999999999999998200 ) ) ;
#729 = CC_DESIGN_SECURITY_CLASSIFICATION ( #29499, ( #68696 ) ) ;
#730 = COORDINATED_UNIVERSAL_TIME_OFFSET ( 1, 0, .AHEAD. ) ;
#731 = VERTEX_POINT ( 'NONE', #42570 ) ;
#732 = CARTESIAN_POINT ( 'NONE',  ( -7.769464755746853700, -1.471038437527107100, 1.499999999999999800 ) ) ;
#733 = APPROVAL_DATE_TIME ( #14761, #54859 ) ;
#734 = CARTESIAN_POINT ( 'NONE',  ( 53.35000000000000100, 6.000000000000000000, 1.830000000000003400 ) ) ;
#736 = ORIENTED_EDGE ( 'NONE', *, *, #58666, .F. ) ;
#735 = VERTEX_POINT ( 'NONE', #37239 ) ;
#737 = COORDINATED_UNIVERSAL_TIME_OFFSET ( 1, 0, .AHEAD. ) ;
#738 = EDGE_CURVE ( 'NONE', #15761, #35858, #63142, .T. ) ;
#739 = VECTOR ( 'NONE', #63406, 1000.000000000000000 ) ;
#740 = ORIENTED_EDGE ( 'NONE', *, *, #50967, .T. ) ;
#741 = LINE ( 'NONE', #48453, #52076 ) ;
#742 = CARTESIAN_POINT ( 'NONE',  ( 5.999999999999993800, 35.13000000000001000, 3.144054882855420900 ) ) ;
#743 = LOCAL_TIME ( 13, 55, 50.00000000000000000, #35527 ) ;
#744 = FACE_OUTER_BOUND ( 'NONE', #21856, .T. ) ;
#745 = EDGE_LOOP ( 'NONE', ( #62939, #58646 ) ) ;
#746 = ORIENTED_EDGE ( 'NONE', *, *, #29502, .T. ) ;
#747 = EDGE_LOOP ( 'NONE', ( #12344, #20440, #11938, #58656 ) ) ;
#748 = CARTESIAN_POINT ( 'NONE',  ( 13.99005524519136800, -4.725000000000024500, 5.000000000000002700 ) ) ;
#749 = VECTOR ( 'NONE', #68248, 1000.000000000000000 ) ;
#750 = ORIENTED_EDGE ( 'NONE', *, *, #54482, .T. ) ;
#751 = CIRCLE ( 'NONE', #17599, 0.1499999999999999700 ) ;
#752 = EDGE_LOOP ( 'NONE', ( #50489, #10889, #4208, #57274 ) ) ;
#753 = CARTESIAN_POINT ( 'NONE',  ( 18.50000000000000000, 2.265596578422603400E-015, 3.000000000000000000 ) ) ;
#754 = VERTEX_POINT ( 'NONE', #16139 ) ;
#755 = EDGE_CURVE ( 'NONE', #37047, #47384, #44105, .T. ) ;
#756 = LINE ( 'NONE', #16939, #57833 ) ;
#757 = DIRECTION ( 'NONE',  ( 0.0000000000000000000, -0.0000000000000000000, 1.000000000000000000 ) ) ;
#758 = DIRECTION ( 'NONE',  ( 0.0000000000000000000, -1.000000000000000000, 0.0000000000000000000 ) ) ;
#759 = DIRECTION ( 'NONE',  ( -0.0000000000000000000, 0.0000000000000000000, 1.000000000000000000 ) ) ;
#760 = CARTESIAN_POINT ( 'NONE',  ( -7.629492784955195000, -1.871325346576972600, 1.525000000000000100 ) ) ;
#761 = CIRCLE ( 'NONE', #5698, 1.250000000000001100 ) ;
#762 = CARTESIAN_POINT ( 'NONE',  ( -380.8776625136876500, -1562.399380678243500, 35.29999999999988300 ) ) ;
#763 = ORIENTED_EDGE ( 'NONE', *, *, #27201, .T. ) ;
#764 = EDGE_CURVE ( 'NONE', #1583, #63152, #11756, .T. ) ;
#765 = DIRECTION ( 'NONE',  ( -0.0000000000000000000, 0.0000000000000000000, 1.000000000000000000 ) ) ;
#766 = DIRECTION ( 'NONE',  ( 1.290716872006556200E-016, -1.000000000000000000, 0.0000000000000000000 ) ) ;
#767 = DIRECTION ( 'NONE',  ( -1.000000000000000000, 0.0000000000000000000, 0.0000000000000000000 ) ) ;
#768 = ADVANCED_FACE ( 'NONE', ( #3514, #17561 ), #48087, .T. ) ;
#769 = CARTESIAN_POINT ( 'NONE',  ( 0.0000000000000000000, 0.0000000000000000000, 6.000000000000000000 ) ) ;
#770 = ORIENTED_EDGE ( 'NONE', *, *, #19515, .T. ) ;
#771 = DIRECTION ( 'NONE',  ( 1.000000000000000000, 0.0000000000000000000, 0.0000000000000000000 ) ) ;
#772 =( REPRESENTATION_RELATIONSHIP ('NONE','NONE', #20424, #67266 ) REPRESENTATION_RELATIONSHIP_WITH_TRANSFORMATION ( #10246 )SHAPE_REPRESENTATION_RELATIONSHIP( ) );
#773 = DIRECTION ( 'NONE',  ( -4.130293990420953600E-016, -1.000000000000000000, -0.0000000000000000000 ) ) ;
#774 = EDGE_CURVE ( 'NONE', #22331, #35431, #15901, .T. ) ;
#775 = DIRECTION ( 'NONE',  ( 0.0000000000000000000, 0.0000000000000000000, -1.000000000000000000 ) ) ;
#776 = CARTESIAN_POINT ( 'NONE',  ( -9.797722163500964100, -0.9993603164682058900, 1.500000000000000000 ) ) ;
#777 = DIRECTION ( 'NONE',  ( 0.0000000000000000000, 0.0000000000000000000, -1.000000000000000000 ) ) ;
#778 = VERTEX_POINT ( 'NONE', #65416 ) ;
#779 = DIRECTION ( 'NONE',  ( 1.000000000000000000, 0.0000000000000000000, 0.0000000000000000000 ) ) ;
#780 = ADVANCED_FACE ( 'NONE', ( #45775 ), #24221, .T. ) ;
#781 = DIRECTION ( 'NONE',  ( -0.0000000000000000000, -0.0000000000000000000, 1.000000000000000000 ) ) ;
#782 = LINE ( 'NONE', #19034, #19799 ) ;
#783 = ADVANCED_FACE ( 'NONE', ( #29996 ), #28295, .T. ) ;
#784 = EDGE_CURVE ( 'NONE', #21788, #39645, #20888, .T. ) ;
#785 = PERSON_AND_ORGANIZATION ( #35481, #18924 ) ;
#786 = PERSON_AND_ORGANIZATION_ROLE ( 'classification_officer' ) ;
#787 = EDGE_CURVE ( 'NONE', #58809, #19925, #23343, .T. ) ;
#788 = DIRECTION ( 'NONE',  ( -0.0000000000000000000, 0.0000000000000000000, 1.000000000000000000 ) ) ;
#789 = CYLINDRICAL_SURFACE ( 'NONE', #26190, 2.750000000000002700 ) ;
#790 = VERTEX_POINT ( 'NONE', #38135 ) ;
#791 = CC_DESIGN_PERSON_AND_ORGANIZATION_ASSIGNMENT ( #13252, #68135, ( #68587 ) ) ;
#792 = CARTESIAN_POINT ( 'NONE',  ( 0.6717566005793891300, 8.670475782495839600E-017, 0.0000000000000000000 ) ) ;
#793 = CARTESIAN_POINT ( 'NONE',  ( 0.0000000000000000000, 0.0000000000000000000, 0.0000000000000000000 ) ) ;
#794 = EDGE_LOOP ( 'NONE', ( #21628, #30578, #28873, #19472 ) ) ;
#795 = EDGE_LOOP ( 'NONE', ( #21178, #19154, #30351, #56360 ) ) ;
#796 = DIRECTION ( 'NONE',  ( 0.0000000000000000000, 0.0000000000000000000, 1.000000000000000000 ) ) ;
#797 = AXIS2_PLACEMENT_3D ( 'NONE', #41365, #35782, #14918 ) ;
#798 = VERTEX_POINT ( 'NONE', #28349 ) ;
#799 = DIRECTION ( 'NONE',  ( -1.000000000000000000, 0.0000000000000000000, -3.469446951953611000E-015 ) ) ;
#800 = CARTESIAN_POINT ( 'NONE',  ( -7.653138957770743800, -1.871641936925888800, 1.500000000000000000 ) ) ;
#801 = PLANE ( 'NONE',  #11783 ) ;
#802 = CARTESIAN_POINT ( 'NONE',  ( 61.11679354410526300, -6.550000000000000700, 0.0000000000000000000 ) ) ;
#803 = ORIENTED_EDGE ( 'NONE', *, *, #44731, .F. ) ;
#804 = AXIS2_PLACEMENT_3D ( 'NONE', #25407, #10115, #41425 ) ;
#805 = DIRECTION ( 'NONE',  ( 0.0000000000000000000, 0.0000000000000000000, 1.000000000000000000 ) ) ;
#807 = ORIENTED_EDGE ( 'NONE', *, *, #42750, .F. ) ;
#806 = ORIENTED_EDGE ( 'NONE', *, *, #65530, .T. ) ;
#808 = AXIS2_PLACEMENT_3D ( 'NONE', #43344, #38250, #11565 ) ;
#809 = CARTESIAN_POINT ( 'NONE',  ( 3.056530269180728100E-015, -13.21477303807744100, -0.1000000000000000100 ) ) ;
#811 = AXIS2_PLACEMENT_3D ( 'NONE', #65751, #23616, #65522 ) ;
#810 = CIRCLE ( 'NONE', #35096, 0.5000000000000038900 ) ;
#812 = ORIENTED_EDGE ( 'NONE', *, *, #50761, .F. ) ;
#813 = CARTESIAN_POINT ( 'NONE',  ( -7.424214091492204100, -0.4368357818802791100, 1.499999999999999600 ) ) ;
#814 = CIRCLE ( 'NONE', #63641, 0.7000000000000052800 ) ;
#815 = DIRECTION ( 'NONE',  ( 2.409338161078883900E-016, -1.000000000000000000, 0.0000000000000000000 ) ) ;
#816 = FACE_OUTER_BOUND ( 'NONE', #43799, .T. ) ;
#817 = ORIENTED_EDGE ( 'NONE', *, *, #22206, .F. ) ;
#818 = EDGE_LOOP ( 'NONE', ( #26655, #22265, #3982, #44703 ) ) ;
#819 = AXIS2_PLACEMENT_3D ( 'NONE', #39848, #8082, #56002 ) ;
#820 = LINE ( 'NONE', #5545, #53028 ) ;
#821 = ORIENTED_EDGE ( 'NONE', *, *, #54395, .T. ) ;
#822 = LINE ( 'NONE', #9801, #25611 ) ;
#823 = ORIENTED_EDGE ( 'NONE', *, *, #34897, .F. ) ;
#824 = DIRECTION ( 'NONE',  ( -0.0000000000000000000, -0.0000000000000000000, 1.000000000000000000 ) ) ;
#825 = AXIS2_PLACEMENT_3D ( 'NONE', #7672, #55151, #12978 ) ;
#826 = CARTESIAN_POINT ( 'NONE',  ( 25.31372676702349600, 10.61016949152543100, -0.7500000000000053300 ) ) ;
#827 = EDGE_LOOP ( 'NONE', ( #38346, #55035, #37932 ) ) ;
#828 = CYLINDRICAL_SURFACE ( 'NONE', #49223, 1.199999999999999500 ) ;
#829 = DIRECTION ( 'NONE',  ( 0.0000000000000000000, 1.000000000000000000, 0.0000000000000000000 ) ) ;
#830 = EDGE_CURVE ( 'NONE', #41824, #42936, #56498, .T. ) ;
#831 = VECTOR ( 'NONE', #44762, 1000.000000000000000 ) ;
#832 = VERTEX_POINT ( 'NONE', #7067 ) ;
#833 = DIRECTION ( 'NONE',  ( -0.0000000000000000000, -0.0000000000000000000, 1.000000000000000000 ) ) ;
#834 = DATE_AND_TIME ( #43056, #14854 ) ;
#835 = DIRECTION ( 'NONE',  ( -0.0000000000000000000, -0.0000000000000000000, 1.000000000000000000 ) ) ;
#836 = EDGE_LOOP ( 'NONE', ( #6836, #51065, #27816, #7161 ) ) ;
#837 = ORIENTED_EDGE ( 'NONE', *, *, #48695, .T. ) ;
#838 = DIRECTION ( 'NONE',  ( -0.0000000000000000000, -0.0000000000000000000, 1.000000000000000000 ) ) ;
#839 = CARTESIAN_POINT ( 'NONE',  ( 156.0500000000000100, 6.000000000000000000, 3.000000000000000000 ) ) ;
#840 = CARTESIAN_POINT ( 'NONE',  ( 121.2000000000000000, 43.89999999999999900, 6.000000000000000000 ) ) ;
#841 = ORIENTED_EDGE ( 'NONE', *, *, #25395, .T. ) ;
#842 = CARTESIAN_POINT ( 'NONE',  ( 29.31364608181766200, -6.246376811587397000, 0.7499999999999916700 ) ) ;
#843 = LINE ( 'NONE', #19637, #67896 ) ;
#844 = DATE_AND_TIME ( #62900, #14866 ) ;
#845 = CARTESIAN_POINT ( 'NONE',  ( 8.351756600579392400, 0.0000000000000000000, -0.1000000000000000100 ) ) ;
#846 = ADVANCED_FACE ( 'NONE', ( #50750 ), #22829, .F. ) ;
#847 = CARTESIAN_POINT ( 'NONE',  ( 40.19999999999998900, -2.000000000000001800, 38.00000000000000000 ) ) ;
#849 = ORIENTED_EDGE ( 'NONE', *, *, #46594, .T. ) ;
#848 = ORIENTED_EDGE ( 'NONE', *, *, #10519, .F. ) ;
#850 = DIRECTION ( 'NONE',  ( 0.0000000000000000000, -1.000000000000000000, 0.0000000000000000000 ) ) ;
#851 = PERSON_AND_ORGANIZATION_ROLE ( 'creator' ) ;
#852 = EDGE_CURVE ( 'NONE', #47842, #6616, #40018, .T. ) ;
#853 = DIRECTION ( 'NONE',  ( 0.0000000000000000000, -0.0000000000000000000, 1.000000000000000000 ) ) ;
#854 = VERTEX_POINT ( 'NONE', #33697 ) ;
#855 = VERTEX_POINT ( 'NONE', #64726 ) ;
#856 = DIRECTION ( 'NONE',  ( 0.0000000000000000000, -0.0000000000000000000, 1.000000000000000000 ) ) ;
#858 = CIRCLE ( 'NONE', #44316, 1.500000000000001300 ) ;
#857 = CARTESIAN_POINT ( 'NONE',  ( 8.171756600579392700, 0.0000000000000000000, 0.0000000000000000000 ) ) ;
#859 = ORIENTED_EDGE ( 'NONE', *, *, #58218, .T. ) ;
#860 = CARTESIAN_POINT ( 'NONE',  ( -9.758864573990637200, -1.202047394578818800, 1.524999999999999900 ) ) ;
#861 = ADVANCED_FACE ( 'NONE', ( #25013 ), #39139, .T. ) ;
#862 = DIRECTION ( 'NONE',  ( -1.000000000000000000, 8.673617379884035500E-016, 0.0000000000000000000 ) ) ;
#863 = EDGE_CURVE ( 'NONE', #43882, #15391, #38323, .T. ) ;
#864 = CARTESIAN_POINT ( 'NONE',  ( 25.50000000000000000, -6.299999999999999800, 1.000000000000000000 ) ) ;
#865 = EDGE_LOOP ( 'NONE', ( #51674, #48913 ) ) ;
#866 = CARTESIAN_POINT ( 'NONE',  ( 87.74440281605329500, 93.00000000000001400, 0.2000000000000000900 ) ) ;
#867 = CARTESIAN_POINT ( 'NONE',  ( -4.118916003489975000, -3.802367963951331900, 0.0000000000000000000 ) ) ;
#869 = ORIENTED_EDGE ( 'NONE', *, *, #33055, .T. ) ;
#868 = ORIENTED_EDGE ( 'NONE', *, *, #6912, .T. ) ;
#870 = LINE ( 'NONE', #14434, #66275 ) ;
#871 = VERTEX_POINT ( 'NONE', #38837 ) ;
#872 = DIRECTION ( 'NONE',  ( -0.0000000000000000000, -0.0000000000000000000, -1.000000000000000000 ) ) ;
#873 = EDGE_CURVE ( 'NONE', #65772, #10700, #65597, .T. ) ;
#874 = FACE_OUTER_BOUND ( 'NONE', #58073, .T. ) ;
#875 = LINE ( 'NONE', #41228, #44778 ) ;
#876 = EDGE_CURVE ( 'NONE', #31027, #24877, #10113, .T. ) ;
#877 = VECTOR ( 'NONE', #24901, 1000.000000000000000 ) ;
#878 = DIRECTION ( 'NONE',  ( 0.0000000000000000000, 1.000000000000000000, 0.0000000000000000000 ) ) ;
#879 = EDGE_CURVE ( 'NONE', #26492, #7870, #8484, .T. ) ;
#880 = CARTESIAN_POINT ( 'NONE',  ( -7.868588003691157500, -0.4391948881397381700, 1.524999999999999500 ) ) ;
#881 = EDGE_LOOP ( 'NONE', ( #60075, #24825 ) ) ;
#882 = ORIENTED_EDGE ( 'NONE', *, *, #5878, .T. ) ;
#883 = ORIENTED_EDGE ( 'NONE', *, *, #19763, .T. ) ;
#884 = CYLINDRICAL_SURFACE ( 'NONE', #5705, 0.2399999999999997700 ) ;
#885 = ORIENTED_EDGE ( 'NONE', *, *, #21510, .F. ) ;
#886 = LINE ( 'NONE', #23051, #28998 ) ;
#887 = ORIENTED_EDGE ( 'NONE', *, *, #32752, .T. ) ;
#888 = CALENDAR_DATE ( 2019, 29, 7 ) ;
#889 = PERSON_AND_ORGANIZATION_ROLE ( 'classification_officer' ) ;
#890 = DIRECTION ( 'NONE',  ( 2.168404344971008900E-016, -1.000000000000000000, 0.0000000000000000000 ) ) ;
#891 = FACE_OUTER_BOUND ( 'NONE', #22411, .T. ) ;
#892 = CARTESIAN_POINT ( 'NONE',  ( 23.50000000000000700, -12.60000000000000000, 1.000000000000000000 ) ) ;
#893 = AXIS2_PLACEMENT_3D ( 'NONE', #12821, #1995, #2208 ) ;
#894 = ORIENTED_EDGE ( 'NONE', *, *, #34303, .T. ) ;
#896 = AXIS2_PLACEMENT_3D ( 'NONE', #10212, #58132, #42439 ) ;
#895 = CALENDAR_DATE ( 2019, 29, 7 ) ;
#897 = CARTESIAN_POINT ( 'NONE',  ( 145.4000000000000100, 36.90000000000000600, 1.000000000000000000 ) ) ;
#898 = AXIS2_PLACEMENT_3D ( 'NONE', #39907, #3749, #13890 ) ;
#899 = DIRECTION ( 'NONE',  ( -0.0000000000000000000, 0.0000000000000000000, -1.000000000000000000 ) ) ;
#900 = AXIS2_PLACEMENT_3D ( 'NONE', #37616, #15820, #63512 ) ;
#901 = EDGE_LOOP ( 'NONE', ( #67337, #11806 ) ) ;
#902 = DIRECTION ( 'NONE',  ( 0.0000000000000000000, -1.000000000000000000, 0.0000000000000000000 ) ) ;
#903 = CC_DESIGN_APPROVAL ( #48332, ( #17281 ) ) ;
#904 = ORIENTED_EDGE ( 'NONE', *, *, #7570, .T. ) ;
#905 = ORIENTED_EDGE ( 'NONE', *, *, #56212, .T. ) ;
#906 = AXIS2_PLACEMENT_3D ( 'NONE', #64660, #6539, #64425 ) ;
#907 = LINE ( 'NONE', #4451, #66323 ) ;
#908 = DIRECTION ( 'NONE',  ( 0.0000000000000000000, 0.0000000000000000000, -1.000000000000000000 ) ) ;
#909 = DATE_AND_TIME ( #29829, #29029 ) ;
#911 = DIRECTION ( 'NONE',  ( 1.000000000000000000, 0.0000000000000000000, 0.0000000000000000000 ) ) ;
#910 = APPROVAL ( #43125, 'NON SPECIFICATO' ) ;
#912 = ORIENTED_EDGE ( 'NONE', *, *, #27031, .F. ) ;
#913 = DIRECTION ( 'NONE',  ( 0.0000000000000000000, 0.0000000000000000000, 1.000000000000000000 ) ) ;
#914 = CARTESIAN_POINT ( 'NONE',  ( 3.000000000000002700, 33.93000000000000000, 3.500000000000000000 ) ) ;
#916 = ORIENTED_EDGE ( 'NONE', *, *, #11086, .F. ) ;
#915 = ORIENTED_EDGE ( 'NONE', *, *, #10932, .F. ) ;
#917 = DIRECTION ( 'NONE',  ( -1.000000000000000000, 0.0000000000000000000, 0.0000000000000000000 ) ) ;
#918 = ORIENTED_EDGE ( 'NONE', *, *, #34512, .F. ) ;
#919 = ORIENTED_EDGE ( 'NONE', *, *, #21467, .F. ) ;
#920 = DIRECTION ( 'NONE',  ( -0.0000000000000000000, -0.0000000000000000000, 1.000000000000000000 ) ) ;
#921 = EDGE_CURVE ( 'NONE', #15218, #56153, #51554, .T. ) ;
#922 = VERTEX_POINT ( 'NONE', #49454 ) ;
#923 = CARTESIAN_POINT ( 'NONE',  ( -379.9526625136877600, -1542.399380678243700, -0.7499999999999840100 ) ) ;
#924 = VERTEX_POINT ( 'NONE', #23053 ) ;
#925 = SHAPE_REPRESENTATION_RELATIONSHIP ( 'NONE' , 'NONE' ,  #43860, #23878 ) ;
#926 = DIRECTION ( 'NONE',  ( 0.0000000000000000000, 0.0000000000000000000, 1.000000000000000000 ) ) ;
#927 = ADVANCED_FACE ( 'NONE', ( #64795 ), #60085, .F. ) ;
#928 = AXIS2_PLACEMENT_3D ( 'NONE', #43803, #22472, #17615 ) ;
#929 = PLANE ( 'NONE',  #60366 ) ;
#930 = CARTESIAN_POINT ( 'NONE',  ( 83.99999999999997200, 33.94000000000001200, 3.000000000000000000 ) ) ;
#931 = ORIENTED_EDGE ( 'NONE', *, *, #65379, .T. ) ;
#932 = VECTOR ( 'NONE', #25375, 1000.000000000000000 ) ;
#933 = CIRCLE ( 'NONE', #33630, 1.999999999999999100 ) ;
#934 = DIRECTION ( 'NONE',  ( -1.000000000000000000, 1.036340135350122700E-021, -1.125750621614045500E-016 ) ) ;
#935 = FACE_OUTER_BOUND ( 'NONE', #55684, .T. ) ;
#936 = CARTESIAN_POINT ( 'NONE',  ( -7.538881306048911500, -1.371794871794872000, 1.525000000000000100 ) ) ;
#937 = DIRECTION ( 'NONE',  ( 1.000000000000000000, 0.0000000000000000000, 0.0000000000000000000 ) ) ;
#938 = LINE ( 'NONE', #29626, #22407 ) ;
#939 = PLANE ( 'NONE',  #66620 ) ;
#940 = FACE_OUTER_BOUND ( 'NONE', #5389, .T. ) ;
#941 = CARTESIAN_POINT ( 'NONE',  ( 53.35000000000000100, 6.000000000000000000, 3.000000000000000000 ) ) ;
#942 = ORIENTED_EDGE ( 'NONE', *, *, #20986, .T. ) ;
#943 = EDGE_LOOP ( 'NONE', ( #47990, #22579, #46189, #32057 ) ) ;
#944 = ORIENTED_EDGE ( 'NONE', *, *, #47176, .T. ) ;
#945 = CARTESIAN_POINT ( 'NONE',  ( 62.00000000000000000, 27.00000000000000000, 6.000000000000000000 ) ) ;
#946 = CYLINDRICAL_SURFACE ( 'NONE', #38624, 1.199999999999999700 ) ;
#947 = ORIENTED_EDGE ( 'NONE', *, *, #2932, .T. ) ;
#948 = VECTOR ( 'NONE', #29110, 1000.000000000000000 ) ;
#949 = LINE ( 'NONE', #37496, #5861 ) ;
#950 = CARTESIAN_POINT ( 'NONE',  ( 0.6717566005793923500, -16.21477303807743900, -0.1000000000000000100 ) ) ;
#951 = DIRECTION ( 'NONE',  ( -1.000000000000000000, 2.891205793294688500E-015, -2.891205793294679300E-016 ) ) ;
#952 = APPROVAL_PERSON_ORGANIZATION ( #4247, #56630, #68609 ) ;
#953 = VECTOR ( 'NONE', #6244, 1000.000000000000000 ) ;
#954 = ORIENTED_EDGE ( 'NONE', *, *, #56885, .F. ) ;
#955 = EDGE_CURVE ( 'NONE', #66222, #21861, #37471, .T. ) ;
#956 = CARTESIAN_POINT ( 'NONE',  ( 9.671756600579392700, 0.0000000000000000000, -0.1000000000000000100 ) ) ;
#957 = VECTOR ( 'NONE', #28506, 1000.000000000000000 ) ;
#958 = ADVANCED_FACE ( 'NONE', ( #49065 ), #12628, .T. ) ;
#959 = FACE_OUTER_BOUND ( 'NONE', #7613, .T. ) ;
#960 = CARTESIAN_POINT ( 'NONE',  ( 53.34999999999993000, 3.000000000000000000, 0.0000000000000000000 ) ) ;
#961 = CARTESIAN_POINT ( 'NONE',  ( -7.614802780407885900, -2.974358974358973600, 1.525000000000000100 ) ) ;
#962 = ORIENTED_EDGE ( 'NONE', *, *, #5866, .T. ) ;
#963 = EDGE_CURVE ( 'NONE', #18304, #29806, #35775, .T. ) ;
#964 = ORIENTED_EDGE ( 'NONE', *, *, #30260, .T. ) ;
#965 = ORIENTED_EDGE ( 'NONE', *, *, #42992, .F. ) ;
#966 = EDGE_LOOP ( 'NONE', ( #7215, #48109, #9115, #48832 ) ) ;
#967 = LINE ( 'NONE', #4041, #45757 ) ;
#968 = EDGE_CURVE ( 'NONE', #57491, #31497, #63930, .T. ) ;
#969 = DIRECTION ( 'NONE',  ( -1.000000000000000000, 0.0000000000000000000, 0.0000000000000000000 ) ) ;
#970 = ORIENTED_EDGE ( 'NONE', *, *, #18517, .T. ) ;
#972 = ORIENTED_EDGE ( 'NONE', *, *, #48868, .F. ) ;
#971 = ORIENTED_EDGE ( 'NONE', *, *, #59478, .F. ) ;
#973 = CARTESIAN_POINT ( 'NONE',  ( -9.384809130410971500, -2.391025641025640500, 1.500000000000000000 ) ) ;
#974 = CARTESIAN_POINT ( 'NONE',  ( 13.44481795760176400, -9.793250992115737600, 4.999999999999990200 ) ) ;
#975 = DIRECTION ( 'NONE',  ( 0.0000000000000000000, 0.0000000000000000000, 1.000000000000000000 ) ) ;
#976 = DIRECTION ( 'NONE',  ( -0.0000000000000000000, -0.0000000000000000000, 1.000000000000000000 ) ) ;
#977 = ORIENTED_EDGE ( 'NONE', *, *, #46692, .T. ) ;
#978 = AXIS2_PLACEMENT_3D ( 'NONE', #26750, #59153, #6357 ) ;
#979 = VERTEX_POINT ( 'NONE', #61000 ) ;
#980 = CARTESIAN_POINT ( 'NONE',  ( 10.90000000000000600, -5.047700410575212800, 8.900000000000000400 ) ) ;
#982 = EDGE_CURVE ( 'NONE', #62791, #8089, #34999, .T. ) ;
#981 = CARTESIAN_POINT ( 'NONE',  ( 7.999999999999972500, 79.49999999999998600, 0.0000000000000000000 ) ) ;
#983 = DIRECTION ( 'NONE',  ( 0.0000000000000000000, 1.000000000000000000, 0.0000000000000000000 ) ) ;
#984 = DIRECTION ( 'NONE',  ( 1.000000000000000000, 0.0000000000000000000, 0.0000000000000000000 ) ) ;
#985 = CARTESIAN_POINT ( 'NONE',  ( -13.89999999999999500, -6.075000000000001100, 0.2000000000000000900 ) ) ;
#986 = ORIENTED_EDGE ( 'NONE', *, *, #52232, .F. ) ;
#987 = SECURITY_CLASSIFICATION_LEVEL ( 'unclassified' ) ;
#988 = CC_DESIGN_APPROVAL ( #10273, ( #3223 ) ) ;
#989 = AXIS2_PLACEMENT_3D ( 'NONE', #32819, #21488, #1160 ) ;
#990 = DIRECTION ( 'NONE',  ( 0.0000000000000000000, 0.0000000000000000000, -1.000000000000000000 ) ) ;
#991 = LINE ( 'NONE', #2159, #53285 ) ;
#992 = VECTOR ( 'NONE', #29761, 1000.000000000000000 ) ;
#993 = DIRECTION ( 'NONE',  ( -8.783410004945859900E-017, 1.000000000000000000, 0.0000000000000000000 ) ) ;
#994 = VECTOR ( 'NONE', #17605, 1000.000000000000000 ) ;
#995 = CC_DESIGN_PERSON_AND_ORGANIZATION_ASSIGNMENT ( #1516, #6563, ( #66173 ) ) ;
#996 = DIRECTION ( 'NONE',  ( 1.000000000000000000, 0.0000000000000000000, 0.0000000000000000000 ) ) ;
#997 = AXIS2_PLACEMENT_3D ( 'NONE', #30555, #36127, #30114 ) ;
#998 = FACE_OUTER_BOUND ( 'NONE', #24403, .T. ) ;
#999 = FACE_OUTER_BOUND ( 'NONE', #56461, .T. ) ;
#1000 = LINE ( 'NONE', #27168, #15840 ) ;
#1001 = APPROVAL_ROLE ( '' ) ;
#1003 = VERTEX_POINT ( 'NONE', #2948 ) ;
#1002 = EDGE_CURVE ( 'NONE', #32241, #47814, #48199, .T. ) ;
#1004 = AXIS2_PLACEMENT_3D ( 'NONE', #62111, #67248, #45752 ) ;
#1005 = ORIENTED_EDGE ( 'NONE', *, *, #8104, .T. ) ;
#1006 = DIRECTION ( 'NONE',  ( 0.0000000000000000000, 0.0000000000000000000, -1.000000000000000000 ) ) ;
#1007 = ORIENTED_EDGE ( 'NONE', *, *, #37963, .T. ) ;
#1008 = ADVANCED_FACE ( 'NONE', ( #62261 ), #28230, .T. ) ;
#1009 = LINE ( 'NONE', #14750, #41601 ) ;
#1010 = ORIENTED_EDGE ( 'NONE', *, *, #13090, .F. ) ;
#1011 = CIRCLE ( 'NONE', #14851, 1.199999999999999700 ) ;
#1012 = FACE_OUTER_BOUND ( 'NONE', #48675, .T. ) ;
#1013 = ORIENTED_EDGE ( 'NONE', *, *, #23046, .T. ) ;
#1014 = PERSON_AND_ORGANIZATION ( #35481, #18924 ) ;
#1015 = CARTESIAN_POINT ( 'NONE',  ( 132.7500000000000000, 9.499999999999976900, 0.0000000000000000000 ) ) ;
#1016 = CYLINDRICAL_SURFACE ( 'NONE', #20253, 0.7500000000000006700 ) ;
#1017 = ORIENTED_EDGE ( 'NONE', *, *, #52047, .T. ) ;
#1018 = DIRECTION ( 'NONE',  ( 0.0000000000000000000, 0.0000000000000000000, 1.000000000000000000 ) ) ;
#1019 = FACE_OUTER_BOUND ( 'NONE', #46744, .T. ) ;
#1020 =( LENGTH_UNIT ( ) NAMED_UNIT ( * ) SI_UNIT ( .MILLI., .METRE. ) );
#1021 = EDGE_CURVE ( 'NONE', #27744, #23293, #54783, .T. ) ;
#1022 = MANIFOLD_SOLID_BREP ( 'Sweep4', #6532 ) ;
#1023 = PLANE ( 'NONE',  #39366 ) ;
#1024 = CARTESIAN_POINT ( 'NONE',  ( 4.749999999999998200, -0.4500000000000000100, -12.25000000000000000 ) ) ;
#1025 = LINE ( 'NONE', #57284, #5047 ) ;
#1026 = DIRECTION ( 'NONE',  ( 0.0000000000000000000, -0.0000000000000000000, 1.000000000000000000 ) ) ;
#1027 = DIRECTION ( 'NONE',  ( 0.9181280746901390200, 0.3962837852672986300, 0.0000000000000000000 ) ) ;
#1028 = DIRECTION ( 'NONE',  ( 1.000000000000000000, 0.0000000000000000000, 0.0000000000000000000 ) ) ;
#1029 =( BOUNDED_CURVE ( )  B_SPLINE_CURVE ( 3, ( #6176, #6, #5951, #21464 ),
 .UNSPECIFIED., .F., .F. ) 
 B_SPLINE_CURVE_WITH_KNOTS ( ( 4, 4 ),
 ( 3.141592653589793100, 6.283185307179586200 ),
 .UNSPECIFIED. ) 
 CURVE ( )  GEOMETRIC_REPRESENTATION_ITEM ( )  RATIONAL_B_SPLINE_CURVE ( ( 1.000000000000000000, 0.3333333333333333700, 0.3333333333333333700, 1.000000000000000000 ) ) 
 REPRESENTATION_ITEM ( '' )  );
#1030 = VERTEX_POINT ( 'NONE', #29056 ) ;
#1031 = ADVANCED_FACE ( 'NONE', ( #15833 ), #34415, .F. ) ;
#1032 = ORIENTED_EDGE ( 'NONE', *, *, #62669, .T. ) ;
#1033 = CARTESIAN_POINT ( 'NONE',  ( -7.403735474351151400, -0.3957710082750573500, 1.500000000000000400 ) ) ;
#1034 = DIRECTION ( 'NONE',  ( -1.000000000000000000, 0.0000000000000000000, -0.0000000000000000000 ) ) ;
#1035 = ADVANCED_FACE ( 'NONE', ( #25784 ), #18193, .F. ) ;
#1037 = ORIENTED_EDGE ( 'NONE', *, *, #33109, .T. ) ;
#1036 = EDGE_CURVE ( 'NONE', #34237, #871, #11682, .T. ) ;
#1038 = ORIENTED_EDGE ( 'NONE', *, *, #44603, .T. ) ;
#1039 = VECTOR ( 'NONE', #1099, 1000.000000000000000 ) ;
#1040 = COORDINATED_UNIVERSAL_TIME_OFFSET ( 1, 0, .AHEAD. ) ;
#1041 = CARTESIAN_POINT ( 'NONE',  ( 1.204690800094122800, -1.000000000000005600, 0.0000000000000000000 ) ) ;
#1042 = VERTEX_POINT ( 'NONE', #18437 ) ;
#1043 = DIRECTION ( 'NONE',  ( -0.0000000000000000000, -0.0000000000000000000, 1.000000000000000000 ) ) ;
#1044 = ORIENTED_EDGE ( 'NONE', *, *, #13013, .T. ) ;
#1045 = ORIENTED_EDGE ( 'NONE', *, *, #32420, .F. ) ;
#1046 = EDGE_CURVE ( 'NONE', #17645, #48082, #63759, .T. ) ;
#1047 = DIRECTION ( 'NONE',  ( -0.0000000000000000000, -0.0000000000000000000, 1.000000000000000000 ) ) ;
#1048 = DIRECTION ( 'NONE',  ( 0.0000000000000000000, 0.0000000000000000000, -1.000000000000000000 ) ) ;
#1049 = ORIENTED_EDGE ( 'NONE', *, *, #55949, .T. ) ;
#1050 = VECTOR ( 'NONE', #46818, 1000.000000000000000 ) ;
#1051 = VECTOR ( 'NONE', #45472, 1000.000000000000000 ) ;
#1052 = VECTOR ( 'NONE', #63319, 1000.000000000000000 ) ;
#1053 = CARTESIAN_POINT ( 'NONE',  ( 2.999999999999981300, 99.00000000000001400, 26.00000000000000400 ) ) ;
#1054 = FACE_OUTER_BOUND ( 'NONE', #56969, .T. ) ;
#1055 = DIRECTION ( 'NONE',  ( 1.000000000000000000, 2.312964634635457500E-016, 0.0000000000000000000 ) ) ;
#1056 = ORIENTED_EDGE ( 'NONE', *, *, #58356, .T. ) ;
#1057 = EDGE_CURVE ( 'NONE', #30301, #27399, #29927, .T. ) ;
#1058 = ORIENTED_EDGE ( 'NONE', *, *, #11665, .T. ) ;
#1059 = VECTOR ( 'NONE', #52666, 1000.000000000000000 ) ;
#1060 = FACE_BOUND ( 'NONE', #17545, .T. ) ;
#1061 = EDGE_CURVE ( 'NONE', #40802, #16481, #16695, .T. ) ;
#1063 = CARTESIAN_POINT ( 'NONE',  ( 11.00000000000000200, -6.275000000000001200, 5.400000000000003000 ) ) ;
#1062 = CARTESIAN_POINT ( 'NONE',  ( 0.5029859100378231100, 7.814283360192427500, -0.7500000000000055500 ) ) ;
#1064 = DIRECTION ( 'NONE',  ( -1.000000000000000000, 0.0000000000000000000, 0.0000000000000000000 ) ) ;
#1065 = VECTOR ( 'NONE', #5661, 1000.000000000000000 ) ;
#1066 = DIRECTION ( 'NONE',  ( 0.0000000000000000000, 0.0000000000000000000, -1.000000000000000000 ) ) ;
#1067 = CARTESIAN_POINT ( 'NONE',  ( 0.7716780982019022500, -1.250000000000004000, 0.0000000000000000000 ) ) ;
#1068 = VECTOR ( 'NONE', #37117, 1000.000000000000000 ) ;
#1069 = VECTOR ( 'NONE', #62401, 1000.000000000000000 ) ;
#1070 = VECTOR ( 'NONE', #18497, 1000.000000000000000 ) ;
#1071 = EDGE_CURVE ( 'NONE', #37238, #49346, #34931, .T. ) ;
#1072 = ORIENTED_EDGE ( 'NONE', *, *, #9980, .T. ) ;
#1073 = ORIENTED_EDGE ( 'NONE', *, *, #65842, .T. ) ;
#1074 = LINE ( 'NONE', #5315, #32510 ) ;
#1075 = EDGE_LOOP ( 'NONE', ( #447, #39002, #57066, #33848 ) ) ;
#1076 = LINE ( 'NONE', #33068, #40031 ) ;
#1077 = CARTESIAN_POINT ( 'NONE',  ( 145.6999999999999600, 89.00000000000000000, 5.000000000000000000 ) ) ;
#1078 = PERSON_AND_ORGANIZATION_ROLE ( 'design_supplier' ) ;
#1079 = ORIENTED_EDGE ( 'NONE', *, *, #12890, .T. ) ;
#1080 = PERSON_AND_ORGANIZATION ( #35481, #18924 ) ;
#1081 = LINE ( 'NONE', #6558, #51640 ) ;
#1082 = CLOSED_SHELL ( 'NONE', ( #11130, #11112, #46538, #42200, #62626, #22240, #9832, #39326, #35435, #29334, #21746, #56930, #47891, #41873, #34741, #67371, #20705, #17269, #62558, #11813, #617, #6593, #36535, #68552, #20366, #272, #33770, #16272, #26929 ) ) ;
#1083 = DIRECTION ( 'NONE',  ( 0.0000000000000000000, -0.0000000000000000000, -1.000000000000000000 ) ) ;
#1084 = VECTOR ( 'NONE', #33237, 1000.000000000000000 ) ;
#1085 = EDGE_CURVE ( 'NONE', #37051, #29289, #44908, .T. ) ;
#1086 = SHAPE_REPRESENTATION_RELATIONSHIP ( 'NONE' , 'NONE' ,  #19188, #22616 ) ;
#1087 = DIRECTION ( 'NONE',  ( 1.000000000000000000, 0.0000000000000000000, 0.0000000000000000000 ) ) ;
#1088 = DIRECTION ( 'NONE',  ( -1.000000000000000000, 0.0000000000000000000, 0.0000000000000000000 ) ) ;
#1089 = CARTESIAN_POINT ( 'NONE',  ( 145.4000000000000100, 43.39999999999999900, 1.000000000000000000 ) ) ;
#1090 = EDGE_CURVE ( 'NONE', #34969, #5067, #56430, .T. ) ;
#1091 = VERTEX_POINT ( 'NONE', #34958 ) ;
#1092 = PLANE ( 'NONE',  #48829 ) ;
#1093 = LINE ( 'NONE', #46188, #27526 ) ;
#1094 = DIRECTION ( 'NONE',  ( 1.000000000000000000, 0.0000000000000000000, 0.0000000000000000000 ) ) ;
#1095 = CC_DESIGN_APPROVAL ( #24994, ( #40166 ) ) ;
#1096 = DIRECTION ( 'NONE',  ( -0.0000000000000000000, -0.0000000000000000000, 1.000000000000000000 ) ) ;
#1097 = CARTESIAN_POINT ( 'NONE',  ( -7.725793102171928200, -1.951348521481903500, 1.500000000000000700 ) ) ;
#1098 = EDGE_CURVE ( 'NONE', #5543, #59510, #55646, .T. ) ;
#1099 = DIRECTION ( 'NONE',  ( -0.0000000000000000000, -0.0000000000000000000, 1.000000000000000000 ) ) ;
#1100 = EDGE_CURVE ( 'NONE', #62651, #63813, #53965, .T. ) ;
#1101 = CC_DESIGN_PERSON_AND_ORGANIZATION_ASSIGNMENT ( #66749, #40651, ( #5022 ) ) ;
#1102 = ORIENTED_EDGE ( 'NONE', *, *, #60400, .F. ) ;
#1103 = CONTEXT_DEPENDENT_SHAPE_REPRESENTATION ( #47968, #38902 ) ;
#1104 = ORIENTED_EDGE ( 'NONE', *, *, #31046, .T. ) ;
#1105 = DIRECTION ( 'NONE',  ( -1.000000000000000000, -6.595906752763525100E-017, -0.0000000000000000000 ) ) ;
#1106 = EDGE_CURVE ( 'NONE', #40206, #56441, #58919, .T. ) ;
#1107 = ADVANCED_FACE ( 'NONE', ( #8412 ), #18905, .T. ) ;
#1108 = AXIS2_PLACEMENT_3D ( 'NONE', #6470, #59701, #64359 ) ;
#1109 = ORIENTED_EDGE ( 'NONE', *, *, #64814, .F. ) ;
#1110 = ORIENTED_EDGE ( 'NONE', *, *, #26916, .F. ) ;
#1111 = APPROVAL_STATUS ( 'not_yet_approved' ) ;
#1112 = AXIS2_PLACEMENT_3D ( 'NONE', #63795, #53405, #31171 ) ;
#1113 = DIRECTION ( 'NONE',  ( 0.0000000000000000000, 0.0000000000000000000, -1.000000000000000000 ) ) ;
#1114 = VERTEX_POINT ( 'NONE', #18458 ) ;
#1115 = LINE ( 'NONE', #19581, #56550 ) ;
#1116 = AXIS2_PLACEMENT_3D ( 'NONE', #62086, #14855, #15785 ) ;
#1117 = CARTESIAN_POINT ( 'NONE',  ( -0.6350000000000050000, -1.789471378390275600, -5.649999999999999500 ) ) ;
#1118 = AXIS2_PLACEMENT_3D ( 'NONE', #42949, #27140, #21867 ) ;
#1119 = CARTESIAN_POINT ( 'NONE',  ( -9.350714915823106200, 7.034773038077446500, -0.1000000000000000100 ) ) ;
#1120 = EDGE_CURVE ( 'NONE', #6553, #38096, #41585, .T. ) ;
#1121 = CARTESIAN_POINT ( 'NONE',  ( -7.249750964504828600, 3.630528621609728600, -5.800000000000000700 ) ) ;
#1123 = ORIENTED_EDGE ( 'NONE', *, *, #4508, .F. ) ;
#1122 = ORIENTED_EDGE ( 'NONE', *, *, #13753, .T. ) ;
#1124 = LINE ( 'NONE', #33910, #49119 ) ;
#1125 = ADVANCED_FACE ( 'NONE', ( #39944 ), #61473, .T. ) ;
#1126 = ADVANCED_FACE ( 'NONE', ( #151 ), #55714, .F. ) ;
#1127 = VECTOR ( 'NONE', #37185, 1000.000000000000000 ) ;
#1128 = DIRECTION ( 'NONE',  ( 0.0000000000000000000, 0.0000000000000000000, -1.000000000000000000 ) ) ;
#1129 = VECTOR ( 'NONE', #56807, 1000.000000000000000 ) ;
#1130 = ORIENTED_EDGE ( 'NONE', *, *, #11248, .F. ) ;
#1131 = CARTESIAN_POINT ( 'NONE',  ( -9.350714915823106200, 0.0000000000000000000, -0.1000000000000000100 ) ) ;
#1132 = VECTOR ( 'NONE', #42849, 1000.000000000000000 ) ;
#1133 = ORIENTED_EDGE ( 'NONE', *, *, #12482, .T. ) ;
#1134 = AXIS2_PLACEMENT_3D ( 'NONE', #7341, #24499, #17995 ) ;
#1135 = CARTESIAN_POINT ( 'NONE',  ( -4.875000000000001800, 4.000000000000000900, -10.50000000000000000 ) ) ;
#1136 = DIRECTION ( 'NONE',  ( -1.000000000000000000, 0.0000000000000000000, 0.0000000000000000000 ) ) ;
#1137 = DIRECTION ( 'NONE',  ( -0.0000000000000000000, -0.0000000000000000000, 1.000000000000000000 ) ) ;
#1138 = CC_DESIGN_PERSON_AND_ORGANIZATION_ASSIGNMENT ( #48717, #46542, ( #65909 ) ) ;
#1139 = VECTOR ( 'NONE', #38691, 1000.000000000000000 ) ;
#1140 = EDGE_CURVE ( 'NONE', #31342, #19058, #47352, .T. ) ;
#1141 = TOROIDAL_SURFACE ( 'NONE', #5531, 1.000000000000000900, 0.2399999999999999900 ) ;
#1142 = VECTOR ( 'NONE', #21480, 1000.000000000000000 ) ;
#1143 = DIRECTION ( 'NONE',  ( 1.000000000000000000, 0.0000000000000000000, 0.0000000000000000000 ) ) ;
#1144 = LINE ( 'NONE', #39219, #36745 ) ;
#1145 = LINE ( 'NONE', #66700, #17644 ) ;
#1146 = EDGE_LOOP ( 'NONE', ( #27941, #12977 ) ) ;
#1147 = CARTESIAN_POINT ( 'NONE',  ( -7.646653741946347600, -1.442307692307692300, 1.500000000000000000 ) ) ;
#1148 = LOCAL_TIME ( 13, 55, 50.00000000000000000, #66565 ) ;
#1149 = FACE_OUTER_BOUND ( 'NONE', #33616, .T. ) ;
#1150 = ORIENTED_EDGE ( 'NONE', *, *, #64311, .T. ) ;
#1151 = EDGE_CURVE ( 'NONE', #22102, #65983, #66420, .T. ) ;
#1152 = PLANE ( 'NONE',  #40868 ) ;
#1153 = DIRECTION ( 'NONE',  ( 0.0000000000000000000, 1.000000000000000000, 0.0000000000000000000 ) ) ;
#1154 = LINE ( 'NONE', #36215, #50843 ) ;
#1155 = ORIENTED_EDGE ( 'NONE', *, *, #68416, .F. ) ;
#1156 = CARTESIAN_POINT ( 'NONE',  ( 3.749999999999999100, -0.3326404065718716600, -16.13473742988498900 ) ) ;
#1157 = CYLINDRICAL_SURFACE ( 'NONE', #230, 0.6349999999999996800 ) ;
#1158 = CARTESIAN_POINT ( 'NONE',  ( 5.999999999999997300, 18.17000000000000500, 3.144054882855420900 ) ) ;
#1159 = CARTESIAN_POINT ( 'NONE',  ( -39.00000000000000000, 0.0000000000000000000, -18.47999999999999300 ) ) ;
#1160 = DIRECTION ( 'NONE',  ( 0.0000000000000000000, -0.0000000000000000000, -1.000000000000000000 ) ) ;
#1161 = DIRECTION ( 'NONE',  ( -0.0000000000000000000, -0.0000000000000000000, 1.000000000000000000 ) ) ;
#1162 = DIRECTION ( 'NONE',  ( -1.000000000000000000, 0.0000000000000000000, -1.734723475976805500E-015 ) ) ;
#1163 = DIRECTION ( 'NONE',  ( 0.0000000000000000000, 0.0000000000000000000, 1.000000000000000000 ) ) ;
#1164 = CIRCLE ( 'NONE', #65653, 0.6350000000000005600 ) ;
#1165 = VERTEX_POINT ( 'NONE', #50868 ) ;
#1166 = PLANE ( 'NONE',  #25499 ) ;
#1167 = ORIENTED_EDGE ( 'NONE', *, *, #58020, .T. ) ;
#1168 = EDGE_LOOP ( 'NONE', ( #42242, #23027 ) ) ;
#1169 = DIRECTION ( 'NONE',  ( 0.0000000000000000000, 0.0000000000000000000, -1.000000000000000000 ) ) ;
#1170 = EDGE_CURVE ( 'NONE', #46992, #65038, #48990, .T. ) ;
#1171 = DATE_AND_TIME ( #42560, #9366 ) ;
#1172 = ORIENTED_EDGE ( 'NONE', *, *, #61771, .T. ) ;
#1173 = DIRECTION ( 'NONE',  ( -0.0000000000000000000, -0.0000000000000000000, 1.000000000000000000 ) ) ;
#1174 = CARTESIAN_POINT ( 'NONE',  ( 121.0310882320323200, 4.999999999999977800, 3.500000000000000000 ) ) ;
#1175 = ORIENTED_EDGE ( 'NONE', *, *, #28531, .F. ) ;
#1176 = CARTESIAN_POINT ( 'NONE',  ( 2.749999999999995100, -0.4500000000000000100, -14.25000000000000200 ) ) ;
#1177 = EDGE_LOOP ( 'NONE', ( #52348, #52702, #52653, #50974 ) ) ;
#1178 = CARTESIAN_POINT ( 'NONE',  ( -2.010000000000000700, -6.275000000000001200, 7.799999999999999800 ) ) ;
#1179 = VERTEX_POINT ( 'NONE', #29080 ) ;
#1180 = FACE_OUTER_BOUND ( 'NONE', #64790, .T. ) ;
#1181 = DESIGN_CONTEXT ( 'detailed design', #28083, 'design' ) ;
#1182 = EDGE_CURVE ( 'NONE', #36646, #43539, #15027, .T. ) ;
#1184 = ORIENTED_EDGE ( 'NONE', *, *, #53356, .T. ) ;
#1183 = ORIENTED_EDGE ( 'NONE', *, *, #65193, .T. ) ;
#1185 = FACE_OUTER_BOUND ( 'NONE', #17198, .T. ) ;
#1186 = CARTESIAN_POINT ( 'NONE',  ( 113.8999999999999500, 93.00000000000001400, 0.2000000000000000900 ) ) ;
#1187 = EDGE_CURVE ( 'NONE', #43104, #35875, #26575, .T. ) ;
#1188 = DIRECTION ( 'NONE',  ( 0.0000000000000000000, -1.000000000000000000, 0.0000000000000000000 ) ) ;
#1189 = VECTOR ( 'NONE', #16767, 1000.000000000000000 ) ;
#1190 = ADVANCED_FACE ( 'NONE', ( #38251 ), #2494, .F. ) ;
#1191 = FACE_OUTER_BOUND ( 'NONE', #64706, .T. ) ;
#1192 = EDGE_LOOP ( 'NONE', ( #25399, #54478, #65360, #24015 ) ) ;
#1193 = PRODUCT_DEFINITION_FORMATION_WITH_SPECIFIED_SOURCE ( 'TUTTO', '', #44303, .NOT_KNOWN. ) ;
#1194 = AXIS2_PLACEMENT_3D ( 'NONE', #65327, #33624, #22511 ) ;
#1195 = APPROVAL_PERSON_ORGANIZATION ( #8624, #2019, #25516 ) ;
#1196 = DIRECTION ( 'NONE',  ( 0.0000000000000000000, 0.0000000000000000000, 1.000000000000000000 ) ) ;
#1197 = ADVANCED_FACE ( 'NONE', ( #45707 ), #8247, .T. ) ;
#1198 = VECTOR ( 'NONE', #42295, 1000.000000000000000 ) ;
#1199 = AXIS2_PLACEMENT_3D ( 'NONE', #9368, #41816, #57279 ) ;
#1200 = CARTESIAN_POINT ( 'NONE',  ( -7.449092235375720100, -1.530381163059632700, 1.525000000000000400 ) ) ;
#1201 = CARTESIAN_POINT ( 'NONE',  ( 0.6717566005784677600, 13.21477303807744100, -0.1000000000000000100 ) ) ;
#1202 = LINE ( 'NONE', #46169, #53406 ) ;
#1203 = ORIENTED_EDGE ( 'NONE', *, *, #47494, .F. ) ;
#1205 = ORIENTED_EDGE ( 'NONE', *, *, #17562, .F. ) ;
#1204 = AXIS2_PLACEMENT_3D ( 'NONE', #31074, #57692, #10001 ) ;
#1206 = DATE_AND_TIME ( #64932, #59142 ) ;
#1207 = VECTOR ( 'NONE', #19485, 1000.000000000000000 ) ;
#1208 = EDGE_LOOP ( 'NONE', ( #3662, #22559 ) ) ;
#1209 = AXIS2_PLACEMENT_3D ( 'NONE', #27848, #17688, #54049 ) ;
#1210 = AXIS2_PLACEMENT_3D ( 'NONE', #33503, #38645, #65445 ) ;
#1211 = CARTESIAN_POINT ( 'NONE',  ( -2.602085213965210600E-015, 2.170528621609724200, -5.649999999999999500 ) ) ;
#1212 = FACE_OUTER_BOUND ( 'NONE', #22428, .T. ) ;
#1213 = LINE ( 'NONE', #16770, #59151 ) ;
#1214 = DIRECTION ( 'NONE',  ( 0.0000000000000000000, -0.0000000000000000000, -1.000000000000000000 ) ) ;
#1215 = AXIS2_PLACEMENT_3D ( 'NONE', #61593, #36133, #66938 ) ;
#1216 = ORIENTED_EDGE ( 'NONE', *, *, #53452, .T. ) ;
#1217 = ORIENTED_EDGE ( 'NONE', *, *, #39331, .F. ) ;
#1218 = VECTOR ( 'NONE', #45988, 1000.000000000000000 ) ;
#1219 = EDGE_LOOP ( 'NONE', ( #57933, #35784, #31253, #7013 ) ) ;
#1220 = DIRECTION ( 'NONE',  ( -0.0000000000000000000, 1.000000000000000000, -0.0000000000000000000 ) ) ;
#1221 = DIRECTION ( 'NONE',  ( 1.000000000000000000, 0.0000000000000000000, 0.0000000000000000000 ) ) ;
#1222 = AXIS2_PLACEMENT_3D ( 'NONE', #61516, #39823, #34696 ) ;
#1223 = DIRECTION ( 'NONE',  ( -0.0000000000000000000, -0.0000000000000000000, -1.000000000000000000 ) ) ;
#1224 = CARTESIAN_POINT ( 'NONE',  ( 92.75000000000000000, -2.500000000000000000, -4.000000000000000000 ) ) ;
#1225 = CARTESIAN_POINT ( 'NONE',  ( -23.00000000000000700, -3.000000000000006200, 1.000000000000001600 ) ) ;
#1226 = EDGE_CURVE ( 'NONE', #47714, #14813, #18374, .T. ) ;
#1227 = VECTOR ( 'NONE', #3583, 1000.000000000000000 ) ;
#1228 = ORIENTED_EDGE ( 'NONE', *, *, #13941, .T. ) ;
#1229 = EDGE_LOOP ( 'NONE', ( #40260, #22955, #56671, #51922 ) ) ;
#1230 = ORIENTED_EDGE ( 'NONE', *, *, #13971, .T. ) ;
#1231 = APPROVAL_STATUS ( 'not_yet_approved' ) ;
#1232 = ORIENTED_EDGE ( 'NONE', *, *, #27883, .F. ) ;
#1233 = CARTESIAN_POINT ( 'NONE',  ( 24.25009685542713500, -0.8578431372549021300, -3.949999999999995300 ) ) ;
#1234 = ORIENTED_EDGE ( 'NONE', *, *, #1898, .F. ) ;
#1235 = DIRECTION ( 'NONE',  ( -0.0000000000000000000, -0.0000000000000000000, 1.000000000000000000 ) ) ;
#1236 = ORIENTED_EDGE ( 'NONE', *, *, #45024, .F. ) ;
#1237 = DIRECTION ( 'NONE',  ( -0.0000000000000000000, -0.0000000000000000000, 1.000000000000000000 ) ) ;
#1238 = ORIENTED_EDGE ( 'NONE', *, *, #57605, .F. ) ;
#1239 = CARTESIAN_POINT ( 'NONE',  ( 13.99005524519136900, -5.047700410575221700, 5.000000000000002700 ) ) ;
#1240 = FACE_OUTER_BOUND ( 'NONE', #15620, .T. ) ;
#1241 =( LENGTH_UNIT ( ) NAMED_UNIT ( * ) SI_UNIT ( .MILLI., .METRE. ) );
#1242 = DIRECTION ( 'NONE',  ( 1.000000000000000000, 0.0000000000000000000, 0.0000000000000000000 ) ) ;
#1243 = ORIENTED_EDGE ( 'NONE', *, *, #11222, .T. ) ;
#1244 = CARTESIAN_POINT ( 'NONE',  ( -7.797729458327721900, -0.2039497241101079200, 1.499999999999999600 ) ) ;
#1245 = FACE_OUTER_BOUND ( 'NONE', #26528, .T. ) ;
#1246 = DIRECTION ( 'NONE',  ( -1.000000000000000000, 0.0000000000000000000, 0.0000000000000000000 ) ) ;
#1247 = DIRECTION ( 'NONE',  ( 0.0000000000000000000, 0.0000000000000000000, 1.000000000000000000 ) ) ;
#1248 = DIRECTION ( 'NONE',  ( 1.232317223371502600E-016, -1.000000000000000000, 0.0000000000000000000 ) ) ;
#1249 = CARTESIAN_POINT ( 'NONE',  ( -42.20000000000000300, -69.99999999999998600, 0.0000000000000000000 ) ) ;
#1250 = VECTOR ( 'NONE', #1909, 1000.000000000000000 ) ;
#1251 = LINE ( 'NONE', #2458, #55901 ) ;
#1252 = ORIENTED_EDGE ( 'NONE', *, *, #38803, .T. ) ;
#1253 = DIRECTION ( 'NONE',  ( 1.317511500741878700E-016, -1.000000000000000000, 0.0000000000000000000 ) ) ;
#1254 = DIRECTION ( 'NONE',  ( 1.000000000000000000, 0.0000000000000000000, 0.0000000000000000000 ) ) ;
#1255 = DIRECTION ( 'NONE',  ( -0.0000000000000000000, -0.0000000000000000000, -1.000000000000000000 ) ) ;
#1256 = EDGE_CURVE ( 'NONE', #29371, #8835, #61407, .T. ) ;
#1257 = FACE_OUTER_BOUND ( 'NONE', #42154, .T. ) ;
#1258 = ORIENTED_EDGE ( 'NONE', *, *, #39702, .F. ) ;
#1259 = CARTESIAN_POINT ( 'NONE',  ( 0.0000000000000000000, 50.89999999999999900, 6.000000000000000000 ) ) ;
#1260 = EDGE_CURVE ( 'NONE', #23113, #57377, #1795, .T. ) ;
#1261 = CARTESIAN_POINT ( 'NONE',  ( 121.2000000000000000, 43.54999999999999700, 3.000000000000000000 ) ) ;
#1262 = ADVANCED_FACE ( 'NONE', ( #4285 ), #8929, .F. ) ;
#1263 = CARTESIAN_POINT ( 'NONE',  ( 72.79999999999999700, 43.29999999999999700, 0.0000000000000000000 ) ) ;
#1264 = FACE_OUTER_BOUND ( 'NONE', #63897, .T. ) ;
#1265 = ORIENTED_EDGE ( 'NONE', *, *, #10324, .T. ) ;
#1266 = DIRECTION ( 'NONE',  ( 1.000000000000000000, 0.0000000000000000000, 0.0000000000000000000 ) ) ;
#1267 = PERSON_AND_ORGANIZATION ( #35481, #18924 ) ;
#1268 = VECTOR ( 'NONE', #54938, 1000.000000000000000 ) ;
#1269 = ORIENTED_EDGE ( 'NONE', *, *, #50027, .T. ) ;
#1270 = EDGE_CURVE ( 'NONE', #30629, #64116, #14164, .T. ) ;
#1271 = FACE_OUTER_BOUND ( 'NONE', #31435, .T. ) ;
#1272 = FACE_OUTER_BOUND ( 'NONE', #30600, .T. ) ;
#1273 = EDGE_CURVE ( 'NONE', #51117, #19110, #44034, .T. ) ;
#1274 = VERTEX_POINT ( 'NONE', #51096 ) ;
#1275 = EDGE_CURVE ( 'NONE', #55773, #37484, #5914, .T. ) ;
#1276 = EDGE_LOOP ( 'NONE', ( #11840, #45641, #39494, #35607 ) ) ;
#1277 = LINE ( 'NONE', #35613, #34425 ) ;
#1278 = ORIENTED_EDGE ( 'NONE', *, *, #37765, .T. ) ;
#1279 = DIRECTION ( 'NONE',  ( 0.0000000000000000000, 0.0000000000000000000, 1.000000000000000000 ) ) ;
#1280 = APPROVAL ( #38026, 'NON SPECIFICATO' ) ;
#1281 = LINE ( 'NONE', #20076, #8716 ) ;
#1283 = DIRECTION ( 'NONE',  ( 8.906522175617123400E-018, -1.000000000000000000, 0.0000000000000000000 ) ) ;
#1282 = CARTESIAN_POINT ( 'NONE',  ( -9.758864573990637200, -1.202047394578818800, 1.499999999999999800 ) ) ;
#1284 = DIRECTION ( 'NONE',  ( -0.0000000000000000000, 1.000000000000000000, -0.0000000000000000000 ) ) ;
#1285 = ADVANCED_FACE ( 'NONE', ( #60597 ), #35340, .T. ) ;
#1286 = PLANE ( 'NONE',  #13761 ) ;
#1287 = CIRCLE ( 'NONE', #34122, 1.750000000000001600 ) ;
#1288 = ORIENTED_EDGE ( 'NONE', *, *, #48401, .T. ) ;
#1289 = DIRECTION ( 'NONE',  ( 1.251861172461739000E-016, -1.000000000000000000, -0.0000000000000000000 ) ) ;
#1290 = VERTEX_POINT ( 'NONE', #14228 ) ;
#1291 = ORIENTED_EDGE ( 'NONE', *, *, #20999, .T. ) ;
#1292 = ORIENTED_EDGE ( 'NONE', *, *, #1687, .T. ) ;
#1293 = CARTESIAN_POINT ( 'NONE',  ( 6.505213034913026600E-016, 0.0000000000000000000, 5.000000000000000900 ) ) ;
#1294 = DIRECTION ( 'NONE',  ( -0.0000000000000000000, -0.0000000000000000000, 1.000000000000000000 ) ) ;
#1295 = AXIS2_PLACEMENT_3D ( 'NONE', #42722, #21840, #815 ) ;
#1296 = CARTESIAN_POINT ( 'NONE',  ( -14.43107929314531100, -8.683714995549317800, 4.999999999999990200 ) ) ;
#1297 = VERTEX_POINT ( 'NONE', #41142 ) ;
#1298 = DIRECTION ( 'NONE',  ( 0.0000000000000000000, 0.0000000000000000000, 1.000000000000000000 ) ) ;
#1299 = CARTESIAN_POINT ( 'NONE',  ( -7.492959820988499300, -0.2095927375431648500, 1.499999999999999600 ) ) ;
#1300 = PERSON_AND_ORGANIZATION_ROLE ( 'creator' ) ;
#1301 = ORIENTED_EDGE ( 'NONE', *, *, #54676, .F. ) ;
#1302 = EDGE_LOOP ( 'NONE', ( #13995, #24925, #6402, #49035 ) ) ;
#1303 = AXIS2_PLACEMENT_3D ( 'NONE', #41039, #56500, #30791 ) ;
#1304 = DIRECTION ( 'NONE',  ( 0.0000000000000000000, -1.000000000000000000, 0.0000000000000000000 ) ) ;
#1305 = PLANE ( 'NONE',  #47343 ) ;
#1306 = VERTEX_POINT ( 'NONE', #25562 ) ;
#1307 = CARTESIAN_POINT ( 'NONE',  ( -9.384809130410971500, -1.360076121794872000, 1.525000000000000100 ) ) ;
#1308 = LINE ( 'NONE', #22836, #37768 ) ;
#1309 = CARTESIAN_POINT ( 'NONE',  ( 118.0000000000000000, 18.00000000000000400, 2.000000000000000000 ) ) ;
#1310 = PLANE ( 'NONE',  #54432 ) ;
#1311 = LINE ( 'NONE', #53599, #30318 ) ;
#1312 = CARTESIAN_POINT ( 'NONE',  ( 53.34999999999999400, 2.999999999999999100, 0.0000000000000000000 ) ) ;
#1313 = AXIS2_PLACEMENT_3D ( 'NONE', #56018, #34968, #19443 ) ;
#1314 = FACE_OUTER_BOUND ( 'NONE', #31276, .T. ) ;
#1315 = ORIENTED_EDGE ( 'NONE', *, *, #60243, .F. ) ;
#1316 = CARTESIAN_POINT ( 'NONE',  ( -7.639903394599493900, -0.1219620766479675200, 1.525000000000000400 ) ) ;
#1317 = LINE ( 'NONE', #10997, #10370 ) ;
#1318 = DATE_AND_TIME ( #49319, #29469 ) ;
#1319 = EDGE_CURVE ( 'NONE', #2579, #29371, #16300, .T. ) ;
#1320 = CARTESIAN_POINT ( 'NONE',  ( -6.071117648607383000, 3.250000000000001300, -10.60302041102864500 ) ) ;
#1321 = DIRECTION ( 'NONE',  ( 0.0000000000000000000, 0.0000000000000000000, 1.000000000000000000 ) ) ;
#1322 = CARTESIAN_POINT ( 'NONE',  ( -7.678905344510450700, -1.184294871794872000, 1.525000000000000100 ) ) ;
#1323 = DIRECTION ( 'NONE',  ( -1.000000000000000000, -8.906522175617123400E-018, 0.0000000000000000000 ) ) ;
#1324 = VERTEX_POINT ( 'NONE', #14482 ) ;
#1325 = AXIS2_PLACEMENT_3D ( 'NONE', #45356, #3441, #19617 ) ;
#1326 = VERTEX_POINT ( 'NONE', #45777 ) ;
#1327 = DATE_TIME_ROLE ( 'creation_date' ) ;
#1328 = LOCAL_TIME ( 13, 55, 50.00000000000000000, #31119 ) ;
#1329 = VECTOR ( 'NONE', #52667, 1000.000000000000000 ) ;
#1330 = ORIENTED_EDGE ( 'NONE', *, *, #23642, .F. ) ;
#1331 = DIRECTION ( 'NONE',  ( 0.0000000000000000000, 0.0000000000000000000, 1.000000000000000000 ) ) ;
#1332 = DIRECTION ( 'NONE',  ( 0.9497957346775115500, -0.3128706799756187900, 0.0000000000000000000 ) ) ;
#1333 = DIRECTION ( 'NONE',  ( 1.000000000000000000, 0.0000000000000000000, 0.0000000000000000000 ) ) ;
#1334 = LINE ( 'NONE', #53746, #3009 ) ;
#1335 = LINE ( 'NONE', #34059, #11231 ) ;
#1336 = CARTESIAN_POINT ( 'NONE',  ( 0.8517566005793924000, 25.03477303807744600, 0.0000000000000000000 ) ) ;
#1337 = VERTEX_POINT ( 'NONE', #67943 ) ;
#1338 = EDGE_LOOP ( 'NONE', ( #2629, #2497, #13360, #3105, #15845 ) ) ;
#1339 = DIRECTION ( 'NONE',  ( 1.642730564371980700E-016, -1.000000000000000000, 0.0000000000000000000 ) ) ;
#1340 = VECTOR ( 'NONE', #67538, 1000.000000000000000 ) ;
#1341 = ADVANCED_FACE ( 'NONE', ( #58086 ), #25139, .T. ) ;
#1342 = CYLINDRICAL_SURFACE ( 'NONE', #21874, 0.6350000000000005600 ) ;
#1343 = ORIENTED_EDGE ( 'NONE', *, *, #34692, .F. ) ;
#1344 = DIRECTION ( 'NONE',  ( -1.000000000000000000, 0.0000000000000000000, 0.0000000000000000000 ) ) ;
#1345 = CARTESIAN_POINT ( 'NONE',  ( 4.171756600579335000, -5.534773038077409200, -0.1000000000000000100 ) ) ;
#1346 = EDGE_CURVE ( 'NONE', #5267, #57516, #13373, .T. ) ;
#1347 = VECTOR ( 'NONE', #56513, 1000.000000000000000 ) ;
#1348 = CARTESIAN_POINT ( 'NONE',  ( 3.000000000000000000, 16.97000000000000200, 0.0000000000000000000 ) ) ;
#1349 = CARTESIAN_POINT ( 'NONE',  ( -7.577423842650701700, -1.261935843883865300, 1.499999999999999600 ) ) ;
#1350 = CARTESIAN_POINT ( 'NONE',  ( 39.99999999999999300, 7.709882115452474200E-015, 0.0000000000000000000 ) ) ;
#1351 = VECTOR ( 'NONE', #3063, 1000.000000000000000 ) ;
#1352 = VERTEX_POINT ( 'NONE', #51556 ) ;
#1353 = EDGE_CURVE ( 'NONE', #6129, #51641, #24147, .T. ) ;
#1354 = DIRECTION ( 'NONE',  ( 2.312964634635743000E-016, -1.000000000000000000, 0.0000000000000000000 ) ) ;
#1355 = ORIENTED_EDGE ( 'NONE', *, *, #24820, .F. ) ;
#1356 = DIRECTION ( 'NONE',  ( 0.1805286216097216600, 0.9835697315288296500, -0.0000000000000000000 ) ) ;
#1357 = ADVANCED_FACE ( 'NONE', ( #52338 ), #29119, .T. ) ;
#1358 = DIRECTION ( 'NONE',  ( 1.642730564371974000E-016, -1.000000000000000000, 0.0000000000000000000 ) ) ;
#1359 = ORIENTED_EDGE ( 'NONE', *, *, #28835, .F. ) ;
#1360 = CARTESIAN_POINT ( 'NONE',  ( -7.500023420948772400, -1.485864023976822800, 1.500000000000000200 ) ) ;
#1361 = VERTEX_POINT ( 'NONE', #57975 ) ;
#1362 = ORIENTED_EDGE ( 'NONE', *, *, #49834, .F. ) ;
#1363 = ORIENTED_EDGE ( 'NONE', *, *, #8240, .F. ) ;
#1364 = EDGE_CURVE ( 'NONE', #67099, #12217, #30787, .T. ) ;
#1365 = CARTESIAN_POINT ( 'NONE',  ( -9.852307891709770600, -0.9244388048063542100, 1.525000000000001000 ) ) ;
#1366 = EDGE_LOOP ( 'NONE', ( #62158, #36978 ) ) ;
#1367 = ADVANCED_FACE ( 'NONE', ( #33222 ), #63306, .F. ) ;
#1368 = PLANE ( 'NONE',  #65161 ) ;
#1369 = VECTOR ( 'NONE', #24972, 1000.000000000000000 ) ;
#1370 = EDGE_CURVE ( 'NONE', #57699, #20110, #27423, .T. ) ;
#1371 = LINE ( 'NONE', #36506, #60989 ) ;
#1372 = CARTESIAN_POINT ( 'NONE',  ( -0.5230127018922580100, -1.250000000000004700, -3.000000000000000000 ) ) ;
#1373 = CIRCLE ( 'NONE', #56960, 1.500000000000001300 ) ;
#1374 = CARTESIAN_POINT ( 'NONE',  ( -7.494671659324300400, -1.253455339224630100, 1.525000000000000600 ) ) ;
#1375 = EDGE_LOOP ( 'NONE', ( #36025, #9990, #16276 ) ) ;
#1376 = CARTESIAN_POINT ( 'NONE',  ( -7.725793102171928200, -1.951348521481903500, 1.525000000000000800 ) ) ;
#1377 = CARTESIAN_POINT ( 'NONE',  ( -44.00000000000000000, 0.0000000000000000000, 6.000000000000004400 ) ) ;
#1378 = DIRECTION ( 'NONE',  ( 1.000000000000000000, 0.0000000000000000000, 0.0000000000000000000 ) ) ;
#1379 = ORIENTED_EDGE ( 'NONE', *, *, #61966, .F. ) ;
#1380 = PERSON_AND_ORGANIZATION ( #35481, #18924 ) ;
#1381 = APPLICATION_CONTEXT ( 'configuration controlled 3d designs of mechanical parts and assemblies' ) ;
#1382 = AXIS2_PLACEMENT_3D ( 'NONE', #31943, #48167, #42422 ) ;
#1383 = CARTESIAN_POINT ( 'NONE',  ( 0.2899999999999994800, -9.455000000000001800, 7.649999999999985300 ) ) ;
#1384 = DIRECTION ( 'NONE',  ( 0.0000000000000000000, 1.000000000000000000, 0.0000000000000000000 ) ) ;
#1385 = CARTESIAN_POINT ( 'NONE',  ( 14.35175660057939200, -2.714773038077437300, -0.1000000000000000100 ) ) ;
#1386 = EDGE_CURVE ( 'NONE', #21398, #49948, #6717, .T. ) ;
#1387 = AXIS2_PLACEMENT_3D ( 'NONE', #14353, #51209, #50980 ) ;
#1388 = DIRECTION ( 'NONE',  ( 1.000000000000000000, 0.0000000000000000000, 0.0000000000000000000 ) ) ;
#1389 = CARTESIAN_POINT ( 'NONE',  ( 204.6499999999999500, 3.000000000000000000, 5.999999999999998200 ) ) ;
#1390 = ORIENTED_EDGE ( 'NONE', *, *, #20396, .F. ) ;
#1391 = DIRECTION ( 'NONE',  ( -1.000000000000000000, 0.0000000000000000000, 0.0000000000000000000 ) ) ;
#1392 = CC_DESIGN_APPROVAL ( #35547, ( #26181 ) ) ;
#1393 = CARTESIAN_POINT ( 'NONE',  ( 62.00000000000000000, 0.0000000000000000000, 6.000000000000000000 ) ) ;
#1394 = APPROVAL_DATE_TIME ( #27839, #7646 ) ;
#1395 = LINE ( 'NONE', #14288, #4697 ) ;
#1396 = EDGE_LOOP ( 'NONE', ( #56547, #27822, #15495, #36031 ) ) ;
#1397 = DIRECTION ( 'NONE',  ( 0.0000000000000000000, 0.0000000000000000000, -1.000000000000000000 ) ) ;
#1398 =( BOUNDED_CURVE ( )  B_SPLINE_CURVE ( 3, ( #283, #21055, #10394, #52341 ),
 .UNSPECIFIED., .F., .F. ) 
 B_SPLINE_CURVE_WITH_KNOTS ( ( 4, 4 ),
 ( 4.712388980384689700, 6.283185307179586200 ),
 .UNSPECIFIED. ) 
 CURVE ( )  GEOMETRIC_REPRESENTATION_ITEM ( )  RATIONAL_B_SPLINE_CURVE ( ( 1.000000000000000000, 0.8047378541243649400, 0.8047378541243649400, 1.000000000000000000 ) ) 
 REPRESENTATION_ITEM ( '' )  );
#1399 = PRODUCT_DEFINITION_FORMATION_WITH_SPECIFIED_SOURCE ( 'TUTTO', '', #17513, .NOT_KNOWN. ) ;
#1400 = VECTOR ( 'NONE', #59127, 1000.000000000000000 ) ;
#1401 = AXIS2_PLACEMENT_3D ( 'NONE', #21245, #63399, #53459 ) ;
#1402 = VECTOR ( 'NONE', #10669, 1000.000000000000000 ) ;
#1403 = CARTESIAN_POINT ( 'NONE',  ( -10.90000000000000600, 2.824999999999999300, 8.900000000000000400 ) ) ;
#1404 = ORIENTED_EDGE ( 'NONE', *, *, #4095, .F. ) ;
#1405 = EDGE_CURVE ( 'NONE', #9000, #48788, #32423, .T. ) ;
#1406 = CC_DESIGN_PERSON_AND_ORGANIZATION_ASSIGNMENT ( #14765, #8957, ( #11995 ) ) ;
#1407 = ORIENTED_EDGE ( 'NONE', *, *, #23152, .F. ) ;
#1408 = FACE_OUTER_BOUND ( 'NONE', #66215, .T. ) ;
#1409 = LINE ( 'NONE', #29580, #24576 ) ;
#1410 = EDGE_LOOP ( 'NONE', ( #18165, #16296, #15601, #20394 ) ) ;
#1411 = DIRECTION ( 'NONE',  ( 1.000000000000000000, 0.0000000000000000000, 0.0000000000000000000 ) ) ;
#1412 = VERTEX_POINT ( 'NONE', #31124 ) ;
#1413 = DIRECTION ( 'NONE',  ( -1.000000000000000000, 0.0000000000000000000, 0.0000000000000000000 ) ) ;
#1414 = AXIS2_PLACEMENT_3D ( 'NONE', #57843, #26115, #63188 ) ;
#1415 = FACE_OUTER_BOUND ( 'NONE', #68177, .T. ) ;
#1416 = EDGE_CURVE ( 'NONE', #18953, #36651, #31579, .T. ) ;
#1417 = DIRECTION ( 'NONE',  ( 1.553483709829976500E-016, 1.000000000000000000, -0.0000000000000000000 ) ) ;
#1418 = CIRCLE ( 'NONE', #21730, 1.000000000000004400 ) ;
#1419 = ORIENTED_EDGE ( 'NONE', *, *, #5491, .T. ) ;
#1420 = AXIS2_PLACEMENT_3D ( 'NONE', #22648, #59653, #27944 ) ;
#1421 = ORIENTED_EDGE ( 'NONE', *, *, #54572, .T. ) ;
#1423 = CARTESIAN_POINT ( 'NONE',  ( -0.0000000000000000000, 8.534773038077448200, 0.0000000000000000000 ) ) ;
#1422 = AXIS2_PLACEMENT_3D ( 'NONE', #58114, #5338, #53061 ) ;
#1424 = EDGE_LOOP ( 'NONE', ( #47806, #1363, #23783, #52124 ) ) ;
#1425 = EDGE_LOOP ( 'NONE', ( #22442, #61237, #1291, #52845 ) ) ;
#1426 = VERTEX_POINT ( 'NONE', #20939 ) ;
#1427 = ORIENTED_EDGE ( 'NONE', *, *, #58400, .T. ) ;
#1428 = PLANE ( 'NONE',  #43590 ) ;
#1429 = CARTESIAN_POINT ( 'NONE',  ( 3.749999999999999100, 0.1524308435007940000, -16.25600524240315200 ) ) ;
#1430 = CARTESIAN_POINT ( 'NONE',  ( 10.99005524519137100, -7.575000000000001100, 5.499999999999990200 ) ) ;
#1431 = ORIENTED_EDGE ( 'NONE', *, *, #62981, .F. ) ;
#1432 = EDGE_CURVE ( 'NONE', #45253, #59332, #46558, .T. ) ;
#1433 = DIRECTION ( 'NONE',  ( -0.0000000000000000000, -0.0000000000000000000, 1.000000000000000000 ) ) ;
#1434 = FACE_OUTER_BOUND ( 'NONE', #59518, .T. ) ;
#1435 = DIRECTION ( 'NONE',  ( -0.0000000000000000000, -0.0000000000000000000, 1.000000000000000000 ) ) ;
#1436 = CARTESIAN_POINT ( 'NONE',  ( 28.39999999999999900, 6.000000000000003600, 3.000000000000000000 ) ) ;
#1437 = FACE_OUTER_BOUND ( 'NONE', #29093, .T. ) ;
#1438 = CARTESIAN_POINT ( 'NONE',  ( 0.6717566005793910200, 8.670475782495891400E-017, 0.0000000000000000000 ) ) ;
#1439 = ADVANCED_FACE ( 'NONE', ( #20022 ), #21608, .F. ) ;
#1440 = FACE_OUTER_BOUND ( 'NONE', #53875, .T. ) ;
#1441 = ORIENTED_EDGE ( 'NONE', *, *, #15944, .T. ) ;
#1442 = CARTESIAN_POINT ( 'NONE',  ( -7.419121007517798500, -1.572239828432157900, 1.525000000000000100 ) ) ;
#1443 = SECURITY_CLASSIFICATION_LEVEL ( 'unclassified' ) ;
#1444 = EDGE_CURVE ( 'NONE', #11128, #51495, #17498, .T. ) ;
#1445 = CARTESIAN_POINT ( 'NONE',  ( 8.351756600579392400, -10.03477303807744500, -0.1000000000000000100 ) ) ;
#1446 = ORIENTED_EDGE ( 'NONE', *, *, #4161, .F. ) ;
#1447 = DATE_AND_TIME ( #35448, #49509 ) ;
#1448 = ORIENTED_EDGE ( 'NONE', *, *, #35884, .T. ) ;
#1449 = DIRECTION ( 'NONE',  ( -0.0000000000000000000, -0.0000000000000000000, 1.000000000000000000 ) ) ;
#1450 = CARTESIAN_POINT ( 'NONE',  ( 104.5034120991429600, 44.90000000000000600, 1.799999999999999200 ) ) ;
#1451 = DIRECTION ( 'NONE',  ( 1.000000000000000000, 0.0000000000000000000, 0.0000000000000000000 ) ) ;
#1452 = ADVANCED_FACE ( 'NONE', ( #7530 ), #4742, .F. ) ;
#1453 = DIRECTION ( 'NONE',  ( -0.0000000000000000000, -1.000000000000000000, -0.0000000000000000000 ) ) ;
#1454 = ADVANCED_FACE ( 'NONE', ( #21689 ), #52689, .T. ) ;
#1455 = APPLICATION_CONTEXT ( 'configuration controlled 3d designs of mechanical parts and assemblies' ) ;
#1456 = CARTESIAN_POINT ( 'NONE',  ( 60.00000000000000000, 18.50000000000000000, 14.00000000000000000 ) ) ;
#1458 = EDGE_LOOP ( 'NONE', ( #43059, #38236 ) ) ;
#1457 = EDGE_CURVE ( 'NONE', #68545, #754, #25035, .T. ) ;
#1459 = DIRECTION ( 'NONE',  ( -1.000000000000000000, 0.0000000000000000000, -0.0000000000000000000 ) ) ;
#1460 = DIRECTION ( 'NONE',  ( 0.0000000000000000000, 1.000000000000000000, 0.0000000000000000000 ) ) ;
#1461 = DATE_AND_TIME ( #23821, #25466 ) ;
#1462 = CYLINDRICAL_SURFACE ( 'NONE', #10693, 0.2500000000000002200 ) ;
#1463 = ORIENTED_EDGE ( 'NONE', *, *, #23612, .T. ) ;
#1464 = EDGE_CURVE ( 'NONE', #65339, #38538, #933, .T. ) ;
#1465 = DIRECTION ( 'NONE',  ( 1.232595164407830900E-032, -1.988536944308593000E-048, 0.9999999999999997800 ) ) ;
#1466 = CARTESIAN_POINT ( 'NONE',  ( -1.387778780781445700E-014, 60.00000000000000000, 0.5000000000000000000 ) ) ;
#1467 = CARTESIAN_POINT ( 'NONE',  ( -7.735914916748541300, -0.1431885257011568400, 1.525000000000000100 ) ) ;
#1468 = VECTOR ( 'NONE', #27715, 1000.000000000000000 ) ;
#1469 = DIRECTION ( 'NONE',  ( 1.000000000000000000, 0.0000000000000000000, 0.0000000000000000000 ) ) ;
#1470 = DIRECTION ( 'NONE',  ( -0.0000000000000000000, -0.0000000000000000000, -1.000000000000000000 ) ) ;
#1471 = LINE ( 'NONE', #38357, #53591 ) ;
#1472 = CARTESIAN_POINT ( 'NONE',  ( -9.670714915823104700, 22.21477303807744300, -0.1000000000000000100 ) ) ;
#1473 = EDGE_CURVE ( 'NONE', #26725, #13059, #55578, .T. ) ;
#1474 = CARTESIAN_POINT ( 'NONE',  ( 34.99999999999999300, 30.99999999999999600, 0.0000000000000000000 ) ) ;
#1475 = EDGE_LOOP ( 'NONE', ( #23234, #32250 ) ) ;
#1476 = EDGE_LOOP ( 'NONE', ( #13422, #21557, #32547, #29139 ) ) ;
#1477 = ORIENTED_EDGE ( 'NONE', *, *, #17425, .F. ) ;
#1478 = VECTOR ( 'NONE', #23286, 1000.000000000000000 ) ;
#1479 = VERTEX_POINT ( 'NONE', #24363 ) ;
#1480 = LINE ( 'NONE', #57458, #11359 ) ;
#1481 = ORIENTED_EDGE ( 'NONE', *, *, #32366, .T. ) ;
#1482 = CARTESIAN_POINT ( 'NONE',  ( 4.750000000000003600, 33.93999999999999800, 3.500000000000000000 ) ) ;
#1483 = DIRECTION ( 'NONE',  ( -1.000000000000000000, -0.0000000000000000000, -0.0000000000000000000 ) ) ;
#1484 = DIRECTION ( 'NONE',  ( -1.000000000000000000, 0.0000000000000000000, 0.0000000000000000000 ) ) ;
#1485 = CARTESIAN_POINT ( 'NONE',  ( -0.8517566005794323700, -1.399206601177405200E-016, -0.1000000000000000100 ) ) ;
#1486 = CIRCLE ( 'NONE', #55118, 0.7599999999999993400 ) ;
#1487 = EDGE_CURVE ( 'NONE', #52146, #39617, #10913, .T. ) ;
#1488 = AXIS2_PLACEMENT_3D ( 'NONE', #3445, #8534, #45583 ) ;
#1489 = PLANE ( 'NONE',  #2620 ) ;
#1490 = LINE ( 'NONE', #67044, #57775 ) ;
#1491 = ORIENTED_EDGE ( 'NONE', *, *, #63906, .T. ) ;
#1492 = EDGE_CURVE ( 'NONE', #11423, #39758, #4228, .T. ) ;
#1493 = DIRECTION ( 'NONE',  ( 0.0000000000000000000, -1.000000000000000000, 0.0000000000000000000 ) ) ;
#1494 = DIRECTION ( 'NONE',  ( 0.0000000000000000000, 0.0000000000000000000, 1.000000000000000000 ) ) ;
#1495 = ORIENTED_EDGE ( 'NONE', *, *, #19560, .F. ) ;
#1496 = CC_DESIGN_APPROVAL ( #33393, ( #64421 ) ) ;
#1497 = ORIENTED_EDGE ( 'NONE', *, *, #11720, .T. ) ;
#1498 = CARTESIAN_POINT ( 'NONE',  ( -12.57064023002719100, -16.79755122037877200, -6.180231239914904900 ) ) ;
#1499 = DIRECTION ( 'NONE',  ( 1.000000000000000000, 1.084202172485504400E-016, 0.0000000000000000000 ) ) ;
#1500 = EDGE_CURVE ( 'NONE', #56567, #45961, #5848, .T. ) ;
#1501 = CC_DESIGN_PERSON_AND_ORGANIZATION_ASSIGNMENT ( #28499, #52169, ( #4631 ) ) ;
#1502 = EDGE_LOOP ( 'NONE', ( #28991, #8590 ) ) ;
#1503 = FACE_BOUND ( 'NONE', #22195, .T. ) ;
#1504 = DIRECTION ( 'NONE',  ( -0.0000000000000000000, -0.0000000000000000000, 1.000000000000000000 ) ) ;
#1505 = LOCAL_TIME ( 13, 55, 50.00000000000000000, #64430 ) ;
#1506 = EDGE_CURVE ( 'NONE', #59968, #68237, #63870, .T. ) ;
#1507 = LINE ( 'NONE', #328, #48701 ) ;
#1508 = AXIS2_PLACEMENT_3D ( 'NONE', #7610, #7854, #40308 ) ;
#1509 = CARTESIAN_POINT ( 'NONE',  ( 3.740000000000000200, -9.205000000000021400, 6.000000000000000000 ) ) ;
#1510 = VECTOR ( 'NONE', #59491, 1000.000000000000000 ) ;
#1511 = ORIENTED_EDGE ( 'NONE', *, *, #50353, .F. ) ;
#1512 = AXIS2_PLACEMENT_3D ( 'NONE', #67580, #35878, #31214 ) ;
#1514 = DIRECTION ( 'NONE',  ( 1.000000000000000000, -0.0000000000000000000, -0.0000000000000000000 ) ) ;
#1513 = CARTESIAN_POINT ( 'NONE',  ( 87.74440281605329500, 93.00000000000001400, 0.2000000000000000900 ) ) ;
#1515 = DIRECTION ( 'NONE',  ( -0.0000000000000000000, 1.000000000000000000, -0.0000000000000000000 ) ) ;
#1516 = PERSON_AND_ORGANIZATION ( #35481, #18924 ) ;
#1517 = VERTEX_POINT ( 'NONE', #35027 ) ;
#1518 = EDGE_CURVE ( 'NONE', #53253, #26526, #62280, .T. ) ;
#1519 = DIRECTION ( 'NONE',  ( -1.000000000000000000, 0.0000000000000000000, 0.0000000000000000000 ) ) ;
#1520 = DIRECTION ( 'NONE',  ( 0.0000000000000000000, 0.0000000000000000000, -1.000000000000000000 ) ) ;
#1521 = PLANE ( 'NONE',  #50196 ) ;
#1522 = CARTESIAN_POINT ( 'NONE',  ( 3.749999999999999100, -4.773467700987119100, -16.31300111428669200 ) ) ;
#1523 = ADVANCED_FACE ( 'NONE', ( #62193 ), #12493, .F. ) ;
#1524 = APPROVAL_PERSON_ORGANIZATION ( #30451, #17102, #24769 ) ;
#1525 = CARTESIAN_POINT ( 'NONE',  ( -7.594510088419036200, -0.1283063638386857400, 1.499999999999999800 ) ) ;
#1526 = SECURITY_CLASSIFICATION_LEVEL ( 'unclassified' ) ;
#1528 = CLOSED_SHELL ( 'NONE', ( #39397, #30977, #48558, #8000, #31292, #56760 ) ) ;
#1527 = ORIENTED_EDGE ( 'NONE', *, *, #67763, .T. ) ;
#1529 = LOCAL_TIME ( 13, 55, 50.00000000000000000, #57014 ) ;
#1530 = LINE ( 'NONE', #25511, #42123 ) ;
#1531 = VERTEX_POINT ( 'NONE', #18820 ) ;
#1532 = CC_DESIGN_SECURITY_CLASSIFICATION ( #20173, ( #68688 ) ) ;
#1533 = DIRECTION ( 'NONE',  ( -1.000000000000000000, 2.891205793294688500E-015, 0.0000000000000000000 ) ) ;
#1534 = DIRECTION ( 'NONE',  ( 0.0000000000000000000, 0.0000000000000000000, -1.000000000000000000 ) ) ;
#1535 = DIRECTION ( 'NONE',  ( -1.000000000000000000, -2.040851148208008200E-016, 0.0000000000000000000 ) ) ;
#1536 = EDGE_CURVE ( 'NONE', #6377, #20150, #41529, .T. ) ;
#1537 = COORDINATED_UNIVERSAL_TIME_OFFSET ( 1, 0, .AHEAD. ) ;
#1538 = CARTESIAN_POINT ( 'NONE',  ( -9.844463362394174400, -1.165745933716183100, 1.500000000000000000 ) ) ;
#1539 = ADVANCED_FACE ( 'NONE', ( #19950 ), #48215, .F. ) ;
#1540 = LINE ( 'NONE', #8272, #9787 ) ;
#1541 = DIRECTION ( 'NONE',  ( 0.0000000000000000000, -1.000000000000000000, 0.0000000000000000000 ) ) ;
#1542 = VERTEX_POINT ( 'NONE', #66953 ) ;
#1543 = ORIENTED_EDGE ( 'NONE', *, *, #13887, .T. ) ;
#1544 = DIRECTION ( 'NONE',  ( 0.0000000000000000000, -0.0000000000000000000, -1.000000000000000000 ) ) ;
#1545 = ORIENTED_EDGE ( 'NONE', *, *, #58802, .F. ) ;
#1546 = LINE ( 'NONE', #2038, #65266 ) ;
#1547 = EDGE_LOOP ( 'NONE', ( #46839, #5234 ) ) ;
#1548 = LINE ( 'NONE', #31029, #25546 ) ;
#1549 = ORIENTED_EDGE ( 'NONE', *, *, #34719, .F. ) ;
#1550 = DIRECTION ( 'NONE',  ( -0.0000000000000000000, -0.0000000000000000000, -1.000000000000000000 ) ) ;
#1551 = CARTESIAN_POINT ( 'NONE',  ( -7.639903394599493900, -0.1219620766479675200, 1.500000000000000000 ) ) ;
#1552 = EDGE_CURVE ( 'NONE', #33681, #47369, #63952, .T. ) ;
#1553 = DIRECTION ( 'NONE',  ( 0.0000000000000000000, 0.0000000000000000000, 1.000000000000000000 ) ) ;
#1554 = CIRCLE ( 'NONE', #54596, 2.000000000000001800 ) ;
#1555 = DIRECTION ( 'NONE',  ( 1.758984159487325100E-016, -1.000000000000000000, 0.0000000000000000000 ) ) ;
#1556 = LINE ( 'NONE', #62676, #26341 ) ;
#1557 = CARTESIAN_POINT ( 'NONE',  ( 0.0000000000000000000, 11.53477303807744600, 0.0000000000000000000 ) ) ;
#1558 = ORIENTED_EDGE ( 'NONE', *, *, #42652, .T. ) ;
#1559 = CARTESIAN_POINT ( 'NONE',  ( -9.384809130410971500, -2.391025641025640500, 1.525000000000000100 ) ) ;
#1560 = DIRECTION ( 'NONE',  ( 0.0000000000000000000, 1.000000000000000000, -0.0000000000000000000 ) ) ;
#1561 = CARTESIAN_POINT ( 'NONE',  ( -7.898073536261665400, -0.3767656157976919100, 1.524999999999999900 ) ) ;
#1562 = EDGE_CURVE ( 'NONE', #5295, #67481, #23279, .T. ) ;
#1563 = ORIENTED_EDGE ( 'NONE', *, *, #63521, .F. ) ;
#1564 = APPLICATION_CONTEXT ( 'configuration controlled 3d designs of mechanical parts and assemblies' ) ;
#1565 = ORIENTED_EDGE ( 'NONE', *, *, #62301, .T. ) ;
#1566 = DIRECTION ( 'NONE',  ( 1.000000000000000000, 0.0000000000000000000, 0.0000000000000000000 ) ) ;
#1567 = DIRECTION ( 'NONE',  ( -0.0000000000000000000, -0.0000000000000000000, 1.000000000000000000 ) ) ;
#1568 = DIRECTION ( 'NONE',  ( 0.0000000000000000000, 1.000000000000000000, 0.0000000000000000000 ) ) ;
#1569 = VERTEX_POINT ( 'NONE', #51012 ) ;
#1570 = FACE_OUTER_BOUND ( 'NONE', #6286, .T. ) ;
#1571 = CARTESIAN_POINT ( 'NONE',  ( -0.0000000000000000000, 36.00000000000000000, -3.000000000000000000 ) ) ;
#1572 = DATE_AND_TIME ( #4860, #15609 ) ;
#1573 = EDGE_CURVE ( 'NONE', #61683, #17253, #32354, .T. ) ;
#1574 = CARTESIAN_POINT ( 'NONE',  ( -0.2499031445728762400, 0.8921568627450910900, -1.025126265847088800 ) ) ;
#1575 = LINE ( 'NONE', #58067, #9818 ) ;
#1576 = PERSON ( 'NAUO-PER18', 'UNSPECIFIED', 'UNSPECIFIED', ('UNSPECIFIED'), ('UNSPECIFIED'), ('UNSPECIFIED') ) ;
#1577 = ORIENTED_EDGE ( 'NONE', *, *, #6309, .F. ) ;
#1578 = CARTESIAN_POINT ( 'NONE',  ( -0.0000000000000000000, 7.214773038077446200, 0.0000000000000000000 ) ) ;
#1579 = CARTESIAN_POINT ( 'NONE',  ( -7.589113622714806200, -1.193075736970136800, 1.499999999999999300 ) ) ;
#1580 = CARTESIAN_POINT ( 'NONE',  ( -0.6717566005785065000, -8.670475782484260600E-017, -0.1000000000000000100 ) ) ;
#1581 = EDGE_CURVE ( 'NONE', #25452, #25290, #18315, .T. ) ;
#1582 = CALENDAR_DATE ( 2019, 29, 7 ) ;
#1583 = VERTEX_POINT ( 'NONE', #27056 ) ;
#1584 = EDGE_CURVE ( 'NONE', #21511, #14362, #48136, .T. ) ;
#1585 = VERTEX_POINT ( 'NONE', #9064 ) ;
#1586 = CARTESIAN_POINT ( 'NONE',  ( -8.351756600579429700, -10.03477303807744600, -0.1000000000000000100 ) ) ;
#1587 = DIRECTION ( 'NONE',  ( -0.0000000000000000000, -1.000000000000000000, -0.0000000000000000000 ) ) ;
#1588 = CC_DESIGN_PERSON_AND_ORGANIZATION_ASSIGNMENT ( #26732, #67030, ( #44191 ) ) ;
#1590 = ORIENTED_EDGE ( 'NONE', *, *, #45531, .F. ) ;
#1589 = EDGE_LOOP ( 'NONE', ( #59549, #6638, #12511, #65431 ) ) ;
#1592 = EDGE_CURVE ( 'NONE', #22395, #61701, #30720, .T. ) ;
#1591 = PERSON_AND_ORGANIZATION ( #35481, #18924 ) ;
#1593 = LINE ( 'NONE', #62699, #41328 ) ;
#1594 = ORIENTED_EDGE ( 'NONE', *, *, #48101, .T. ) ;
#1595 = EDGE_CURVE ( 'NONE', #7815, #37688, #39073, .T. ) ;
#1596 = CARTESIAN_POINT ( 'NONE',  ( 0.0000000000000000000, 8.714773038077448000, -0.1000000000000000100 ) ) ;
#1597 = CYLINDRICAL_SURFACE ( 'NONE', #32598, 1.750000000000001600 ) ;
#1598 = CARTESIAN_POINT ( 'NONE',  ( 27.19999999999999900, 6.000000000000003600, 3.000000000000000000 ) ) ;
#1599 = DIRECTION ( 'NONE',  ( 0.0000000000000000000, 0.0000000000000000000, -1.000000000000000000 ) ) ;
#1600 = VECTOR ( 'NONE', #52576, 1000.000000000000000 ) ;
#1601 = EDGE_LOOP ( 'NONE', ( #42438, #59276, #15473, #15142 ) ) ;
#1602 = ORIENTED_EDGE ( 'NONE', *, *, #7166, .T. ) ;
#1603 = DIRECTION ( 'NONE',  ( 1.084202172485504400E-015, 1.000000000000000000, -0.0000000000000000000 ) ) ;
#1604 = AXIS2_PLACEMENT_3D ( 'NONE', #35410, #19864, #30306 ) ;
#1605 = ORIENTED_EDGE ( 'NONE', *, *, #23913, .F. ) ;
#1606 = ADVANCED_FACE ( 'NONE', ( #60535, #43161 ), #25472, .T. ) ;
#1607 = VECTOR ( 'NONE', #68018, 1000.000000000000000 ) ;
#1608 = ORIENTED_EDGE ( 'NONE', *, *, #31736, .F. ) ;
#1609 = CIRCLE ( 'NONE', #57961, 1.500000000000001300 ) ;
#1610 = EDGE_LOOP ( 'NONE', ( #48127, #25072, #73, #25830 ) ) ;
#1611 = DIRECTION ( 'NONE',  ( -1.000000000000000000, -2.312964634635743000E-016, 0.0000000000000000000 ) ) ;
#1612 = DIRECTION ( 'NONE',  ( 1.000000000000000000, 0.0000000000000000000, 0.0000000000000000000 ) ) ;
#1613 = AXIS2_PLACEMENT_3D ( 'NONE', #2576, #23843, #44485 ) ;
#1614 = ORIENTED_EDGE ( 'NONE', *, *, #34897, .T. ) ;
#1615 = AXIS2_PLACEMENT_3D ( 'NONE', #5882, #21647, #10989 ) ;
#1616 = AXIS2_PLACEMENT_3D ( 'NONE', #35312, #34397, #8678 ) ;
#1617 = DIRECTION ( 'NONE',  ( -1.000000000000000000, 0.0000000000000000000, 0.0000000000000000000 ) ) ;
#1618 = VERTEX_POINT ( 'NONE', #16442 ) ;
#1619 = LINE ( 'NONE', #28607, #61229 ) ;
#1620 = APPLICATION_CONTEXT ( 'configuration controlled 3d designs of mechanical parts and assemblies' ) ;
#1621 = PLANE ( 'NONE',  #43783 ) ;
#1622 = CARTESIAN_POINT ( 'NONE',  ( 53.50000000000000700, -1.100000000000007200, 1.000000000000000000 ) ) ;
#1623 = TOROIDAL_SURFACE ( 'NONE', #896, 0.7849999999999997000, 0.1499999999999999900 ) ;
#1624 = PLANE ( 'NONE',  #22358 ) ;
#1625 = EDGE_LOOP ( 'NONE', ( #30172, #61320, #53376, #11605 ) ) ;
#1626 = PLANE ( 'NONE',  #58382 ) ;
#1627 = DATE_AND_TIME ( #64546, #15666 ) ;
#1628 = CARTESIAN_POINT ( 'NONE',  ( 6.166839572099769700, -2.769471378390277600, 0.0000000000000000000 ) ) ;
#1629 = CARTESIAN_POINT ( 'NONE',  ( -7.896854062459167900, -1.153846153846154200, 1.500000000000000000 ) ) ;
#1630 = ORIENTED_EDGE ( 'NONE', *, *, #23545, .T. ) ;
#1631 = CARTESIAN_POINT ( 'NONE',  ( -7.529824307574661400, -1.281749544829675400, 1.525000000000000100 ) ) ;
#1632 = AXIS2_PLACEMENT_3D ( 'NONE', #40674, #66338, #3380 ) ;
#1633 = PLANE ( 'NONE',  #21330 ) ;
#1634 = CC_DESIGN_DATE_AND_TIME_ASSIGNMENT ( #24742, #57388, ( #38446 ) ) ;
#1636 = EDGE_CURVE ( 'NONE', #17865, #35539, #35710, .T. ) ;
#1635 = ADVANCED_FACE ( 'NONE', ( #37488 ), #44844, .T. ) ;
#1637 = VERTEX_POINT ( 'NONE', #64145 ) ;
#1638 = LINE ( 'NONE', #65812, #68630 ) ;
#1639 = PERSON_AND_ORGANIZATION ( #35481, #18924 ) ;
#1640 = DIRECTION ( 'NONE',  ( 0.0000000000000000000, 0.0000000000000000000, -1.000000000000000000 ) ) ;
#1641 = LINE ( 'NONE', #45922, #28079 ) ;
#1642 = ORIENTED_EDGE ( 'NONE', *, *, #34850, .T. ) ;
#1643 = CARTESIAN_POINT ( 'NONE',  ( 0.0000000000000000000, 0.0000000000000000000, 6.000000000000000000 ) ) ;
#1644 = EDGE_CURVE ( 'NONE', #35488, #1412, #7611, .T. ) ;
#1645 = DIRECTION ( 'NONE',  ( -1.000000000000000000, 0.0000000000000000000, 0.0000000000000000000 ) ) ;
#1646 = ORIENTED_EDGE ( 'NONE', *, *, #35988, .T. ) ;
#1647 = ORIENTED_EDGE ( 'NONE', *, *, #31954, .F. ) ;
#1648 = DIRECTION ( 'NONE',  ( 0.0000000000000000000, -1.000000000000000000, 0.0000000000000000000 ) ) ;
#1649 = ORIENTED_EDGE ( 'NONE', *, *, #66682, .T. ) ;
#1650 = ORIENTED_EDGE ( 'NONE', *, *, #63791, .T. ) ;
#1651 = PLANE ( 'NONE',  #61896 ) ;
#1653 = ORIENTED_EDGE ( 'NONE', *, *, #39934, .F. ) ;
#1652 = EDGE_LOOP ( 'NONE', ( #11338, #11289, #22922, #38790 ) ) ;
#1654 = CARTESIAN_POINT ( 'NONE',  ( -9.384809130410971500, -0.2116386217948718100, 1.525000000000000100 ) ) ;
#1655 = DESIGN_CONTEXT ( 'detailed design', #37372, 'design' ) ;
#1656 = VECTOR ( 'NONE', #60969, 1000.000000000000000 ) ;
#1657 = EDGE_LOOP ( 'NONE', ( #21920, #41172, #4051, #44484 ) ) ;
#1658 = EDGE_CURVE ( 'NONE', #46132, #39222, #49797, .T. ) ;
#1659 = CARTESIAN_POINT ( 'NONE',  ( 3.000000000000000000, 66.69999999999998900, 0.0000000000000000000 ) ) ;
#1660 = DIRECTION ( 'NONE',  ( 1.051830606278087800E-016, 0.9701425001453318800, -0.2425356250363331100 ) ) ;
#1661 = CARTESIAN_POINT ( 'NONE',  ( -7.384033549638656000, -0.2930689102564103000, 1.525000000000000100 ) ) ;
#1662 = VECTOR ( 'NONE', #52004, 1000.000000000000000 ) ;
#1663 = CARTESIAN_POINT ( 'NONE',  ( 4.171756600579335000, 0.0000000000000000000, -0.1000000000000000100 ) ) ;
#1664 = DIRECTION ( 'NONE',  ( -1.000000000000000000, 0.0000000000000000000, 0.0000000000000000000 ) ) ;
#1665 = VECTOR ( 'NONE', #3645, 1000.000000000000000 ) ;
#1666 = CYLINDRICAL_SURFACE ( 'NONE', #55439, 2.750000000000002700 ) ;
#1667 = EDGE_CURVE ( 'NONE', #1361, #32897, #58860, .T. ) ;
#1668 = CARTESIAN_POINT ( 'NONE',  ( -1.206611260581739600, 1.499999999999996200, -3.000000000000000000 ) ) ;
#1669 = EDGE_LOOP ( 'NONE', ( #28804, #53008, #12285, #58722 ) ) ;
#1670 = CARTESIAN_POINT ( 'NONE',  ( 29.23999999999999100, 50.90000000000001300, 3.000000000000000000 ) ) ;
#1671 = CARTESIAN_POINT ( 'NONE',  ( 8.171756600579392700, -16.21477303807743900, 0.0000000000000000000 ) ) ;
#1672 = EDGE_LOOP ( 'NONE', ( #20772, #15429, #58737, #12368 ) ) ;
#1673 = ORIENTED_EDGE ( 'NONE', *, *, #57080, .F. ) ;
#1674 = CIRCLE ( 'NONE', #33287, 14.50000000000000000 ) ;
#1675 = EDGE_LOOP ( 'NONE', ( #5060, #50136, #8054, #62912 ) ) ;
#1676 = LINE ( 'NONE', #10084, #64595 ) ;
#1677 = ORIENTED_EDGE ( 'NONE', *, *, #56361, .T. ) ;
#1678 = DIRECTION ( 'NONE',  ( -1.000000000000000000, 0.0000000000000000000, 0.0000000000000000000 ) ) ;
#1679 = CARTESIAN_POINT ( 'NONE',  ( 0.0000000000000000000, 24.00000000000000000, 4.200000000000000200 ) ) ;
#1680 = DIRECTION ( 'NONE',  ( 0.0000000000000000000, 0.0000000000000000000, -1.000000000000000000 ) ) ;
#1681 = SECURITY_CLASSIFICATION_LEVEL ( 'unclassified' ) ;
#1682 = COORDINATED_UNIVERSAL_TIME_OFFSET ( 1, 0, .AHEAD. ) ;
#1684 = ORIENTED_EDGE ( 'NONE', *, *, #4790, .F. ) ;
#1683 = DIRECTION ( 'NONE',  ( 1.000000000000000000, 0.0000000000000000000, 0.0000000000000000000 ) ) ;
#1685 = VERTEX_POINT ( 'NONE', #20176 ) ;
#1686 = VECTOR ( 'NONE', #14774, 1000.000000000000000 ) ;
#1687 = EDGE_CURVE ( 'NONE', #44746, #41460, #65613, .T. ) ;
#1688 = CARTESIAN_POINT ( 'NONE',  ( 5.000000000000000000, 5.579034920647369400E-016, 0.0000000000000000000 ) ) ;
#1689 = VERTEX_POINT ( 'NONE', #9718 ) ;
#1690 = DIRECTION ( 'NONE',  ( 0.0000000000000000000, 0.0000000000000000000, 1.000000000000000000 ) ) ;
#1691 = CARTESIAN_POINT ( 'NONE',  ( -17.62064023002719200, -14.67623087681912400, -11.13023123991490400 ) ) ;
#1692 = CIRCLE ( 'NONE', #33613, 2.000000000000000000 ) ;
#1693 = ORIENTED_EDGE ( 'NONE', *, *, #19010, .F. ) ;
#1694 = EDGE_CURVE ( 'NONE', #37484, #16069, #14965, .T. ) ;
#1695 = APPROVAL_STATUS ( 'not_yet_approved' ) ;
#1696 = EDGE_CURVE ( 'NONE', #65238, #25631, #24946, .T. ) ;
#1697 = COORDINATED_UNIVERSAL_TIME_OFFSET ( 1, 0, .AHEAD. ) ;
#1698 = DIRECTION ( 'NONE',  ( 0.0000000000000000000, -0.0000000000000000000, -1.000000000000000000 ) ) ;
#1699 = ADVANCED_FACE ( 'NONE', ( #16626 ), #53514, .F. ) ;
#1700 = CARTESIAN_POINT ( 'NONE',  ( -9.698210572718664900, -1.115384615384615400, 1.500000000000000000 ) ) ;
#1701 = ORIENTED_EDGE ( 'NONE', *, *, #30856, .T. ) ;
#1702 = APPROVAL ( #62342, 'NON SPECIFICATO' ) ;
#1703 = CARTESIAN_POINT ( 'NONE',  ( 0.6717566005793923500, 14.53477303807744100, 0.0000000000000000000 ) ) ;
#1704 = CARTESIAN_POINT ( 'NONE',  ( 120.9708712152522200, 30.99999999999999600, 0.0000000000000000000 ) ) ;
#1705 =( NAMED_UNIT ( * ) PLANE_ANGLE_UNIT ( ) SI_UNIT ( $, .RADIAN. ) );
#1706 = AXIS2_PLACEMENT_3D ( 'NONE', #3184, #50402, #24908 ) ;
#1707 = CARTESIAN_POINT ( 'NONE',  ( 120.9708712152522200, 30.65000000000000200, 0.0000000000000000000 ) ) ;
#1708 = CARTESIAN_POINT ( 'NONE',  ( -7.807555288814445000, -0.2240903509626807100, 1.499999999999999600 ) ) ;
#1710 = ORIENTED_EDGE ( 'NONE', *, *, #26139, .F. ) ;
#1709 = PRODUCT ( 'umidificatore dx', 'umidificatore dx', '', ( #31109 ) ) ;
#1711 = DIRECTION ( 'NONE',  ( 0.0000000000000000000, 0.0000000000000000000, -1.000000000000000000 ) ) ;
#1712 = DIRECTION ( 'NONE',  ( 1.000000000000000000, 0.0000000000000000000, -0.0000000000000000000 ) ) ;
#1713 = LINE ( 'NONE', #18031, #58837 ) ;
#1714 = COORDINATED_UNIVERSAL_TIME_OFFSET ( 1, 0, .AHEAD. ) ;
#1715 = CARTESIAN_POINT ( 'NONE',  ( -23.24000000000000200, 0.0000000000000000000, 5.000000000000002700 ) ) ;
#1716 = ADVANCED_FACE ( 'NONE', ( #29055 ), #43092, .F. ) ;
#1717 = VERTEX_POINT ( 'NONE', #6017 ) ;
#1719 = VERTEX_POINT ( 'NONE', #59022 ) ;
#1718 = ORIENTED_EDGE ( 'NONE', *, *, #38413, .T. ) ;
#1720 = CARTESIAN_POINT ( 'NONE',  ( 3.000000000000002700, 33.93999999999999800, 6.000000000000000000 ) ) ;
#1721 = AXIS2_PLACEMENT_3D ( 'NONE', #37830, #48235, #42716 ) ;
#1722 = CARTESIAN_POINT ( 'NONE',  ( -9.733567143231484300, -1.567307692307692500, 1.525000000000000100 ) ) ;
#1723 = CARTESIAN_POINT ( 'NONE',  ( 0.0000000000000000000, 8.714773038077448000, -0.1000000000000000100 ) ) ;
#1724 = CARTESIAN_POINT ( 'NONE',  ( -9.852307891709770600, -0.9244388048063542100, 1.525000000000001000 ) ) ;
#1725 = AXIS2_PLACEMENT_3D ( 'NONE', #29413, #44504, #28935 ) ;
#1726 = DIRECTION ( 'NONE',  ( -0.0000000000000000000, -0.0000000000000000000, -1.000000000000000000 ) ) ;
#1727 = ORIENTED_EDGE ( 'NONE', *, *, #27793, .F. ) ;
#1728 = ORIENTED_EDGE ( 'NONE', *, *, #61141, .F. ) ;
#1729 = CIRCLE ( 'NONE', #34171, 1.200000000000000000 ) ;
#1730 = EDGE_LOOP ( 'NONE', ( #14779, #11003, #7032, #9597 ) ) ;
#1731 = ADVANCED_FACE ( 'NONE', ( #40832 ), #6238, .F. ) ;
#1732 = ORIENTED_EDGE ( 'NONE', *, *, #35021, .T. ) ;
#1733 = DIRECTION ( 'NONE',  ( 1.000000000000000000, 0.0000000000000000000, 0.0000000000000000000 ) ) ;
#1734 = AXIS2_PLACEMENT_3D ( 'NONE', #23534, #44636, #50633 ) ;
#1735 = ORIENTED_EDGE ( 'NONE', *, *, #45579, .F. ) ;
#1736 = FACE_OUTER_BOUND ( 'NONE', #25794, .T. ) ;
#1737 = AXIS2_PLACEMENT_3D ( 'NONE', #37138, #350, #58159 ) ;
#1738 = CARTESIAN_POINT ( 'NONE',  ( 1.224646799147354900E-016, -1.000000000000001600, 0.0000000000000000000 ) ) ;
#1739 = CARTESIAN_POINT ( 'NONE',  ( -9.351756600579431500, -8.714773038077449700, -0.1000000000000000100 ) ) ;
#1740 = FACE_OUTER_BOUND ( 'NONE', #64698, .T. ) ;
#1741 = EDGE_CURVE ( 'NONE', #48045, #39054, #10827, .T. ) ;
#1742 = LINE ( 'NONE', #29167, #34872 ) ;
#1743 = CARTESIAN_POINT ( 'NONE',  ( 0.0000000000000000000, 14.53477303807744100, -0.1000000000000000100 ) ) ;
#1744 = CYLINDRICAL_SURFACE ( 'NONE', #12391, 0.7500000000000006700 ) ;
#1745 = ORIENTED_EDGE ( 'NONE', *, *, #21989, .T. ) ;
#1746 = ORIENTED_EDGE ( 'NONE', *, *, #7428, .F. ) ;
#1747 = VERTEX_POINT ( 'NONE', #48634 ) ;
#1748 = DIRECTION ( 'NONE',  ( -1.000000000000000000, 0.0000000000000000000, 0.0000000000000000000 ) ) ;
#1749 = VECTOR ( 'NONE', #6511, 1000.000000000000000 ) ;
#1750 = ORIENTED_EDGE ( 'NONE', *, *, #2033, .F. ) ;
#1751 = CIRCLE ( 'NONE', #60590, 2.750000000000002700 ) ;
#1752 = EDGE_LOOP ( 'NONE', ( #66258, #49040, #22621, #55693, #35959, #25963 ) ) ;
#1753 = APPROVAL_DATE_TIME ( #3404, #23360 ) ;
#1754 = CIRCLE ( 'NONE', #5235, 0.5000000000000065500 ) ;
#1755 = CYLINDRICAL_SURFACE ( 'NONE', #52807, 2.750000000000000900 ) ;
#1757 = DIRECTION ( 'NONE',  ( -1.000000000000000000, 0.0000000000000000000, 0.0000000000000000000 ) ) ;
#1756 = PLANE ( 'NONE',  #54324 ) ;
#1758 = DIRECTION ( 'NONE',  ( 0.0000000000000000000, -0.0000000000000000000, -1.000000000000000000 ) ) ;
#1759 = VECTOR ( 'NONE', #15374, 1000.000000000000000 ) ;
#1760 = ORIENTED_EDGE ( 'NONE', *, *, #55409, .T. ) ;
#1761 = DIRECTION ( 'NONE',  ( -0.0000000000000000000, 1.000000000000000000, -0.0000000000000000000 ) ) ;
#1762 = LOCAL_TIME ( 13, 55, 50.00000000000000000, #15803 ) ;
#1763 = DIRECTION ( 'NONE',  ( -1.000000000000000000, 0.0000000000000000000, -0.0000000000000000000 ) ) ;
#1764 = CARTESIAN_POINT ( 'NONE',  ( 74.10999999999998500, 59.50000000000000000, 0.009999999999996908900 ) ) ;
#1765 = DIRECTION ( 'NONE',  ( 1.251861172461739000E-016, -1.000000000000000000, 0.0000000000000000000 ) ) ;
#1766 = APPROVAL_ROLE ( '' ) ;
#1767 = EDGE_CURVE ( 'NONE', #59663, #51495, #12583, .T. ) ;
#1768 = CARTESIAN_POINT ( 'NONE',  ( -379.9526625136877600, -1542.399380678243700, -0.7499999999999840100 ) ) ;
#1769 = EDGE_LOOP ( 'NONE', ( #19240, #21247, #3565, #10984 ) ) ;
#1770 = ORIENTED_EDGE ( 'NONE', *, *, #62573, .F. ) ;
#1771 = CARTESIAN_POINT ( 'NONE',  ( -7.396854062459167900, -0.8589743589743591400, 1.500000000000000000 ) ) ;
#1772 = VERTEX_POINT ( 'NONE', #64352 ) ;
#1773 = VECTOR ( 'NONE', #60238, 1000.000000000000000 ) ;
#1774 = EDGE_CURVE ( 'NONE', #60980, #3763, #240, .T. ) ;
#1775 = PERSON_AND_ORGANIZATION ( #41608, #37389 ) ;
#1776 = PLANE ( 'NONE',  #62103 ) ;
#1777 = ORIENTED_EDGE ( 'NONE', *, *, #57724, .T. ) ;
#1779 = ORIENTED_EDGE ( 'NONE', *, *, #29088, .F. ) ;
#1778 = ORIENTED_EDGE ( 'NONE', *, *, #24915, .T. ) ;
#1780 = CARTESIAN_POINT ( 'NONE',  ( 207.4000000000000100, 33.93000000000000000, 3.500000000000000000 ) ) ;
#1781 = EDGE_CURVE ( 'NONE', #46888, #60202, #49881, .T. ) ;
#1782 = EDGE_LOOP ( 'NONE', ( #5790, #17126, #48000, #40316 ) ) ;
#1783 = EDGE_LOOP ( 'NONE', ( #46400, #13134, #22770, #36403 ) ) ;
#1784 = CARTESIAN_POINT ( 'NONE',  ( 89.45000000000000300, 31.00000000000000700, 3.000000000000000000 ) ) ;
#1785 = DIRECTION ( 'NONE',  ( 0.0000000000000000000, -1.000000000000000000, 0.0000000000000000000 ) ) ;
#1786 = DIRECTION ( 'NONE',  ( -0.0000000000000000000, -0.0000000000000000000, 1.000000000000000000 ) ) ;
#1787 = CARTESIAN_POINT ( 'NONE',  ( -4.350714915823106200, 0.0000000000000000000, -0.1000000000000000100 ) ) ;
#1788 = EDGE_CURVE ( 'NONE', #3066, #11525, #54875, .T. ) ;
#1789 = ORIENTED_EDGE ( 'NONE', *, *, #15564, .F. ) ;
#1790 = APPROVAL_ROLE ( '' ) ;
#1791 = EDGE_LOOP ( 'NONE', ( #64744, #62403, #36936, #21584 ) ) ;
#1792 = DIRECTION ( 'NONE',  ( 1.000000000000000000, 0.0000000000000000000, 0.0000000000000000000 ) ) ;
#1793 = DIRECTION ( 'NONE',  ( -1.000000000000000000, 0.0000000000000000000, 0.0000000000000000000 ) ) ;
#1794 = CARTESIAN_POINT ( 'NONE',  ( -7.582605592181909800, -1.249645121747378300, 1.500000000000000000 ) ) ;
#1795 = CIRCLE ( 'NONE', #8805, 0.5000000000000004400 ) ;
#1796 = CARTESIAN_POINT ( 'NONE',  ( -9.171756600579431800, 0.0000000000000000000, 0.0000000000000000000 ) ) ;
#1797 = AXIS2_PLACEMENT_3D ( 'NONE', #53654, #54349, #27220 ) ;
#1798 = FACE_OUTER_BOUND ( 'NONE', #34797, .T. ) ;
#1799 = DIRECTION ( 'NONE',  ( -0.0000000000000000000, -0.0000000000000000000, 1.000000000000000000 ) ) ;
#1800 = ADVANCED_FACE ( 'NONE', ( #67212 ), #18395, .F. ) ;
#1801 = AXIS2_PLACEMENT_3D ( 'NONE', #50200, #18486, #2759 ) ;
#1802 = ADVANCED_FACE ( 'NONE', ( #16713 ), #29947, .F. ) ;
#1803 = CARTESIAN_POINT ( 'NONE',  ( -24.00000000000000000, -15.00000000000000000, -3.000000000000000000 ) ) ;
#1804 = VECTOR ( 'NONE', #13729, 1000.000000000000000 ) ;
#1805 = CIRCLE ( 'NONE', #47750, 0.7850000000000005900 ) ;
#1806 = ADVANCED_BREP_SHAPE_REPRESENTATION ( '', ( #11142, #30080 ), #64745 ) ;
#1807 = ORIENTED_EDGE ( 'NONE', *, *, #45057, .T. ) ;
#1808 = VERTEX_POINT ( 'NONE', #64822 ) ;
#1809 = VERTEX_POINT ( 'NONE', #32648 ) ;
#1810 = VECTOR ( 'NONE', #25770, 1000.000000000000000 ) ;
#1811 = ORIENTED_EDGE ( 'NONE', *, *, #17140, .T. ) ;
#1812 = VECTOR ( 'NONE', #15273, 1000.000000000000000 ) ;
#1813 = FACE_OUTER_BOUND ( 'NONE', #8267, .T. ) ;
#1814 = CARTESIAN_POINT ( 'NONE',  ( -11.53529253278098400, -9.793250992115741100, 4.999999999999990200 ) ) ;
#1815 = AXIS2_PLACEMENT_3D ( 'NONE', #37067, #10829, #16627 ) ;
#1816 = CARTESIAN_POINT ( 'NONE',  ( 23.90999999999998600, -31.41000000000000000, -0.1000000000000000100 ) ) ;
#1817 = CALENDAR_DATE ( 2019, 29, 7 ) ;
#1818 = FACE_OUTER_BOUND ( 'NONE', #14696, .T. ) ;
#1819 = EDGE_LOOP ( 'NONE', ( #12551, #45009 ) ) ;
#1820 = ADVANCED_FACE ( 'NONE', ( #1012 ), #22217, .T. ) ;
#1821 = CARTESIAN_POINT ( 'NONE',  ( -7.570396026601491400, -1.270808875301650700, 1.499999999999999800 ) ) ;
#1822 = FACE_OUTER_BOUND ( 'NONE', #29751, .T. ) ;
#1823 = CARTESIAN_POINT ( 'NONE',  ( -11.87500000000000000, -7.150000000000000400, 2.000000000000000000 ) ) ;
#1824 = SECURITY_CLASSIFICATION ( '', '', #36044 ) ;
#1825 = LINE ( 'NONE', #36085, #34083 ) ;
#1826 = DIRECTION ( 'NONE',  ( -0.0000000000000000000, -0.0000000000000000000, 1.000000000000000000 ) ) ;
#1827 = EDGE_CURVE ( 'NONE', #42659, #47697, #20835, .T. ) ;
#1828 = CC_DESIGN_PERSON_AND_ORGANIZATION_ASSIGNMENT ( #24746, #54439, ( #55052 ) ) ;
#1829 = ORIENTED_EDGE ( 'NONE', *, *, #22781, .T. ) ;
#1830 = FACE_OUTER_BOUND ( 'NONE', #17178, .T. ) ;
#1831 = AXIS2_PLACEMENT_3D ( 'NONE', #61373, #19488, #35009 ) ;
#1832 = CARTESIAN_POINT ( 'NONE',  ( 8.351756600579392400, 13.03477303807744100, -0.1000000000000000100 ) ) ;
#1833 = CARTESIAN_POINT ( 'NONE',  ( -7.577784924591008500, -1.450712149942731600, 1.525000000000000100 ) ) ;
#1834 = EDGE_LOOP ( 'NONE', ( #14044, #68425, #27912, #45855 ) ) ;
#1835 = ORIENTED_EDGE ( 'NONE', *, *, #1444, .T. ) ;
#1836 = CARTESIAN_POINT ( 'NONE',  ( 1.799999999999999200, -1.323883737432419900, -18.03815794051835700 ) ) ;
#1837 = DIRECTION ( 'NONE',  ( -1.000000000000000000, 0.0000000000000000000, 0.0000000000000000000 ) ) ;
#1838 = EDGE_CURVE ( 'NONE', #64173, #48486, #15049, .T. ) ;
#1839 = CARTESIAN_POINT ( 'NONE',  ( -2.713185481527769600E-014, 86.99999999999998600, 4.000000000000000000 ) ) ;
#1840 = EDGE_LOOP ( 'NONE', ( #19361, #21505 ) ) ;
#1841 = ORIENTED_EDGE ( 'NONE', *, *, #66523, .F. ) ;
#1842 = AXIS2_PLACEMENT_3D ( 'NONE', #67463, #35755, #3612 ) ;
#1843 = COORDINATED_UNIVERSAL_TIME_OFFSET ( 1, 0, .AHEAD. ) ;
#1844 = AXIS2_PLACEMENT_3D ( 'NONE', #42231, #52175, #20435 ) ;
#1845 = ORIENTED_EDGE ( 'NONE', *, *, #29424, .F. ) ;
#1846 = DIRECTION ( 'NONE',  ( -0.0000000000000000000, 0.0000000000000000000, 1.000000000000000000 ) ) ;
#1848 = ORIENTED_EDGE ( 'NONE', *, *, #36349, .T. ) ;
#1847 = VERTEX_POINT ( 'NONE', #59255 ) ;
#1849 = CARTESIAN_POINT ( 'NONE',  ( -7.674968850441175100, -1.960844555917432600, 1.525000000000000400 ) ) ;
#1850 = DIRECTION ( 'NONE',  ( 1.000000000000000000, 2.312964634635743000E-016, 0.0000000000000000000 ) ) ;
#1851 = CARTESIAN_POINT ( 'NONE',  ( -7.396854062459167900, -1.168669871794872000, 1.500000000000000000 ) ) ;
#1852 = APPLICATION_CONTEXT ( 'configuration controlled 3d designs of mechanical parts and assemblies' ) ;
#1853 = ORIENTED_EDGE ( 'NONE', *, *, #1938, .T. ) ;
#1854 = ORIENTED_EDGE ( 'NONE', *, *, #60873, .F. ) ;
#1855 = DIRECTION ( 'NONE',  ( -0.0000000000000000000, 0.0000000000000000000, -1.000000000000000000 ) ) ;
#1856 = DIRECTION ( 'NONE',  ( 1.000000000000000000, 1.251861172461736800E-016, 0.0000000000000000000 ) ) ;
#1857 = CARTESIAN_POINT ( 'NONE',  ( 2.999999999999997300, 2.999999999999999100, 0.0000000000000000000 ) ) ;
#1858 = DIRECTION ( 'NONE',  ( 0.0000000000000000000, -1.000000000000000000, 0.0000000000000000000 ) ) ;
#1859 = PLANE ( 'NONE',  #56021 ) ;
#1860 = EDGE_LOOP ( 'NONE', ( #905, #24563, #31265, #23885 ) ) ;
#1861 = CARTESIAN_POINT ( 'NONE',  ( -7.529824307574661400, -1.281749544829675400, 1.500000000000000000 ) ) ;
#1862 = EDGE_CURVE ( 'NONE', #1542, #53800, #30807, .T. ) ;
#1863 = FACE_OUTER_BOUND ( 'NONE', #26933, .T. ) ;
#1864 = VECTOR ( 'NONE', #67780, 1000.000000000000000 ) ;
#1865 = DIRECTION ( 'NONE',  ( -0.0000000000000000000, 1.000000000000000000, -0.0000000000000000000 ) ) ;
#1866 = VECTOR ( 'NONE', #41097, 1000.000000000000000 ) ;
#1867 = FACE_OUTER_BOUND ( 'NONE', #56810, .T. ) ;
#1868 = LINE ( 'NONE', #17921, #36680 ) ;
#1869 = LINE ( 'NONE', #47394, #56506 ) ;
#1870 = ORIENTED_EDGE ( 'NONE', *, *, #40526, .T. ) ;
#1871 = ADVANCED_FACE ( 'NONE', ( #64742 ), #55665, .T. ) ;
#1872 = ORIENTED_EDGE ( 'NONE', *, *, #32890, .T. ) ;
#1873 = ORIENTED_EDGE ( 'NONE', *, *, #35611, .T. ) ;
#1874 = CYLINDRICAL_SURFACE ( 'NONE', #46127, 1.000000000000000000 ) ;
#1875 = ORIENTED_EDGE ( 'NONE', *, *, #12118, .F. ) ;
#1876 = LINE ( 'NONE', #30882, #57297 ) ;
#1877 = CARTESIAN_POINT ( 'NONE',  ( 2.589999999999999400, -6.275000000000001200, 7.799999999999999800 ) ) ;
#1878 = EDGE_LOOP ( 'NONE', ( #25238, #66263, #39788, #46122, #16513 ) ) ;
#1879 = PERSON_AND_ORGANIZATION ( #35481, #18924 ) ;
#1880 = VECTOR ( 'NONE', #51042, 1000.000000000000000 ) ;
#1881 = ORIENTED_EDGE ( 'NONE', *, *, #28603, .F. ) ;
#1882 = CARTESIAN_POINT ( 'NONE',  ( -21.10000000000000100, -31.60000000000000100, 5.000000000000001800 ) ) ;
#1883 = EDGE_CURVE ( 'NONE', #41701, #52827, #8430, .T. ) ;
#1884 = LINE ( 'NONE', #17512, #36697 ) ;
#1885 = MANIFOLD_SOLID_BREP ( 'Teminal Info[9]', #11167 ) ;
#1886 = ADVANCED_FACE ( 'NONE', ( #41604 ), #44925, .F. ) ;
#1887 = VECTOR ( 'NONE', #20632, 1000.000000000000000 ) ;
#1888 = EDGE_CURVE ( 'NONE', #9098, #4963, #61424, .T. ) ;
#1889 =( BOUNDED_CURVE ( )  B_SPLINE_CURVE ( 3, ( #60336, #13109, #61032, #39569 ),
 .UNSPECIFIED., .F., .F. ) 
 B_SPLINE_CURVE_WITH_KNOTS ( ( 4, 4 ),
 ( 1.570796326794896600, 3.141592653589793100 ),
 .UNSPECIFIED. ) 
 CURVE ( )  GEOMETRIC_REPRESENTATION_ITEM ( )  RATIONAL_B_SPLINE_CURVE ( ( 1.000000000000000000, 0.8047378541243649400, 0.8047378541243649400, 1.000000000000000000 ) ) 
 REPRESENTATION_ITEM ( '' )  );
#1890 = ORIENTED_EDGE ( 'NONE', *, *, #33858, .F. ) ;
#1891 = CARTESIAN_POINT ( 'NONE',  ( -8.351756600579429700, -13.03477303807744300, -0.1000000000000000100 ) ) ;
#1892 = DIRECTION ( 'NONE',  ( 0.0000000000000000000, -0.0000000000000000000, 1.000000000000000000 ) ) ;
#1893 = CARTESIAN_POINT ( 'NONE',  ( -11.37500000000000200, -6.649999999999999500, 2.000000000000000000 ) ) ;
#1894 = DIRECTION ( 'NONE',  ( 0.0000000000000000000, -1.000000000000000000, 0.0000000000000000000 ) ) ;
#1895 = DIRECTION ( 'NONE',  ( -0.0000000000000000000, -0.0000000000000000000, 1.000000000000000000 ) ) ;
#1896 = DIRECTION ( 'NONE',  ( 1.000000000000000000, 0.0000000000000000000, 0.0000000000000000000 ) ) ;
#1897 = CARTESIAN_POINT ( 'NONE',  ( 0.2899999999999994800, -9.455000000000001800, 8.199999999999999300 ) ) ;
#1898 = EDGE_CURVE ( 'NONE', #3572, #11256, #4303, .T. ) ;
#1899 = ORIENTED_EDGE ( 'NONE', *, *, #24559, .F. ) ;
#1900 = DIRECTION ( 'NONE',  ( -0.0000000000000000000, -0.0000000000000000000, -1.000000000000000000 ) ) ;
#1901 = ORIENTED_EDGE ( 'NONE', *, *, #39413, .T. ) ;
#1902 = CIRCLE ( 'NONE', #64135, 0.7600000000000002300 ) ;
#1904 = EDGE_CURVE ( 'NONE', #19814, #68202, #2668, .T. ) ;
#1903 = DIRECTION ( 'NONE',  ( 0.0000000000000000000, 0.0000000000000000000, 1.000000000000000000 ) ) ;
#1905 = VERTEX_POINT ( 'NONE', #52887 ) ;
#1906 = CARTESIAN_POINT ( 'NONE',  ( 190.0000000000000000, 81.99999999999998600, 4.000000000000000000 ) ) ;
#1907 = ORIENTED_EDGE ( 'NONE', *, *, #55365, .F. ) ;
#1908 = CARTESIAN_POINT ( 'NONE',  ( 23.99999999999999300, -15.00000000000000000, -3.000000000000000000 ) ) ;
#1909 = DIRECTION ( 'NONE',  ( -1.000000000000000000, 0.0000000000000000000, 0.0000000000000000000 ) ) ;
#1910 = EDGE_LOOP ( 'NONE', ( #38000, #11118, #56015, #39580 ) ) ;
#1911 = SECURITY_CLASSIFICATION ( '', '', #24255 ) ;
#1912 = VERTEX_POINT ( 'NONE', #12475 ) ;
#1913 = FACE_OUTER_BOUND ( 'NONE', #54142, .T. ) ;
#1914 = DIRECTION ( 'NONE',  ( 0.0000000000000000000, -1.000000000000000000, 0.0000000000000000000 ) ) ;
#1915 = DIRECTION ( 'NONE',  ( 1.000000000000000000, 8.783410004945859900E-017, 0.0000000000000000000 ) ) ;
#1916 = ORIENTED_EDGE ( 'NONE', *, *, #57821, .T. ) ;
#1917 = DIRECTION ( 'NONE',  ( 1.000000000000000000, 0.0000000000000000000, 0.0000000000000000000 ) ) ;
#1918 = CARTESIAN_POINT ( 'NONE',  ( -11.85175660057942600, 0.0000000000000000000, -0.1000000000000000100 ) ) ;
#1919 = CC_DESIGN_APPROVAL ( #2833, ( #65765 ) ) ;
#1920 = FACE_OUTER_BOUND ( 'NONE', #65320, .T. ) ;
#1921 = AXIS2_PLACEMENT_3D ( 'NONE', #61789, #40804, #67369 ) ;
#1922 = VECTOR ( 'NONE', #62758, 1000.000000000000000 ) ;
#1923 = APPROVAL_ROLE ( '' ) ;
#1924 = EDGE_CURVE ( 'NONE', #61878, #59637, #13386, .T. ) ;
#1925 = AXIS2_PLACEMENT_3D ( 'NONE', #53286, #11300, #27040 ) ;
#1926 = PLANE ( 'NONE',  #21303 ) ;
#1927 = FACE_OUTER_BOUND ( 'NONE', #34300, .T. ) ;
#1928 = CYLINDRICAL_SURFACE ( 'NONE', #19749, 2.750000000000002700 ) ;
#1929 = CARTESIAN_POINT ( 'NONE',  ( 10.99005524519136400, -3.725000000000019600, 5.500000000000003600 ) ) ;
#1930 = ORIENTED_EDGE ( 'NONE', *, *, #61761, .F. ) ;
#1931 = ORIENTED_EDGE ( 'NONE', *, *, #34309, .F. ) ;
#1932 = CARTESIAN_POINT ( 'NONE',  ( -2.149999999999998100, -0.3929122374614879000, -14.31427194063463100 ) ) ;
#1933 = CARTESIAN_POINT ( 'NONE',  ( 0.0000000000000000000, 10.03477303807744500, -0.1000000000000000100 ) ) ;
#1934 = AXIS2_PLACEMENT_3D ( 'NONE', #30777, #26114, #62705 ) ;
#1936 = FACE_OUTER_BOUND ( 'NONE', #62684, .T. ) ;
#1935 = AXIS2_PLACEMENT_3D ( 'NONE', #38147, #902, #37925 ) ;
#1937 =( NAMED_UNIT ( * ) PLANE_ANGLE_UNIT ( ) SI_UNIT ( $, .RADIAN. ) );
#1938 = EDGE_CURVE ( 'NONE', #59045, #33073, #44049, .T. ) ;
#1939 = LINE ( 'NONE', #25444, #23413 ) ;
#1940 = CARTESIAN_POINT ( 'NONE',  ( -7.811348136188349200, -0.2346598945345271200, 1.525000000000000600 ) ) ;
#1941 = PLANE ( 'NONE',  #13032 ) ;
#1942 = DIRECTION ( 'NONE',  ( 0.0000000000000000000, -1.000000000000000000, 0.0000000000000000000 ) ) ;
#1943 = FACE_OUTER_BOUND ( 'NONE', #1669, .T. ) ;
#1944 = LINE ( 'NONE', #9619, #12649 ) ;
#1945 = DIRECTION ( 'NONE',  ( 4.818676322157800300E-016, 0.0000000000000000000, -1.000000000000000000 ) ) ;
#1946 = VECTOR ( 'NONE', #5527, 1000.000000000000000 ) ;
#1947 = DIRECTION ( 'NONE',  ( 1.000000000000000000, 0.0000000000000000000, 0.0000000000000000000 ) ) ;
#1948 = ORIENTED_EDGE ( 'NONE', *, *, #2893, .F. ) ;
#1949 = VECTOR ( 'NONE', #9474, 1000.000000000000000 ) ;
#1950 = ORIENTED_EDGE ( 'NONE', *, *, #2427, .F. ) ;
#1951 = DIRECTION ( 'NONE',  ( 0.7071067811865444600, 0.0000000000000000000, -0.7071067811865505700 ) ) ;
#1952 = DIRECTION ( 'NONE',  ( -1.000000000000000000, 0.0000000000000000000, 0.0000000000000000000 ) ) ;
#1953 = SHAPE_DEFINITION_REPRESENTATION ( #57038, #21105 ) ;
#1954 = CIRCLE ( 'NONE', #25123, 1.199999999999985700 ) ;
#1955 = VERTEX_POINT ( 'NONE', #55564 ) ;
#1956 = CARTESIAN_POINT ( 'NONE',  ( -9.742351756170803500, -0.8803137769969345800, 1.525000000000000400 ) ) ;
#1957 = DIRECTION ( 'NONE',  ( 0.0000000000000000000, 1.000000000000000000, -0.0000000000000000000 ) ) ;
#1958 = DIRECTION ( 'NONE',  ( 0.0000000000000000000, 0.0000000000000000000, 1.000000000000000000 ) ) ;
#1959 = EDGE_CURVE ( 'NONE', #13004, #43172, #53985, .T. ) ;
#1960 = CONICAL_SURFACE ( 'NONE', #52436, 0.1500000000000129600, 0.7853981633974500600 ) ;
#1961 = DIRECTION ( 'NONE',  ( 0.0000000000000000000, 0.0000000000000000000, 1.000000000000000000 ) ) ;
#1962 = ADVANCED_FACE ( 'NONE', ( #46576 ), #60864, .F. ) ;
#1963 = LINE ( 'NONE', #52597, #27589 ) ;
#1964 = DIRECTION ( 'NONE',  ( 0.0000000000000000000, 0.0000000000000000000, -1.000000000000000000 ) ) ;
#1965 = DIRECTION ( 'NONE',  ( 1.000000000000000000, 0.0000000000000000000, 0.0000000000000000000 ) ) ;
#1966 = EDGE_CURVE ( 'NONE', #65404, #30426, #57298, .T. ) ;
#1967 = DIRECTION ( 'NONE',  ( -4.130293990420953600E-016, -1.000000000000000000, -0.0000000000000000000 ) ) ;
#1968 = VERTEX_POINT ( 'NONE', #39175 ) ;
#1969 = ORIENTED_EDGE ( 'NONE', *, *, #12903, .F. ) ;
#1970 = VERTEX_POINT ( 'NONE', #13402 ) ;
#1971 = PLANE ( 'NONE',  #19813 ) ;
#1972 = LOCAL_TIME ( 13, 55, 50.00000000000000000, #58265 ) ;
#1973 = VERTEX_POINT ( 'NONE', #17825 ) ;
#1974 = DIRECTION ( 'NONE',  ( 1.000000000000000000, 0.0000000000000000000, 0.0000000000000000000 ) ) ;
#1975 = CARTESIAN_POINT ( 'NONE',  ( 0.0000000000000000000, 0.0000000000000000000, 38.00000000000000000 ) ) ;
#1976 = ORIENTED_EDGE ( 'NONE', *, *, #56125, .T. ) ;
#1977 = EDGE_CURVE ( 'NONE', #33017, #66797, #40766, .T. ) ;
#1978 = ORIENTED_EDGE ( 'NONE', *, *, #12919, .T. ) ;
#1979 = ORIENTED_EDGE ( 'NONE', *, *, #63670, .F. ) ;
#1980 = FACE_BOUND ( 'NONE', #13276, .T. ) ;
#1981 = CARTESIAN_POINT ( 'NONE',  ( -2.400000000000003000, 2.170528621609724200, -5.649999999999999500 ) ) ;
#1982 = DIRECTION ( 'NONE',  ( 0.0000000000000000000, 0.0000000000000000000, -1.000000000000000000 ) ) ;
#1984 = VERTEX_POINT ( 'NONE', #55794 ) ;
#1983 = ORIENTED_EDGE ( 'NONE', *, *, #9074, .F. ) ;
#1985 = ADVANCED_FACE ( 'NONE', ( #15849 ), #24167, .F. ) ;
#1986 = DIRECTION ( 'NONE',  ( 0.0000000000000000000, -0.0000000000000000000, -1.000000000000000000 ) ) ;
#1987 = FACE_BOUND ( 'NONE', #65586, .T. ) ;
#1988 = DIRECTION ( 'NONE',  ( 0.0000000000000000000, 0.0000000000000000000, 1.000000000000000000 ) ) ;
#1989 = B_SPLINE_CURVE_WITH_KNOTS ( 'NONE', 3,
 ( #7066, #60534, #49918, #55248, #54782, #2243, #17962, #1794, #44160, #64956, #38835, #44620, #12369, #11920, #6842, #48989, #2030, #17497, #65413 ),
 .UNSPECIFIED., .F., .F.,
 ( 4, 1, 1, 1, 1, 1, 1, 1, 1, 1, 1, 1, 1, 1, 1, 1, 4 ),
 ( 0.0000000000000000000, 0.1055584515572727300, 0.2021217530471614800, 0.2907357291869311400, 0.3706174058311736400, 0.4427476685376851600, 0.5077637015032867600, 0.5656721017187108500, 0.6165624613083593400, 0.6634473495977388800, 0.7083772164997388400, 0.7534581593724372100, 0.7985692567253474000, 0.8451267071642607500, 0.8937276775141809200, 0.9446981374045962900, 1.000000000000000000 ),
 .UNSPECIFIED. ) ;
#1990 = EDGE_CURVE ( 'NONE', #58565, #36924, #45727, .T. ) ;
#1991 = VECTOR ( 'NONE', #2652, 1000.000000000000000 ) ;
#1992 = VECTOR ( 'NONE', #8910, 1000.000000000000000 ) ;
#1993 = ORIENTED_EDGE ( 'NONE', *, *, #1888, .F. ) ;
#1994 = CARTESIAN_POINT ( 'NONE',  ( 2.999999999999981300, 66.70000000000001700, 3.500000000000000000 ) ) ;
#1995 = DIRECTION ( 'NONE',  ( -0.0000000000000000000, -1.000000000000000000, -0.0000000000000000000 ) ) ;
#1996 = DIRECTION ( 'NONE',  ( -1.553483709829976500E-016, -1.000000000000000000, 0.0000000000000000000 ) ) ;
#1997 = APPROVAL_ROLE ( '' ) ;
#1998 = DIRECTION ( 'NONE',  ( -1.000000000000000000, 0.0000000000000000000, 0.0000000000000000000 ) ) ;
#1999 = EDGE_CURVE ( 'NONE', #57947, #19417, #50695, .T. ) ;
#2000 = DIRECTION ( 'NONE',  ( -1.051830606278087700E-016, -0.9701425001453318800, 0.2425356250363331400 ) ) ;
#2001 = DIRECTION ( 'NONE',  ( 0.0000000000000000000, 1.000000000000000000, -0.0000000000000000000 ) ) ;
#2002 = PLANE ( 'NONE',  #50380 ) ;
#2003 = CARTESIAN_POINT ( 'NONE',  ( -7.249750964504823300, 3.130528621609725900, -5.600000000000000500 ) ) ;
#2004 = FACE_OUTER_BOUND ( 'NONE', #13968, .T. ) ;
#2005 = DIRECTION ( 'NONE',  ( -0.0000000000000000000, -0.0000000000000000000, 1.000000000000000000 ) ) ;
#2006 = EDGE_CURVE ( 'NONE', #1809, #31497, #68069, .T. ) ;
#2007 = DIRECTION ( 'NONE',  ( 0.0000000000000000000, 1.000000000000000000, 0.0000000000000000000 ) ) ;
#2008 = DIRECTION ( 'NONE',  ( 1.000000000000000000, 0.0000000000000000000, 0.0000000000000000000 ) ) ;
#2009 = CIRCLE ( 'NONE', #46937, 2.750000000000002700 ) ;
#2010 = ORIENTED_EDGE ( 'NONE', *, *, #57821, .F. ) ;
#2011 = PRODUCT_RELATED_PRODUCT_CATEGORY ( 'detail', '', ( #40390 ) ) ;
#2012 = PLANE ( 'NONE',  #59645 ) ;
#2013 = CALENDAR_DATE ( 2019, 29, 7 ) ;
#2014 = CARTESIAN_POINT ( 'NONE',  ( 53.34999999999999400, 3.000000000000000000, 0.0000000000000000000 ) ) ;
#2015 = LINE ( 'NONE', #7275, #33451 ) ;
#2016 = VERTEX_POINT ( 'NONE', #12730 ) ;
#2017 = EDGE_CURVE ( 'NONE', #56801, #4465, #33236, .T. ) ;
#2018 = EDGE_CURVE ( 'NONE', #2974, #7847, #3466, .T. ) ;
#2019 = APPROVAL ( #57232, 'UNKNOWN' ) ;
#2020 = VECTOR ( 'NONE', #23573, 1000.000000000000000 ) ;
#2021 = CARTESIAN_POINT ( 'NONE',  ( 2.999999999999981300, 3.000000000000002700, 0.0000000000000000000 ) ) ;
#2022 = FACE_OUTER_BOUND ( 'NONE', #32685, .T. ) ;
#2023 = VERTEX_POINT ( 'NONE', #2337 ) ;
#2024 = AXIS2_PLACEMENT_3D ( 'NONE', #11317, #52605, #15521 ) ;
#2025 = VECTOR ( 'NONE', #16056, 1000.000000000000000 ) ;
#2026 = ORIENTED_EDGE ( 'NONE', *, *, #13605, .T. ) ;
#2027 = APPROVAL_ROLE ( '' ) ;
#2028 = DIRECTION ( 'NONE',  ( -1.224646799147353200E-016, 1.000000000000000000, 0.0000000000000000000 ) ) ;
#2029 = CARTESIAN_POINT ( 'NONE',  ( 8.171756600579392700, 0.0000000000000000000, 0.0000000000000000000 ) ) ;
#2030 = CARTESIAN_POINT ( 'NONE',  ( -7.544231961374647400, -1.281940587362091500, 1.500000000000000000 ) ) ;
#2031 = AXIS2_PLACEMENT_3D ( 'NONE', #37723, #58310, #26788 ) ;
#2032 = DIRECTION ( 'NONE',  ( 1.000000000000000000, 0.0000000000000000000, 0.0000000000000000000 ) ) ;
#2033 = EDGE_CURVE ( 'NONE', #29042, #57054, #38269, .T. ) ;
#2034 = VECTOR ( 'NONE', #64764, 1000.000000000000000 ) ;
#2035 = VERTEX_POINT ( 'NONE', #50949 ) ;
#2036 = VERTEX_POINT ( 'NONE', #56466 ) ;
#2037 = ORIENTED_EDGE ( 'NONE', *, *, #22694, .F. ) ;
#2038 = CARTESIAN_POINT ( 'NONE',  ( 0.0000000000000000000, 27.00000000000000000, 6.000000000000000000 ) ) ;
#2039 = EDGE_LOOP ( 'NONE', ( #4871, #13302 ) ) ;
#2040 = DIRECTION ( 'NONE',  ( -1.000000000000000000, -0.0000000000000000000, -0.0000000000000000000 ) ) ;
#2041 = ADVANCED_FACE ( 'NONE', ( #52356 ), #62228, .T. ) ;
#2042 = ORIENTED_EDGE ( 'NONE', *, *, #6289, .F. ) ;
#2043 = DIRECTION ( 'NONE',  ( 1.000000000000000000, 0.0000000000000000000, 0.0000000000000000000 ) ) ;
#2044 = PERSON ( 'NAUO-PER4', 'UNSPECIFIED', 'UNSPECIFIED', ('UNSPECIFIED'), ('UNSPECIFIED'), ('UNSPECIFIED') ) ;
#2045 = ORIENTED_EDGE ( 'NONE', *, *, #3259, .T. ) ;
#2046 = ORIENTED_EDGE ( 'NONE', *, *, #15134, .F. ) ;
#2047 = VECTOR ( 'NONE', #9812, 1000.000000000000000 ) ;
#2048 = AXIS2_PLACEMENT_3D ( 'NONE', #7754, #56588, #67455 ) ;
#2049 = DIRECTION ( 'NONE',  ( 0.0000000000000000000, 0.0000000000000000000, 1.000000000000000000 ) ) ;
#2050 = CARTESIAN_POINT ( 'NONE',  ( -3.162277660168385700, -1.000000000000004000, 0.0000000000000000000 ) ) ;
#2051 = CARTESIAN_POINT ( 'NONE',  ( -45.00000000000000000, 0.0000000000000000000, 5.000000000000005300 ) ) ;
#2052 = CC_DESIGN_DATE_AND_TIME_ASSIGNMENT ( #844, #39643, ( #41101 ) ) ;
#2053 = ORIENTED_EDGE ( 'NONE', *, *, #28592, .T. ) ;
#2054 = CIRCLE ( 'NONE', #38637, 1.199999999999999700 ) ;
#2055 = DIRECTION ( 'NONE',  ( -1.000000000000000000, -4.130293990420953600E-016, 0.0000000000000000000 ) ) ;
#2056 = LINE ( 'NONE', #14930, #9449 ) ;
#2057 = CARTESIAN_POINT ( 'NONE',  ( 2.999999999999999600, 24.50000000000000000, 0.0000000000000000000 ) ) ;
#2058 = ADVANCED_FACE ( 'NONE', ( #66436 ), #51403, .F. ) ;
#2059 = FACE_OUTER_BOUND ( 'NONE', #8851, .T. ) ;
#2060 = DIRECTION ( 'NONE',  ( 0.0000000000000000000, 0.0000000000000000000, 1.000000000000000000 ) ) ;
#2061 = ORIENTED_EDGE ( 'NONE', *, *, #55413, .F. ) ;
#2062 = EDGE_CURVE ( 'NONE', #12920, #25871, #22488, .T. ) ;
#2063 = LINE ( 'NONE', #7112, #34329 ) ;
#2064 = CARTESIAN_POINT ( 'NONE',  ( 0.0000000000000000000, 0.0000000000000000000, 0.0000000000000000000 ) ) ;
#2065 = ITEM_DEFINED_TRANSFORMATION ( 'NONE', 'NONE', #2721,  #56741 ) ;
#2066 = CARTESIAN_POINT ( 'NONE',  ( -9.897629643231486100, -1.041967147435897400, 1.500000000000000000 ) ) ;
#2067 = ADVANCED_FACE ( 'NONE', ( #49009 ), #59737, .F. ) ;
#2068 = CARTESIAN_POINT ( 'NONE',  ( 85.99440281605329500, 93.00000000000001400, 0.2000000000000000900 ) ) ;
#2069 = VECTOR ( 'NONE', #54762, 1000.000000000000000 ) ;
#2070 = VECTOR ( 'NONE', #53322, 1000.000000000000000 ) ;
#2071 = ORIENTED_EDGE ( 'NONE', *, *, #19238, .T. ) ;
#2072 = CARTESIAN_POINT ( 'NONE',  ( 9.300000000000000700, 3.774999999999979900, 3.500000000000000000 ) ) ;
#2073 = CARTESIAN_POINT ( 'NONE',  ( -7.896854062459167900, -2.006410256410256400, 1.525000000000000100 ) ) ;
#2074 = CARTESIAN_POINT ( 'NONE',  ( -7.851725223204290700, -1.867416004878137400, 1.500000000000000200 ) ) ;
#2075 = CARTESIAN_POINT ( 'NONE',  ( 107.4499999999999300, 3.000000000000000400, 26.00000000000000400 ) ) ;
#2076 = APPROVAL_PERSON_ORGANIZATION ( #12790, #11661, #48986 ) ;
#2077 = LINE ( 'NONE', #57412, #55860 ) ;
#2078 = ORIENTED_EDGE ( 'NONE', *, *, #672, .T. ) ;
#2079 = CARTESIAN_POINT ( 'NONE',  ( -7.506287510379782400, -1.368842563983483600, 1.499999999999999800 ) ) ;
#2080 = APPLICATION_CONTEXT ( 'configuration controlled 3d designs of mechanical parts and assemblies' ) ;
#2081 = LINE ( 'NONE', #41720, #18546 ) ;
#2082 = DIRECTION ( 'NONE',  ( -0.001723503530941480800, -0.9999985147666864400, -0.0000000000000000000 ) ) ;
#2083 = DIRECTION ( 'NONE',  ( 0.0000000000000000000, 0.0000000000000000000, 1.000000000000000000 ) ) ;
#2084 = VECTOR ( 'NONE', #13799, 1000.000000000000000 ) ;
#2085 = CARTESIAN_POINT ( 'NONE',  ( -2.349999999999999600, -0.6500000000000000200, -12.25000000000000000 ) ) ;
#2086 = EDGE_CURVE ( 'NONE', #62962, #44551, #5098, .T. ) ;
#2087 = CARTESIAN_POINT ( 'NONE',  ( 63.19999999999999600, 87.50000000000001400, 2.000000000000000000 ) ) ;
#2088 = ORIENTED_EDGE ( 'NONE', *, *, #189, .T. ) ;
#2089 = ORIENTED_EDGE ( 'NONE', *, *, #15623, .T. ) ;
#2090 = CIRCLE ( 'NONE', #37439, 0.6999999999999996200 ) ;
#2091 = VERTEX_POINT ( 'NONE', #66678 ) ;
#2092 = CARTESIAN_POINT ( 'NONE',  ( 0.2399999999999999900, 0.0000000000000000000, 0.0000000000000000000 ) ) ;
#2093 = LINE ( 'NONE', #62186, #58381 ) ;
#2094 = EDGE_CURVE ( 'NONE', #58401, #37639, #47368, .T. ) ;
#2095 = LINE ( 'NONE', #20059, #17797 ) ;
#2096 = ORIENTED_EDGE ( 'NONE', *, *, #22517, .F. ) ;
#2097 = ORIENTED_EDGE ( 'NONE', *, *, #44196, .T. ) ;
#2098 = ORIENTED_EDGE ( 'NONE', *, *, #52552, .T. ) ;
#2099 = EDGE_CURVE ( 'NONE', #6216, #13426, #56448, .T. ) ;
#2101 = ORIENTED_EDGE ( 'NONE', *, *, #9074, .T. ) ;
#2100 = EDGE_CURVE ( 'NONE', #39483, #15224, #28249, .T. ) ;
#2102 = VERTEX_POINT ( 'NONE', #67129 ) ;
#2103 = PRODUCT_DEFINITION ( 'NON CONOSCIUTO', '', #5600, #46032 ) ;
#2104 = ORIENTED_EDGE ( 'NONE', *, *, #52252, .T. ) ;
#2105 = DIRECTION ( 'NONE',  ( 1.000000000000000000, 0.0000000000000000000, 0.0000000000000000000 ) ) ;
#2106 = VERTEX_POINT ( 'NONE', #3930 ) ;
#2107 = AXIS2_PLACEMENT_3D ( 'NONE', #25567, #51788, #56623 ) ;
#2108 = CARTESIAN_POINT ( 'NONE',  ( -7.473777139382246300, -0.2895633012820513200, 1.525000000000000400 ) ) ;
#2109 = ORIENTED_EDGE ( 'NONE', *, *, #48927, .F. ) ;
#2110 = CIRCLE ( 'NONE', #34158, 1.500000000000001300 ) ;
#2111 = FACE_OUTER_BOUND ( 'NONE', #61292, .T. ) ;
#2112 = AXIS2_PLACEMENT_3D ( 'NONE', #45386, #19432, #45608 ) ;
#2113 = DIRECTION ( 'NONE',  ( -0.0000000000000000000, -0.0000000000000000000, 1.000000000000000000 ) ) ;
#2114 = VECTOR ( 'NONE', #43499, 999.9999999999998900 ) ;
#2115 = VERTEX_POINT ( 'NONE', #9231 ) ;
#2116 = AXIS2_PLACEMENT_3D ( 'NONE', #56570, #4022, #29953 ) ;
#2117 = DIRECTION ( 'NONE',  ( 0.0000000000000000000, 0.0000000000000000000, 1.000000000000000000 ) ) ;
#2118 = CYLINDRICAL_SURFACE ( 'NONE', #45131, 1.199999999999999700 ) ;
#2119 = CARTESIAN_POINT ( 'NONE',  ( 42.20000000000000300, -70.00000000000000000, 38.00000000000000000 ) ) ;
#2120 = PLANE ( 'NONE',  #12835 ) ;
#2121 = CARTESIAN_POINT ( 'NONE',  ( 0.8517566005793921800, -23.71477303807744600, -0.1000000000000000100 ) ) ;
#2122 = DATE_AND_TIME ( #57557, #16169 ) ;
#2123 = PLANE ( 'NONE',  #66806 ) ;
#2124 = CARTESIAN_POINT ( 'NONE',  ( 39.99999999999999300, 7.709882115452474200E-015, -3.000000000000000000 ) ) ;
#2125 = DIRECTION ( 'NONE',  ( -0.0000000000000000000, 1.000000000000000000, -0.0000000000000000000 ) ) ;
#2126 = DIRECTION ( 'NONE',  ( 0.0000000000000000000, 1.000000000000000000, -0.0000000000000000000 ) ) ;
#2127 = DIRECTION ( 'NONE',  ( 0.0000000000000000000, 1.000000000000000000, -0.0000000000000000000 ) ) ;
#2128 = CARTESIAN_POINT ( 'NONE',  ( 24.19999999999999900, 93.50000000000000000, 0.0000000000000000000 ) ) ;
#2129 = VECTOR ( 'NONE', #36512, 1000.000000000000000 ) ;
#2130 = VERTEX_POINT ( 'NONE', #19213 ) ;
#2131 = CARTESIAN_POINT ( 'NONE',  ( -15.42400472137253500, 14.77601705104607000, 1.750000000000000000 ) ) ;
#2132 =( REPRESENTATION_RELATIONSHIP ('NONE','NONE', #20424, #43170 ) REPRESENTATION_RELATIONSHIP_WITH_TRANSFORMATION ( #46535 )SHAPE_REPRESENTATION_RELATIONSHIP( ) );
#2133 = PERSON_AND_ORGANIZATION ( #35481, #18924 ) ;
#2134 = CIRCLE ( 'NONE', #35992, 2.750000000000002700 ) ;
#2135 = ORIENTED_EDGE ( 'NONE', *, *, #40090, .T. ) ;
#2136 = DIRECTION ( 'NONE',  ( 1.000000000000000000, 2.312964634635457500E-016, 0.0000000000000000000 ) ) ;
#2137 = AXIS2_PLACEMENT_3D ( 'NONE', #14120, #19251, #8821 ) ;
#2138 = DIRECTION ( 'NONE',  ( 0.0000000000000000000, 0.0000000000000000000, 1.000000000000000000 ) ) ;
#2139 = DIRECTION ( 'NONE',  ( -0.0000000000000000000, -0.0000000000000000000, 1.000000000000000000 ) ) ;
#2140 = DIRECTION ( 'NONE',  ( -0.0000000000000000000, -0.0000000000000000000, 1.000000000000000000 ) ) ;
#2141 = EDGE_CURVE ( 'NONE', #61209, #46118, #14180, .T. ) ;
#2142 = CIRCLE ( 'NONE', #66401, 1.750000000000001600 ) ;
#2143 = ADVANCED_FACE ( 'NONE', ( #165 ), #45624, .T. ) ;
#2145 = ADVANCED_FACE ( 'NONE', ( #12516 ), #56232, .T. ) ;
#2144 = VECTOR ( 'NONE', #47215, 1000.000000000000000 ) ;
#2146 = EDGE_LOOP ( 'NONE', ( #3221, #136, #65921, #53728, #60691 ) ) ;
#2147 = VERTEX_POINT ( 'NONE', #14557 ) ;
#2148 = DIRECTION ( 'NONE',  ( 1.000000000000000000, 0.0000000000000000000, 0.0000000000000000000 ) ) ;
#2149 = VECTOR ( 'NONE', #66442, 1000.000000000000000 ) ;
#2150 = EDGE_LOOP ( 'NONE', ( #39232, #44716, #65412, #49747 ) ) ;
#2151 = DIRECTION ( 'NONE',  ( -0.0000000000000000000, -0.0000000000000000000, 1.000000000000000000 ) ) ;
#2152 = DIRECTION ( 'NONE',  ( -0.0000000000000000000, 0.0000000000000000000, 1.000000000000000000 ) ) ;
#2153 = DIRECTION ( 'NONE',  ( 1.000000000000000000, 0.0000000000000000000, 0.0000000000000000000 ) ) ;
#2154 = ADVANCED_FACE ( 'NONE', ( #60615 ), #56900, .F. ) ;
#2155 = CARTESIAN_POINT ( 'NONE',  ( 9.790055245191359400, -4.225000000000021000, 3.500000000000000000 ) ) ;
#2156 = LINE ( 'NONE', #7838, #12873 ) ;
#2157 = CARTESIAN_POINT ( 'NONE',  ( -7.782099074129075000, -0.4019592356835831000, 1.525000000000000400 ) ) ;
#2158 = FACE_OUTER_BOUND ( 'NONE', #42207, .T. ) ;
#2159 = CARTESIAN_POINT ( 'NONE',  ( 5.750000000000001800, 16.95999999999999700, 3.500000000000000000 ) ) ;
#2160 = CLOSED_SHELL ( 'NONE', ( #17997, #54984, #21219, #28204, #39142, #68465, #16210, #25492, #64590, #13005 ) ) ;
#2161 = ORIENTED_EDGE ( 'NONE', *, *, #26959, .T. ) ;
#2162 = CARTESIAN_POINT ( 'NONE',  ( 0.5000000000000000000, 9.000000000000001800, 3.000000000000000000 ) ) ;
#2163 = CARTESIAN_POINT ( 'NONE',  ( -7.667272686625874900, -1.282640599582889600, 1.525000000000000100 ) ) ;
#2164 = ORIENTED_EDGE ( 'NONE', *, *, #39822, .F. ) ;
#2165 = CARTESIAN_POINT ( 'NONE',  ( 15.35175660057934400, -31.41000000000000000, 0.0000000000000000000 ) ) ;
#2166 = ORIENTED_EDGE ( 'NONE', *, *, #29795, .F. ) ;
#2167 = ORIENTED_EDGE ( 'NONE', *, *, #46644, .F. ) ;
#2168 = DIRECTION ( 'NONE',  ( 1.000000000000000000, 0.0000000000000000000, -0.0000000000000000000 ) ) ;
#2169 = DIRECTION ( 'NONE',  ( -0.0000000000000000000, 1.000000000000000000, -0.0000000000000000000 ) ) ;
#2170 = ORIENTED_EDGE ( 'NONE', *, *, #39319, .F. ) ;
#2171 = CARTESIAN_POINT ( 'NONE',  ( -9.896150957874805700, -1.016647182331540600, 1.525000000000000400 ) ) ;
#2172 = EDGE_CURVE ( 'NONE', #36032, #19782, #54797, .T. ) ;
#2173 = DIRECTION ( 'NONE',  ( 1.000000000000000000, 0.0000000000000000000, 0.0000000000000000000 ) ) ;
#2174 = DIRECTION ( 'NONE',  ( -0.0000000000000000000, -0.9701425001453319900, 0.2425356250363330500 ) ) ;
#2175 = EDGE_LOOP ( 'NONE', ( #3089, #17437, #31819, #21436 ) ) ;
#2176 = LINE ( 'NONE', #14901, #26646 ) ;
#2177 = EDGE_CURVE ( 'NONE', #51985, #1003, #26597, .T. ) ;
#2178 = FACE_OUTER_BOUND ( 'NONE', #51531, .T. ) ;
#2179 = CARTESIAN_POINT ( 'NONE',  ( -9.782245027846869300, -0.3620793269230769300, 1.525000000000000100 ) ) ;
#2180 = CARTESIAN_POINT ( 'NONE',  ( 207.4000000000000100, 34.39999999999999900, 2.899999999999999900 ) ) ;
#2181 = VECTOR ( 'NONE', #18560, 1000.000000000000000 ) ;
#2182 = CARTESIAN_POINT ( 'NONE',  ( 11.50000000000000200, 93.00000000000000000, 4.500000000000000900 ) ) ;
#2183 = ORIENTED_EDGE ( 'NONE', *, *, #33719, .T. ) ;
#2184 = CARTESIAN_POINT ( 'NONE',  ( 194.9999999999999700, 87.00000000000000000, 0.0000000000000000000 ) ) ;
#2185 = EDGE_CURVE ( 'NONE', #1772, #832, #7546, .T. ) ;
#2186 = PERSON_AND_ORGANIZATION ( #56634, #16231 ) ;
#2187 = EDGE_CURVE ( 'NONE', #65348, #10713, #68004, .T. ) ;
#2188 = EDGE_CURVE ( 'NONE', #10774, #49254, #48154, .T. ) ;
#2189 = DIRECTION ( 'NONE',  ( -1.000000000000000000, 0.0000000000000000000, -1.301042606982605100E-016 ) ) ;
#2190 = CARTESIAN_POINT ( 'NONE',  ( -11.87500000000000000, -6.649999999999999500, 2.000000000000000000 ) ) ;
#2191 = EDGE_LOOP ( 'NONE', ( #19881, #48689 ) ) ;
#2192 = CALENDAR_DATE ( 2019, 29, 7 ) ;
#2193 = LINE ( 'NONE', #11005, #17903 ) ;
#2194 = ORIENTED_EDGE ( 'NONE', *, *, #41812, .F. ) ;
#2196 = CARTESIAN_POINT ( 'NONE',  ( -7.396925559577223200, -1.188875238961056800, 1.525000000000000800 ) ) ;
#2195 = DIRECTION ( 'NONE',  ( -0.0000000000000000000, -0.0000000000000000000, -1.000000000000000000 ) ) ;
#2197 = AXIS2_PLACEMENT_3D ( 'NONE', #59470, #1903, #28223 ) ;
#2198 = VECTOR ( 'NONE', #4250, 1000.000000000000100 ) ;
#2199 = AXIS2_PLACEMENT_3D ( 'NONE', #68203, #51344, #46708 ) ;
#2200 = LINE ( 'NONE', #66127, #50096 ) ;
#2201 = ORIENTED_EDGE ( 'NONE', *, *, #21310, .T. ) ;
#2202 = DIRECTION ( 'NONE',  ( 1.290716872006556200E-016, -1.000000000000000000, 0.0000000000000000000 ) ) ;
#2203 = ORIENTED_EDGE ( 'NONE', *, *, #66476, .T. ) ;
#2204 = ADVANCED_FACE ( 'NONE', ( #43178 ), #6668, .T. ) ;
#2205 = VECTOR ( 'NONE', #3790, 1000.000000000000000 ) ;
#2206 = LINE ( 'NONE', #49727, #49411 ) ;
#2207 = ORIENTED_EDGE ( 'NONE', *, *, #2099, .F. ) ;
#2208 = DIRECTION ( 'NONE',  ( 0.0000000000000000000, 0.0000000000000000000, -1.000000000000000000 ) ) ;
#2209 = DIRECTION ( 'NONE',  ( -1.000000000000000000, 0.0000000000000000000, 0.0000000000000000000 ) ) ;
#2210 = PERSON_AND_ORGANIZATION_ROLE ( 'design_supplier' ) ;
#2211 =( GEOMETRIC_REPRESENTATION_CONTEXT ( 3 ) GLOBAL_UNCERTAINTY_ASSIGNED_CONTEXT ( ( #35802 ) ) GLOBAL_UNIT_ASSIGNED_CONTEXT ( ( #58181, #31782, #48667 ) ) REPRESENTATION_CONTEXT ( 'NONE', 'WORKASPACE' ) );
#2212 = AXIS2_PLACEMENT_3D ( 'NONE', #17648, #7217, #60000 ) ;
#2213 = VECTOR ( 'NONE', #62961, 1000.000000000000000 ) ;
#2214 = CARTESIAN_POINT ( 'NONE',  ( 13.89999999999999700, 6.074999999999999300, 0.0000000000000000000 ) ) ;
#2215 = DIRECTION ( 'NONE',  ( 1.000000000000000000, 0.0000000000000000000, -0.0000000000000000000 ) ) ;
#2216 = LINE ( 'NONE', #48128, #56849 ) ;
#2217 = DIRECTION ( 'NONE',  ( 0.0000000000000000000, 0.0000000000000000000, -1.000000000000000000 ) ) ;
#2218 = ADVANCED_FACE ( 'NONE', ( #18331 ), #46508, .F. ) ;
#2219 = DIRECTION ( 'NONE',  ( -4.130293990420953600E-016, -1.000000000000000000, -0.0000000000000000000 ) ) ;
#2220 = ORIENTED_EDGE ( 'NONE', *, *, #7004, .F. ) ;
#2221 = DIRECTION ( 'NONE',  ( 1.301042606982605100E-016, 0.0000000000000000000, -1.000000000000000000 ) ) ;
#2222 = VERTEX_POINT ( 'NONE', #4610 ) ;
#2223 = DIRECTION ( 'NONE',  ( -1.000000000000000000, -9.637352644315595200E-017, 0.0000000000000000000 ) ) ;
#2224 = AXIS2_PLACEMENT_3D ( 'NONE', #43287, #27487, #31930 ) ;
#2225 = DIRECTION ( 'NONE',  ( -0.0000000000000000000, 0.0000000000000000000, 1.000000000000000000 ) ) ;
#2226 = EDGE_LOOP ( 'NONE', ( #21397, #13055 ) ) ;
#2227 = ORIENTED_EDGE ( 'NONE', *, *, #5897, .F. ) ;
#2228 = CARTESIAN_POINT ( 'NONE',  ( 24.56372676702348600, 3.670829663305237700, 0.4393398282201785300 ) ) ;
#2229 = VERTEX_POINT ( 'NONE', #51859 ) ;
#2230 = ORIENTED_EDGE ( 'NONE', *, *, #7235, .F. ) ;
#2231 = AXIS2_PLACEMENT_3D ( 'NONE', #13877, #35436, #8589 ) ;
#2232 = EDGE_CURVE ( 'NONE', #38560, #17308, #19969, .T. ) ;
#2233 = ORIENTED_EDGE ( 'NONE', *, *, #2569, .T. ) ;
#2234 = DIRECTION ( 'NONE',  ( 1.290716872006556200E-016, -1.000000000000000000, 0.0000000000000000000 ) ) ;
#2235 = FACE_OUTER_BOUND ( 'NONE', #23205, .T. ) ;
#2236 = DIRECTION ( 'NONE',  ( -1.000000000000000000, 7.228014483236698500E-016, -2.891205793294679300E-016 ) ) ;
#2237 = CARTESIAN_POINT ( 'NONE',  ( 90.00000000000000000, 50.90000000000001300, 0.0000000000000000000 ) ) ;
#2238 = CARTESIAN_POINT ( 'NONE',  ( 36.50000000000000000, 30.99999999999999600, 0.0000000000000000000 ) ) ;
#2239 = CIRCLE ( 'NONE', #51994, 1.500000000000001300 ) ;
#2240 = VECTOR ( 'NONE', #68513, 1000.000000000000000 ) ;
#2241 = EDGE_LOOP ( 'NONE', ( #36381, #39046, #11511, #64222 ) ) ;
#2242 = APPROVAL_ROLE ( '' ) ;
#2243 = CARTESIAN_POINT ( 'NONE',  ( -7.586262409843683900, -1.233370263510683600, 1.500000000000000400 ) ) ;
#2244 = ORIENTED_EDGE ( 'NONE', *, *, #11135, .T. ) ;
#2245 = COORDINATED_UNIVERSAL_TIME_OFFSET ( 1, 0, .AHEAD. ) ;
#2246 = DIRECTION ( 'NONE',  ( 1.360567432138672300E-016, 1.000000000000000000, 0.0000000000000000000 ) ) ;
#2247 = DIRECTION ( 'NONE',  ( 0.8924498855307663200, 0.4511465413988254300, 0.0000000000000000000 ) ) ;
#2248 = DIRECTION ( 'NONE',  ( -0.0000000000000000000, -1.000000000000000000, -0.0000000000000000000 ) ) ;
#2249 = DIRECTION ( 'NONE',  ( 1.000000000000000000, 2.312964634635743000E-016, 0.0000000000000000000 ) ) ;
#2250 = VERTEX_POINT ( 'NONE', #68255 ) ;
#2251 = CARTESIAN_POINT ( 'NONE',  ( -8.350714915823104400, 17.71477303807743900, -0.1000000000000000100 ) ) ;
#2252 = PERSON_AND_ORGANIZATION ( #35481, #18924 ) ;
#2253 = CIRCLE ( 'NONE', #34676, 0.2400000000000006300 ) ;
#2254 = VERTEX_POINT ( 'NONE', #15461 ) ;
#2255 = EDGE_CURVE ( 'NONE', #731, #32459, #39085, .T. ) ;
#2256 = DIRECTION ( 'NONE',  ( 1.000000000000000000, 0.0000000000000000000, 0.0000000000000000000 ) ) ;
#2257 = CARTESIAN_POINT ( 'NONE',  ( -7.556181083772848700, -1.279428163053647000, 1.525000000000000100 ) ) ;
#2258 = DIRECTION ( 'NONE',  ( -8.673617379884035500E-016, -1.000000000000000000, -0.0000000000000000000 ) ) ;
#2259 =( BOUNDED_CURVE ( )  B_SPLINE_CURVE ( 3, ( #47119, #46446, #68174, #31344 ),
 .UNSPECIFIED., .F., .F. ) 
 B_SPLINE_CURVE_WITH_KNOTS ( ( 4, 4 ),
 ( 4.712388980384393000, 6.283185307179586200 ),
 .UNSPECIFIED. ) 
 CURVE ( )  GEOMETRIC_REPRESENTATION_ITEM ( )  RATIONAL_B_SPLINE_CURVE ( ( 1.000000000000000000, 0.8047378541242951000, 0.8047378541242951000, 1.000000000000000000 ) ) 
 REPRESENTATION_ITEM ( '' )  );
#2260 = LINE ( 'NONE', #63560, #50290 ) ;
#2261 = LINE ( 'NONE', #54996, #25410 ) ;
#2262 = CARTESIAN_POINT ( 'NONE',  ( 1.224646799147354400E-016, 27.50000000000000000, 6.000000000000000000 ) ) ;
#2263 = VERTEX_POINT ( 'NONE', #36564 ) ;
#2264 = UNCERTAINTY_MEASURE_WITH_UNIT (LENGTH_MEASURE( 1.000000000000000100E-005 ), #1020, 'distance_accuracy_value', 'NONE');
#2265 = VERTEX_POINT ( 'NONE', #4819 ) ;
#2266 = CIRCLE ( 'NONE', #6843, 0.6350000000000001200 ) ;
#2267 = VECTOR ( 'NONE', #54180, 1000.000000000000000 ) ;
#2268 = VERTEX_POINT ( 'NONE', #10133 ) ;
#2269 = CARTESIAN_POINT ( 'NONE',  ( 190.2500000000000000, 9.499999999999976900, 0.0000000000000000000 ) ) ;
#2270 = VECTOR ( 'NONE', #15893, 1000.000000000000000 ) ;
#2271 = EDGE_CURVE ( 'NONE', #56838, #18953, #37425, .T. ) ;
#2272 = CARTESIAN_POINT ( 'NONE',  ( -9.852307891709770600, -0.9244388048063542100, 1.500000000000000900 ) ) ;
#2273 = CARTESIAN_POINT ( 'NONE',  ( 3.000000000000000000, 3.000000000000002700, 5.000000000000000000 ) ) ;
#2274 = VECTOR ( 'NONE', #29004, 1000.000000000000000 ) ;
#2275 = ORIENTED_EDGE ( 'NONE', *, *, #39009, .T. ) ;
#2276 = EDGE_CURVE ( 'NONE', #29010, #46747, #60549, .T. ) ;
#2277 = CARTESIAN_POINT ( 'NONE',  ( 0.0000000000000000000, 0.0000000000000000000, 3.000000000000000000 ) ) ;
#2278 = ADVANCED_FACE ( 'NONE', ( #51499 ), #63016, .T. ) ;
#2279 = CARTESIAN_POINT ( 'NONE',  ( 8.171756600579392700, -13.21477303807744100, 0.0000000000000000000 ) ) ;
#2280 = VERTEX_POINT ( 'NONE', #10355 ) ;
#2281 = DIRECTION ( 'NONE',  ( 0.0000000000000000000, 1.000000000000000000, -0.0000000000000000000 ) ) ;
#2282 = CARTESIAN_POINT ( 'NONE',  ( -7.648356466305322100, -1.961538461538461700, 1.525000000000000100 ) ) ;
#2283 = CARTESIAN_POINT ( 'NONE',  ( 0.0000000000000000000, 0.0000000000000000000, 6.000000000000000000 ) ) ;
#2284 = ORIENTED_EDGE ( 'NONE', *, *, #14526, .T. ) ;
#2285 = VERTEX_POINT ( 'NONE', #20345 ) ;
#2287 = VERTEX_POINT ( 'NONE', #15688 ) ;
#2286 = CARTESIAN_POINT ( 'NONE',  ( 204.6499999999999500, 34.40000000000002700, 3.500000000000000000 ) ) ;
#2288 = PERSON_AND_ORGANIZATION_ROLE ( 'design_supplier' ) ;
#2289 = AXIS2_PLACEMENT_3D ( 'NONE', #62744, #15063, #47259 ) ;
#2290 = DIRECTION ( 'NONE',  ( 0.0000000000000000000, -1.000000000000000000, 0.0000000000000000000 ) ) ;
#2291 = CARTESIAN_POINT ( 'NONE',  ( 8.351756600579392400, -17.71477303807743900, -0.1000000000000000100 ) ) ;
#2292 = ORIENTED_EDGE ( 'NONE', *, *, #55501, .F. ) ;
#2293 = CARTESIAN_POINT ( 'NONE',  ( 72.79999999999999700, 31.00000000000000000, 0.0000000000000000000 ) ) ;
#2294 = LINE ( 'NONE', #23683, #51984 ) ;
#2295 = ORIENTED_EDGE ( 'NONE', *, *, #54681, .T. ) ;
#2296 = EDGE_CURVE ( 'NONE', #17798, #58471, #23296, .T. ) ;
#2297 = FACE_OUTER_BOUND ( 'NONE', #4086, .T. ) ;
#2298 = CARTESIAN_POINT ( 'NONE',  ( -7.396854062459167900, -0.9487179487179487900, 1.525000000000000100 ) ) ;
#2299 = CARTESIAN_POINT ( 'NONE',  ( -1.686353918182347700, -4.746376811587397900, -6.938893903907228400E-015 ) ) ;
#2300 = VECTOR ( 'NONE', #20817, 1000.000000000000000 ) ;
#2301 = EDGE_LOOP ( 'NONE', ( #49589, #21297, #11375, #42873 ) ) ;
#2302 = DIRECTION ( 'NONE',  ( 1.000000000000000000, 0.0000000000000000000, 0.0000000000000000000 ) ) ;
#2303 = APPROVAL ( #54846, 'NON SPECIFICATO' ) ;
#2304 = CARTESIAN_POINT ( 'NONE',  ( -10.29005524519136500, -3.725000000000010700, 5.000000000000002700 ) ) ;
#2305 = AXIS2_PLACEMENT_3D ( 'NONE', #50248, #44948, #45625 ) ;
#2306 = PRODUCT_DEFINITION_SHAPE ( 'NONE', 'NONE',  #68689 ) ;
#2307 = CARTESIAN_POINT ( 'NONE',  ( 0.0000000000000000000, 0.0000000000000000000, 2.000000000000000000 ) ) ;
#2308 = COORDINATED_UNIVERSAL_TIME_OFFSET ( 1, 0, .AHEAD. ) ;
#2309 = VERTEX_POINT ( 'NONE', #63387 ) ;
#2310 = ADVANCED_FACE ( 'NONE', ( #61353 ), #5286, .T. ) ;
#2311 = CC_DESIGN_DATE_AND_TIME_ASSIGNMENT ( #68576, #17005, ( #34244 ) ) ;
#2312 = AXIS2_PLACEMENT_3D ( 'NONE', #8817, #45210, #45662 ) ;
#2313 = CARTESIAN_POINT ( 'NONE',  ( 53.34999999999998700, 44.90000000000000600, 2.999999999999999600 ) ) ;
#2314 = DIRECTION ( 'NONE',  ( -0.0000000000000000000, -0.0000000000000000000, 1.000000000000000000 ) ) ;
#2315 = EDGE_CURVE ( 'NONE', #18775, #13666, #949, .T. ) ;
#2316 = DATE_AND_TIME ( #61926, #25462 ) ;
#2317 = CARTESIAN_POINT ( 'NONE',  ( 0.6717566005793895700, 8.670475782495845800E-017, -0.1000000000000000100 ) ) ;
#2318 = COORDINATED_UNIVERSAL_TIME_OFFSET ( 1, 0, .AHEAD. ) ;
#2319 = VECTOR ( 'NONE', #55882, 1000.000000000000000 ) ;
#2320 = ORIENTED_EDGE ( 'NONE', *, *, #2296, .T. ) ;
#2321 = DIRECTION ( 'NONE',  ( -0.0000000000000000000, -0.0000000000000000000, 1.000000000000000000 ) ) ;
#2322 = DIRECTION ( 'NONE',  ( 1.000000000000000000, 2.409338161078899200E-016, 0.0000000000000000000 ) ) ;
#2323 = EDGE_CURVE ( 'NONE', #60761, #48774, #25739, .T. ) ;
#2324 = COORDINATED_UNIVERSAL_TIME_OFFSET ( 1, 0, .AHEAD. ) ;
#2325 = LINE ( 'NONE', #40359, #21345 ) ;
#2326 = ORIENTED_EDGE ( 'NONE', *, *, #40587, .F. ) ;
#2327 = ORIENTED_EDGE ( 'NONE', *, *, #58825, .F. ) ;
#2328 = EDGE_LOOP ( 'NONE', ( #40514, #47425, #50671, #49293 ) ) ;
#2329 = CARTESIAN_POINT ( 'NONE',  ( 0.0000000000000000000, -82.99999999999998600, 38.00000000000000000 ) ) ;
#2330 = DIRECTION ( 'NONE',  ( 0.0000000000000000000, 0.0000000000000000000, 1.000000000000000000 ) ) ;
#2331 = VECTOR ( 'NONE', #57062, 1000.000000000000000 ) ;
#2332 = VERTEX_POINT ( 'NONE', #42808 ) ;
#2333 = CIRCLE ( 'NONE', #6522, 1.750000000000001600 ) ;
#2334 = VERTEX_POINT ( 'NONE', #42352 ) ;
#2335 = DIRECTION ( 'NONE',  ( 0.0000000000000000000, -1.000000000000000000, 0.0000000000000000000 ) ) ;
#2336 = VECTOR ( 'NONE', #16414, 1000.000000000000000 ) ;
#2337 = CARTESIAN_POINT ( 'NONE',  ( 205.6499999999999500, 3.000000000000000000, 3.500000000000000000 ) ) ;
#2338 = DIRECTION ( 'NONE',  ( -0.0000000000000000000, -0.0000000000000000000, -1.000000000000000000 ) ) ;
#2339 = FACE_OUTER_BOUND ( 'NONE', #33656, .T. ) ;
#2340 = EDGE_CURVE ( 'NONE', #49611, #46663, #11628, .T. ) ;
#2341 = CARTESIAN_POINT ( 'NONE',  ( 0.0000000000000000000, 14.71477303807744100, 0.0000000000000000000 ) ) ;
#2342 = DIRECTION ( 'NONE',  ( 1.000000000000000000, 0.0000000000000000000, 0.0000000000000000000 ) ) ;
#2343 = ORIENTED_EDGE ( 'NONE', *, *, #35201, .T. ) ;
#2344 = CARTESIAN_POINT ( 'NONE',  ( -8.171756600579430000, -10.21477303807744600, -0.1000000000000000100 ) ) ;
#2345 = DIRECTION ( 'NONE',  ( 0.0000000000000000000, 0.0000000000000000000, 1.000000000000000000 ) ) ;
#2346 = DIRECTION ( 'NONE',  ( -0.0000000000000000000, -0.0000000000000000000, 1.000000000000000000 ) ) ;
#2347 = ORIENTED_EDGE ( 'NONE', *, *, #47682, .F. ) ;
#2348 = CARTESIAN_POINT ( 'NONE',  ( -380.3920023419078700, -1561.649380678243500, 0.7499999999999842300 ) ) ;
#2349 = DIRECTION ( 'NONE',  ( 1.301042606982605100E-016, 0.0000000000000000000, -1.000000000000000000 ) ) ;
#2350 = APPROVAL_STATUS ( 'not_yet_approved' ) ;
#2351 = ORIENTED_EDGE ( 'NONE', *, *, #41150, .T. ) ;
#2352 = EDGE_CURVE ( 'NONE', #14294, #47220, #29070, .T. ) ;
#2353 = DIRECTION ( 'NONE',  ( 1.000000000000000000, 0.0000000000000000000, 0.0000000000000000000 ) ) ;
#2354 = ORIENTED_EDGE ( 'NONE', *, *, #57111, .F. ) ;
#2355 = CARTESIAN_POINT ( 'NONE',  ( -10.99005524519137100, -4.725000000000011200, 4.999999999999999100 ) ) ;
#2356 = CARTESIAN_POINT ( 'NONE',  ( -0.6707149158221811200, 11.53477303807744600, -0.1000000000000000100 ) ) ;
#2357 = CARTESIAN_POINT ( 'NONE',  ( -7.896854062459167900, -1.064102564102564300, 1.500000000000000000 ) ) ;
#2358 = EDGE_LOOP ( 'NONE', ( #8147, #6688, #32340, #25304 ) ) ;
#2359 = CARTESIAN_POINT ( 'NONE',  ( -10.99005524519137300, -7.367893218813466500, 5.500000000000000000 ) ) ;
#2360 = DIRECTION ( 'NONE',  ( -1.000000000000000000, -0.0000000000000000000, -0.0000000000000000000 ) ) ;
#2361 = CIRCLE ( 'NONE', #4634, 1.000000000000001600 ) ;
#2362 = APPROVAL_PERSON_ORGANIZATION ( #15543, #48820, #64015 ) ;
#2363 = LINE ( 'NONE', #13940, #27134 ) ;
#2364 = DIRECTION ( 'NONE',  ( 0.0000000000000000000, 1.000000000000000000, 0.0000000000000000000 ) ) ;
#2365 = ADVANCED_FACE ( 'NONE', ( #9216 ), #64496, .F. ) ;
#2366 = LINE ( 'NONE', #40135, #56994 ) ;
#2367 = EDGE_CURVE ( 'NONE', #20017, #55567, #63888, .T. ) ;
#2368 = VERTEX_POINT ( 'NONE', #16361 ) ;
#2369 = DIRECTION ( 'NONE',  ( 0.0000000000000000000, 1.000000000000000000, -0.0000000000000000000 ) ) ;
#2370 = DIRECTION ( 'NONE',  ( 1.000000000000000000, 0.0000000000000000000, 0.0000000000000000000 ) ) ;
#2371 = EDGE_CURVE ( 'NONE', #64270, #4966, #66363, .T. ) ;
#2372 = LOCAL_TIME ( 13, 55, 50.00000000000000000, #32940 ) ;
#2373 = ORIENTED_EDGE ( 'NONE', *, *, #217, .T. ) ;
#2374 =( LENGTH_UNIT ( ) NAMED_UNIT ( * ) SI_UNIT ( .MILLI., .METRE. ) );
#2375 = DIRECTION ( 'NONE',  ( 1.000000000000000000, 0.0000000000000000000, 0.0000000000000000000 ) ) ;
#2376 = CARTESIAN_POINT ( 'NONE',  ( -7.750544679992219500, -0.4372901693523991700, 1.500000000000000000 ) ) ;
#2377 = CARTESIAN_POINT ( 'NONE',  ( 1.199999999999997100, 0.1905286216097243400, 6.200000000000002800 ) ) ;
#2378 = CARTESIAN_POINT ( 'NONE',  ( 1.249999999999980500, 99.00000000000001400, 0.0000000000000000000 ) ) ;
#2379 = EDGE_CURVE ( 'NONE', #26884, #55168, #5036, .T. ) ;
#2380 = CARTESIAN_POINT ( 'NONE',  ( 52.31364608181765200, -4.746376811587397900, 25.92500000000000400 ) ) ;
#2381 = ADVANCED_FACE ( 'NONE', ( #44859 ), #58875, .F. ) ;
#2382 = CARTESIAN_POINT ( 'NONE',  ( 0.0000000000000000000, 0.0000000000000000000, 1.525000000000000100 ) ) ;
#2383 = CONTEXT_DEPENDENT_SHAPE_REPRESENTATION ( #68035, #52227 ) ;
#2384 = PLANE ( 'NONE',  #55340 ) ;
#2386 = EDGE_LOOP ( 'NONE', ( #15083, #9517, #14907, #33452 ) ) ;
#2385 = ORIENTED_EDGE ( 'NONE', *, *, #46230, .F. ) ;
#2387 = DIRECTION ( 'NONE',  ( 0.0000000000000000000, -0.0000000000000000000, -1.000000000000000000 ) ) ;
#2388 = CARTESIAN_POINT ( 'NONE',  ( -11.53529253278098400, -9.793250992115741100, 5.499999999999990200 ) ) ;
#2389 = LOCAL_TIME ( 13, 55, 50.00000000000000000, #44645 ) ;
#2390 = LINE ( 'NONE', #25655, #30516 ) ;
#2391 = ORIENTED_EDGE ( 'NONE', *, *, #50037, .T. ) ;
#2392 = DIRECTION ( 'NONE',  ( 0.0000000000000000000, 0.0000000000000000000, 1.000000000000000000 ) ) ;
#2393 = DIRECTION ( 'NONE',  ( 1.000000000000000000, 0.0000000000000000000, 0.0000000000000000000 ) ) ;
#2394 = EDGE_CURVE ( 'NONE', #22049, #65528, #34881, .T. ) ;
#2395 = CARTESIAN_POINT ( 'NONE',  ( -7.896854062459167900, -1.064102564102564300, 1.525000000000000100 ) ) ;
#2396 = FACE_OUTER_BOUND ( 'NONE', #54013, .T. ) ;
#2397 = DIRECTION ( 'NONE',  ( 1.000000000000000000, 0.0000000000000000000, 0.0000000000000000000 ) ) ;
#2398 = ADVANCED_FACE ( 'NONE', ( #65548 ), #52289, .F. ) ;
#2399 = LINE ( 'NONE', #3203, #56174 ) ;
#2400 = EDGE_CURVE ( 'NONE', #10021, #28198, #47298, .T. ) ;
#2401 = ORIENTED_EDGE ( 'NONE', *, *, #16633, .T. ) ;
#2402 = VERTEX_POINT ( 'NONE', #5942 ) ;
#2403 = CARTESIAN_POINT ( 'NONE',  ( 51.59999999999993000, 3.000000000000000000, 0.0000000000000000000 ) ) ;
#2404 = EDGE_LOOP ( 'NONE', ( #12040, #35185, #14442, #15824, #1184 ) ) ;
#2405 = VECTOR ( 'NONE', #62225, 1000.000000000000000 ) ;
#2406 = ORIENTED_EDGE ( 'NONE', *, *, #38894, .T. ) ;
#2407 = FACE_OUTER_BOUND ( 'NONE', #51189, .T. ) ;
#2408 = ORIENTED_EDGE ( 'NONE', *, *, #8352, .T. ) ;
#2409 = DIRECTION ( 'NONE',  ( -1.000000000000000000, 0.0000000000000000000, -0.0000000000000000000 ) ) ;
#2410 = CARTESIAN_POINT ( 'NONE',  ( -4.118916003489978600, 16.19763203604866700, 0.0000000000000000000 ) ) ;
#2411 = SECURITY_CLASSIFICATION ( '', '', #65409 ) ;
#2412 = AXIS2_PLACEMENT_3D ( 'NONE', #43865, #64439, #28069 ) ;
#2413 = CIRCLE ( 'NONE', #2707, 0.6999999999999992900 ) ;
#2414 = CARTESIAN_POINT ( 'NONE',  ( 77.03999999999997800, 0.0000000000000000000, 0.4900000000000031600 ) ) ;
#2415 = EDGE_CURVE ( 'NONE', #48636, #62791, #24097, .T. ) ;
#2416 = CC_DESIGN_PERSON_AND_ORGANIZATION_ASSIGNMENT ( #11155, #63019, ( #63131 ) ) ;
#2417 = FACE_OUTER_BOUND ( 'NONE', #48262, .T. ) ;
#2418 = ORIENTED_EDGE ( 'NONE', *, *, #57796, .T. ) ;
#2419 = EDGE_CURVE ( 'NONE', #17712, #47666, #10846, .T. ) ;
#2420 = CARTESIAN_POINT ( 'NONE',  ( -7.529406862545845200, -0.4241190795191919200, 1.525000000000000100 ) ) ;
#2421 = CARTESIAN_POINT ( 'NONE',  ( 37.20000000000000300, -70.00000000000000000, 38.00000000000000000 ) ) ;
#2422 = ORIENTED_EDGE ( 'NONE', *, *, #52134, .T. ) ;
#2423 = AXIS2_PLACEMENT_3D ( 'NONE', #24321, #4156, #29627 ) ;
#2424 = AXIS2_PLACEMENT_3D ( 'NONE', #66352, #2248, #66587 ) ;
#2426 = CARTESIAN_POINT ( 'NONE',  ( -8.351756600579429700, -11.71477303807740500, -0.1000000000000000100 ) ) ;
#2425 = CARTESIAN_POINT ( 'NONE',  ( 207.4000000000000100, 66.69999999999998900, 0.0000000000000000000 ) ) ;
#2427 = EDGE_CURVE ( 'NONE', #27138, #60233, #16644, .T. ) ;
#2428 = DIRECTION ( 'NONE',  ( -0.0000000000000000000, -0.0000000000000000000, -1.000000000000000000 ) ) ;
#2429 = VERTEX_POINT ( 'NONE', #53649 ) ;
#2430 = DIRECTION ( 'NONE',  ( -0.0000000000000000000, -0.0000000000000000000, -1.000000000000000000 ) ) ;
#2431 = FACE_OUTER_BOUND ( 'NONE', #7608, .T. ) ;
#2432 = AXIS2_PLACEMENT_3D ( 'NONE', #61129, #18341, #55379 ) ;
#2433 = B_SPLINE_CURVE_WITH_KNOTS ( 'NONE', 3,
 ( #62337, #25303, #52872, #68354, #15337, #20893, #57924, #47079, #26189, #57003, #57243, #67669, #31080, #9762, #41553, #57695, #35972, #63270, #20438 ),
 .UNSPECIFIED., .F., .F.,
 ( 4, 1, 1, 1, 1, 1, 1, 1, 1, 1, 1, 1, 1, 1, 1, 1, 4 ),
 ( 0.0000000000000000000, 0.06227577837077042500, 0.1239040620075181600, 0.1850672407687280800, 0.2468401515202059400, 0.3084353298497779000, 0.3702412507091075200, 0.4325865888798538500, 0.4959245816612411500, 0.5593510709509250700, 0.6219426542010900700, 0.6843928672351836700, 0.7469858082645236500, 0.8094414645316985200, 0.8725078327139388400, 0.9357692970662280200, 0.9999999999999998900 ),
 .UNSPECIFIED. ) ;
#2434 = APPROVAL_PERSON_ORGANIZATION ( #4926, #15975, #36276 ) ;
#2435 = DIRECTION ( 'NONE',  ( -1.000000000000000000, 0.0000000000000000000, 0.0000000000000000000 ) ) ;
#2436 = CARTESIAN_POINT ( 'NONE',  ( -7.589161754766860400, -1.153846153846154200, 1.525000000000000100 ) ) ;
#2437 = CARTESIAN_POINT ( 'NONE',  ( 207.4000000000000100, 33.93999999999999800, 3.500000000000000000 ) ) ;
#2438 = VECTOR ( 'NONE', #46832, 1000.000000000000000 ) ;
#2439 = CARTESIAN_POINT ( 'NONE',  ( -8.499999999999994700, 3.276699899067297200E-015, 8.900000000000000400 ) ) ;
#2440 = ORIENTED_EDGE ( 'NONE', *, *, #24418, .T. ) ;
#2441 = APPROVAL_ROLE ( '' ) ;
#2442 = DIRECTION ( 'NONE',  ( 0.0000000000000000000, 0.0000000000000000000, -1.000000000000000000 ) ) ;
#2443 = CC_DESIGN_DATE_AND_TIME_ASSIGNMENT ( #63905, #12249, ( #16600 ) ) ;
#2444 = ORIENTED_EDGE ( 'NONE', *, *, #26239, .T. ) ;
#2445 = ORIENTED_EDGE ( 'NONE', *, *, #5878, .F. ) ;
#2446 = DIRECTION ( 'NONE',  ( -1.000000000000000000, -2.040851148208008200E-016, 0.0000000000000000000 ) ) ;
#2447 = CARTESIAN_POINT ( 'NONE',  ( 1.440000000000000400, -6.275000000000001200, 6.000000000000000000 ) ) ;
#2448 = ORIENTED_EDGE ( 'NONE', *, *, #15602, .T. ) ;
#2449 = EDGE_CURVE ( 'NONE', #29744, #4236, #4244, .T. ) ;
#2450 = CARTESIAN_POINT ( 'NONE',  ( 15.39999999999999700, 3.774999999999989300, 3.200000000000000200 ) ) ;
#2451 = PLANE ( 'NONE',  #30905 ) ;
#2452 = VERTEX_POINT ( 'NONE', #16598 ) ;
#2453 = DIRECTION ( 'NONE',  ( 9.637352644315595200E-017, -1.000000000000000000, 0.0000000000000000000 ) ) ;
#2454 = CARTESIAN_POINT ( 'NONE',  ( -4.714890176717231600E-017, 102.0000000000000000, 5.000000000000000000 ) ) ;
#2455 = DIRECTION ( 'NONE',  ( 6.778922488889917200E-016, -0.2425356250363329700, -0.9701425001453318800 ) ) ;
#2457 = ORIENTED_EDGE ( 'NONE', *, *, #65434, .F. ) ;
#2456 = ORIENTED_EDGE ( 'NONE', *, *, #1924, .T. ) ;
#2458 = CARTESIAN_POINT ( 'NONE',  ( 0.0000000000000000000, 14.71477303807744100, -0.1000000000000000100 ) ) ;
#2459 = EDGE_CURVE ( 'NONE', #34798, #169, #9994, .T. ) ;
#2460 = FACE_OUTER_BOUND ( 'NONE', #62813, .T. ) ;
#2461 = VERTEX_POINT ( 'NONE', #2050 ) ;
#2462 = DIRECTION ( 'NONE',  ( 1.000000000000000000, 0.0000000000000000000, 0.0000000000000000000 ) ) ;
#2463 = VECTOR ( 'NONE', #65939, 1000.000000000000000 ) ;
#2464 = CARTESIAN_POINT ( 'NONE',  ( -350.1526625136880300, -1563.899380678243500, 29.54999999999986900 ) ) ;
#2465 = CARTESIAN_POINT ( 'NONE',  ( 3.000000000000001800, 44.90000000000000600, 1.799999999999999800 ) ) ;
#2466 = LINE ( 'NONE', #29085, #43032 ) ;
#2467 = CARTESIAN_POINT ( 'NONE',  ( 17.10000000000000100, -21.60000000000000100, 5.000000000000001800 ) ) ;
#2468 = DIRECTION ( 'NONE',  ( 1.000000000000000000, 0.0000000000000000000, 0.0000000000000000000 ) ) ;
#2469 = ORIENTED_EDGE ( 'NONE', *, *, #29825, .T. ) ;
#2470 = VERTEX_POINT ( 'NONE', #54805 ) ;
#2471 = VECTOR ( 'NONE', #59665, 1000.000000000000000 ) ;
#2472 = ORIENTED_EDGE ( 'NONE', *, *, #40643, .F. ) ;
#2473 = LINE ( 'NONE', #61226, #53790 ) ;
#2474 = ORIENTED_EDGE ( 'NONE', *, *, #27532, .F. ) ;
#2475 = DATE_TIME_ROLE ( 'creation_date' ) ;
#2476 = CARTESIAN_POINT ( 'NONE',  ( 6.171756600579392700, 4.214773038077441700, -0.1000000000000000100 ) ) ;
#2477 = DIRECTION ( 'NONE',  ( 1.000000000000000000, -0.0000000000000000000, -0.0000000000000000000 ) ) ;
#2478 = ORIENTED_EDGE ( 'NONE', *, *, #5679, .F. ) ;
#2479 = VECTOR ( 'NONE', #11941, 1000.000000000000000 ) ;
#2480 = ADVANCED_FACE ( 'NONE', ( #64674 ), #55777, .T. ) ;
#2481 = CIRCLE ( 'NONE', #13211, 1.199999999999979700 ) ;
#2482 = ADVANCED_FACE ( 'NONE', ( #67229 ), #17277, .F. ) ;
#2483 = ORIENTED_EDGE ( 'NONE', *, *, #45251, .T. ) ;
#2484 = EDGE_CURVE ( 'NONE', #30307, #22272, #35727, .T. ) ;
#2485 = APPROVAL_PERSON_ORGANIZATION ( #16519, #27377, #32889 ) ;
#2486 = CARTESIAN_POINT ( 'NONE',  ( 6.615100958247770900, 3.749999999999999600, -9.765836097509630800 ) ) ;
#2487 = CARTESIAN_POINT ( 'NONE',  ( -9.350714915823106200, 0.0000000000000000000, 0.0000000000000000000 ) ) ;
#2488 = PRODUCT ( 'side left pump', 'side left pump', '', ( #28314 ) ) ;
#2489 = VERTEX_POINT ( 'NONE', #13784 ) ;
#2490 = CARTESIAN_POINT ( 'NONE',  ( 6.000000000000000000, 24.00000000000000000, 4.200000000000000200 ) ) ;
#2491 = ADVANCED_FACE ( 'NONE', ( #53157 ), #27376, .F. ) ;
#2492 = EDGE_LOOP ( 'NONE', ( #42, #14532, #40303, #35725 ) ) ;
#2493 = CARTESIAN_POINT ( 'NONE',  ( -16.50000000000000000, 2.020667218593133100E-015, 2.949999999999999700 ) ) ;
#2494 = PLANE ( 'NONE',  #15883 ) ;
#2495 = DIRECTION ( 'NONE',  ( -1.000000000000000000, 0.0000000000000000000, 0.0000000000000000000 ) ) ;
#2496 = EDGE_CURVE ( 'NONE', #12711, #25527, #14981, .T. ) ;
#2497 = ORIENTED_EDGE ( 'NONE', *, *, #56471, .F. ) ;
#2498 = LINE ( 'NONE', #2317, #55487 ) ;
#2500 = EDGE_CURVE ( 'NONE', #13600, #9072, #33165, .T. ) ;
#2499 = DIRECTION ( 'NONE',  ( -0.0000000000000000000, -0.0000000000000000000, -1.000000000000000000 ) ) ;
#2501 = ITEM_DEFINED_TRANSFORMATION ( 'NONE', 'NONE', #32787,  #30080 ) ;
#2502 = CARTESIAN_POINT ( 'NONE',  ( 0.0000000000000000000, 8.534773038077448200, 0.0000000000000000000 ) ) ;
#2503 = CARTESIAN_POINT ( 'NONE',  ( 4.889999999999999700, -9.205000000000016100, 7.799999999999999800 ) ) ;
#2505 = ORIENTED_EDGE ( 'NONE', *, *, #4993, .T. ) ;
#2504 = ORIENTED_EDGE ( 'NONE', *, *, #46007, .T. ) ;
#2506 = CC_DESIGN_PERSON_AND_ORGANIZATION_ASSIGNMENT ( #55732, #9133, ( #8677 ) ) ;
#2507 = AXIS2_PLACEMENT_3D ( 'NONE', #25857, #68462, #62220 ) ;
#2508 = DIRECTION ( 'NONE',  ( -0.0000000000000000000, -0.0000000000000000000, -1.000000000000000000 ) ) ;
#2509 = CARTESIAN_POINT ( 'NONE',  ( -3.159999999999999700, -6.275000000000001200, 6.399999999999999500 ) ) ;
#2510 = ORIENTED_EDGE ( 'NONE', *, *, #63109, .F. ) ;
#2511 = ORIENTED_EDGE ( 'NONE', *, *, #65345, .F. ) ;
#2512 = AXIS2_PLACEMENT_3D ( 'NONE', #36415, #26177, #37124 ) ;
#2513 = VECTOR ( 'NONE', #39818, 1000.000000000000000 ) ;
#2514 = ORIENTED_EDGE ( 'NONE', *, *, #61930, .F. ) ;
#2515 = ORIENTED_EDGE ( 'NONE', *, *, #7421, .F. ) ;
#2516 = DIRECTION ( 'NONE',  ( 1.000000000000000000, 0.0000000000000000000, 0.0000000000000000000 ) ) ;
#2517 = CARTESIAN_POINT ( 'NONE',  ( -7.891152549086051200, -1.803156616637673100, 1.499999999999999800 ) ) ;
#2518 = DIRECTION ( 'NONE',  ( 1.000000000000000000, 0.0000000000000000000, 0.0000000000000000000 ) ) ;
#2520 = ORIENTED_EDGE ( 'NONE', *, *, #6351, .T. ) ;
#2519 = VERTEX_POINT ( 'NONE', #28491 ) ;
#2521 = AXIS2_PLACEMENT_3D ( 'NONE', #26263, #36046, #67970 ) ;
#2523 = AXIS2_PLACEMENT_3D ( 'NONE', #9988, #20878, #59291 ) ;
#2522 = FACE_OUTER_BOUND ( 'NONE', #50362, .T. ) ;
#2524 = ORIENTED_EDGE ( 'NONE', *, *, #18201, .T. ) ;
#2525 = DIRECTION ( 'NONE',  ( 0.0000000000000000000, 0.0000000000000000000, 1.000000000000000000 ) ) ;
#2526 = APPROVAL_ROLE ( '' ) ;
#2527 = VECTOR ( 'NONE', #913, 1000.000000000000000 ) ;
#2528 = CARTESIAN_POINT ( 'NONE',  ( 13.99005524519136800, -6.275000000000001200, 5.227560543152994100 ) ) ;
#2529 = DIRECTION ( 'NONE',  ( -0.0000000000000000000, 1.000000000000000000, -0.0000000000000000000 ) ) ;
#2530 = CARTESIAN_POINT ( 'NONE',  ( 123.8999999999999300, 93.00000000000002800, 0.2000000000000000900 ) ) ;
#2531 = AXIS2_PLACEMENT_3D ( 'NONE', #59212, #27479, #17091 ) ;
#2532 = VECTOR ( 'NONE', #15929, 1000.000000000000000 ) ;
#2533 = VECTOR ( 'NONE', #46001, 1000.000000000000000 ) ;
#2534 = DIRECTION ( 'NONE',  ( -0.6696179256265982800, 0.7427057517479795900, 0.0000000000000000000 ) ) ;
#2535 = VERTEX_POINT ( 'NONE', #28726 ) ;
#2536 = ORIENTED_EDGE ( 'NONE', *, *, #46806, .F. ) ;
#2537 = CARTESIAN_POINT ( 'NONE',  ( 47.20000000000001700, 21.00000000000000400, 6.000000000000000000 ) ) ;
#2538 = ORIENTED_EDGE ( 'NONE', *, *, #46091, .F. ) ;
#2539 = CARTESIAN_POINT ( 'NONE',  ( -11.54166666666666800, -6.816666666666667300, 1.833333333333332600 ) ) ;
#2540 = CYLINDRICAL_SURFACE ( 'NONE', #62510, 0.4999999999999995600 ) ;
#2541 = EDGE_LOOP ( 'NONE', ( #53444, #40700, #58425, #25802 ) ) ;
#2542 = VECTOR ( 'NONE', #58245, 1000.000000000000000 ) ;
#2543 = ORIENTED_EDGE ( 'NONE', *, *, #63315, .F. ) ;
#2544 = CARTESIAN_POINT ( 'NONE',  ( 23.06372676702348900, 3.670829663305238200, 0.4393398282201784700 ) ) ;
#2545 = DIRECTION ( 'NONE',  ( 0.0000000000000000000, 0.0000000000000000000, 1.000000000000000000 ) ) ;
#2546 = CALENDAR_DATE ( 2019, 29, 7 ) ;
#2547 = AXIS2_PLACEMENT_3D ( 'NONE', #17469, #22808, #59818 ) ;
#2548 = DIRECTION ( 'NONE',  ( 0.0000000000000000000, 0.0000000000000000000, 1.000000000000000000 ) ) ;
#2549 = CYLINDRICAL_SURFACE ( 'NONE', #57629, 0.7499999999999840100 ) ;
#2550 = EDGE_CURVE ( 'NONE', #63352, #47975, #41546, .T. ) ;
#2551 = VECTOR ( 'NONE', #57273, 1000.000000000000000 ) ;
#2552 = ORIENTED_EDGE ( 'NONE', *, *, #31968, .T. ) ;
#2553 = CARTESIAN_POINT ( 'NONE',  ( -379.5133226854674700, -1563.149380678243700, -0.7499999999999844600 ) ) ;
#2554 = DIRECTION ( 'NONE',  ( 0.0000000000000000000, 0.2425356250363330500, 0.9701425001453319900 ) ) ;
#2555 = CALENDAR_DATE ( 2019, 29, 7 ) ;
#2556 = ADVANCED_FACE ( 'NONE', ( #2607 ), #28962, .T. ) ;
#2557 = PLANE ( 'NONE',  #8982 ) ;
#2558 = CARTESIAN_POINT ( 'NONE',  ( -7.757039550991625500, -0.4308250261923977100, 1.500000000000000700 ) ) ;
#2559 = DIRECTION ( 'NONE',  ( 0.0000000000000000000, 0.0000000000000000000, 1.000000000000000000 ) ) ;
#2560 = ORIENTED_EDGE ( 'NONE', *, *, #36634, .T. ) ;
#2562 = ORIENTED_EDGE ( 'NONE', *, *, #59594, .T. ) ;
#2561 = ADVANCED_FACE ( 'NONE', ( #22418 ), #39223, .F. ) ;
#2563 = VECTOR ( 'NONE', #66357, 1000.000000000000000 ) ;
#2564 = CALENDAR_DATE ( 2019, 29, 7 ) ;
#2565 = ORIENTED_EDGE ( 'NONE', *, *, #8554, .T. ) ;
#2567 = ORIENTED_EDGE ( 'NONE', *, *, #22247, .T. ) ;
#2566 = ORIENTED_EDGE ( 'NONE', *, *, #57884, .F. ) ;
#2568 = CARTESIAN_POINT ( 'NONE',  ( 4.171756600579335000, -5.534773038077409200, -0.1000000000000000100 ) ) ;
#2569 = EDGE_CURVE ( 'NONE', #4396, #49492, #50627, .T. ) ;
#2570 = DIRECTION ( 'NONE',  ( -1.000000000000000000, 4.130293990420953600E-016, -6.938893903907137700E-015 ) ) ;
#2571 = CARTESIAN_POINT ( 'NONE',  ( 6.749999999999975100, 9.499999999999980500, 0.0000000000000000000 ) ) ;
#2572 = CARTESIAN_POINT ( 'NONE',  ( 11.50000000000001200, 10.49999999999999300, 4.500000000000000900 ) ) ;
#2573 = ORIENTED_EDGE ( 'NONE', *, *, #52003, .F. ) ;
#2574 = ORIENTED_EDGE ( 'NONE', *, *, #27448, .T. ) ;
#2575 = ORIENTED_EDGE ( 'NONE', *, *, #35432, .T. ) ;
#2576 = CARTESIAN_POINT ( 'NONE',  ( 207.4000000000000100, 33.93000000000000000, 3.500000000000000000 ) ) ;
#2577 = CARTESIAN_POINT ( 'NONE',  ( -10.57775360053430600, 2.328542852034791300, 1.700000000000000200 ) ) ;
#2578 = EDGE_CURVE ( 'NONE', #17223, #40354, #8362, .T. ) ;
#2579 = VERTEX_POINT ( 'NONE', #23424 ) ;
#2580 = CARTESIAN_POINT ( 'NONE',  ( 0.8517566005793924000, 26.71477303807745000, 0.0000000000000000000 ) ) ;
#2581 = CARTESIAN_POINT ( 'NONE',  ( 59.95000000000000300, 51.00000000000000000, 5.000000000000000000 ) ) ;
#2582 = EDGE_LOOP ( 'NONE', ( #49036, #9111, #44702, #6342 ) ) ;
#2583 = DIRECTION ( 'NONE',  ( 0.0000000000000000000, 0.0000000000000000000, 1.000000000000000000 ) ) ;
#2584 = DIRECTION ( 'NONE',  ( 0.0000000000000000000, -0.0000000000000000000, -1.000000000000000000 ) ) ;
#2585 = APPROVAL_STATUS ( 'not_yet_approved' ) ;
#2586 = ORIENTED_EDGE ( 'NONE', *, *, #47581, .F. ) ;
#2587 = CARTESIAN_POINT ( 'NONE',  ( 145.6999999999999900, 12.99999999999999800, 2.000000000000000000 ) ) ;
#2588 = VECTOR ( 'NONE', #26850, 1000.000000000000000 ) ;
#2589 = EDGE_CURVE ( 'NONE', #56778, #29719, #54038, .T. ) ;
#2590 = VECTOR ( 'NONE', #36339, 1000.000000000000000 ) ;
#2591 = DIRECTION ( 'NONE',  ( 0.0000000000000000000, 1.000000000000000000, 0.0000000000000000000 ) ) ;
#2592 = CARTESIAN_POINT ( 'NONE',  ( 0.0000000000000000000, 0.0000000000000000000, 6.000000000000000000 ) ) ;
#2593 = DIRECTION ( 'NONE',  ( -0.7195305946994571300, -0.6944607428008048300, 0.0000000000000000000 ) ) ;
#2594 = DIRECTION ( 'NONE',  ( -0.1805286216097216600, -0.9835697315288296500, 0.0000000000000000000 ) ) ;
#2595 = VECTOR ( 'NONE', #3719, 1000.000000000000000 ) ;
#2596 = EDGE_CURVE ( 'NONE', #46742, #29354, #34950, .T. ) ;
#2597 = TOROIDAL_SURFACE ( 'NONE', #30190, 1.000000000000000900, 0.2399999999999999900 ) ;
#2598 = EDGE_CURVE ( 'NONE', #24572, #2287, #55594, .T. ) ;
#2599 = VERTEX_POINT ( 'NONE', #2165 ) ;
#2600 = EDGE_LOOP ( 'NONE', ( #55931, #45635, #41379, #58989 ) ) ;
#2601 = ORIENTED_EDGE ( 'NONE', *, *, #45699, .T. ) ;
#2602 = ORIENTED_EDGE ( 'NONE', *, *, #48808, .T. ) ;
#2603 = VECTOR ( 'NONE', #49671, 1000.000000000000000 ) ;
#2604 = EDGE_LOOP ( 'NONE', ( #5096, #39803, #11626, #62329 ) ) ;
#2606 = CARTESIAN_POINT ( 'NONE',  ( 61.53999999999999200, 50.90000000000001300, 1.800000000000020700 ) ) ;
#2605 = LINE ( 'NONE', #51449, #57228 ) ;
#2607 = FACE_OUTER_BOUND ( 'NONE', #41127, .T. ) ;
#2608 = PRODUCT_DEFINITION ( 'NON CONOSCIUTO', '', #66484, #64821 ) ;
#2609 = PERSON_AND_ORGANIZATION ( #35481, #18924 ) ;
#2610 = VECTOR ( 'NONE', #43598, 1000.000000000000000 ) ;
#2611 = CLOSED_SHELL ( 'NONE', ( #20978, #54902, #28736, #46354 ) ) ;
#2612 = DIRECTION ( 'NONE',  ( 0.0000000000000000000, -0.0000000000000000000, 1.000000000000000000 ) ) ;
#2613 = LINE ( 'NONE', #66964, #11634 ) ;
#2614 = AXIS2_PLACEMENT_3D ( 'NONE', #44336, #49612, #45021 ) ;
#2615 = CARTESIAN_POINT ( 'NONE',  ( -9.894603885067054300, -1.079305862883817900, 1.525000000000000400 ) ) ;
#2616 = VECTOR ( 'NONE', #52755, 1000.000000000000000 ) ;
#2617 = CARTESIAN_POINT ( 'NONE',  ( 1.614999999999996700, 2.170528621609724200, -5.649999999999999500 ) ) ;
#2618 = DIRECTION ( 'NONE',  ( 1.000000000000000000, 0.0000000000000000000, 0.0000000000000000000 ) ) ;
#2619 = CARTESIAN_POINT ( 'NONE',  ( -7.561903796627058600, -1.370550842769416900, 1.525000000000000600 ) ) ;
#2620 = AXIS2_PLACEMENT_3D ( 'NONE', #17190, #60231, #38994 ) ;
#2621 = DIRECTION ( 'NONE',  ( -0.0000000000000000000, 0.0000000000000000000, 1.000000000000000000 ) ) ;
#2622 = AXIS2_PLACEMENT_3D ( 'NONE', #22889, #33764, #2302 ) ;
#2623 = DIRECTION ( 'NONE',  ( 1.000000000000000000, 0.0000000000000000000, 0.0000000000000000000 ) ) ;
#2624 = CARTESIAN_POINT ( 'NONE',  ( -10.90000000000000600, -6.275000000000001200, 8.900000000000000400 ) ) ;
#2625 = ORIENTED_EDGE ( 'NONE', *, *, #17840, .F. ) ;
#2626 = ORIENTED_EDGE ( 'NONE', *, *, #44032, .T. ) ;
#2627 = DIRECTION ( 'NONE',  ( -1.000000000000000000, 0.0000000000000000000, -0.0000000000000000000 ) ) ;
#2628 = ORIENTED_EDGE ( 'NONE', *, *, #27781, .F. ) ;
#2629 = ORIENTED_EDGE ( 'NONE', *, *, #5596, .F. ) ;
#2630 = FACE_OUTER_BOUND ( 'NONE', #53718, .T. ) ;
#2631 = DATE_AND_TIME ( #55625, #30758 ) ;
#2632 = CARTESIAN_POINT ( 'NONE',  ( -36.50000000000000700, -30.99999999999999600, -3.000000000000000000 ) ) ;
#2633 = ADVANCED_FACE ( 'NONE', ( #9283 ), #29206, .T. ) ;
#2634 = AXIS2_PLACEMENT_3D ( 'NONE', #14607, #51695, #27531 ) ;
#2635 = EDGE_LOOP ( 'NONE', ( #25805, #21454, #46726, #51303 ) ) ;
#2636 = DIRECTION ( 'NONE',  ( 0.0000000000000000000, -1.000000000000000000, 0.0000000000000000000 ) ) ;
#2638 = ORIENTED_EDGE ( 'NONE', *, *, #54070, .T. ) ;
#2637 = VERTEX_POINT ( 'NONE', #66250 ) ;
#2639 = AXIS2_PLACEMENT_3D ( 'NONE', #29884, #66933, #35228 ) ;
#2640 = DIRECTION ( 'NONE',  ( 1.000000000000000000, 0.0000000000000000000, 0.0000000000000000000 ) ) ;
#2641 = ORIENTED_EDGE ( 'NONE', *, *, #4615, .F. ) ;
#2642 = ORIENTED_EDGE ( 'NONE', *, *, #46358, .T. ) ;
#2643 = EDGE_CURVE ( 'NONE', #1719, #41479, #46822, .T. ) ;
#2644 = DIRECTION ( 'NONE',  ( 0.0000000000000000000, -0.0000000000000000000, -1.000000000000000000 ) ) ;
#2645 = DIRECTION ( 'NONE',  ( 0.0000000000000000000, -0.0000000000000000000, 1.000000000000000000 ) ) ;
#2646 = PLANE ( 'NONE',  #36489 ) ;
#2647 = ORIENTED_EDGE ( 'NONE', *, *, #15731, .F. ) ;
#2648 = LINE ( 'NONE', #31707, #53201 ) ;
#2649 = VECTOR ( 'NONE', #60788, 1000.000000000000100 ) ;
#2651 = DIRECTION ( 'NONE',  ( 0.0000000000000000000, 0.0000000000000000000, -1.000000000000000000 ) ) ;
#2650 = CARTESIAN_POINT ( 'NONE',  ( -6.170714915823105600, 2.534773038077437600, 0.0000000000000000000 ) ) ;
#2652 = DIRECTION ( 'NONE',  ( 0.0000000000000000000, 0.0000000000000000000, 1.000000000000000000 ) ) ;
#2653 = FACE_OUTER_BOUND ( 'NONE', #48544, .T. ) ;
#2654 = ADVANCED_FACE ( 'NONE', ( #31036 ), #7213, .F. ) ;
#2655 = DIRECTION ( 'NONE',  ( 0.0000000000000000000, -1.000000000000000000, 0.0000000000000000000 ) ) ;
#2656 = CIRCLE ( 'NONE', #65557, 0.2999999999999999900 ) ;
#2657 = FACE_OUTER_BOUND ( 'NONE', #66106, .T. ) ;
#2658 = CYLINDRICAL_SURFACE ( 'NONE', #60598, 0.7499999999999867900 ) ;
#2659 = UNCERTAINTY_MEASURE_WITH_UNIT (LENGTH_MEASURE( 1.000000000000000100E-005 ), #59985, 'distance_accuracy_value', 'NONE');
#2660 = ORIENTED_EDGE ( 'NONE', *, *, #52919, .F. ) ;
#2661 = CARTESIAN_POINT ( 'NONE',  ( 6.615100958247770900, 3.249999999999999600, -10.28143438810792200 ) ) ;
#2662 = CARTESIAN_POINT ( 'NONE',  ( -353.7526625136879400, -1562.399380678243500, 24.67999999999998900 ) ) ;
#2663 = EDGE_LOOP ( 'NONE', ( #58583, #33773, #47777, #47681 ) ) ;
#2664 = ORIENTED_EDGE ( 'NONE', *, *, #23666, .F. ) ;
#2665 = VECTOR ( 'NONE', #56673, 1000.000000000000000 ) ;
#2666 = VERTEX_POINT ( 'NONE', #18585 ) ;
#2667 = CYLINDRICAL_SURFACE ( 'NONE', #18443, 1.750000000000001600 ) ;
#2668 = LINE ( 'NONE', #2119, #10063 ) ;
#2669 = DIRECTION ( 'NONE',  ( -0.0000000000000000000, -0.0000000000000000000, 1.000000000000000000 ) ) ;
#2670 = DIRECTION ( 'NONE',  ( -0.0000000000000000000, -0.0000000000000000000, -1.000000000000000000 ) ) ;
#2671 = DIRECTION ( 'NONE',  ( 1.000000000000000000, 0.0000000000000000000, 0.0000000000000000000 ) ) ;
#2672 = PERSON_AND_ORGANIZATION_ROLE ( 'creator' ) ;
#2673 = EDGE_LOOP ( 'NONE', ( #58503, #25774, #19905, #33408 ) ) ;
#2674 = PERSON_AND_ORGANIZATION ( #35481, #18924 ) ;
#2675 = LINE ( 'NONE', #25732, #11706 ) ;
#2676 = ORIENTED_EDGE ( 'NONE', *, *, #10540, .T. ) ;
#2677 = EDGE_CURVE ( 'NONE', #57402, #23807, #29388, .T. ) ;
#2678 = DIRECTION ( 'NONE',  ( -0.0000000000000000000, -1.000000000000000000, -0.0000000000000000000 ) ) ;
#2679 = FACE_OUTER_BOUND ( 'NONE', #4050, .T. ) ;
#2680 = CARTESIAN_POINT ( 'NONE',  ( -379.9526625136877600, -1562.399380678243500, -1.749999999999807300 ) ) ;
#2681 = CARTESIAN_POINT ( 'NONE',  ( -44.00000000000000000, 0.0000000000000000000, 5.000000000000005300 ) ) ;
#2682 = B_SPLINE_CURVE_WITH_KNOTS ( 'NONE', 3,
 ( #54076, #64933, #12128, #22332, #1097, #55005, #22813, #54529, #38814, #33677, #38588, #6822, #64474, #43898, #60062, #38110, #17246, #48744, #59822 ),
 .UNSPECIFIED., .F., .F.,
 ( 4, 1, 1, 1, 1, 1, 1, 1, 1, 1, 1, 1, 1, 1, 1, 1, 4 ),
 ( 0.0000000000000000000, 0.06571539181803458300, 0.1294942879729220600, 0.1917019061466432300, 0.2531344557972148900, 0.3141789755718320500, 0.3758085186960480900, 0.4384697781378579800, 0.5028163000494956200, 0.5669652855344918800, 0.6293823535076882300, 0.6905093884811508400, 0.7510985611508123000, 0.8116877338204755400, 0.8729427415664612300, 0.9355081651828195400, 1.000000000000000000 ),
 .UNSPECIFIED. ) ;
#2683 = DIRECTION ( 'NONE',  ( 4.622441349722776300E-019, -1.000000000000000000, 0.0000000000000000000 ) ) ;
#2684 = CARTESIAN_POINT ( 'NONE',  ( 49.00000000000000000, -6.400000000000000400, 0.0000000000000000000 ) ) ;
#2685 = VECTOR ( 'NONE', #24053, 1000.000000000000000 ) ;
#2686 = EDGE_CURVE ( 'NONE', #48067, #58809, #16953, .T. ) ;
#2687 = ORIENTED_EDGE ( 'NONE', *, *, #7312, .T. ) ;
#2688 = DIRECTION ( 'NONE',  ( -1.000000000000000000, -6.595906752763525100E-017, -0.0000000000000000000 ) ) ;
#2689 = CARTESIAN_POINT ( 'NONE',  ( -8.171756600579426400, 0.0000000000000000000, -0.1000000000000000100 ) ) ;
#2690 = EDGE_CURVE ( 'NONE', #23220, #42219, #9519, .T. ) ;
#2691 = ORIENTED_EDGE ( 'NONE', *, *, #41148, .T. ) ;
#2692 = CARTESIAN_POINT ( 'NONE',  ( 0.0000000000000000000, -17.71477303807743900, -0.1000000000000000100 ) ) ;
#2693 = ORIENTED_EDGE ( 'NONE', *, *, #26369, .T. ) ;
#2694 = EDGE_LOOP ( 'NONE', ( #60529, #6703, #7372, #58672 ) ) ;
#2695 = DIRECTION ( 'NONE',  ( 0.0000000000000000000, 0.0000000000000000000, -1.000000000000000000 ) ) ;
#2696 = LINE ( 'NONE', #42095, #51595 ) ;
#2697 = CARTESIAN_POINT ( 'NONE',  ( -0.6707149158231057200, 14.53477303807744100, 0.0000000000000000000 ) ) ;
#2698 = EDGE_CURVE ( 'NONE', #67174, #58693, #58407, .T. ) ;
#2699 = CARTESIAN_POINT ( 'NONE',  ( 0.0000000000000000000, 0.0000000000000000000, 0.0000000000000000000 ) ) ;
#2700 = ORIENTED_EDGE ( 'NONE', *, *, #40138, .T. ) ;
#2701 = ORIENTED_EDGE ( 'NONE', *, *, #35934, .F. ) ;
#2702 = APPROVAL_ROLE ( '' ) ;
#2703 = ORIENTED_EDGE ( 'NONE', *, *, #49382, .T. ) ;
#2704 = CARTESIAN_POINT ( 'NONE',  ( 3.740000000000000200, -9.455000000000001800, 5.849999999999978300 ) ) ;
#2705 = DIRECTION ( 'NONE',  ( 1.000000000000000000, 0.0000000000000000000, 5.382326082927145900E-018 ) ) ;
#2706 = CARTESIAN_POINT ( 'NONE',  ( -17.09999999999999100, -51.39999999999997700, 2.000000000000001800 ) ) ;
#2707 = AXIS2_PLACEMENT_3D ( 'NONE', #5158, #26878, #16033 ) ;
#2708 = CARTESIAN_POINT ( 'NONE',  ( 54.57599527862747400, 8.776017051046071800, 1.750000000000000000 ) ) ;
#2709 = ORIENTED_EDGE ( 'NONE', *, *, #45296, .T. ) ;
#2710 = CYLINDRICAL_SURFACE ( 'NONE', #34655, 0.5000000000000000000 ) ;
#2711 = AXIS2_PLACEMENT_3D ( 'NONE', #44425, #18479, #17762 ) ;
#2712 = CARTESIAN_POINT ( 'NONE',  ( 2.349999999999999600, 0.6500000000000000200, -12.25000000000000000 ) ) ;
#2713 = EDGE_CURVE ( 'NONE', #41702, #45087, #18647, .T. ) ;
#2714 = VECTOR ( 'NONE', #39016, 1000.000000000000000 ) ;
#2715 = ADVANCED_FACE ( 'NONE', ( #21933 ), #25263, .F. ) ;
#2716 = LINE ( 'NONE', #4406, #57348 ) ;
#2717 = LINE ( 'NONE', #54692, #22600 ) ;
#2718 = ORIENTED_EDGE ( 'NONE', *, *, #41367, .T. ) ;
#2719 = CARTESIAN_POINT ( 'NONE',  ( -8.599999999999992500, 4.074999999999998400, 3.199999999999999700 ) ) ;
#2720 = ORIENTED_EDGE ( 'NONE', *, *, #28781, .T. ) ;
#2721 = AXIS2_PLACEMENT_3D ( 'NONE', #5081, #42394, #64102 ) ;
#2722 = FACE_BOUND ( 'NONE', #61176, .T. ) ;
#2723 = FACE_OUTER_BOUND ( 'NONE', #47555, .T. ) ;
#2724 = DIRECTION ( 'NONE',  ( 0.0000000000000000000, -1.000000000000000000, 0.0000000000000000000 ) ) ;
#2725 = DIRECTION ( 'NONE',  ( 0.0000000000000000000, -0.0000000000000000000, 1.000000000000000000 ) ) ;
#2726 = VECTOR ( 'NONE', #28668, 1000.000000000000000 ) ;
#2727 = CC_DESIGN_PERSON_AND_ORGANIZATION_ASSIGNMENT ( #37120, #22092, ( #40469 ) ) ;
#2728 = AXIS2_PLACEMENT_3D ( 'NONE', #42141, #52782, #47445 ) ;
#2729 = LINE ( 'NONE', #64357, #12648 ) ;
#2730 = FACE_OUTER_BOUND ( 'NONE', #8913, .T. ) ;
#2731 = DIRECTION ( 'NONE',  ( 1.000000000000000000, 0.0000000000000000000, 0.0000000000000000000 ) ) ;
#2732 = LINE ( 'NONE', #33047, #16773 ) ;
#2733 = EDGE_CURVE ( 'NONE', #39187, #46663, #59186, .T. ) ;
#2735 = CARTESIAN_POINT ( 'NONE',  ( -0.8507149158231057700, 0.0000000000000000000, -0.1000000000000000100 ) ) ;
#2734 = CC_DESIGN_SECURITY_CLASSIFICATION ( #10190, ( #66484 ) ) ;
#2736 = ADVANCED_FACE ( 'NONE', ( #4556 ), #14372, .T. ) ;
#2737 = AXIS2_PLACEMENT_3D ( 'NONE', #41952, #25693, #15512 ) ;
#2738 = ORIENTED_EDGE ( 'NONE', *, *, #59517, .T. ) ;
#2739 = ORIENTED_EDGE ( 'NONE', *, *, #57875, .F. ) ;
#2740 = CARTESIAN_POINT ( 'NONE',  ( 3.162798502545807600, 2.499999999999995600, 0.0000000000000000000 ) ) ;
#2741 = VECTOR ( 'NONE', #50699, 1000.000000000000000 ) ;
#2742 = ORIENTED_EDGE ( 'NONE', *, *, #62232, .F. ) ;
#2743 = VECTOR ( 'NONE', #49087, 1000.000000000000000 ) ;
#2744 = ORIENTED_EDGE ( 'NONE', *, *, #63577, .T. ) ;
#2745 = APPROVAL_PERSON_ORGANIZATION ( #10128, #3819, #4058 ) ;
#2746 = LINE ( 'NONE', #30544, #62352 ) ;
#2747 = ORIENTED_EDGE ( 'NONE', *, *, #7326, .F. ) ;
#2748 = AXIS2_PLACEMENT_3D ( 'NONE', #59638, #43266, #37727 ) ;
#2749 = LINE ( 'NONE', #22993, #68057 ) ;
#2750 = CARTESIAN_POINT ( 'NONE',  ( -379.2026625136877600, -1562.399380678243500, 23.18000000000002500 ) ) ;
#2751 = DIRECTION ( 'NONE',  ( 1.000000000000000000, 0.0000000000000000000, 0.0000000000000000000 ) ) ;
#2752 = EDGE_CURVE ( 'NONE', #35630, #54209, #50129, .T. ) ;
#2753 = ADVANCED_FACE ( 'NONE', ( #7865 ), #24794, .F. ) ;
#2754 = DIRECTION ( 'NONE',  ( -0.0000000000000000000, 1.000000000000000000, -0.0000000000000000000 ) ) ;
#2755 = VERTEX_POINT ( 'NONE', #50764 ) ;
#2756 = LINE ( 'NONE', #24194, #12670 ) ;
#2757 = AXIS2_PLACEMENT_3D ( 'NONE', #1293, #65844, #12816 ) ;
#2758 = PLANE ( 'NONE',  #24720 ) ;
#2759 = DIRECTION ( 'NONE',  ( 1.000000000000000000, 0.0000000000000000000, 0.0000000000000000000 ) ) ;
#2760 = DIRECTION ( 'NONE',  ( 0.0000000000000000000, 0.0000000000000000000, 1.000000000000000000 ) ) ;
#2761 = DIRECTION ( 'NONE',  ( -0.0000000000000000000, -1.000000000000000000, -0.0000000000000000000 ) ) ;
#2762 = PRODUCT_DEFINITION_SHAPE ( 'NONE', 'NONE',  #14733 ) ;
#2763 = CARTESIAN_POINT ( 'NONE',  ( -7.476969550001826700, -1.359536858363471300, 1.499999999999999600 ) ) ;
#2764 = APPROVAL_ROLE ( '' ) ;
#2765 = CARTESIAN_POINT ( 'NONE',  ( -379.2026625136877600, -1562.399380678243500, -1.749999999999807300 ) ) ;
#2766 = DIRECTION ( 'NONE',  ( -1.000000000000000000, 0.0000000000000000000, 0.0000000000000000000 ) ) ;
#2767 = CARTESIAN_POINT ( 'NONE',  ( -2.010000000000000700, -6.275000000000001200, 7.799999999999999800 ) ) ;
#2768 = EDGE_CURVE ( 'NONE', #66079, #55685, #51803, .T. ) ;
#2769 = DIRECTION ( 'NONE',  ( -0.0000000000000000000, 1.000000000000000000, -0.0000000000000000000 ) ) ;
#2770 = ORIENTED_EDGE ( 'NONE', *, *, #47632, .F. ) ;
#2771 = DIRECTION ( 'NONE',  ( 0.0000000000000000000, -1.000000000000000000, 0.0000000000000000000 ) ) ;
#2772 = DATE_AND_TIME ( #47454, #61517 ) ;
#2773 = ORIENTED_EDGE ( 'NONE', *, *, #10189, .F. ) ;
#2774 = CARTESIAN_POINT ( 'NONE',  ( 0.8517566005793924000, -16.03477303807743900, -0.1000000000000000100 ) ) ;
#2775 = DIRECTION ( 'NONE',  ( -0.7071067811865484600, 0.1714985851425087100, 0.6859943405700345000 ) ) ;
#2776 = EDGE_LOOP ( 'NONE', ( #55095, #40611 ) ) ;
#2777 = APPROVAL_ROLE ( '' ) ;
#2778 = EDGE_LOOP ( 'NONE', ( #42771, #55823, #50310, #463 ) ) ;
#2779 = CARTESIAN_POINT ( 'NONE',  ( -0.9999999999999991100, 0.0000000000000000000, 6.000000000000000000 ) ) ;
#2780 = ORIENTED_EDGE ( 'NONE', *, *, #4292, .T. ) ;
#2781 = VECTOR ( 'NONE', #50867, 1000.000000000000000 ) ;
#2782 = EDGE_CURVE ( 'NONE', #47575, #43196, #44367, .T. ) ;
#2784 = VERTEX_POINT ( 'NONE', #30128 ) ;
#2783 = ORIENTED_EDGE ( 'NONE', *, *, #63392, .T. ) ;
#2785 = FACE_OUTER_BOUND ( 'NONE', #16237, .T. ) ;
#2786 = DIRECTION ( 'NONE',  ( -0.0000000000000000000, -0.0000000000000000000, 1.000000000000000000 ) ) ;
#2787 = FACE_OUTER_BOUND ( 'NONE', #62203, .T. ) ;
#2788 = LINE ( 'NONE', #17066, #18520 ) ;
#2789 = CARTESIAN_POINT ( 'NONE',  ( -9.884809130410971500, -1.523237179487179700, 1.525000000000000100 ) ) ;
#2790 = ORIENTED_EDGE ( 'NONE', *, *, #764, .F. ) ;
#2791 = EDGE_CURVE ( 'NONE', #64809, #56707, #62515, .T. ) ;
#2792 = CARTESIAN_POINT ( 'NONE',  ( -7.811476291170316200, -0.3487819265875136100, 1.500000000000000200 ) ) ;
#2793 = VECTOR ( 'NONE', #26825, 1000.000000000000000 ) ;
#2794 = DIRECTION ( 'NONE',  ( -1.000000000000000000, 9.957992501029600000E-017, -6.661466604029481000E-017 ) ) ;
#2795 = VECTOR ( 'NONE', #13458, 1000.000000000000000 ) ;
#2796 = EDGE_CURVE ( 'NONE', #39562, #28044, #27680, .T. ) ;
#2797 = CARTESIAN_POINT ( 'NONE',  ( -7.819930985536091200, -2.974358974358973600, 1.500000000000000000 ) ) ;
#2798 = LINE ( 'NONE', #63907, #49135 ) ;
#2799 = DIRECTION ( 'NONE',  ( -0.0000000000000000000, -0.0000000000000000000, -1.000000000000000000 ) ) ;
#2800 = CIRCLE ( 'NONE', #19730, 0.5000000000000065500 ) ;
#2801 = LINE ( 'NONE', #33507, #4445 ) ;
#2802 = VECTOR ( 'NONE', #25919, 1000.000000000000000 ) ;
#2803 = EDGE_CURVE ( 'NONE', #21847, #49690, #42708, .T. ) ;
#2804 = CARTESIAN_POINT ( 'NONE',  ( -6.149999999999998600, -0.3929122374614879000, -14.31427194063463100 ) ) ;
#2805 = CARTESIAN_POINT ( 'NONE',  ( 42.75009685542712400, -0.8578431372549021300, 8.949999999999995700 ) ) ;
#2806 = FACE_OUTER_BOUND ( 'NONE', #45508, .T. ) ;
#2807 = EDGE_LOOP ( 'NONE', ( #18995, #32122, #372, #45341 ) ) ;
#2808 = VERTEX_POINT ( 'NONE', #56062 ) ;
#2809 = DIRECTION ( 'NONE',  ( 0.0000000000000000000, -1.000000000000000000, 0.0000000000000000000 ) ) ;
#2810 = APPROVAL_DATE_TIME ( #16841, #20621 ) ;
#2811 = LINE ( 'NONE', #17844, #33380 ) ;
#2812 = ORIENTED_EDGE ( 'NONE', *, *, #19976, .F. ) ;
#2813 = CARTESIAN_POINT ( 'NONE',  ( 6.262323180469993000, 3.249999999999999600, -9.765836097509630800 ) ) ;
#2814 = CARTESIAN_POINT ( 'NONE',  ( 0.2499999999999798500, 66.70000000000001700, 26.00000000000000400 ) ) ;
#2815 = CARTESIAN_POINT ( 'NONE',  ( -15.35071491582310600, 28.03477303807745000, -0.1000000000000000100 ) ) ;
#2816 = DIRECTION ( 'NONE',  ( -1.000000000000000000, 0.0000000000000000000, 0.0000000000000000000 ) ) ;
#2817 = EDGE_CURVE ( 'NONE', #3066, #27853, #37711, .T. ) ;
#2818 = VECTOR ( 'NONE', #39134, 1000.000000000000000 ) ;
#2819 = LINE ( 'NONE', #10681, #13539 ) ;
#2820 = CARTESIAN_POINT ( 'NONE',  ( -3.035000000000003300, 2.170528621609724200, -5.649999999999999500 ) ) ;
#2821 = ORIENTED_EDGE ( 'NONE', *, *, #55632, .T. ) ;
#2822 = EDGE_CURVE ( 'NONE', #21156, #53312, #23598, .T. ) ;
#2823 = CARTESIAN_POINT ( 'NONE',  ( -9.768130888330029300, -1.108131885138227800, 1.500000000000000200 ) ) ;
#2824 = DIRECTION ( 'NONE',  ( -0.0000000000000000000, -0.0000000000000000000, -1.000000000000000000 ) ) ;
#2825 = LINE ( 'NONE', #61823, #68224 ) ;
#2826 = VERTEX_POINT ( 'NONE', #57639 ) ;
#2827 = DIRECTION ( 'NONE',  ( -0.0000000000000000000, -0.0000000000000000000, 1.000000000000000000 ) ) ;
#2828 = APPROVAL_ROLE ( '' ) ;
#2829 = PRODUCT_DEFINITION ( 'NON CONOSCIUTO', '', #9863, #42718 ) ;
#2830 = AXIS2_PLACEMENT_3D ( 'NONE', #25294, #47071, #57473 ) ;
#2831 = DIRECTION ( 'NONE',  ( 1.000000000000000000, 0.0000000000000000000, 0.0000000000000000000 ) ) ;
#2832 = CARTESIAN_POINT ( 'NONE',  ( -0.9999999999999991100, 2.939152317953681900E-017, 5.760000000000000700 ) ) ;
#2833 = APPROVAL ( #35298, 'UNKNOWN' ) ;
#2834 = LINE ( 'NONE', #12174, #25184 ) ;
#2835 = CARTESIAN_POINT ( 'NONE',  ( 51.59999999999999400, 3.000000000000000000, 2.500000000000000000 ) ) ;
#2836 = ADVANCED_FACE ( 'NONE', ( #64180 ), #57863, .F. ) ;
#2837 = DIRECTION ( 'NONE',  ( 1.000000000000000000, 0.0000000000000000000, 0.0000000000000000000 ) ) ;
#2838 = ORIENTED_EDGE ( 'NONE', *, *, #59119, .F. ) ;
#2839 = ORIENTED_EDGE ( 'NONE', *, *, #4502, .T. ) ;
#2840 = EDGE_LOOP ( 'NONE', ( #55040, #19248, #55618, #44974 ) ) ;
#2841 = ADVANCED_FACE ( 'NONE', ( #30248 ), #57542, .F. ) ;
#2842 = ORIENTED_EDGE ( 'NONE', *, *, #24522, .T. ) ;
#2843 = EDGE_CURVE ( 'NONE', #61835, #28658, #13625, .T. ) ;
#2844 = AXIS2_PLACEMENT_3D ( 'NONE', #57019, #36436, #9781 ) ;
#2845 = DIRECTION ( 'NONE',  ( 0.0000000000000000000, 0.0000000000000000000, 1.000000000000000000 ) ) ;
#2846 = ORIENTED_EDGE ( 'NONE', *, *, #2459, .T. ) ;
#2847 = DIRECTION ( 'NONE',  ( 0.0000000000000000000, 0.0000000000000000000, 1.000000000000000000 ) ) ;
#2848 = ORIENTED_EDGE ( 'NONE', *, *, #8627, .F. ) ;
#2849 = ORIENTED_EDGE ( 'NONE', *, *, #63943, .T. ) ;
#2850 = LINE ( 'NONE', #34967, #48383 ) ;
#2851 = AXIS2_PLACEMENT_3D ( 'NONE', #51164, #19650, #3919 ) ;
#2852 = EDGE_CURVE ( 'NONE', #1772, #7924, #60856, .T. ) ;
#2853 = CARTESIAN_POINT ( 'NONE',  ( 8.375000000000001800, -0.1499999999999999700, -18.75000000000000000 ) ) ;
#2855 = ORIENTED_EDGE ( 'NONE', *, *, #3317, .F. ) ;
#2854 = EDGE_LOOP ( 'NONE', ( #17507, #4197, #53317, #19964 ) ) ;
#2856 = DIRECTION ( 'NONE',  ( 1.051830606278087700E-016, 0.9701425001453318800, -0.2425356250363331100 ) ) ;
#2857 = FACE_OUTER_BOUND ( 'NONE', #210, .T. ) ;
#2858 = CARTESIAN_POINT ( 'NONE',  ( 53.34999999999993000, 3.000000000000000000, 3.500000000000000000 ) ) ;
#2859 = DIRECTION ( 'NONE',  ( 0.0000000000000000000, 1.000000000000000000, 0.0000000000000000000 ) ) ;
#2860 = AXIS2_PLACEMENT_3D ( 'NONE', #16561, #53624, #17486 ) ;
#2861 = CARTESIAN_POINT ( 'NONE',  ( -2.186273232976523300, 9.110169491525423900, -0.7499999999999986700 ) ) ;
#2862 = CARTESIAN_POINT ( 'NONE',  ( -7.611337921576816400, -1.354242843303864200, 1.499999999999999600 ) ) ;
#2863 = LINE ( 'NONE', #6317, #30127 ) ;
#2864 = CARTESIAN_POINT ( 'NONE',  ( 2.500000000000000900, -6.000000000000000000, 3.000000000000000000 ) ) ;
#2865 = LINE ( 'NONE', #4934, #57490 ) ;
#2866 = ORIENTED_EDGE ( 'NONE', *, *, #1694, .T. ) ;
#2867 = CARTESIAN_POINT ( 'NONE',  ( 14.17175660057939300, -2.534773038077437600, 0.0000000000000000000 ) ) ;
#2868 = CARTESIAN_POINT ( 'NONE',  ( 0.0000000000000000000, 4.214773038077441700, -0.1000000000000000100 ) ) ;
#2869 = DIRECTION ( 'NONE',  ( -0.0000000000000000000, 0.0000000000000000000, -1.000000000000000000 ) ) ;
#2870 = APPROVAL_PERSON_ORGANIZATION ( #66616, #17896, #31759 ) ;
#2871 = DIRECTION ( 'NONE',  ( 1.000000000000000000, 0.0000000000000000000, 0.0000000000000000000 ) ) ;
#2872 = CARTESIAN_POINT ( 'NONE',  ( -4.310000000000000500, -6.275000000000001200, 7.399999999999999500 ) ) ;
#2873 = EDGE_CURVE ( 'NONE', #41303, #13597, #16155, .T. ) ;
#2874 = VECTOR ( 'NONE', #1289, 1000.000000000000000 ) ;
#2875 = CARTESIAN_POINT ( 'NONE',  ( 156.0499999999999800, 44.90000000000000600, 2.999999999999949800 ) ) ;
#2876 = CIRCLE ( 'NONE', #35867, 14.49999999999999800 ) ;
#2877 = ORIENTED_EDGE ( 'NONE', *, *, #17897, .F. ) ;
#2878 = CARTESIAN_POINT ( 'NONE',  ( 70.19997698229632000, 37.16251078954859100, 0.0000000000000000000 ) ) ;
#2879 = COORDINATED_UNIVERSAL_TIME_OFFSET ( 1, 0, .AHEAD. ) ;
#2880 = FACE_OUTER_BOUND ( 'NONE', #23392, .T. ) ;
#2881 = ORIENTED_EDGE ( 'NONE', *, *, #47001, .T. ) ;
#2882 = EDGE_CURVE ( 'NONE', #38441, #18183, #66670, .T. ) ;
#2883 = DIRECTION ( 'NONE',  ( 1.000000000000000000, 0.0000000000000000000, 0.0000000000000000000 ) ) ;
#2884 = CIRCLE ( 'NONE', #66507, 1.200000000000014400 ) ;
#2885 = LINE ( 'NONE', #23693, #68273 ) ;
#2886 = DIRECTION ( 'NONE',  ( 0.0000000000000000000, 0.0000000000000000000, 1.000000000000000000 ) ) ;
#2887 = ORIENTED_EDGE ( 'NONE', *, *, #37847, .T. ) ;
#2888 = VERTEX_POINT ( 'NONE', #35907 ) ;
#2889 = TOROIDAL_SURFACE ( 'NONE', #29897, 0.9999999999999995600, 0.2399999999999999900 ) ;
#2890 = CARTESIAN_POINT ( 'NONE',  ( -4.310000000000000500, -9.455000000000001800, 7.799999999999999800 ) ) ;
#2891 = ORIENTED_EDGE ( 'NONE', *, *, #68651, .T. ) ;
#2892 = DIRECTION ( 'NONE',  ( 1.000000000000000000, 2.312964634635457500E-016, 0.0000000000000000000 ) ) ;
#2893 = EDGE_CURVE ( 'NONE', #3200, #54166, #17815, .T. ) ;
#2895 = DIRECTION ( 'NONE',  ( 1.000000000000000000, 0.0000000000000000000, 0.0000000000000000000 ) ) ;
#2894 = DIRECTION ( 'NONE',  ( -1.000000000000000000, 0.0000000000000000000, -0.0000000000000000000 ) ) ;
#2896 = DIRECTION ( 'NONE',  ( 0.0000000000000000000, 0.0000000000000000000, 1.000000000000000000 ) ) ;
#2897 = CYLINDRICAL_SURFACE ( 'NONE', #10165, 1.500000000000000400 ) ;
#2898 = EDGE_LOOP ( 'NONE', ( #51762, #61227, #48075, #60848 ) ) ;
#2899 = ORIENTED_EDGE ( 'NONE', *, *, #42509, .T. ) ;
#2900 = CLOSED_SHELL ( 'NONE', ( #60101, #46792, #27865, #39045, #7932, #25001, #59034, #14304, #23285, #47562, #55821, #58956, #45770, #30532, #62898, #45093, #60930, #17985, #64171, #49679, #60857, #6106, #26680, #61635, #52682, #29850, #54019, #53197, #29420, #7571, #40847, #11878, #62478, #18428, #47790, #14710, #8086, #8268, #41857, #50568, #34993, #15256, #25236, #52275, #47048, #39486, #11369, #60659, #59451, #37004, #23369, #65307, #9751, #16352, #35438, #7392, #17044, #34488, #59636, #19633, #58698, #1539, #48056, #11697, #28136, #9950, #43874, #32411, #34243, #10117, #46886, #12783, #1439, #21552, #44492, #42554, #67120, #49232, #52447, #40424, #63273, #50538, #46280, #53027, #46268, #34132, #22597, #27686, #8771, #59814, #19705, #36825, #34841, #21571, #7671, #43123, #7307, #51839, #58201, #48305, #35332, #14884, #29941, #17642, #2753, #32068, #65032, #36352, #51429, #27789, #25755, #46378, #3157, #15596, #24245, #27325, #15859, #55091, #11812, #49926, #65565, #57004, #67110, #6611, #11125, #49756, #47724, #41522, #59122, #12861, #20896, #25183, #38142, #29092, #54293, #32659, #3087, #7309, #61021, #18327, #2204, #22079, #68467, #20015, #2058, #19680, #2482, #24660, #10527, #50466, #12484, #59974, #33061, #40775, #58375, #11890, #65381, #56753, #48392, #58773, #45866, #46200, #45373, #32676, #53208, #10867, #33353, #53360, #36657, #3169, #11724, #48318, #38609, #17969, #63331, #43302, #20620, #2736, #44323, #14209, #47455, #2310, #16606, #20539, #67531, #46459, #40082, #67300, #24215, #52630, #25334, #60678, #29699, #16350, #5579, #15513, #2218, #48657, #60006, #55315, #35094, #22133, #63922, #13201, #37915, #35105, #29607, #28469, #65721, #47552, #58883, #47115, #4690, #24334, #54441, #61858, #64258, #57696, #56772, #27524, #37244, #18271, #10270, #23194, #20730, #36639, #780, #62639, #51579, #29959, #52103, #29777, #7462, #63691, #65900, #5839, #56172, #1035, #52875, #36285, #60424, #64949, #32134, #38944, #68033, #13108, #8074, #64343, #51593, #40007, #38421, #7297, #56670, #44163, #23974, #25079, #22944, #14649, #39540, #47279, #1452, #21388, #52332, #66006, #13549, #32390, #58314, #43636, #32082, #21291, #61610, #21463, #67437, #55256, #18090, #37662, #11266, #32892, #39199, #33335, #57518, #63848, #6246, #60088, #18078, #29254, #13798, #8012, #23122, #47214, #33509, #8596, #14989, #57277, #35515, #8782, #44919, #2278, #19860, #53595, #44753, #33626, #9294, #13614, #25479, #16967, #42543, #5755, #14738, #29533, #32316, #23541, #32159, #52873, #22596, #11337, #30962, #60408, #52779, #34335, #212, #63599, #17744, #36188, #19777, #49358, #22321, #19934, #24738, #41338, #8869, #53783, #41182, #65917, #59885, #23023, #64961, #64007, #64039, #3167, #8444, #37977, #21828, #46053, #50741, #26226, #17541, #33440, #39666, #9528, #10453, #21475, #20051, #16592, #24810, #16342, #60236, #14218, #65294, #53862, #10965, #42267, #60160, #30458, #67783, #54738 ) ) ;
#2901 = EDGE_CURVE ( 'NONE', #48856, #30609, #2110, .T. ) ;
#2902 = ORIENTED_EDGE ( 'NONE', *, *, #45403, .T. ) ;
#2903 = DIRECTION ( 'NONE',  ( 1.000000000000000000, -0.0000000000000000000, 0.0000000000000000000 ) ) ;
#2904 = CARTESIAN_POINT ( 'NONE',  ( -7.563517107112653000, -1.550992092699025700, 1.500000000000000200 ) ) ;
#2905 = ADVANCED_FACE ( 'NONE', ( #45164 ), #47245, .F. ) ;
#2906 = ORIENTED_EDGE ( 'NONE', *, *, #55898, .T. ) ;
#2907 = CARTESIAN_POINT ( 'NONE',  ( 36.50000000000000000, 30.99999999999999600, -3.000000000000000000 ) ) ;
#2908 = DIRECTION ( 'NONE',  ( -0.0000000000000000000, -0.0000000000000000000, 1.000000000000000000 ) ) ;
#2909 = APPLICATION_PROTOCOL_DEFINITION ( 'international standard', 'config_control_design', 1994, #13738 ) ;
#2910 = ORIENTED_EDGE ( 'NONE', *, *, #35214, .F. ) ;
#2911 = ORIENTED_EDGE ( 'NONE', *, *, #66189, .F. ) ;
#2912 = VECTOR ( 'NONE', #3420, 1000.000000000000000 ) ;
#2913 = CARTESIAN_POINT ( 'NONE',  ( -15.40000000000000400, 3.774999999999988400, 3.200000000000000200 ) ) ;
#2914 = EDGE_CURVE ( 'NONE', #11769, #68330, #43487, .T. ) ;
#2915 = EDGE_LOOP ( 'NONE', ( #19200, #23575, #8841, #47099 ) ) ;
#2916 = DIRECTION ( 'NONE',  ( 1.000000000000000000, 0.0000000000000000000, 0.0000000000000000000 ) ) ;
#2917 = CARTESIAN_POINT ( 'NONE',  ( -8.499999999999996400, -4.325000000000011700, 9.000000000000000000 ) ) ;
#2918 = VECTOR ( 'NONE', #45676, 1000.000000000000000 ) ;
#2919 = ADVANCED_FACE ( 'NONE', ( #1245 ), #20383, .F. ) ;
#2920 = CARTESIAN_POINT ( 'NONE',  ( 121.2000000000000000, 30.40000000000000200, 3.000000000000000000 ) ) ;
#2921 = EDGE_CURVE ( 'NONE', #24, #15218, #15295, .T. ) ;
#2922 = CYLINDRICAL_SURFACE ( 'NONE', #47622, 1.000000000000000900 ) ;
#2923 = CARTESIAN_POINT ( 'NONE',  ( -380.3920023419079800, -1563.149380678243700, -0.7499999999999844600 ) ) ;
#2924 = CARTESIAN_POINT ( 'NONE',  ( -40.00000000000000700, 36.00000000000000000, -3.000000000000000000 ) ) ;
#2925 = CYLINDRICAL_SURFACE ( 'NONE', #25928, 17.50000000000001400 ) ;
#2926 = EDGE_LOOP ( 'NONE', ( #19812, #35079, #65333, #65034 ) ) ;
#2927 = CC_DESIGN_DATE_AND_TIME_ASSIGNMENT ( #37617, #61224, ( #39741 ) ) ;
#2928 = DIRECTION ( 'NONE',  ( 1.000000000000000000, 0.0000000000000000000, 0.0000000000000000000 ) ) ;
#2929 = EDGE_CURVE ( 'NONE', #47792, #39844, #53453, .T. ) ;
#2930 = CIRCLE ( 'NONE', #9185, 1.240000000000000700 ) ;
#2931 = CARTESIAN_POINT ( 'NONE',  ( -379.9526625136877600, -1541.474380678243500, -0.7499999999999840100 ) ) ;
#2932 = EDGE_CURVE ( 'NONE', #42614, #67751, #54231, .T. ) ;
#2933 = LOCAL_TIME ( 13, 55, 50.00000000000000000, #25273 ) ;
#2934 = CARTESIAN_POINT ( 'NONE',  ( 3.000000000000000000, 6.000000000000000000, 1.800000000000000700 ) ) ;
#2935 = CARTESIAN_POINT ( 'NONE',  ( 207.3999999999999500, 99.00000000000001400, 5.999999999999998200 ) ) ;
#2936 = CARTESIAN_POINT ( 'NONE',  ( 12.97831196491651600, -9.792561590703361000, 4.999999999999990200 ) ) ;
#2937 = AXIS2_PLACEMENT_3D ( 'NONE', #19211, #12938, #40101 ) ;
#2938 = LINE ( 'NONE', #16539, #40225 ) ;
#2939 = ORIENTED_EDGE ( 'NONE', *, *, #27682, .F. ) ;
#2940 = DATE_TIME_ROLE ( 'classification_date' ) ;
#2941 = AXIS2_PLACEMENT_3D ( 'NONE', #41932, #24541, #24312 ) ;
#2942 = DIRECTION ( 'NONE',  ( 0.0000000000000000000, -0.0000000000000000000, 1.000000000000000000 ) ) ;
#2943 = COORDINATED_UNIVERSAL_TIME_OFFSET ( 1, 0, .AHEAD. ) ;
#2944 = VECTOR ( 'NONE', #55611, 1000.000000000000000 ) ;
#2945 = EDGE_LOOP ( 'NONE', ( #19816, #67007 ) ) ;
#2946 = PLANE ( 'NONE',  #34041 ) ;
#2947 = CARTESIAN_POINT ( 'NONE',  ( 0.0000000000000000000, -23.71477303807744600, -0.1000000000000000100 ) ) ;
#2948 = CARTESIAN_POINT ( 'NONE',  ( -33.50000000000000000, -30.99999999999999600, 0.0000000000000000000 ) ) ;
#2949 = EDGE_CURVE ( 'NONE', #17099, #62926, #28559, .T. ) ;
#2950 = CARTESIAN_POINT ( 'NONE',  ( -7.896854062459167900, -1.294471153846154200, 1.525000000000000100 ) ) ;
#2951 = VECTOR ( 'NONE', #8341, 1000.000000000000000 ) ;
#2952 = CIRCLE ( 'NONE', #45247, 1.750000000000001600 ) ;
#2953 = AXIS2_PLACEMENT_3D ( 'NONE', #49439, #6138, #54079 ) ;
#2954 = CARTESIAN_POINT ( 'NONE',  ( 5.719588137734950500, 3.249999999999999600, -10.63421216588569800 ) ) ;
#2955 = VERTEX_POINT ( 'NONE', #500 ) ;
#2956 = ORIENTED_EDGE ( 'NONE', *, *, #10765, .F. ) ;
#2957 = CARTESIAN_POINT ( 'NONE',  ( 0.0000000000000000000, 0.0000000000000000000, 0.0000000000000000000 ) ) ;
#2958 = CIRCLE ( 'NONE', #17403, 1.500000000000000400 ) ;
#2959 = VERTEX_POINT ( 'NONE', #42407 ) ;
#2960 = DIRECTION ( 'NONE',  ( 7.228014483236698500E-016, 1.000000000000000000, -0.0000000000000000000 ) ) ;
#2961 = DIRECTION ( 'NONE',  ( 0.0000000000000000000, 0.0000000000000000000, -1.000000000000000000 ) ) ;
#2962 = LINE ( 'NONE', #4784, #26074 ) ;
#2963 = AXIS2_PLACEMENT_3D ( 'NONE', #56279, #46117, #3965 ) ;
#2964 = CARTESIAN_POINT ( 'NONE',  ( 15.19005524519136700, -3.725000000000021400, 4.500000000000000000 ) ) ;
#2965 = DIRECTION ( 'NONE',  ( 4.592425496802576700E-017, -1.000000000000000000, 0.0000000000000000000 ) ) ;
#2966 = EDGE_CURVE ( 'NONE', #49518, #22787, #46020, .T. ) ;
#2967 = VECTOR ( 'NONE', #11195, 1000.000000000000000 ) ;
#2968 = ORIENTED_EDGE ( 'NONE', *, *, #63590, .F. ) ;
#2969 = EDGE_LOOP ( 'NONE', ( #54977, #21659, #22335, #16730 ) ) ;
#2970 = ORIENTED_EDGE ( 'NONE', *, *, #21769, .T. ) ;
#2971 = DIRECTION ( 'NONE',  ( -0.0000000000000000000, -0.0000000000000000000, 1.000000000000000000 ) ) ;
#2972 = EDGE_LOOP ( 'NONE', ( #34807, #22731 ) ) ;
#2973 = DIRECTION ( 'NONE',  ( -0.0000000000000000000, 0.0000000000000000000, 1.000000000000000000 ) ) ;
#2974 = VERTEX_POINT ( 'NONE', #47700 ) ;
#2975 = ORIENTED_EDGE ( 'NONE', *, *, #42312, .F. ) ;
#2976 = EDGE_CURVE ( 'NONE', #7197, #35139, #40210, .T. ) ;
#2977 = ORIENTED_EDGE ( 'NONE', *, *, #61754, .F. ) ;
#2978 = VERTEX_POINT ( 'NONE', #47916 ) ;
#2979 = DIRECTION ( 'NONE',  ( 0.4384071392085695000, 0.8987764907311262000, -0.0000000000000000000 ) ) ;
#2980 = VERTEX_POINT ( 'NONE', #53264 ) ;
#2981 = VECTOR ( 'NONE', #43233, 1000.000000000000000 ) ;
#2982 = LINE ( 'NONE', #48506, #34456 ) ;
#2983 = CARTESIAN_POINT ( 'NONE',  ( -7.899999999999994100, 4.074999999999998400, 9.000000000000000000 ) ) ;
#2984 = ADVANCED_FACE ( 'NONE', ( #464 ), #55106, .F. ) ;
#2985 = FACE_OUTER_BOUND ( 'NONE', #46677, .T. ) ;
#2986 = ORIENTED_EDGE ( 'NONE', *, *, #25229, .F. ) ;
#2987 = CARTESIAN_POINT ( 'NONE',  ( -8.171756600579430000, -11.53477303807740600, -0.1000000000000000100 ) ) ;
#2988 = CARTESIAN_POINT ( 'NONE',  ( -7.909442232551758600, -1.712418164477504500, 1.500000000000000200 ) ) ;
#2989 = PERSON_AND_ORGANIZATION_ROLE ( 'design_supplier' ) ;
#2990 = DIRECTION ( 'NONE',  ( 1.000000000000000000, 9.130123557772669600E-018, 0.0000000000000000000 ) ) ;
#2991 = EDGE_CURVE ( 'NONE', #30636, #25349, #14501, .T. ) ;
#2992 = CARTESIAN_POINT ( 'NONE',  ( -7.411155666754630100, -1.290883939700991700, 1.500000000000000000 ) ) ;
#2993 = LINE ( 'NONE', #10535, #43548 ) ;
#2994 = CONTEXT_DEPENDENT_SHAPE_REPRESENTATION ( #19538, #37754 ) ;
#2995 = DIRECTION ( 'NONE',  ( 1.000000000000000000, 2.409338161078899200E-016, 0.0000000000000000000 ) ) ;
#2996 = CARTESIAN_POINT ( 'NONE',  ( -0.2399999999999999900, 2.939152317953647400E-017, 3.122502256758252200E-017 ) ) ;
#2997 = DIRECTION ( 'NONE',  ( 0.0000000000000000000, -1.000000000000000000, 0.0000000000000000000 ) ) ;
#2998 = DIRECTION ( 'NONE',  ( 1.301042606982604300E-015, 0.0000000000000000000, 1.000000000000000000 ) ) ;
#2999 = EDGE_CURVE ( 'NONE', #54358, #9868, #36037, .T. ) ;
#3000 = CARTESIAN_POINT ( 'NONE',  ( -0.8507149158221811700, 11.71477303807744400, -0.1000000000000000100 ) ) ;
#3001 = CARTESIAN_POINT ( 'NONE',  ( -13.37831137082320000, -9.793250992115741100, 4.999999999999990200 ) ) ;
#3002 = EDGE_LOOP ( 'NONE', ( #62008, #18231, #40263, #64043, #68236, #62390, #22905, #31686, #42479 ) ) ;
#3003 = CARTESIAN_POINT ( 'NONE',  ( -7.487816498233309300, -1.221668705279319400, 1.525000000000000100 ) ) ;
#3004 = COORDINATED_UNIVERSAL_TIME_OFFSET ( 1, 0, .AHEAD. ) ;
#3005 = FACE_OUTER_BOUND ( 'NONE', #33401, .T. ) ;
#3006 = ORIENTED_EDGE ( 'NONE', *, *, #29846, .F. ) ;
#3007 = EDGE_CURVE ( 'NONE', #51239, #27613, #59117, .T. ) ;
#3008 = ADVANCED_FACE ( 'NONE', ( #16093 ), #11283, .F. ) ;
#3009 = VECTOR ( 'NONE', #773, 1000.000000000000000 ) ;
#3010 = VECTOR ( 'NONE', #16701, 1000.000000000000000 ) ;
#3011 = EDGE_CURVE ( 'NONE', #59819, #43341, #20220, .T. ) ;
#3012 = CARTESIAN_POINT ( 'NONE',  ( -7.473939702547301800, -1.707338291602849000, 1.525000000000000100 ) ) ;
#3013 = ORIENTED_EDGE ( 'NONE', *, *, #27972, .F. ) ;
#3014 = EDGE_CURVE ( 'NONE', #51119, #4726, #21873, .T. ) ;
#3015 = VERTEX_POINT ( 'NONE', #22185 ) ;
#3016 = LINE ( 'NONE', #17764, #50225 ) ;
#3017 = CIRCLE ( 'NONE', #25411, 0.7500000000000284200 ) ;
#3018 = EDGE_LOOP ( 'NONE', ( #26921, #19301, #394, #11933 ) ) ;
#3019 = CC_DESIGN_PERSON_AND_ORGANIZATION_ASSIGNMENT ( #54663, #14867, ( #397 ) ) ;
#3020 = DIRECTION ( 'NONE',  ( -0.0000000000000000000, -0.0000000000000000000, 1.000000000000000000 ) ) ;
#3021 = CARTESIAN_POINT ( 'NONE',  ( -9.884809130410971500, -0.4009415064102564400, 1.525000000000000100 ) ) ;
#3022 = LINE ( 'NONE', #50997, #43591 ) ;
#3023 = CARTESIAN_POINT ( 'NONE',  ( -7.402753600534306400, 2.328542852034791300, 1.700000000000000200 ) ) ;
#3024 = AXIS2_PLACEMENT_3D ( 'NONE', #18910, #13788, #29766 ) ;
#3025 = FACE_OUTER_BOUND ( 'NONE', #16820, .T. ) ;
#3026 = ORIENTED_EDGE ( 'NONE', *, *, #59130, .F. ) ;
#3027 = CARTESIAN_POINT ( 'NONE',  ( -7.611564721766990600, -1.444349036697797100, 1.499999999999999300 ) ) ;
#3028 = ORIENTED_EDGE ( 'NONE', *, *, #48284, .F. ) ;
#3029 = CARTESIAN_POINT ( 'NONE',  ( 4.171756600579392700, 0.0000000000000000000, -0.1000000000000000100 ) ) ;
#3030 = ORIENTED_EDGE ( 'NONE', *, *, #15892, .F. ) ;
#3031 = ORIENTED_EDGE ( 'NONE', *, *, #21812, .F. ) ;
#3032 = AXIS2_PLACEMENT_3D ( 'NONE', #54695, #44068, #7216 ) ;
#3033 = CARTESIAN_POINT ( 'NONE',  ( 61.00000000000000000, 10.50000000000000400, 2.000000000000000000 ) ) ;
#3034 = AXIS2_PLACEMENT_3D ( 'NONE', #7882, #60406, #44267 ) ;
#3035 = ORIENTED_EDGE ( 'NONE', *, *, #21032, .F. ) ;
#3036 = AXIS2_PLACEMENT_3D ( 'NONE', #31533, #556, #775 ) ;
#3037 = DIRECTION ( 'NONE',  ( -1.000000000000000000, 0.0000000000000000000, 0.0000000000000000000 ) ) ;
#3038 = CARTESIAN_POINT ( 'NONE',  ( -1.765000000000002300, 2.170528621609724200, 6.200000000000002800 ) ) ;
#3039 = CARTESIAN_POINT ( 'NONE',  ( 23.50000000000000700, -0.09999999999999961700, 1.000000000000000000 ) ) ;
#3040 = ORIENTED_EDGE ( 'NONE', *, *, #37008, .F. ) ;
#3041 = CARTESIAN_POINT ( 'NONE',  ( -8.171756600579426400, 0.0000000000000000000, 0.0000000000000000000 ) ) ;
#3042 = FACE_OUTER_BOUND ( 'NONE', #21757, .T. ) ;
#3043 = CARTESIAN_POINT ( 'NONE',  ( -8.170714915823106500, 16.21477303807743900, 0.0000000000000000000 ) ) ;
#3044 = VECTOR ( 'NONE', #8956, 1000.000000000000000 ) ;
#3045 = CARTESIAN_POINT ( 'NONE',  ( 5.749999999999982200, 66.70000000000001700, 5.999999999999998200 ) ) ;
#3046 = DIRECTION ( 'NONE',  ( 0.0000000000000000000, -1.000000000000000000, 0.0000000000000000000 ) ) ;
#3047 = AXIS2_PLACEMENT_3D ( 'NONE', #15604, #46902, #15150 ) ;
#3048 = VECTOR ( 'NONE', #6038, 1000.000000000000000 ) ;
#3049 = CARTESIAN_POINT ( 'NONE',  ( -379.9526625136877600, -1563.149380678243700, -0.7499999999999840100 ) ) ;
#3050 = ORIENTED_EDGE ( 'NONE', *, *, #33890, .F. ) ;
#3051 = CARTESIAN_POINT ( 'NONE',  ( -7.674968850441175100, -1.960844555917432600, 1.525000000000000400 ) ) ;
#3052 = ORIENTED_EDGE ( 'NONE', *, *, #635, .F. ) ;
#3053 = COORDINATED_UNIVERSAL_TIME_OFFSET ( 1, 0, .AHEAD. ) ;
#3054 = CARTESIAN_POINT ( 'NONE',  ( -9.660450156051997100, -2.801282051282051500, 1.525000000000000100 ) ) ;
#3055 = PLANE ( 'NONE',  #49343 ) ;
#3056 = DIRECTION ( 'NONE',  ( 0.0000000000000000000, 0.0000000000000000000, -1.000000000000000000 ) ) ;
#3057 = EDGE_CURVE ( 'NONE', #61878, #34297, #2054, .T. ) ;
#3058 = CARTESIAN_POINT ( 'NONE',  ( 11.17175660057939300, -4.214773038077441700, 0.0000000000000000000 ) ) ;
#3059 = CARTESIAN_POINT ( 'NONE',  ( 11.85175660057939200, 0.0000000000000000000, -0.1000000000000000100 ) ) ;
#3060 = ADVANCED_FACE ( 'NONE', ( #34315, #67447 ), #37305, .T. ) ;
#3061 = CARTESIAN_POINT ( 'NONE',  ( 207.4000000000000100, 98.99999999999998600, 5.000000000000000000 ) ) ;
#3062 = ORIENTED_EDGE ( 'NONE', *, *, #51175, .T. ) ;
#3063 = DIRECTION ( 'NONE',  ( 0.0000000000000000000, 1.000000000000000000, -0.0000000000000000000 ) ) ;
#3064 = DATE_AND_TIME ( #2192, #58482 ) ;
#3065 = VECTOR ( 'NONE', #50930, 1000.000000000000000 ) ;
#3066 = VERTEX_POINT ( 'NONE', #11505 ) ;
#3067 = CARTESIAN_POINT ( 'NONE',  ( 138.7000230177036700, 37.16251078954859100, 0.0000000000000000000 ) ) ;
#3068 = CARTESIAN_POINT ( 'NONE',  ( 4.324416802212502000, -20.77957926549700600, 201.1455197978063700 ) ) ;
#3069 = DIRECTION ( 'NONE',  ( -0.0000000000000000000, 1.000000000000000000, 0.0000000000000000000 ) ) ;
#3070 = CARTESIAN_POINT ( 'NONE',  ( -9.779289714484415100, -1.198993058011304600, 1.524999999999999700 ) ) ;
#3071 = CIRCLE ( 'NONE', #20247, 0.2399999999999971600 ) ;
#3072 = DIRECTION ( 'NONE',  ( 0.0000000000000000000, 0.0000000000000000000, -1.000000000000000000 ) ) ;
#3073 = DIRECTION ( 'NONE',  ( 1.000000000000000000, 0.0000000000000000000, 0.0000000000000000000 ) ) ;
#3074 = VECTOR ( 'NONE', #15105, 1000.000000000000100 ) ;
#3075 = ORIENTED_EDGE ( 'NONE', *, *, #7994, .T. ) ;
#3076 = ORIENTED_EDGE ( 'NONE', *, *, #24907, .F. ) ;
#3077 = LINE ( 'NONE', #55647, #58553 ) ;
#3078 = DIRECTION ( 'NONE',  ( 0.0000000000000000000, -1.000000000000000000, 0.0000000000000000000 ) ) ;
#3079 = VECTOR ( 'NONE', #50912, 1000.000000000000000 ) ;
#3080 = ORIENTED_EDGE ( 'NONE', *, *, #61580, .T. ) ;
#3081 = DIRECTION ( 'NONE',  ( -1.000000000000000000, 0.0000000000000000000, 0.0000000000000000000 ) ) ;
#3082 = DIRECTION ( 'NONE',  ( 0.0000000000000000000, -1.000000000000000000, 0.0000000000000000000 ) ) ;
#3083 = DIRECTION ( 'NONE',  ( 1.000000000000000000, 1.794541526872559300E-015, 0.0000000000000000000 ) ) ;
#3084 = EDGE_CURVE ( 'NONE', #11522, #62782, #48388, .T. ) ;
#3085 = VECTOR ( 'NONE', #3966, 1000.000000000000000 ) ;
#3086 = DIRECTION ( 'NONE',  ( 0.0000000000000000000, 1.000000000000000000, -0.0000000000000000000 ) ) ;
#3087 = ADVANCED_FACE ( 'NONE', ( #50941 ), #24413, .T. ) ;
#3088 = LINE ( 'NONE', #38504, #12117 ) ;
#3089 = ORIENTED_EDGE ( 'NONE', *, *, #11255, .F. ) ;
#3090 = DIRECTION ( 'NONE',  ( 0.0000000000000000000, -0.0000000000000000000, 1.000000000000000000 ) ) ;
#3091 = EDGE_CURVE ( 'NONE', #12006, #12197, #44304, .T. ) ;
#3092 = ORIENTED_EDGE ( 'NONE', *, *, #40577, .T. ) ;
#3093 = DIRECTION ( 'NONE',  ( 1.000000000000000000, 0.0000000000000000000, 0.0000000000000000000 ) ) ;
#3094 = DIRECTION ( 'NONE',  ( 0.0000000000000000000, -0.0000000000000000000, -1.000000000000000000 ) ) ;
#3095 = CARTESIAN_POINT ( 'NONE',  ( -15.40000000000000400, -4.325000000000014400, 2.500000000000000000 ) ) ;
#3096 = ORIENTED_EDGE ( 'NONE', *, *, #784, .T. ) ;
#3097 = VERTEX_POINT ( 'NONE', #37747 ) ;
#3098 = ORIENTED_EDGE ( 'NONE', *, *, #13447, .F. ) ;
#3099 = VERTEX_POINT ( 'NONE', #58763 ) ;
#3100 = PRODUCT ( 'Mini incubatore_2013', 'Mini incubatore_2013', '', ( #66155 ) ) ;
#3101 = CARTESIAN_POINT ( 'NONE',  ( -5.460000000000000000, -6.275000000000001200, 6.000000000000000000 ) ) ;
#3102 = EDGE_CURVE ( 'NONE', #45316, #21365, #56680, .T. ) ;
#3103 = VERTEX_POINT ( 'NONE', #64112 ) ;
#3104 = LINE ( 'NONE', #8408, #37893 ) ;
#3105 = ORIENTED_EDGE ( 'NONE', *, *, #35171, .T. ) ;
#3107 = EDGE_CURVE ( 'NONE', #59332, #62524, #3702, .T. ) ;
#3106 = DIRECTION ( 'NONE',  ( 1.000000000000000000, 0.0000000000000000000, 0.0000000000000000000 ) ) ;
#3108 = EDGE_CURVE ( 'NONE', #15782, #22495, #42641, .T. ) ;
#3109 = VECTOR ( 'NONE', #35199, 1000.000000000000000 ) ;
#3110 = DIRECTION ( 'NONE',  ( 0.0000000000000000000, 1.000000000000000000, 0.0000000000000000000 ) ) ;
#3111 = DIRECTION ( 'NONE',  ( -1.224646799147353200E-016, 1.000000000000000000, 0.0000000000000000000 ) ) ;
#3112 = LINE ( 'NONE', #31459, #4738 ) ;
#3113 = ORIENTED_EDGE ( 'NONE', *, *, #14818, .F. ) ;
#3114 = VERTEX_POINT ( 'NONE', #6897 ) ;
#3115 = DIRECTION ( 'NONE',  ( 0.0000000000000000000, 1.000000000000000000, 0.0000000000000000000 ) ) ;
#3116 = COORDINATED_UNIVERSAL_TIME_OFFSET ( 1, 0, .AHEAD. ) ;
#3117 = ORIENTED_EDGE ( 'NONE', *, *, #20612, .F. ) ;
#3118 = AXIS2_PLACEMENT_3D ( 'NONE', #2262, #39335, #50177 ) ;
#3119 = AXIS2_PLACEMENT_3D ( 'NONE', #14261, #19605, #46242 ) ;
#3120 = DIRECTION ( 'NONE',  ( -1.000000000000000000, -1.704050565792540900E-016, -0.0000000000000000000 ) ) ;
#3121 = DIRECTION ( 'NONE',  ( 0.0000000000000000000, 1.000000000000000000, 0.0000000000000000000 ) ) ;
#3122 = AXIS2_PLACEMENT_3D ( 'NONE', #51089, #61238, #19576 ) ;
#3123 = DIRECTION ( 'NONE',  ( -0.0000000000000000000, 1.000000000000000000, -0.0000000000000000000 ) ) ;
#3124 = CARTESIAN_POINT ( 'NONE',  ( -4.235000000000003000, 0.1905286216097243400, 6.200000000000002800 ) ) ;
#3125 = ORIENTED_EDGE ( 'NONE', *, *, #68038, .T. ) ;
#3126 = APPROVAL_STATUS ( 'not_yet_approved' ) ;
#3127 = CC_DESIGN_PERSON_AND_ORGANIZATION_ASSIGNMENT ( #1014, #31792, ( #22498 ) ) ;
#3128 = APPROVAL_DATE_TIME ( #67724, #10273 ) ;
#3129 = CIRCLE ( 'NONE', #22683, 2.750000000000002200 ) ;
#3130 = EDGE_LOOP ( 'NONE', ( #3196, #43359, #33972, #19927 ) ) ;
#3131 = AXIS2_PLACEMENT_3D ( 'NONE', #1722, #54240, #32700 ) ;
#3132 = CARTESIAN_POINT ( 'NONE',  ( -8.351756600579429700, -13.03477303807744300, 0.0000000000000000000 ) ) ;
#3133 = MANIFOLD_SOLID_BREP ( 'Taglio-Estrusione21', #57482 ) ;
#3134 = CARTESIAN_POINT ( 'NONE',  ( 0.0000000000000000000, 25.03477303807744600, -0.1000000000000000100 ) ) ;
#3135 = CC_DESIGN_PERSON_AND_ORGANIZATION_ASSIGNMENT ( #19802, #57999, ( #51514 ) ) ;
#3136 = LINE ( 'NONE', #61043, #24631 ) ;
#3137 = CARTESIAN_POINT ( 'NONE',  ( -7.896854062459167900, -1.153846153846154200, 1.525000000000000100 ) ) ;
#3138 = VECTOR ( 'NONE', #12339, 1000.000000000000000 ) ;
#3139 = ORIENTED_EDGE ( 'NONE', *, *, #48608, .F. ) ;
#3140 = ADVANCED_BREP_SHAPE_REPRESENTATION ( '', ( #38796, #30080 ), #44313 ) ;
#3141 = EDGE_CURVE ( 'NONE', #48511, #32818, #36858, .T. ) ;
#3142 = PRODUCT_DEFINITION ( 'NON CONOSCIUTO', '', #43997, #32645 ) ;
#3143 = VERTEX_POINT ( 'NONE', #22413 ) ;
#3144 = EDGE_LOOP ( 'NONE', ( #56425, #3301, #47902, #63770 ) ) ;
#3145 = DIRECTION ( 'NONE',  ( 0.0000000000000000000, 0.0000000000000000000, 1.000000000000000000 ) ) ;
#3146 = VECTOR ( 'NONE', #9822, 1000.000000000000000 ) ;
#3147 = ORIENTED_EDGE ( 'NONE', *, *, #22526, .F. ) ;
#3148 = VECTOR ( 'NONE', #66537, 1000.000000000000000 ) ;
#3149 = ORIENTED_EDGE ( 'NONE', *, *, #12118, .T. ) ;
#3150 = DIRECTION ( 'NONE',  ( -1.301042606982605300E-016, 1.000000000000000000, 0.0000000000000000000 ) ) ;
#3151 = AXIS2_PLACEMENT_3D ( 'NONE', #4989, #47134, #10506 ) ;
#3152 = CARTESIAN_POINT ( 'NONE',  ( 15.17175660057939300, 0.0000000000000000000, -0.1000000000000000100 ) ) ;
#3153 = CYLINDRICAL_SURFACE ( 'NONE', #10650, 0.1999999999999999800 ) ;
#3154 = EDGE_CURVE ( 'NONE', #18304, #50318, #47591, .T. ) ;
#3155 = LINE ( 'NONE', #28135, #51176 ) ;
#3156 = ORIENTED_EDGE ( 'NONE', *, *, #45510, .T. ) ;
#3157 = ADVANCED_FACE ( 'NONE', ( #30189 ), #48811, .T. ) ;
#3158 = AXIS2_PLACEMENT_3D ( 'NONE', #31535, #62555, #68579 ) ;
#3159 = VERTEX_POINT ( 'NONE', #55086 ) ;
#3160 = SECURITY_CLASSIFICATION_LEVEL ( 'unclassified' ) ;
#3161 = ORIENTED_EDGE ( 'NONE', *, *, #17884, .T. ) ;
#3162 = DIRECTION ( 'NONE',  ( -1.000000000000000000, 0.0000000000000000000, 0.0000000000000000000 ) ) ;
#3163 = DIRECTION ( 'NONE',  ( -0.0000000000000000000, -0.0000000000000000000, 1.000000000000000000 ) ) ;
#3164 = DIRECTION ( 'NONE',  ( -0.0000000000000000000, -1.000000000000000000, 0.0000000000000000000 ) ) ;
#3165 = CARTESIAN_POINT ( 'NONE',  ( -40.00000000000000000, 0.0000000000000000000, -19.47999999999999700 ) ) ;
#3166 = EDGE_LOOP ( 'NONE', ( #63124, #47820, #39852, #36887 ) ) ;
#3167 = ADVANCED_FACE ( 'NONE', ( #23538 ), #32624, .T. ) ;
#3168 = FACE_OUTER_BOUND ( 'NONE', #42019, .T. ) ;
#3169 = ADVANCED_FACE ( 'NONE', ( #31836 ), #35186, .F. ) ;
#3170 = PLANE ( 'NONE',  #55645 ) ;
#3171 = CALENDAR_DATE ( 2019, 29, 7 ) ;
#3172 = VECTOR ( 'NONE', #60907, 1000.000000000000000 ) ;
#3173 = CARTESIAN_POINT ( 'NONE',  ( -7.802885092767830600, -0.2139051998770620500, 1.525000000000000600 ) ) ;
#3174 = DIRECTION ( 'NONE',  ( -0.0000000000000000000, -0.0000000000000000000, 1.000000000000000000 ) ) ;
#3175 = LINE ( 'NONE', #43716, #4799 ) ;
#3176 = ORIENTED_EDGE ( 'NONE', *, *, #21964, .F. ) ;
#3177 = CARTESIAN_POINT ( 'NONE',  ( -8.374999999999998200, 4.000000000000000900, 0.0000000000000000000 ) ) ;
#3178 = EDGE_CURVE ( 'NONE', #2519, #57516, #55048, .T. ) ;
#3179 = CARTESIAN_POINT ( 'NONE',  ( -12.50000000000000000, -6.275000000000001200, 5.400000000000000400 ) ) ;
#3180 = DIRECTION ( 'NONE',  ( 1.000000000000000000, 0.0000000000000000000, 0.0000000000000000000 ) ) ;
#3181 = APPROVAL_DATE_TIME ( #44639, #5806 ) ;
#3182 = ORIENTED_EDGE ( 'NONE', *, *, #45467, .F. ) ;
#3183 = CARTESIAN_POINT ( 'NONE',  ( -7.249750964504823300, 3.130528621609725900, -0.2999999999999999300 ) ) ;
#3184 = CARTESIAN_POINT ( 'NONE',  ( 2.589999999999999400, -6.275000000000001200, 7.799999999999999800 ) ) ;
#3185 = LOCAL_TIME ( 13, 55, 50.00000000000000000, #38786 ) ;
#3187 = ORIENTED_EDGE ( 'NONE', *, *, #35034, .T. ) ;
#3186 = ORIENTED_EDGE ( 'NONE', *, *, #26611, .T. ) ;
#3188 = APPROVAL_DATE_TIME ( #9776, #50180 ) ;
#3189 = ORIENTED_EDGE ( 'NONE', *, *, #42467, .F. ) ;
#3190 = EDGE_CURVE ( 'NONE', #44903, #23458, #51744, .T. ) ;
#3191 = DIRECTION ( 'NONE',  ( -1.000000000000000000, -2.409338161078899200E-016, 0.0000000000000000000 ) ) ;
#3192 = LOCAL_TIME ( 13, 55, 50.00000000000000000, #2324 ) ;
#3193 = FACE_OUTER_BOUND ( 'NONE', #31632, .T. ) ;
#3194 = EDGE_CURVE ( 'NONE', #18227, #30055, #49245, .T. ) ;
#3195 = VERTEX_POINT ( 'NONE', #33049 ) ;
#3196 = ORIENTED_EDGE ( 'NONE', *, *, #61750, .F. ) ;
#3197 = DIRECTION ( 'NONE',  ( -1.000000000000000000, 0.0000000000000000000, 0.0000000000000000000 ) ) ;
#3198 = ORIENTED_EDGE ( 'NONE', *, *, #45830, .T. ) ;
#3199 = FACE_OUTER_BOUND ( 'NONE', #52830, .T. ) ;
#3200 = VERTEX_POINT ( 'NONE', #43743 ) ;
#3201 = LINE ( 'NONE', #61136, #52900 ) ;
#3202 = ORIENTED_EDGE ( 'NONE', *, *, #20096, .T. ) ;
#3203 = CARTESIAN_POINT ( 'NONE',  ( 146.9000000000000100, 19.90000000000000200, 6.000000000000000000 ) ) ;
#3204 = DIRECTION ( 'NONE',  ( 0.0000000000000000000, 1.000000000000000000, -0.0000000000000000000 ) ) ;
#3205 = PLANE ( 'NONE',  #55534 ) ;
#3206 = DATE_TIME_ROLE ( 'classification_date' ) ;
#3207 = CARTESIAN_POINT ( 'NONE',  ( -7.909674575279681500, -1.703625801282051300, 1.500000000000000000 ) ) ;
#3208 = VECTOR ( 'NONE', #64379, 1000.000000000000000 ) ;
#3209 = EDGE_CURVE ( 'NONE', #16024, #55377, #26829, .T. ) ;
#3210 = PERSON_AND_ORGANIZATION_ROLE ( 'creator' ) ;
#3211 = AXIS2_PLACEMENT_3D ( 'NONE', #214, #67991, #5023 ) ;
#3212 = DIRECTION ( 'NONE',  ( 0.0000000000000000000, 0.0000000000000000000, 1.000000000000000000 ) ) ;
#3213 = CARTESIAN_POINT ( 'NONE',  ( -7.611337921576816400, -1.354242843303864200, 1.524999999999999900 ) ) ;
#3214 = DIRECTION ( 'NONE',  ( -0.0000000000000000000, -0.0000000000000000000, -1.000000000000000000 ) ) ;
#3215 = LINE ( 'NONE', #5631, #17191 ) ;
#3216 = CARTESIAN_POINT ( 'NONE',  ( 24.00000000000000000, 3.000000000000000000, 3.500000000000000000 ) ) ;
#3217 = VERTEX_POINT ( 'NONE', #17094 ) ;
#3218 = EDGE_CURVE ( 'NONE', #790, #66590, #64982, .T. ) ;
#3219 = CARTESIAN_POINT ( 'NONE',  ( 63.11679354410526300, -6.550000000000000700, 3.000000000000000000 ) ) ;
#3220 = CARTESIAN_POINT ( 'NONE',  ( 8.171756600579392700, -11.53477303807740400, 0.0000000000000000000 ) ) ;
#3221 = ORIENTED_EDGE ( 'NONE', *, *, #2589, .F. ) ;
#3222 = CARTESIAN_POINT ( 'NONE',  ( -7.488642889118180400, -1.228877365278101100, 1.500000000000000200 ) ) ;
#3223 = SECURITY_CLASSIFICATION ( '', '', #19612 ) ;
#3224 = VERTEX_POINT ( 'NONE', #11977 ) ;
#3225 = AXIS2_PLACEMENT_3D ( 'NONE', #33659, #44357, #33430 ) ;
#3226 = CARTESIAN_POINT ( 'NONE',  ( -15.40000000000000400, 3.774999999999988400, 3.200000000000000200 ) ) ;
#3227 = CC_DESIGN_APPROVAL ( #15155, ( #47120 ) ) ;
#3228 = ORIENTED_EDGE ( 'NONE', *, *, #34615, .T. ) ;
#3229 = AXIS2_PLACEMENT_3D ( 'NONE', #48130, #484, #36598 ) ;
#3230 = CIRCLE ( 'NONE', #38827, 0.09999999999999939500 ) ;
#3231 = PERSON_AND_ORGANIZATION ( #35481, #18924 ) ;
#3232 = DIRECTION ( 'NONE',  ( 0.0000000000000000000, 0.0000000000000000000, 1.000000000000000000 ) ) ;
#3233 = EDGE_CURVE ( 'NONE', #44189, #56175, #10299, .T. ) ;
#3234 = ADVANCED_FACE ( 'NONE', ( #53386, #63329, #22733, #60793, #11082, #8671, #18580, #7799, #39334 ), #65017, .F. ) ;
#3235 = AXIS2_PLACEMENT_3D ( 'NONE', #28053, #33392, #6998 ) ;
#3236 = DIRECTION ( 'NONE',  ( 1.000000000000000000, 0.0000000000000000000, 0.0000000000000000000 ) ) ;
#3237 = LINE ( 'NONE', #52558, #13950 ) ;
#3238 = ORIENTED_EDGE ( 'NONE', *, *, #68090, .F. ) ;
#3239 = DIRECTION ( 'NONE',  ( 1.000000000000000000, 3.469446951953581500E-015, -0.0000000000000000000 ) ) ;
#3240 = AXIS2_PLACEMENT_3D ( 'NONE', #48707, #16993, #22300 ) ;
#3241 = PERSON_AND_ORGANIZATION ( #35481, #18924 ) ;
#3242 = EDGE_LOOP ( 'NONE', ( #55317, #37982 ) ) ;
#3243 = DIRECTION ( 'NONE',  ( -0.0000000000000000000, -0.0000000000000000000, 1.000000000000000000 ) ) ;
#3244 = EDGE_CURVE ( 'NONE', #34313, #10345, #404, .T. ) ;
#3245 = CARTESIAN_POINT ( 'NONE',  ( -0.8517566005794323700, -1.399206601177405200E-016, -0.1000000000000000100 ) ) ;
#3246 = ADVANCED_FACE ( 'NONE', ( #37646 ), #54851, .T. ) ;
#3247 = ADVANCED_FACE ( 'NONE', ( #65792 ), #24265, .F. ) ;
#3248 = DIRECTION ( 'NONE',  ( -1.000000000000000000, 0.0000000000000000000, -0.0000000000000000000 ) ) ;
#3249 = VERTEX_POINT ( 'NONE', #50210 ) ;
#3251 = ORIENTED_EDGE ( 'NONE', *, *, #64191, .T. ) ;
#3250 = VERTEX_POINT ( 'NONE', #2537 ) ;
#3252 = LOCAL_TIME ( 13, 55, 50.00000000000000000, #10630 ) ;
#3253 = TOROIDAL_SURFACE ( 'NONE', #38651, 0.7849999999999997000, 0.1499999999999999900 ) ;
#3254 = ORIENTED_EDGE ( 'NONE', *, *, #37230, .F. ) ;
#3255 = DIRECTION ( 'NONE',  ( 1.000000000000000000, 0.0000000000000000000, 0.0000000000000000000 ) ) ;
#3256 = DIRECTION ( 'NONE',  ( -1.000000000000000000, 0.0000000000000000000, 0.0000000000000000000 ) ) ;
#3257 = DIRECTION ( 'NONE',  ( 0.0000000000000000000, 0.0000000000000000000, -1.000000000000000000 ) ) ;
#3258 = VECTOR ( 'NONE', #67079, 1000.000000000000000 ) ;
#3259 = EDGE_CURVE ( 'NONE', #57662, #18522, #9445, .T. ) ;
#3260 = DIRECTION ( 'NONE',  ( 1.000000000000000000, 0.0000000000000000000, 0.0000000000000000000 ) ) ;
#3261 = FACE_OUTER_BOUND ( 'NONE', #5298, .T. ) ;
#3262 = PLANE ( 'NONE',  #23054 ) ;
#3263 = ORIENTED_EDGE ( 'NONE', *, *, #8595, .T. ) ;
#3264 = CARTESIAN_POINT ( 'NONE',  ( -9.801699104072708800, -1.073877641900864400, 1.500000000000000000 ) ) ;
#3265 = DIRECTION ( 'NONE',  ( -1.000000000000000000, 0.0000000000000000000, 0.0000000000000000000 ) ) ;
#3266 = VERTEX_POINT ( 'NONE', #3219 ) ;
#3267 = VERTEX_POINT ( 'NONE', #18500 ) ;
#3268 = FACE_OUTER_BOUND ( 'NONE', #29256, .T. ) ;
#3269 = ORIENTED_EDGE ( 'NONE', *, *, #42606, .T. ) ;
#3270 = VECTOR ( 'NONE', #53776, 1000.000000000000000 ) ;
#3271 = ORIENTED_EDGE ( 'NONE', *, *, #23175, .T. ) ;
#3272 = DIRECTION ( 'NONE',  ( 0.0000000000000000000, 1.000000000000000000, 0.0000000000000000000 ) ) ;
#3273 = DIRECTION ( 'NONE',  ( -0.0000000000000000000, -0.9701425001453319900, 0.2425356250363330500 ) ) ;
#3274 = APPROVAL_STATUS ( 'not_yet_approved' ) ;
#3275 = EDGE_CURVE ( 'NONE', #51714, #16024, #19434, .T. ) ;
#3276 = CARTESIAN_POINT ( 'NONE',  ( 11.50000000000000200, 91.50000000000000000, 4.500000000000000900 ) ) ;
#3277 = ORIENTED_EDGE ( 'NONE', *, *, #17879, .T. ) ;
#3278 = VECTOR ( 'NONE', #29689, 1000.000000000000000 ) ;
#3279 = CARTESIAN_POINT ( 'NONE',  ( -11.35175660057943100, -4.034773038077443800, -0.1000000000000000100 ) ) ;
#3280 = CARTESIAN_POINT ( 'NONE',  ( 101.0399999999999800, 8.999999999999976900, 6.000000000000000000 ) ) ;
#3281 = DIRECTION ( 'NONE',  ( 1.000000000000000000, 0.0000000000000000000, 0.0000000000000000000 ) ) ;
#3282 = VECTOR ( 'NONE', #28970, 1000.000000000000000 ) ;
#3283 = VERTEX_POINT ( 'NONE', #55304 ) ;
#3284 = COORDINATED_UNIVERSAL_TIME_OFFSET ( 1, 0, .AHEAD. ) ;
#3285 = EDGE_CURVE ( 'NONE', #17940, #30432, #45963, .T. ) ;
#3286 = VERTEX_POINT ( 'NONE', #8533 ) ;
#3287 = EDGE_CURVE ( 'NONE', #25290, #61536, #21078, .T. ) ;
#3288 = CARTESIAN_POINT ( 'NONE',  ( 0.3690531741977615100, 0.6251817775718149200, 200.0548466994708300 ) ) ;
#3289 = CARTESIAN_POINT ( 'NONE',  ( 89.20000000000000300, 30.40000000000000200, 3.000000000000000000 ) ) ;
#3290 = DIRECTION ( 'NONE',  ( 1.000000000000000000, 0.0000000000000000000, 0.0000000000000000000 ) ) ;
#3291 = ORIENTED_EDGE ( 'NONE', *, *, #54898, .F. ) ;
#3292 = CARTESIAN_POINT ( 'NONE',  ( 0.0000000000000000000, -26.53477303807745000, -0.1000000000000000100 ) ) ;
#3293 = CIRCLE ( 'NONE', #48929, 2.750000000000002700 ) ;
#3294 = CARTESIAN_POINT ( 'NONE',  ( 190.0000000000000000, 5.000000000000000000, 4.000000000000000000 ) ) ;
#3295 = PERSON_AND_ORGANIZATION ( #35481, #18924 ) ;
#3296 = EDGE_CURVE ( 'NONE', #15378, #12866, #35973, .T. ) ;
#3297 = DIRECTION ( 'NONE',  ( 0.0000000000000000000, -1.000000000000000000, 0.0000000000000000000 ) ) ;
#3298 = DIRECTION ( 'NONE',  ( 1.000000000000000000, 0.0000000000000000000, 0.0000000000000000000 ) ) ;
#3299 = DIRECTION ( 'NONE',  ( -0.0000000000000000000, -0.0000000000000000000, 1.000000000000000000 ) ) ;
#3300 = VECTOR ( 'NONE', #49329, 1000.000000000000000 ) ;
#3301 = ORIENTED_EDGE ( 'NONE', *, *, #56530, .F. ) ;
#3302 = DIRECTION ( 'NONE',  ( 1.000000000000000000, -4.130293990420953600E-016, 0.0000000000000000000 ) ) ;
#3303 = DIRECTION ( 'NONE',  ( -1.000000000000000000, -0.0000000000000000000, -0.0000000000000000000 ) ) ;
#3304 = CARTESIAN_POINT ( 'NONE',  ( 13.94568322948009400, -5.047700410575222600, 5.000000000000002700 ) ) ;
#3305 = CARTESIAN_POINT ( 'NONE',  ( 1.249999999999998700, 24.50000000000000000, 3.500000000000000000 ) ) ;
#3306 = EDGE_CURVE ( 'NONE', #55168, #28081, #19376, .T. ) ;
#3307 = EDGE_LOOP ( 'NONE', ( #38747, #66711, #42411, #45824 ) ) ;
#3308 = EDGE_LOOP ( 'NONE', ( #10741, #53445 ) ) ;
#3309 = EDGE_LOOP ( 'NONE', ( #35316, #15418, #40200, #56941 ) ) ;
#3310 = EDGE_CURVE ( 'NONE', #1808, #19333, #36792, .T. ) ;
#3311 = ORIENTED_EDGE ( 'NONE', *, *, #49455, .F. ) ;
#3312 = ADVANCED_FACE ( 'NONE', ( #5275, #63271, #35119, #59915, #30976, #33419, #50873, #15225, #26763, #45892, #1987, #22665, #40934, #16887, #8611, #42576, #68247 ), #45363, .T. ) ;
#3313 = PLANE ( 'NONE',  #57347 ) ;
#3314 = CC_DESIGN_SECURITY_CLASSIFICATION ( #2411, ( #4623 ) ) ;
#3316 = ORIENTED_EDGE ( 'NONE', *, *, #23120, .T. ) ;
#3315 = EDGE_LOOP ( 'NONE', ( #59456, #61519, #10255, #66828 ) ) ;
#3317 = EDGE_CURVE ( 'NONE', #52042, #42423, #49182, .T. ) ;
#3318 = VECTOR ( 'NONE', #5381, 1000.000000000000000 ) ;
#3319 = ORIENTED_EDGE ( 'NONE', *, *, #60434, .T. ) ;
#3320 = EDGE_CURVE ( 'NONE', #54249, #1772, #61594, .T. ) ;
#3321 = FACE_OUTER_BOUND ( 'NONE', #25374, .T. ) ;
#3322 = CC_DESIGN_APPROVAL ( #37511, ( #41072 ) ) ;
#3323 = LINE ( 'NONE', #35120, #57962 ) ;
#3324 = VECTOR ( 'NONE', #24138, 1000.000000000000000 ) ;
#3326 = VERTEX_POINT ( 'NONE', #12904 ) ;
#3325 = EDGE_CURVE ( 'NONE', #59008, #43291, #64907, .T. ) ;
#3327 = AXIS2_PLACEMENT_3D ( 'NONE', #9724, #36383, #57432 ) ;
#3328 = ORIENTED_EDGE ( 'NONE', *, *, #54962, .T. ) ;
#3329 = ORIENTED_EDGE ( 'NONE', *, *, #3209, .F. ) ;
#3330 = DIRECTION ( 'NONE',  ( -4.130293990420953600E-016, -1.000000000000000000, -0.0000000000000000000 ) ) ;
#3331 = VECTOR ( 'NONE', #13687, 1000.000000000000000 ) ;
#3332 = VERTEX_POINT ( 'NONE', #55978 ) ;
#3333 = VECTOR ( 'NONE', #46039, 1000.000000000000000 ) ;
#3334 = VERTEX_POINT ( 'NONE', #66644 ) ;
#3335 = CALENDAR_DATE ( 2019, 29, 7 ) ;
#3336 = ORIENTED_EDGE ( 'NONE', *, *, #10052, .F. ) ;
#3337 = AXIS2_PLACEMENT_3D ( 'NONE', #62417, #25601, #62861 ) ;
#3338 = AXIS2_PLACEMENT_3D ( 'NONE', #55703, #50156, #61004 ) ;
#3339 = LINE ( 'NONE', #41446, #59599 ) ;
#3341 = CARTESIAN_POINT ( 'NONE',  ( -7.397670998168758100, -1.208043546716534700, 1.499999999999999300 ) ) ;
#3340 = CARTESIAN_POINT ( 'NONE',  ( 53.79999999999999700, -0.3499999999999955900, 0.0000000000000000000 ) ) ;
#3342 = CARTESIAN_POINT ( 'NONE',  ( 154.9000000000000100, 36.90000000000000600, 6.000000000000000000 ) ) ;
#3343 = EDGE_CURVE ( 'NONE', #30038, #64225, #39269, .T. ) ;
#3344 = ORIENTED_EDGE ( 'NONE', *, *, #35748, .T. ) ;
#3345 = ADVANCED_FACE ( 'NONE', ( #31768 ), #43416, .F. ) ;
#3346 = CIRCLE ( 'NONE', #52303, 1.750000000000001600 ) ;
#3347 = ORIENTED_EDGE ( 'NONE', *, *, #21186, .F. ) ;
#3348 = CARTESIAN_POINT ( 'NONE',  ( -0.8507149158231057700, 22.03477303807744300, 0.0000000000000000000 ) ) ;
#3349 = CARTESIAN_POINT ( 'NONE',  ( 4.495226205211191800, -6.349998100906642400, 0.0000000000000000000 ) ) ;
#3350 = PERSON_AND_ORGANIZATION ( #35481, #18924 ) ;
#3351 = CARTESIAN_POINT ( 'NONE',  ( 22.19999999999999900, -12.69999999999999900, 3.000000000000000000 ) ) ;
#3352 = ORIENTED_EDGE ( 'NONE', *, *, #50445, .T. ) ;
#3353 = CARTESIAN_POINT ( 'NONE',  ( 6.171756600579392700, 2.534773038077437600, -0.1000000000000000100 ) ) ;
#3354 = SECURITY_CLASSIFICATION_LEVEL ( 'unclassified' ) ;
#3355 = DIRECTION ( 'NONE',  ( 0.0000000000000000000, -0.0000000000000000000, 1.000000000000000000 ) ) ;
#3356 = ORIENTED_EDGE ( 'NONE', *, *, #19414, .T. ) ;
#3357 = AXIS2_PLACEMENT_3D ( 'NONE', #67540, #30717, #47401 ) ;
#3358 = CC_DESIGN_SECURITY_CLASSIFICATION ( #23309, ( #68698 ) ) ;
#3359 = CARTESIAN_POINT ( 'NONE',  ( -7.384426390508427800, -0.2754438097682784800, 1.500000000000000000 ) ) ;
#3360 = DIRECTION ( 'NONE',  ( -0.0000000000000000000, 0.0000000000000000000, -1.000000000000000000 ) ) ;
#3361 = ORIENTED_EDGE ( 'NONE', *, *, #21515, .F. ) ;
#3362 = CARTESIAN_POINT ( 'NONE',  ( -46.00000000000000000, 2.939152317953640000E-017, -19.57999999999999800 ) ) ;
#3363 = CARTESIAN_POINT ( 'NONE',  ( 0.0000000000000000000, 0.0000000000000000000, 0.0000000000000000000 ) ) ;
#3364 = VECTOR ( 'NONE', #33772, 1000.000000000000000 ) ;
#3365 = EDGE_LOOP ( 'NONE', ( #11859, #66449, #65646, #67289 ) ) ;
#3366 = APPROVAL_PERSON_ORGANIZATION ( #46464, #15292, #2828 ) ;
#3367 = ORIENTED_EDGE ( 'NONE', *, *, #27557, .F. ) ;
#3369 = ORIENTED_EDGE ( 'NONE', *, *, #14382, .F. ) ;
#3368 = ORIENTED_EDGE ( 'NONE', *, *, #25474, .F. ) ;
#3370 = CARTESIAN_POINT ( 'NONE',  ( -1.999999999999994900, -80.99999999999998600, 2.000000000000001800 ) ) ;
#3371 = PLANE ( 'NONE',  #45054 ) ;
#3372 = EDGE_CURVE ( 'NONE', #27825, #28549, #25982, .T. ) ;
#3373 = ORIENTED_EDGE ( 'NONE', *, *, #19420, .F. ) ;
#3374 = ORIENTED_EDGE ( 'NONE', *, *, #26431, .T. ) ;
#3375 = FACE_OUTER_BOUND ( 'NONE', #58870, .T. ) ;
#3376 = ORIENTED_EDGE ( 'NONE', *, *, #6909, .F. ) ;
#3377 = DIRECTION ( 'NONE',  ( 1.051830606278087800E-016, 0.9701425001453318800, -0.2425356250363331100 ) ) ;
#3378 = DIRECTION ( 'NONE',  ( 0.4384071392085695000, -0.8987764907311262000, 0.0000000000000000000 ) ) ;
#3379 = CARTESIAN_POINT ( 'NONE',  ( 24.25306659524365600, 3.360169491525414600, -47.24999999999999300 ) ) ;
#3380 = DIRECTION ( 'NONE',  ( 1.000000000000000000, 0.0000000000000000000, 0.0000000000000000000 ) ) ;
#3381 = ORIENTED_EDGE ( 'NONE', *, *, #65773, .T. ) ;
#3382 = MECHANICAL_CONTEXT ( 'NONE', #27475, 'mechanical' ) ;
#3383 = ORIENTED_EDGE ( 'NONE', *, *, #33878, .T. ) ;
#3384 = CARTESIAN_POINT ( 'NONE',  ( -18.92400472137255500, 5.276017051046054900, 1.750000000000013500 ) ) ;
#3385 = DIRECTION ( 'NONE',  ( -7.709882115452476900E-017, 1.000000000000000000, 0.0000000000000000000 ) ) ;
#3386 = FACE_OUTER_BOUND ( 'NONE', #17873, .T. ) ;
#3387 = DIRECTION ( 'NONE',  ( 0.0000000000000000000, 1.000000000000000000, 0.0000000000000000000 ) ) ;
#3388 = VECTOR ( 'NONE', #44418, 1000.000000000000000 ) ;
#3389 = PLANE ( 'NONE',  #28723 ) ;
#3390 = LINE ( 'NONE', #18772, #67992 ) ;
#3391 = CIRCLE ( 'NONE', #24416, 0.6350000000000005600 ) ;
#3392 = EDGE_CURVE ( 'NONE', #56605, #61816, #16027, .T. ) ;
#3393 = ORIENTED_EDGE ( 'NONE', *, *, #11629, .T. ) ;
#3394 = DIRECTION ( 'NONE',  ( 1.000000000000000000, 2.816109538923388500E-017, 0.0000000000000000000 ) ) ;
#3395 = ORIENTED_EDGE ( 'NONE', *, *, #19088, .T. ) ;
#3396 = ORIENTED_EDGE ( 'NONE', *, *, #53576, .F. ) ;
#3397 = ADVANCED_FACE ( 'NONE', ( #56622 ), #28418, .F. ) ;
#3398 = LINE ( 'NONE', #59081, #26527 ) ;
#3399 = EDGE_LOOP ( 'NONE', ( #31929, #3483, #41942, #28964 ) ) ;
#3400 = LINE ( 'NONE', #59650, #23226 ) ;
#3401 = ORIENTED_EDGE ( 'NONE', *, *, #18509, .T. ) ;
#3402 = DIRECTION ( 'NONE',  ( -1.000000000000000000, 0.0000000000000000000, 0.0000000000000000000 ) ) ;
#3403 = DIRECTION ( 'NONE',  ( -0.9835697315288296500, -0.1805286216097212500, 0.0000000000000000000 ) ) ;
#3404 = DATE_AND_TIME ( #43986, #45661 ) ;
#3405 = FACE_OUTER_BOUND ( 'NONE', #7515, .T. ) ;
#3406 = DESIGN_CONTEXT ( 'detailed design', #38788, 'design' ) ;
#3407 = LINE ( 'NONE', #61612, #47305 ) ;
#3408 = DIRECTION ( 'NONE',  ( 0.0000000000000000000, 0.0000000000000000000, 1.000000000000000000 ) ) ;
#3409 = EDGE_CURVE ( 'NONE', #33234, #46237, #17683, .T. ) ;
#3410 = CYLINDRICAL_SURFACE ( 'NONE', #15864, 0.2500000000000002200 ) ;
#3411 = ORIENTED_EDGE ( 'NONE', *, *, #52422, .T. ) ;
#3412 = EDGE_CURVE ( 'NONE', #22155, #6031, #47531, .T. ) ;
#3413 = EDGE_CURVE ( 'NONE', #2106, #18390, #14365, .T. ) ;
#3414 = CARTESIAN_POINT ( 'NONE',  ( -11.79005524519137400, -6.204898987322345700, 2.299999999999999800 ) ) ;
#3415 = DATE_AND_TIME ( #4972, #31 ) ;
#3416 = DIRECTION ( 'NONE',  ( 0.0000000000000000000, 1.000000000000000000, 0.0000000000000000000 ) ) ;
#3417 = PRODUCT_RELATED_PRODUCT_CATEGORY ( 'detail', '', ( #59749 ) ) ;
#3418 = ORIENTED_EDGE ( 'NONE', *, *, #61974, .T. ) ;
#3419 = ORIENTED_EDGE ( 'NONE', *, *, #31064, .F. ) ;
#3420 = DIRECTION ( 'NONE',  ( -1.000000000000000000, -0.0000000000000000000, -0.0000000000000000000 ) ) ;
#3421 = AXIS2_PLACEMENT_3D ( 'NONE', #10140, #2, #47443 ) ;
#3422 = ADVANCED_FACE ( 'NONE', ( #6908 ), #29323, .F. ) ;
#3423 = ORIENTED_EDGE ( 'NONE', *, *, #66451, .F. ) ;
#3424 = ORIENTED_EDGE ( 'NONE', *, *, #26060, .T. ) ;
#3425 = FACE_OUTER_BOUND ( 'NONE', #55946, .T. ) ;
#3426 = APPROVAL_DATE_TIME ( #13350, #45453 ) ;
#3427 = DIRECTION ( 'NONE',  ( 0.0000000000000000000, 0.0000000000000000000, -1.000000000000000000 ) ) ;
#3428 = ORIENTED_EDGE ( 'NONE', *, *, #7199, .F. ) ;
#3429 = DIRECTION ( 'NONE',  ( 1.000000000000000000, 0.0000000000000000000, 0.0000000000000000000 ) ) ;
#3431 = ORIENTED_EDGE ( 'NONE', *, *, #52662, .T. ) ;
#3430 = VERTEX_POINT ( 'NONE', #19407 ) ;
#3432 = APPROVAL_ROLE ( '' ) ;
#3433 = CARTESIAN_POINT ( 'NONE',  ( -0.8599999999999996500, -9.455000000000001800, 5.849999999999978300 ) ) ;
#3434 = AXIS2_PLACEMENT_3D ( 'NONE', #10520, #21402, #48510 ) ;
#3435 = AXIS2_PLACEMENT_3D ( 'NONE', #15, #62934, #52567 ) ;
#3436 = APPROVAL_ROLE ( '' ) ;
#3437 = EDGE_LOOP ( 'NONE', ( #57334, #29102, #32972, #22455 ) ) ;
#3438 = ORIENTED_EDGE ( 'NONE', *, *, #45597, .T. ) ;
#3439 = DIRECTION ( 'NONE',  ( -0.0000000000000000000, 0.0000000000000000000, 1.000000000000000000 ) ) ;
#3440 = CARTESIAN_POINT ( 'NONE',  ( 0.0000000000000000000, 2.714773038077437300, -0.1000000000000000100 ) ) ;
#3441 = DIRECTION ( 'NONE',  ( 0.0000000000000000000, -1.000000000000000000, 0.0000000000000000000 ) ) ;
#3442 = AXIS2_PLACEMENT_3D ( 'NONE', #4953, #10261, #10478 ) ;
#3443 = DIRECTION ( 'NONE',  ( -0.0000000000000000000, -0.0000000000000000000, -1.000000000000000000 ) ) ;
#3444 = CARTESIAN_POINT ( 'NONE',  ( 5.249999999999999100, 0.2499999999999993600, 2.000000000000000000 ) ) ;
#3445 = CARTESIAN_POINT ( 'NONE',  ( -0.8599999999999996500, -9.455000000000001800, 6.000000000000000000 ) ) ;
#3446 = EDGE_LOOP ( 'NONE', ( #40879, #3498, #10443, #26233 ) ) ;
#3447 = CARTESIAN_POINT ( 'NONE',  ( -7.486845199240390200, -1.204631221164024900, 1.499999999999999800 ) ) ;
#3448 = DIRECTION ( 'NONE',  ( 1.000000000000000000, 0.0000000000000000000, 0.0000000000000000000 ) ) ;
#3449 = VERTEX_POINT ( 'NONE', #41186 ) ;
#3450 = VECTOR ( 'NONE', #45319, 1000.000000000000000 ) ;
#3451 = AXIS2_PLACEMENT_3D ( 'NONE', #21208, #63585, #20995 ) ;
#3452 = CARTESIAN_POINT ( 'NONE',  ( -4.351756600579372900, 0.0000000000000000000, 0.0000000000000000000 ) ) ;
#3453 = FACE_BOUND ( 'NONE', #39059, .T. ) ;
#3454 = EDGE_CURVE ( 'NONE', #60477, #55621, #54979, .T. ) ;
#3455 = CARTESIAN_POINT ( 'NONE',  ( 0.8517566005793924000, -10.03477303807744600, -0.1000000000000000100 ) ) ;
#3456 = VECTOR ( 'NONE', #27302, 1000.000000000000000 ) ;
#3457 = LINE ( 'NONE', #26950, #43230 ) ;
#3458 = DIRECTION ( 'NONE',  ( 0.1667046871215411300, -0.9860068697994497400, 0.0000000000000000000 ) ) ;
#3459 = EDGE_LOOP ( 'NONE', ( #15759, #5185, #46372, #35686 ) ) ;
#3460 = ORIENTED_EDGE ( 'NONE', *, *, #59449, .T. ) ;
#3461 = ORIENTED_EDGE ( 'NONE', *, *, #21922, .F. ) ;
#3462 = VECTOR ( 'NONE', #24655, 1000.000000000000000 ) ;
#3463 = VERTEX_POINT ( 'NONE', #51363 ) ;
#3464 = LINE ( 'NONE', #68286, #58102 ) ;
#3465 = CARTESIAN_POINT ( 'NONE',  ( 0.0000000000000000000, -31.59000000000000000, 0.0000000000000000000 ) ) ;
#3466 = LINE ( 'NONE', #60184, #31596 ) ;
#3467 = DATE_AND_TIME ( #29950, #44052 ) ;
#3468 = FACE_OUTER_BOUND ( 'NONE', #40824, .T. ) ;
#3469 = ORIENTED_EDGE ( 'NONE', *, *, #7094, .T. ) ;
#3470 = CARTESIAN_POINT ( 'NONE',  ( -7.816388515308347000, -0.3303802642085579800, 1.499999999999999600 ) ) ;
#3471 = FACE_OUTER_BOUND ( 'NONE', #57163, .T. ) ;
#3472 = CARTESIAN_POINT ( 'NONE',  ( -1.387778780781445700E-014, 60.00000000000000000, 0.5000000000000000000 ) ) ;
#3473 = DIRECTION ( 'NONE',  ( 0.0000000000000000000, 0.0000000000000000000, 1.000000000000000000 ) ) ;
#3474 = FACE_BOUND ( 'NONE', #60286, .T. ) ;
#3475 = CARTESIAN_POINT ( 'NONE',  ( -7.384033549638656000, -1.702924679487179500, 1.500000000000000000 ) ) ;
#3476 = VERTEX_POINT ( 'NONE', #25606 ) ;
#3477 = VECTOR ( 'NONE', #61005, 1000.000000000000000 ) ;
#3478 = CARTESIAN_POINT ( 'NONE',  ( 11.35175660057939200, 0.0000000000000000000, -0.1000000000000000100 ) ) ;
#3479 = DIRECTION ( 'NONE',  ( -0.0000000000000000000, -0.0000000000000000000, 1.000000000000000000 ) ) ;
#3480 = EDGE_CURVE ( 'NONE', #37940, #44295, #58280, .T. ) ;
#3481 = CARTESIAN_POINT ( 'NONE',  ( -2.149999999999998100, -0.6500000000000003600, -14.25000000000000200 ) ) ;
#3482 = DIRECTION ( 'NONE',  ( -0.0000000000000000000, 0.0000000000000000000, 1.000000000000000000 ) ) ;
#3483 = ORIENTED_EDGE ( 'NONE', *, *, #31168, .T. ) ;
#3484 = CARTESIAN_POINT ( 'NONE',  ( -0.8517566005785051100, -11.71477303807740400, 0.0000000000000000000 ) ) ;
#3485 = ORIENTED_EDGE ( 'NONE', *, *, #47382, .T. ) ;
#3486 = ORIENTED_EDGE ( 'NONE', *, *, #50785, .T. ) ;
#3487 = CARTESIAN_POINT ( 'NONE',  ( 205.9000000000000100, 16.97000000000000200, 3.500000000000000000 ) ) ;
#3488 = VECTOR ( 'NONE', #39519, 1000.000000000000000 ) ;
#3489 = EDGE_CURVE ( 'NONE', #53117, #60718, #44233, .T. ) ;
#3490 = CARTESIAN_POINT ( 'NONE',  ( 9.499999999999994700, 15.00000000000000200, -3.000000000000000000 ) ) ;
#3491 = PERSON_AND_ORGANIZATION ( #36257, #17539 ) ;
#3492 = DIRECTION ( 'NONE',  ( 0.0000000000000000000, 0.0000000000000000000, -1.000000000000000000 ) ) ;
#3493 = ADVANCED_FACE ( 'NONE', ( #1185 ), #46728, .F. ) ;
#3494 = ORIENTED_EDGE ( 'NONE', *, *, #17813, .T. ) ;
#3495 = CARTESIAN_POINT ( 'NONE',  ( -3.150000000000003500, -0.4500000000000000100, -14.25000000000000200 ) ) ;
#3496 = CARTESIAN_POINT ( 'NONE',  ( -9.782245027846869300, -0.3620793269230769300, 1.525000000000000100 ) ) ;
#3497 = SECURITY_CLASSIFICATION_LEVEL ( 'unclassified' ) ;
#3499 = EDGE_LOOP ( 'NONE', ( #3336, #3761, #8793, #41516 ) ) ;
#3498 = ORIENTED_EDGE ( 'NONE', *, *, #61777, .T. ) ;
#3500 = CARTESIAN_POINT ( 'NONE',  ( 177.6999999999999900, 102.0000000000000000, 0.0000000000000000000 ) ) ;
#3501 = EDGE_CURVE ( 'NONE', #26309, #47206, #65717, .T. ) ;
#3502 = EDGE_LOOP ( 'NONE', ( #63859, #25498, #62095, #68049 ) ) ;
#3503 = EDGE_LOOP ( 'NONE', ( #43398, #4600, #43931, #25705 ) ) ;
#3504 = DIRECTION ( 'NONE',  ( -1.000000000000000000, -0.0000000000000000000, -0.0000000000000000000 ) ) ;
#3505 = DIRECTION ( 'NONE',  ( 0.0000000000000000000, 0.0000000000000000000, -1.000000000000000000 ) ) ;
#3506 = ADVANCED_FACE ( 'NONE', ( #11020 ), #14275, .T. ) ;
#3507 = ADVANCED_FACE ( 'NONE', ( #30123 ), #45105, .F. ) ;
#3508 = EDGE_CURVE ( 'NONE', #62627, #33996, #40143, .T. ) ;
#3509 = EDGE_CURVE ( 'NONE', #52146, #53646, #66607, .T. ) ;
#3510 = CARTESIAN_POINT ( 'NONE',  ( 0.0000000000000000000, 18.00000000000000400, 0.0000000000000000000 ) ) ;
#3511 = VERTEX_POINT ( 'NONE', #10532 ) ;
#3512 = CARTESIAN_POINT ( 'NONE',  ( 5.999999999999997300, 16.97000000000000600, 3.144054882855420900 ) ) ;
#3513 = CIRCLE ( 'NONE', #63649, 1.750000000000000700 ) ;
#3514 = FACE_BOUND ( 'NONE', #50555, .T. ) ;
#3515 =( NAMED_UNIT ( * ) PLANE_ANGLE_UNIT ( ) SI_UNIT ( $, .RADIAN. ) );
#3516 = AXIS2_PLACEMENT_3D ( 'NONE', #1436, #33568, #27991 ) ;
#3518 = DIRECTION ( 'NONE',  ( 1.000000000000000000, 0.0000000000000000000, 0.0000000000000000000 ) ) ;
#3517 = VECTOR ( 'NONE', #8659, 1000.000000000000000 ) ;
#3519 =( BOUNDED_CURVE ( )  B_SPLINE_CURVE ( 3, ( #43299, #11290, #21978, #11512 ),
 .UNSPECIFIED., .F., .F. ) 
 B_SPLINE_CURVE_WITH_KNOTS ( ( 4, 4 ),
 ( 4.712388980384689700, 6.283185307179586200 ),
 .UNSPECIFIED. ) 
 CURVE ( )  GEOMETRIC_REPRESENTATION_ITEM ( )  RATIONAL_B_SPLINE_CURVE ( ( 1.000000000000000000, 0.8047378541243649400, 0.8047378541243649400, 1.000000000000000000 ) ) 
 REPRESENTATION_ITEM ( '' )  );
#3520 = DIRECTION ( 'NONE',  ( 0.0000000000000000000, -0.2425356250363329700, -0.9701425001453318800 ) ) ;
#3521 = DIRECTION ( 'NONE',  ( -0.0000000000000000000, 1.000000000000000000, -0.0000000000000000000 ) ) ;
#3522 = LINE ( 'NONE', #43624, #48203 ) ;
#3523 = CIRCLE ( 'NONE', #51293, 16.50000000000000000 ) ;
#3524 = CARTESIAN_POINT ( 'NONE',  ( -9.351756600579431500, -8.714773038077449700, -0.1000000000000000100 ) ) ;
#3525 = LINE ( 'NONE', #27726, #33298 ) ;
#3526 = UNCERTAINTY_MEASURE_WITH_UNIT (LENGTH_MEASURE( 1.000000000000000100E-005 ), #6976, 'distance_accuracy_value', 'NONE');
#3527 = AXIS2_PLACEMENT_3D ( 'NONE', #42210, #25719, #52154 ) ;
#3528 = ORIENTED_EDGE ( 'NONE', *, *, #64416, .F. ) ;
#3529 = CARTESIAN_POINT ( 'NONE',  ( 4.384999999999996200, 0.1905286216097244500, -5.649999999999999500 ) ) ;
#3530 = EDGE_LOOP ( 'NONE', ( #36223, #49912 ) ) ;
#3531 = DIRECTION ( 'NONE',  ( 0.0000000000000000000, 1.000000000000000000, 0.0000000000000000000 ) ) ;
#3532 = CIRCLE ( 'NONE', #17696, 1.199999999999999700 ) ;
#3533 = ORIENTED_EDGE ( 'NONE', *, *, #8941, .T. ) ;
#3534 = FACE_OUTER_BOUND ( 'NONE', #24943, .T. ) ;
#3535 = CARTESIAN_POINT ( 'NONE',  ( 42.20000000000000300, 0.0000000000000000000, 38.00000000000000000 ) ) ;
#3536 = AXIS2_PLACEMENT_3D ( 'NONE', #41038, #57628, #30338 ) ;
#3537 = CARTESIAN_POINT ( 'NONE',  ( 1.778555456113255000E-015, -8.714773038077448000, -0.1000000000000000100 ) ) ;
#3538 = APPROVAL_PERSON_ORGANIZATION ( #17579, #4714, #46665 ) ;
#3539 = VECTOR ( 'NONE', #28542, 1000.000000000000000 ) ;
#3540 = VERTEX_POINT ( 'NONE', #52510 ) ;
#3541 = CARTESIAN_POINT ( 'NONE',  ( 3.749999999999999100, -0.8177116566445360400, -16.01346961736682000 ) ) ;
#3542 = AXIS2_PLACEMENT_3D ( 'NONE', #22674, #38916, #18032 ) ;
#3543 = CARTESIAN_POINT ( 'NONE',  ( -0.8507149158231057700, 0.0000000000000000000, 0.0000000000000000000 ) ) ;
#3544 = LINE ( 'NONE', #39780, #21696 ) ;
#3545 = CIRCLE ( 'NONE', #32174, 0.6999999999999996200 ) ;
#3546 = AXIS2_PLACEMENT_3D ( 'NONE', #7163, #23145, #33327 ) ;
#3547 = DIRECTION ( 'NONE',  ( 0.0000000000000000000, -1.000000000000000000, 0.0000000000000000000 ) ) ;
#3548 = DIRECTION ( 'NONE',  ( 0.0000000000000000000, 1.000000000000000000, 0.0000000000000000000 ) ) ;
#3549 = VERTEX_POINT ( 'NONE', #20755 ) ;
#3550 = CARTESIAN_POINT ( 'NONE',  ( -3.935185325374675800, 1.214773038077438000, -0.1000000000000000100 ) ) ;
#3551 = AXIS2_PLACEMENT_3D ( 'NONE', #54942, #2621, #18808 ) ;
#3552 = DIRECTION ( 'NONE',  ( 0.0000000000000000000, 0.0000000000000000000, 1.000000000000000000 ) ) ;
#3553 = CARTESIAN_POINT ( 'NONE',  ( 207.3999999999999500, 3.000000000000000000, 5.999999999999998200 ) ) ;
#3554 = AXIS2_PLACEMENT_3D ( 'NONE', #46998, #41240, #25442 ) ;
#3555 = PRODUCT ( 'secondo strato', 'secondo strato', '', ( #40962 ) ) ;
#3556 = CARTESIAN_POINT ( 'NONE',  ( -11.99797654455803000, -9.225000000000010300, 4.999999999999999100 ) ) ;
#3557 = EDGE_CURVE ( 'NONE', #50605, #21002, #26828, .T. ) ;
#3558 = ORIENTED_EDGE ( 'NONE', *, *, #66871, .T. ) ;
#3559 = VERTEX_POINT ( 'NONE', #36521 ) ;
#3560 = VECTOR ( 'NONE', #41195, 1000.000000000000000 ) ;
#3561 = CARTESIAN_POINT ( 'NONE',  ( 11.50000000000000200, 93.00000000000000000, 4.500000000000000900 ) ) ;
#3562 = ITEM_DEFINED_TRANSFORMATION ( 'NONE', 'NONE', #9756,  #30080 ) ;
#3563 = CARTESIAN_POINT ( 'NONE',  ( -12.50000000000000000, 0.0000000000000000000, 0.2999999999999999300 ) ) ;
#3564 = AXIS2_PLACEMENT_3D ( 'NONE', #15419, #14951, #35811 ) ;
#3565 = ORIENTED_EDGE ( 'NONE', *, *, #6228, .F. ) ;
#3566 = EDGE_LOOP ( 'NONE', ( #55277, #267 ) ) ;
#3567 = ORIENTED_EDGE ( 'NONE', *, *, #26204, .T. ) ;
#3568 = FACE_OUTER_BOUND ( 'NONE', #31949, .T. ) ;
#3570 = CARTESIAN_POINT ( 'NONE',  ( -7.430498699259898900, -1.324002812323961600, 1.525000000000000100 ) ) ;
#3569 = DIRECTION ( 'NONE',  ( 0.0000000000000000000, 0.0000000000000000000, 1.000000000000000000 ) ) ;
#3571 = CARTESIAN_POINT ( 'NONE',  ( -0.8507149158231057700, 25.03477303807744600, -0.1000000000000000100 ) ) ;
#3572 = VERTEX_POINT ( 'NONE', #68440 ) ;
#3573 = LINE ( 'NONE', #43435, #18512 ) ;
#3574 = PLANE ( 'NONE',  #37525 ) ;
#3575 = VECTOR ( 'NONE', #61629, 1000.000000000000000 ) ;
#3576 = CARTESIAN_POINT ( 'NONE',  ( 5.999999999999997300, 15.77000000000000700, 3.144054882855420900 ) ) ;
#3577 = DIRECTION ( 'NONE',  ( 0.0000000000000000000, 1.000000000000000000, -0.0000000000000000000 ) ) ;
#3578 = DIRECTION ( 'NONE',  ( -1.000000000000000000, -1.224646799147353000E-016, 0.0000000000000000000 ) ) ;
#3579 = ADVANCED_FACE ( 'NONE', ( #2857 ), #4783, .F. ) ;
#3580 = LINE ( 'NONE', #63723, #46622 ) ;
#3581 = ORIENTED_EDGE ( 'NONE', *, *, #4230, .F. ) ;
#3582 = DIRECTION ( 'NONE',  ( 4.384347207775385300E-016, 0.0000000000000000000, -1.000000000000000000 ) ) ;
#3583 = DIRECTION ( 'NONE',  ( 0.0000000000000000000, 1.000000000000000000, -0.0000000000000000000 ) ) ;
#3584 = ORIENTED_EDGE ( 'NONE', *, *, #51970, .T. ) ;
#3585 = DIRECTION ( 'NONE',  ( 0.0000000000000000000, 1.000000000000000000, 0.0000000000000000000 ) ) ;
#3586 = EDGE_CURVE ( 'NONE', #26558, #66229, #10236, .T. ) ;
#3587 = VECTOR ( 'NONE', #61755, 1000.000000000000000 ) ;
#3588 = CARTESIAN_POINT ( 'NONE',  ( -7.438381031913900500, -0.1308859513436887700, 1.499999999999999600 ) ) ;
#3589 = FACE_OUTER_BOUND ( 'NONE', #47266, .T. ) ;
#3590 = DIRECTION ( 'NONE',  ( 1.000000000000000000, 0.0000000000000000000, -0.0000000000000000000 ) ) ;
#3591 = ADVANCED_FACE ( 'NONE', ( #57485 ), #52268, .F. ) ;
#3592 = ADVANCED_FACE ( 'NONE', ( #55836 ), #36605, .T. ) ;
#3593 = LINE ( 'NONE', #5785, #19329 ) ;
#3594 = EDGE_CURVE ( 'NONE', #6869, #41090, #48316, .T. ) ;
#3595 = LINE ( 'NONE', #64522, #35922 ) ;
#3596 = VECTOR ( 'NONE', #65014, 1000.000000000000100 ) ;
#3597 = DIRECTION ( 'NONE',  ( 0.0000000000000000000, 0.0000000000000000000, 1.000000000000000000 ) ) ;
#3598 = ORIENTED_EDGE ( 'NONE', *, *, #4542, .T. ) ;
#3599 = VECTOR ( 'NONE', #19017, 1000.000000000000000 ) ;
#3600 = ORIENTED_EDGE ( 'NONE', *, *, #3669, .F. ) ;
#3601 = DIRECTION ( 'NONE',  ( -0.0000000000000000000, -0.0000000000000000000, 1.000000000000000000 ) ) ;
#3602 = ORIENTED_EDGE ( 'NONE', *, *, #4404, .T. ) ;
#3603 = CALENDAR_DATE ( 2019, 29, 7 ) ;
#3604 = DIRECTION ( 'NONE',  ( -0.0000000000000000000, -0.0000000000000000000, 1.000000000000000000 ) ) ;
#3605 = FACE_OUTER_BOUND ( 'NONE', #50769, .T. ) ;
#3606 = EDGE_LOOP ( 'NONE', ( #48632, #10695 ) ) ;
#3607 = CARTESIAN_POINT ( 'NONE',  ( -9.884809130410971500, -1.275641025641025800, 1.525000000000000100 ) ) ;
#3608 = EDGE_CURVE ( 'NONE', #33571, #57253, #17618, .T. ) ;
#3609 = DIRECTION ( 'NONE',  ( 0.0000000000000000000, 0.0000000000000000000, -1.000000000000000000 ) ) ;
#3610 = LINE ( 'NONE', #41151, #33387 ) ;
#3611 = CARTESIAN_POINT ( 'NONE',  ( 53.35000000000000100, 0.0000000000000000000, 4.169999999999996400 ) ) ;
#3612 = DIRECTION ( 'NONE',  ( 1.000000000000000000, 0.0000000000000000000, 0.0000000000000000000 ) ) ;
#3613 = EDGE_CURVE ( 'NONE', #53646, #42368, #7726, .T. ) ;
#3614 = VECTOR ( 'NONE', #33621, 1000.000000000000000 ) ;
#3615 = APPROVAL_STATUS ( 'not_yet_approved' ) ;
#3616 = DIRECTION ( 'NONE',  ( -0.0000000000000000000, -0.0000000000000000000, 1.000000000000000000 ) ) ;
#3617 = CARTESIAN_POINT ( 'NONE',  ( 187.7500000000000000, 79.49999999999998600, 6.000000000000000000 ) ) ;
#3618 = DIRECTION ( 'NONE',  ( 0.0000000000000000000, 1.000000000000000000, -0.0000000000000000000 ) ) ;
#3619 = AXIS2_PLACEMENT_3D ( 'NONE', #47481, #31037, #5109 ) ;
#3620 = AXIS2_PLACEMENT_3D ( 'NONE', #63838, #4818, #52547 ) ;
#3621 = ORIENTED_EDGE ( 'NONE', *, *, #17342, .T. ) ;
#3622 = ORIENTED_EDGE ( 'NONE', *, *, #54713, .T. ) ;
#3623 = VERTEX_POINT ( 'NONE', #27172 ) ;
#3624 = EDGE_CURVE ( 'NONE', #46153, #42431, #41709, .T. ) ;
#3625 = CALENDAR_DATE ( 2019, 29, 7 ) ;
#3626 = ORIENTED_EDGE ( 'NONE', *, *, #37878, .T. ) ;
#3627 = DIRECTION ( 'NONE',  ( 0.0000000000000000000, -1.000000000000000000, 6.938893903907234700E-015 ) ) ;
#3628 = ORIENTED_EDGE ( 'NONE', *, *, #4288, .T. ) ;
#3629 = CARTESIAN_POINT ( 'NONE',  ( 17.10000000000000100, -21.60000000000000500, 12.00000000000000200 ) ) ;
#3630 = EDGE_LOOP ( 'NONE', ( #67932, #58374, #9022, #43052 ) ) ;
#3631 = CC_DESIGN_PERSON_AND_ORGANIZATION_ASSIGNMENT ( #27955, #59126, ( #13084 ) ) ;
#3632 = DIRECTION ( 'NONE',  ( 1.000000000000000000, 0.0000000000000000000, 0.0000000000000000000 ) ) ;
#3633 = VERTEX_POINT ( 'NONE', #17017 ) ;
#3634 = FACE_OUTER_BOUND ( 'NONE', #56679, .T. ) ;
#3635 = AXIS2_PLACEMENT_3D ( 'NONE', #56095, #66977, #24840 ) ;
#3636 = CARTESIAN_POINT ( 'NONE',  ( -5.952032462751829700, -0.005875605098865159000, -14.82767822399296900 ) ) ;
#3637 = CARTESIAN_POINT ( 'NONE',  ( -24.00000000000000000, 0.0000000000000000000, -17.93999999999999800 ) ) ;
#3639 = ORIENTED_EDGE ( 'NONE', *, *, #3107, .T. ) ;
#3638 = ORIENTED_EDGE ( 'NONE', *, *, #31936, .T. ) ;
#3640 = PRODUCT_DEFINITION ( 'NON CONOSCIUTO', '', #57242, #35550 ) ;
#3641 = VECTOR ( 'NONE', #57331, 1000.000000000000000 ) ;
#3642 = CARTESIAN_POINT ( 'NONE',  ( 22.50000000000000000, 5.899999999999999500, 5.929999999999999700 ) ) ;
#3643 = VECTOR ( 'NONE', #1284, 1000.000000000000000 ) ;
#3644 = EDGE_CURVE ( 'NONE', #62832, #38112, #8545, .T. ) ;
#3645 = DIRECTION ( 'NONE',  ( 0.0000000000000000000, 1.000000000000000000, -0.0000000000000000000 ) ) ;
#3646 = AXIS2_PLACEMENT_3D ( 'NONE', #53838, #37889, #43902 ) ;
#3647 = LINE ( 'NONE', #61885, #35123 ) ;
#3648 = VERTEX_POINT ( 'NONE', #58673 ) ;
#3649 = DIRECTION ( 'NONE',  ( -0.0000000000000000000, -1.000000000000000000, -8.531448871410445300E-016 ) ) ;
#3650 = DATE_AND_TIME ( #46771, #31781 ) ;
#3651 = EDGE_CURVE ( 'NONE', #6163, #4606, #46685, .T. ) ;
#3652 = CARTESIAN_POINT ( 'NONE',  ( -13.90000000000000400, 4.774999999999999500, 0.0000000000000000000 ) ) ;
#3653 = LINE ( 'NONE', #57992, #1198 ) ;
#3654 = CARTESIAN_POINT ( 'NONE',  ( -0.08999999999999419600, -1.000000000000003600, -3.000000000000000000 ) ) ;
#3655 = ADVANCED_FACE ( 'NONE', ( #45826 ), #32283, .F. ) ;
#3656 = AXIS2_PLACEMENT_3D ( 'NONE', #9747, #35289, #45947 ) ;
#3657 = FACE_OUTER_BOUND ( 'NONE', #46059, .T. ) ;
#3658 = EDGE_LOOP ( 'NONE', ( #51934, #61062, #32608 ) ) ;
#3659 = CARTESIAN_POINT ( 'NONE',  ( 0.0000000000000000000, 31.41000000000000700, 0.0000000000000000000 ) ) ;
#3660 = CARTESIAN_POINT ( 'NONE',  ( 6.166839572099769700, -2.769471378390277600, -5.900000000000000400 ) ) ;
#3661 = PERSON_AND_ORGANIZATION_ROLE ( 'design_supplier' ) ;
#3662 = ORIENTED_EDGE ( 'NONE', *, *, #9256, .F. ) ;
#3663 = DATE_AND_TIME ( #45127, #17710 ) ;
#3664 = VERTEX_POINT ( 'NONE', #38105 ) ;
#3665 = CARTESIAN_POINT ( 'NONE',  ( -7.909674575279681500, -1.703625801282051300, 1.525000000000000100 ) ) ;
#3666 = APPROVAL_ROLE ( '' ) ;
#3667 = LINE ( 'NONE', #5750, #2818 ) ;
#3668 = CARTESIAN_POINT ( 'NONE',  ( 10.49005524519136200, -7.367893218813462900, 5.500000000000032000 ) ) ;
#3669 = EDGE_CURVE ( 'NONE', #60707, #51685, #34245, .T. ) ;
#3670 = DIRECTION ( 'NONE',  ( -0.0000000000000000000, 0.0000000000000000000, 1.000000000000000000 ) ) ;
#3671 = FACE_OUTER_BOUND ( 'NONE', #24299, .T. ) ;
#3672 = CARTESIAN_POINT ( 'NONE',  ( -12.98213394582471000, -7.575000000000005500, 5.500000000000000000 ) ) ;
#3673 = CARTESIAN_POINT ( 'NONE',  ( -2.010000000000002900, -9.455000000000001800, 4.350000000000012100 ) ) ;
#3674 = ORIENTED_EDGE ( 'NONE', *, *, #63201, .T. ) ;
#3675 = CARTESIAN_POINT ( 'NONE',  ( 8.004493959498065100, -0.2795660709951046100, -15.92244008757792000 ) ) ;
#3676 = VECTOR ( 'NONE', #68381, 1000.000000000000000 ) ;
#3677 = ORIENTED_EDGE ( 'NONE', *, *, #25379, .F. ) ;
#3678 = CARTESIAN_POINT ( 'NONE',  ( 205.6499999999999500, 3.000000000000000000, 0.0000000000000000000 ) ) ;
#3679 = CARTESIAN_POINT ( 'NONE',  ( 5.434999999999996900, 2.170528621609724200, 6.200000000000002800 ) ) ;
#3680 = CARTESIAN_POINT ( 'NONE',  ( 2.399999999999997200, 2.170528621609724200, -5.649999999999999500 ) ) ;
#3681 = CARTESIAN_POINT ( 'NONE',  ( 10.06364608181764600, 8.253623188412607400, -6.938893903907228400E-015 ) ) ;
#3682 = EDGE_CURVE ( 'NONE', #48486, #68295, #59050, .T. ) ;
#3683 = ADVANCED_FACE ( 'NONE', ( #60719 ), #1092, .T. ) ;
#3684 = VECTOR ( 'NONE', #65444, 1000.000000000000000 ) ;
#3685 = ORIENTED_EDGE ( 'NONE', *, *, #61528, .T. ) ;
#3686 = EDGE_LOOP ( 'NONE', ( #15624, #18074, #43173, #62046 ) ) ;
#3687 = VERTEX_POINT ( 'NONE', #21890 ) ;
#3688 = DIRECTION ( 'NONE',  ( 1.758984159487325100E-016, -1.000000000000000000, 0.0000000000000000000 ) ) ;
#3689 = CARTESIAN_POINT ( 'NONE',  ( -7.550453131492639100, -1.844135575553509800, 1.525000000000000400 ) ) ;
#3690 = ORIENTED_EDGE ( 'NONE', *, *, #59817, .F. ) ;
#3691 = DIRECTION ( 'NONE',  ( 1.000000000000000000, 0.0000000000000000000, 0.0000000000000000000 ) ) ;
#3692 = ORIENTED_EDGE ( 'NONE', *, *, #19294, .T. ) ;
#3693 = EDGE_CURVE ( 'NONE', #47716, #47830, #3573, .T. ) ;
#3694 = ORIENTED_EDGE ( 'NONE', *, *, #14602, .T. ) ;
#3695 = CARTESIAN_POINT ( 'NONE',  ( 4.351756600579392400, 5.714773038077441700, -0.1000000000000000100 ) ) ;
#3696 = VERTEX_POINT ( 'NONE', #53613 ) ;
#3697 = LINE ( 'NONE', #26396, #28479 ) ;
#3698 = CARTESIAN_POINT ( 'NONE',  ( -27.42400472137252600, 18.72601705104606800, 0.0000000000000000000 ) ) ;
#3699 = EDGE_CURVE ( 'NONE', #8907, #27537, #13501, .T. ) ;
#3700 = CARTESIAN_POINT ( 'NONE',  ( -11.04999999999999900, -3.574999999999997500, 1.500000000000000000 ) ) ;
#3701 = ORIENTED_EDGE ( 'NONE', *, *, #50955, .T. ) ;
#3702 = LINE ( 'NONE', #39132, #52601 ) ;
#3703 = CARTESIAN_POINT ( 'NONE',  ( -7.419121007517798500, -1.572239828432157900, 1.500000000000000000 ) ) ;
#3704 = EDGE_CURVE ( 'NONE', #30465, #34781, #55768, .T. ) ;
#3705 = FACE_OUTER_BOUND ( 'NONE', #31062, .T. ) ;
#3706 = CARTESIAN_POINT ( 'NONE',  ( -13.44481795760177100, -10.19325099211574100, 4.999999999999990200 ) ) ;
#3707 = VECTOR ( 'NONE', #47619, 1000.000000000000000 ) ;
#3708 = VERTEX_POINT ( 'NONE', #6576 ) ;
#3709 = FACE_OUTER_BOUND ( 'NONE', #5968, .T. ) ;
#3710 = CARTESIAN_POINT ( 'NONE',  ( 0.0000000000000000000, 0.9999999999999956700, -3.000000000000000000 ) ) ;
#3711 = DIRECTION ( 'NONE',  ( 1.000000000000000000, 0.0000000000000000000, 0.0000000000000000000 ) ) ;
#3712 = CARTESIAN_POINT ( 'NONE',  ( 22.50000000000000400, 7.500000000000000000, 6.000000000000000000 ) ) ;
#3713 = APPROVAL_PERSON_ORGANIZATION ( #11155, #23680, #68122 ) ;
#3714 = EDGE_CURVE ( 'NONE', #61835, #52132, #40076, .T. ) ;
#3715 = PLANE ( 'NONE',  #67205 ) ;
#3716 = CIRCLE ( 'NONE', #14839, 1.500000000000001300 ) ;
#3717 = EDGE_CURVE ( 'NONE', #38975, #42028, #4420, .T. ) ;
#3718 = CARTESIAN_POINT ( 'NONE',  ( -9.709997215922639300, -1.115321330247151600, 1.525000000000000600 ) ) ;
#3719 = DIRECTION ( 'NONE',  ( -1.000000000000000000, 0.0000000000000000000, 0.0000000000000000000 ) ) ;
#3720 = CIRCLE ( 'NONE', #25595, 0.6350000000000005600 ) ;
#3721 = EDGE_LOOP ( 'NONE', ( #5856, #63615 ) ) ;
#3722 = CARTESIAN_POINT ( 'NONE',  ( -7.851725223204290700, -1.867416004878137400, 1.525000000000000400 ) ) ;
#3723 = APPROVAL_STATUS ( 'not_yet_approved' ) ;
#3724 = CC_DESIGN_PERSON_AND_ORGANIZATION_ASSIGNMENT ( #52686, #32540, ( #205 ) ) ;
#3725 = COORDINATED_UNIVERSAL_TIME_OFFSET ( 1, 0, .AHEAD. ) ;
#3726 = LINE ( 'NONE', #16401, #21895 ) ;
#3727 = ORIENTED_EDGE ( 'NONE', *, *, #33009, .F. ) ;
#3728 = AXIS2_PLACEMENT_3D ( 'NONE', #35799, #52011, #67954 ) ;
#3729 = EDGE_CURVE ( 'NONE', #19418, #50020, #57409, .T. ) ;
#3730 = CARTESIAN_POINT ( 'NONE',  ( -12.50000000000000000, -5.047700410575214600, 5.400000000000000400 ) ) ;
#3731 = DIRECTION ( 'NONE',  ( 0.0000000000000000000, 0.0000000000000000000, -1.000000000000000000 ) ) ;
#3732 = CC_DESIGN_APPROVAL ( #21429, ( #47625 ) ) ;
#3733 = CARTESIAN_POINT ( 'NONE',  ( 0.8136460818176449700, -3.996376811587402800, -0.4393398282201831400 ) ) ;
#3734 = CYLINDRICAL_SURFACE ( 'NONE', #4456, 0.7500000000000006700 ) ;
#3735 = ORIENTED_EDGE ( 'NONE', *, *, #2484, .F. ) ;
#3736 = EDGE_CURVE ( 'NONE', #34834, #32121, #43352, .T. ) ;
#3737 = ORIENTED_EDGE ( 'NONE', *, *, #41115, .F. ) ;
#3738 = DIRECTION ( 'NONE',  ( 1.000000000000000000, 0.0000000000000000000, 0.0000000000000000000 ) ) ;
#3739 = ADVANCED_FACE ( 'NONE', ( #2785 ), #44595, .F. ) ;
#3740 = LINE ( 'NONE', #67925, #58376 ) ;
#3741 = VERTEX_POINT ( 'NONE', #33672 ) ;
#3742 = CARTESIAN_POINT ( 'NONE',  ( 12.98213394582471000, -4.725000000000022700, 5.000000000000002700 ) ) ;
#3743 = DIRECTION ( 'NONE',  ( -0.0000000000000000000, -0.0000000000000000000, -1.000000000000000000 ) ) ;
#3744 = DIRECTION ( 'NONE',  ( -1.000000000000000000, 0.0000000000000000000, 0.0000000000000000000 ) ) ;
#3745 = VERTEX_POINT ( 'NONE', #44822 ) ;
#3746 = AXIS2_PLACEMENT_3D ( 'NONE', #32333, #64284, #37717 ) ;
#3747 = AXIS2_PLACEMENT_3D ( 'NONE', #57050, #15149, #25343 ) ;
#3748 = FACE_OUTER_BOUND ( 'NONE', #63811, .T. ) ;
#3749 = DIRECTION ( 'NONE',  ( 3.461698960051987500E-015, 0.9999977625936984400, 0.002115374103373538200 ) ) ;
#3750 = EDGE_CURVE ( 'NONE', #26548, #25290, #29247, .T. ) ;
#3751 = CARTESIAN_POINT ( 'NONE',  ( 157.0499999999999800, 99.00000000000000000, 3.500000000000000000 ) ) ;
#3752 = VECTOR ( 'NONE', #53393, 1000.000000000000000 ) ;
#3753 = VERTEX_POINT ( 'NONE', #33444 ) ;
#3754 = PLANE ( 'NONE',  #41174 ) ;
#3755 = ORIENTED_EDGE ( 'NONE', *, *, #39555, .F. ) ;
#3756 = ORIENTED_EDGE ( 'NONE', *, *, #50047, .T. ) ;
#3757 = AXIS2_PLACEMENT_3D ( 'NONE', #68614, #10482, #63735 ) ;
#3758 = PLANE ( 'NONE',  #38224 ) ;
#3759 = CARTESIAN_POINT ( 'NONE',  ( -49.70854177124072500, -59.14247217095362400, 0.7500000000000007800 ) ) ;
#3760 = ORIENTED_EDGE ( 'NONE', *, *, #17968, .T. ) ;
#3761 = ORIENTED_EDGE ( 'NONE', *, *, #53769, .F. ) ;
#3762 = DIRECTION ( 'NONE',  ( 0.0000000000000000000, 0.0000000000000000000, 1.000000000000000000 ) ) ;
#3763 = VERTEX_POINT ( 'NONE', #60056 ) ;
#3764 = CARTESIAN_POINT ( 'NONE',  ( 36.50000000000000000, 30.99999999999999600, -3.000000000000000000 ) ) ;
#3765 = CARTESIAN_POINT ( 'NONE',  ( 5.749999999999998200, 16.97000000000000200, 3.500000000000000000 ) ) ;
#3766 = ORIENTED_EDGE ( 'NONE', *, *, #9035, .F. ) ;
#3767 = DIRECTION ( 'NONE',  ( -3.717264591378876700E-015, 1.535339560257677700E-030, -1.000000000000000000 ) ) ;
#3768 = CARTESIAN_POINT ( 'NONE',  ( 10.00000000000000200, 91.50000000000001400, 4.500000000000000900 ) ) ;
#3769 = CC_DESIGN_SECURITY_CLASSIFICATION ( #37036, ( #68682 ) ) ;
#3770 = VERTEX_POINT ( 'NONE', #28328 ) ;
#3771 = ADVANCED_FACE ( 'NONE', ( #54098 ), #64926, .T. ) ;
#3772 = EDGE_CURVE ( 'NONE', #21156, #20381, #15156, .T. ) ;
#3773 = VECTOR ( 'NONE', #66501, 1000.000000000000000 ) ;
#3774 = DIRECTION ( 'NONE',  ( -0.0000000000000000000, -0.0000000000000000000, -1.000000000000000000 ) ) ;
#3775 = LINE ( 'NONE', #41311, #51014 ) ;
#3776 = CARTESIAN_POINT ( 'NONE',  ( 2.999999999999999600, 24.50000000000000000, 0.0000000000000000000 ) ) ;
#3777 = VECTOR ( 'NONE', #31906, 1000.000000000000000 ) ;
#3778 = ORIENTED_EDGE ( 'NONE', *, *, #36019, .F. ) ;
#3779 = EDGE_CURVE ( 'NONE', #63398, #41883, #38384, .T. ) ;
#3780 = FACE_OUTER_BOUND ( 'NONE', #11925, .T. ) ;
#3781 = DIRECTION ( 'NONE',  ( 0.0000000000000000000, 0.0000000000000000000, -1.000000000000000000 ) ) ;
#3782 = LOCAL_TIME ( 13, 55, 50.00000000000000000, #17827 ) ;
#3783 = DIRECTION ( 'NONE',  ( -0.0000000000000000000, -0.0000000000000000000, 1.000000000000000000 ) ) ;
#3784 = FACE_OUTER_BOUND ( 'NONE', #49349, .T. ) ;
#3786 = EDGE_CURVE ( 'NONE', #46046, #45706, #20943, .T. ) ;
#3785 = ORIENTED_EDGE ( 'NONE', *, *, #25933, .F. ) ;
#3787 = CALENDAR_DATE ( 2019, 29, 7 ) ;
#3788 = CYLINDRICAL_SURFACE ( 'NONE', #19564, 0.2400000000000006300 ) ;
#3789 = ORIENTED_EDGE ( 'NONE', *, *, #67555, .T. ) ;
#3791 = CARTESIAN_POINT ( 'NONE',  ( -7.451336232683974700, -1.343982543338645400, 1.500000000000000000 ) ) ;
#3790 = DIRECTION ( 'NONE',  ( -1.000000000000000000, 0.0000000000000000000, 0.0000000000000000000 ) ) ;
#3792 = DIRECTION ( 'NONE',  ( -0.0000000000000000000, -0.0000000000000000000, 1.000000000000000000 ) ) ;
#3793 = CIRCLE ( 'NONE', #67698, 1.499999999999999600 ) ;
#3794 = CARTESIAN_POINT ( 'NONE',  ( 15.35175660057939200, 28.03477303807745000, -0.1000000000000000100 ) ) ;
#3795 = CYLINDRICAL_SURFACE ( 'NONE', #53238, 1.199999999999999700 ) ;
#3796 = EDGE_CURVE ( 'NONE', #36330, #10908, #1124, .T. ) ;
#3797 = EDGE_LOOP ( 'NONE', ( #6840, #16014 ) ) ;
#3798 = DIRECTION ( 'NONE',  ( 1.000000000000000000, -0.0000000000000000000, -0.0000000000000000000 ) ) ;
#3799 = CARTESIAN_POINT ( 'NONE',  ( 6.999999999999987600, 83.99999999999998600, 4.000000000000000000 ) ) ;
#3800 = ORIENTED_EDGE ( 'NONE', *, *, #25142, .F. ) ;
#3801 = FACE_OUTER_BOUND ( 'NONE', #43911, .T. ) ;
#3802 = ORIENTED_EDGE ( 'NONE', *, *, #22523, .T. ) ;
#3803 = CARTESIAN_POINT ( 'NONE',  ( 1.204690800094121400, -1.500000000000004000, -3.000000000000000000 ) ) ;
#3804 = DIRECTION ( 'NONE',  ( 0.0000000000000000000, 1.000000000000000000, 0.0000000000000000000 ) ) ;
#3805 = SECURITY_CLASSIFICATION_LEVEL ( 'unclassified' ) ;
#3806 = CARTESIAN_POINT ( 'NONE',  ( 121.0399999999999800, 1.000953032341755400E-014, 3.500000000000000000 ) ) ;
#3807 = LINE ( 'NONE', #55756, #52705 ) ;
#3808 = EDGE_CURVE ( 'NONE', #60619, #10804, #62383, .T. ) ;
#3809 = DIRECTION ( 'NONE',  ( -1.000000000000000000, 0.0000000000000000000, 0.0000000000000000000 ) ) ;
#3810 = CIRCLE ( 'NONE', #44798, 0.5000000000000004400 ) ;
#3811 = CARTESIAN_POINT ( 'NONE',  ( -7.849786945432707200, -0.4647758041866610300, 1.525000000000000100 ) ) ;
#3812 = DIRECTION ( 'NONE',  ( 0.0000000000000000000, 0.0000000000000000000, -1.000000000000000000 ) ) ;
#3813 = ORIENTED_EDGE ( 'NONE', *, *, #65830, .F. ) ;
#3814 = ORIENTED_EDGE ( 'NONE', *, *, #63781, .F. ) ;
#3815 = EDGE_CURVE ( 'NONE', #3326, #7393, #5198, .T. ) ;
#3816 = EDGE_LOOP ( 'NONE', ( #38524, #25706, #2201, #56410 ) ) ;
#3817 = B_SPLINE_SURFACE_WITH_KNOTS ( 'NONE', 3, 1, ( 
 ( #3665, #3207 ),
 ( #19828, #8521 ),
 ( #51131, #45571 ),
 ( #61949, #40505 ),
 ( #25166, #13588 ),
 ( #50903, #8958 ),
 ( #62172, #19167 ),
 ( #50659, #40959 ),
 ( #35376, #24707 ),
 ( #51352, #46244 ),
 ( #56187, #61269 ),
 ( #67312, #14510 ),
 ( #19397, #18941 ),
 ( #67073, #56416 ),
 ( #51585, #61724 ),
 ( #14264, #3883 ),
 ( #24484, #61507 ),
 ( #29790, #35807 ),
 ( #30476, #19610 ) ),
 .UNSPECIFIED., .F., .F., .F.,
 ( 4, 1, 1, 1, 1, 1, 1, 1, 1, 1, 1, 1, 1, 1, 1, 1, 4 ),
 ( 2, 2 ),
 ( 0.0000000000000000000, 0.06674865130926620200, 0.1311519760901760100, 0.1937321970570963200, 0.2553255433785999700, 0.3163881857773855900, 0.3780268629068878600, 0.4404056792054023000, 0.5045574293240814300, 0.5686582873620157400, 0.6309861790900114200, 0.6922881348733004300, 0.7526154469796400000, 0.8131995384355646900, 0.8740161248607827300, 0.9361583555105318400, 1.000000000000000000 ),
 ( 0.0000000000000000000, 1.000000000000000000 ),
 .UNSPECIFIED. ) ;
#3818 = ORIENTED_EDGE ( 'NONE', *, *, #60638, .T. ) ;
#3819 = APPROVAL ( #35998, 'NON SPECIFICATO' ) ;
#3820 = CARTESIAN_POINT ( 'NONE',  ( 87.74440281605329500, 93.00000000000001400, 0.2000000000000000900 ) ) ;
#3821 = EDGE_LOOP ( 'NONE', ( #45521, #31941, #9957, #638 ) ) ;
#3822 = CARTESIAN_POINT ( 'NONE',  ( 207.3999999999999500, 99.00000000000001400, 0.0000000000000000000 ) ) ;
#3823 = EDGE_CURVE ( 'NONE', #14433, #54837, #10163, .T. ) ;
#3824 = ORIENTED_EDGE ( 'NONE', *, *, #9473, .T. ) ;
#3825 = ORIENTED_EDGE ( 'NONE', *, *, #63218, .T. ) ;
#3826 = CARTESIAN_POINT ( 'NONE',  ( 2.362640878790383900E-015, -10.21477303807744600, -0.1000000000000000100 ) ) ;
#3827 = EDGE_CURVE ( 'NONE', #67056, #63783, #59843, .T. ) ;
#3828 = AXIS2_PLACEMENT_3D ( 'NONE', #40725, #55739, #66621 ) ;
#3829 = ORIENTED_EDGE ( 'NONE', *, *, #59628, .F. ) ;
#3830 = VECTOR ( 'NONE', #6692, 1000.000000000000000 ) ;
#3831 = DIRECTION ( 'NONE',  ( 1.000000000000000000, -4.130293990420953600E-016, 0.0000000000000000000 ) ) ;
#3832 = DIRECTION ( 'NONE',  ( -1.000000000000000000, 0.0000000000000000000, 0.0000000000000000000 ) ) ;
#3833 = DIRECTION ( 'NONE',  ( 0.0000000000000000000, 0.0000000000000000000, 1.000000000000000000 ) ) ;
#3834 = LINE ( 'NONE', #26937, #39468 ) ;
#3835 = ADVANCED_FACE ( 'NONE', ( #11811 ), #60514, .F. ) ;
#3836 = AXIS2_PLACEMENT_3D ( 'NONE', #53946, #11096, #42871 ) ;
#3837 = CIRCLE ( 'NONE', #65769, 1.500000000000001300 ) ;
#3838 = ORIENTED_EDGE ( 'NONE', *, *, #35484, .T. ) ;
#3839 = APPLICATION_CONTEXT ( 'configuration controlled 3d designs of mechanical parts and assemblies' ) ;
#3840 = AXIS2_PLACEMENT_3D ( 'NONE', #53475, #27015, #53039 ) ;
#3841 = CARTESIAN_POINT ( 'NONE',  ( -35.00000000000000000, -30.99999999999999600, -3.000000000000000000 ) ) ;
#3842 = PRODUCT_DEFINITION_SHAPE ( 'NONE', 'NONE',  #2608 ) ;
#3843 = AXIS2_PLACEMENT_3D ( 'NONE', #9254, #35219, #3505 ) ;
#3844 = DIRECTION ( 'NONE',  ( 1.000000000000000000, -4.130293990420953600E-016, 0.0000000000000000000 ) ) ;
#3845 = AXIS2_PLACEMENT_3D ( 'NONE', #3820, #9120, #40903 ) ;
#3846 = DATE_AND_TIME ( #27834, #17895 ) ;
#3847 = CARTESIAN_POINT ( 'NONE',  ( -9.884809130410971500, -1.523237179487179700, 1.525000000000000100 ) ) ;
#3848 = ADVANCED_FACE ( 'NONE', ( #33350 ), #1776, .T. ) ;
#3849 = ADVANCED_FACE ( 'NONE', ( #50805 ), #39512, .F. ) ;
#3850 = AXIS2_PLACEMENT_3D ( 'NONE', #13892, #19690, #3520 ) ;
#3851 = CARTESIAN_POINT ( 'NONE',  ( -9.884809130410971500, -0.8012820512820512100, 1.525000000000000100 ) ) ;
#3852 = ORIENTED_EDGE ( 'NONE', *, *, #65430, .T. ) ;
#3853 = APPROVAL_PERSON_ORGANIZATION ( #60147, #33393, #51814 ) ;
#3854 = LINE ( 'NONE', #6589, #67600 ) ;
#3855 = VERTEX_POINT ( 'NONE', #55224 ) ;
#3856 = AXIS2_PLACEMENT_3D ( 'NONE', #52039, #31387, #15880 ) ;
#3857 = DIRECTION ( 'NONE',  ( -0.0000000000000000000, 0.0000000000000000000, 1.000000000000000000 ) ) ;
#3858 = DIRECTION ( 'NONE',  ( 0.0000000000000000000, 1.000000000000000000, 0.0000000000000000000 ) ) ;
#3859 = EDGE_CURVE ( 'NONE', #11926, #29379, #64846, .T. ) ;
#3860 = FACE_OUTER_BOUND ( 'NONE', #42602, .T. ) ;
#3861 = CIRCLE ( 'NONE', #1737, 0.6350000000000005600 ) ;
#3862 = ORIENTED_EDGE ( 'NONE', *, *, #42035, .F. ) ;
#3863 = ORIENTED_EDGE ( 'NONE', *, *, #37676, .T. ) ;
#3864 = CIRCLE ( 'NONE', #67211, 0.4000000000000001900 ) ;
#3865 = FACE_OUTER_BOUND ( 'NONE', #19373, .T. ) ;
#3866 = EDGE_LOOP ( 'NONE', ( #49929, #48421 ) ) ;
#3867 = EDGE_CURVE ( 'NONE', #19492, #48375, #44162, .T. ) ;
#3868 = CIRCLE ( 'NONE', #34732, 0.4000000000000001900 ) ;
#3869 = DIRECTION ( 'NONE',  ( 0.0000000000000000000, -0.2425356250363330000, -0.9701425001453319900 ) ) ;
#3870 = DIRECTION ( 'NONE',  ( -1.000000000000000000, 0.0000000000000000000, 0.0000000000000000000 ) ) ;
#3871 = CIRCLE ( 'NONE', #20422, 1.240000000000001500 ) ;
#3872 = ORIENTED_EDGE ( 'NONE', *, *, #47581, .T. ) ;
#3873 = ORIENTED_EDGE ( 'NONE', *, *, #41783, .F. ) ;
#3874 = CARTESIAN_POINT ( 'NONE',  ( -11.07064023002718900, -16.17623087681912300, -4.680231239914904000 ) ) ;
#3875 = ORIENTED_EDGE ( 'NONE', *, *, #13167, .T. ) ;
#3876 = CARTESIAN_POINT ( 'NONE',  ( 0.0000000000000000000, 0.0000000000000000000, 0.0000000000000000000 ) ) ;
#3877 = DIRECTION ( 'NONE',  ( -1.000000000000000000, 0.0000000000000000000, 0.0000000000000000000 ) ) ;
#3878 = PERSON_AND_ORGANIZATION_ROLE ( 'creator' ) ;
#3879 = VERTEX_POINT ( 'NONE', #24420 ) ;
#3880 = DESIGN_CONTEXT ( 'detailed design', #19168, 'design' ) ;
#3881 = EDGE_LOOP ( 'NONE', ( #30467, #26813 ) ) ;
#3882 = EDGE_CURVE ( 'NONE', #50995, #22390, #31706, .T. ) ;
#3884 = ORIENTED_EDGE ( 'NONE', *, *, #25652, .F. ) ;
#3883 = CARTESIAN_POINT ( 'NONE',  ( -7.698334883562606200, -1.446472291381919200, 1.500000000000000000 ) ) ;
#3885 = PERSON_AND_ORGANIZATION_ROLE ( 'creator' ) ;
#3886 = DIRECTION ( 'NONE',  ( 1.000000000000000000, -0.0000000000000000000, -0.0000000000000000000 ) ) ;
#3887 = VERTEX_POINT ( 'NONE', #19090 ) ;
#3888 = DIRECTION ( 'NONE',  ( -0.0000000000000000000, 1.000000000000000000, -0.0000000000000000000 ) ) ;
#3889 = DIRECTION ( 'NONE',  ( 1.000000000000000000, 0.0000000000000000000, 0.0000000000000000000 ) ) ;
#3890 = LINE ( 'NONE', #47275, #14618 ) ;
#3891 = EDGE_CURVE ( 'NONE', #31561, #11256, #24277, .T. ) ;
#3892 = LINE ( 'NONE', #54138, #31229 ) ;
#3893 = DIRECTION ( 'NONE',  ( 1.000000000000000000, 0.0000000000000000000, 0.0000000000000000000 ) ) ;
#3894 = VECTOR ( 'NONE', #1850, 1000.000000000000000 ) ;
#3895 = VERTEX_POINT ( 'NONE', #24181 ) ;
#3896 = DIRECTION ( 'NONE',  ( -1.000000000000000000, 0.0000000000000000000, 0.0000000000000000000 ) ) ;
#3897 = ORIENTED_EDGE ( 'NONE', *, *, #62101, .T. ) ;
#3898 = CARTESIAN_POINT ( 'NONE',  ( 89.45000000000000300, 43.64999999999999900, 3.000000000000000000 ) ) ;
#3899 = EDGE_CURVE ( 'NONE', #32614, #52921, #9382, .T. ) ;
#3900 = APPROVAL_DATE_TIME ( #17964, #28937 ) ;
#3901 = DIRECTION ( 'NONE',  ( 1.000000000000000000, 0.0000000000000000000, 0.0000000000000000000 ) ) ;
#3902 = EDGE_CURVE ( 'NONE', #61644, #56778, #8609, .T. ) ;
#3903 = EDGE_CURVE ( 'NONE', #39497, #35117, #6042, .T. ) ;
#3904 = ADVANCED_FACE ( 'NONE', ( #58210 ), #54913, .F. ) ;
#3905 = PLANE ( 'NONE',  #51204 ) ;
#3906 = ORIENTED_EDGE ( 'NONE', *, *, #24208, .F. ) ;
#3907 = CC_DESIGN_SECURITY_CLASSIFICATION ( #42948, ( #32683 ) ) ;
#3908 = DIRECTION ( 'NONE',  ( 1.000000000000000000, 0.0000000000000000000, 0.0000000000000000000 ) ) ;
#3909 = DATE_AND_TIME ( #16304, #44519 ) ;
#3910 = LINE ( 'NONE', #40302, #7196 ) ;
#3911 = ORIENTED_EDGE ( 'NONE', *, *, #40849, .T. ) ;
#3912 = CARTESIAN_POINT ( 'NONE',  ( -12.57064023002719100, 11.32376912318087400, 7.619768760085095000 ) ) ;
#3913 = AXIS2_PLACEMENT_3D ( 'NONE', #46208, #62145, #40460 ) ;
#3914 = DIRECTION ( 'NONE',  ( -0.0000000000000000000, -1.000000000000000000, 0.0000000000000000000 ) ) ;
#3915 = VECTOR ( 'NONE', #31611, 1000.000000000000000 ) ;
#3916 = ADVANCED_FACE ( 'NONE', ( #40867 ), #34924, .T. ) ;
#3918 = ADVANCED_FACE ( 'NONE', ( #36729 ), #29114, .F. ) ;
#3917 = CIRCLE ( 'NONE', #58474, 1.500000000000000000 ) ;
#3919 = DIRECTION ( 'NONE',  ( -1.000000000000000000, 0.0000000000000000000, 0.0000000000000000000 ) ) ;
#3920 = ORIENTED_EDGE ( 'NONE', *, *, #46876, .F. ) ;
#3921 = AXIS2_PLACEMENT_3D ( 'NONE', #49380, #6520, #17654 ) ;
#3922 = ORIENTED_EDGE ( 'NONE', *, *, #36123, .T. ) ;
#3923 = FACE_OUTER_BOUND ( 'NONE', #21591, .T. ) ;
#3924 = VECTOR ( 'NONE', #60185, 1000.000000000000000 ) ;
#3925 = ORIENTED_EDGE ( 'NONE', *, *, #66650, .T. ) ;
#3926 =( GEOMETRIC_REPRESENTATION_CONTEXT ( 3 ) GLOBAL_UNCERTAINTY_ASSIGNED_CONTEXT ( ( #42183 ) ) GLOBAL_UNIT_ASSIGNED_CONTEXT ( ( #21134, #10247, #16262 ) ) REPRESENTATION_CONTEXT ( 'NONE', 'WORKASPACE' ) );
#3927 = AXIS2_PLACEMENT_3D ( 'NONE', #6481, #54668, #17612 ) ;
#3928 = CIRCLE ( 'NONE', #36459, 0.2400000000000031000 ) ;
#3929 = CARTESIAN_POINT ( 'NONE',  ( -379.2026625136877600, -1562.399380678243500, -1.749999999999807300 ) ) ;
#3930 = CARTESIAN_POINT ( 'NONE',  ( 5.998752226262997300, -0.3508118529470227200, -16.20742321538559200 ) ) ;
#3931 = LINE ( 'NONE', #56154, #5562 ) ;
#3932 = DIRECTION ( 'NONE',  ( -0.0000000000000000000, -0.0000000000000000000, 1.000000000000000000 ) ) ;
#3933 = ORIENTED_EDGE ( 'NONE', *, *, #66822, .F. ) ;
#3934 = AXIS2_PLACEMENT_3D ( 'NONE', #52158, #14845, #9978 ) ;
#3935 = DIRECTION ( 'NONE',  ( -0.0000000000000000000, -0.0000000000000000000, 1.000000000000000000 ) ) ;
#3936 = CARTESIAN_POINT ( 'NONE',  ( -12.57064023002719100, 11.32376912318087400, -5.430231239914904900 ) ) ;
#3937 = DIRECTION ( 'NONE',  ( 1.000000000000000000, 0.0000000000000000000, 0.0000000000000000000 ) ) ;
#3938 = AXIS2_PLACEMENT_3D ( 'NONE', #45101, #18211, #61014 ) ;
#3939 = VERTEX_POINT ( 'NONE', #67624 ) ;
#3940 = CARTESIAN_POINT ( 'NONE',  ( 10.90000000000000600, 2.824999999999999300, 8.900000000000000400 ) ) ;
#3941 = ORIENTED_EDGE ( 'NONE', *, *, #38069, .T. ) ;
#3942 = EDGE_LOOP ( 'NONE', ( #12694, #53047, #58241, #4554 ) ) ;
#3943 = AXIS2_PLACEMENT_3D ( 'NONE', #50827, #19328, #45497 ) ;
#3944 = PLANE ( 'NONE',  #66896 ) ;
#3945 = DIRECTION ( 'NONE',  ( 1.000000000000000000, 0.0000000000000000000, 0.0000000000000000000 ) ) ;
#3946 = EDGE_CURVE ( 'NONE', #63703, #32580, #7656, .T. ) ;
#3947 = EDGE_LOOP ( 'NONE', ( #4057, #42369, #24870, #16661 ) ) ;
#3948 = CARTESIAN_POINT ( 'NONE',  ( 77.66999999999998700, 59.50000000000000000, 0.2500000000000000000 ) ) ;
#3949 = LINE ( 'NONE', #19878, #13016 ) ;
#3950 = ORIENTED_EDGE ( 'NONE', *, *, #56161, .F. ) ;
#3951 = CARTESIAN_POINT ( 'NONE',  ( 89.99999999999998600, 1.126675055215564800E-014, 6.000000000000000000 ) ) ;
#3952 = APPROVAL_PERSON_ORGANIZATION ( #46204, #26187, #6804 ) ;
#3953 = VECTOR ( 'NONE', #34036, 1000.000000000000000 ) ;
#3954 = VECTOR ( 'NONE', #4182, 1000.000000000000000 ) ;
#3955 = CARTESIAN_POINT ( 'NONE',  ( -0.8517566005794303700, -10.03477303807744500, -0.1000000000000000100 ) ) ;
#3956 = ORIENTED_EDGE ( 'NONE', *, *, #13314, .T. ) ;
#3957 = DIRECTION ( 'NONE',  ( 1.000000000000000000, 0.0000000000000000000, 0.0000000000000000000 ) ) ;
#3958 = CALENDAR_DATE ( 2019, 29, 7 ) ;
#3959 = EDGE_LOOP ( 'NONE', ( #45408, #60573, #40845, #28336 ) ) ;
#3960 =( LENGTH_UNIT ( ) NAMED_UNIT ( * ) SI_UNIT ( .MILLI., .METRE. ) );
#3961 = DIRECTION ( 'NONE',  ( -0.0000000000000000000, -0.0000000000000000000, 1.000000000000000000 ) ) ;
#3962 = DIRECTION ( 'NONE',  ( 0.0000000000000000000, -0.0000000000000000000, -1.000000000000000000 ) ) ;
#3963 = CARTESIAN_POINT ( 'NONE',  ( -38.50000000000000700, -14.99999999999999800, 0.0000000000000000000 ) ) ;
#3964 = CARTESIAN_POINT ( 'NONE',  ( -8.599999999999994300, 3.774999999999988400, 2.500000000000000000 ) ) ;
#3965 = DIRECTION ( 'NONE',  ( 0.0000000000000000000, 0.0000000000000000000, 1.000000000000000000 ) ) ;
#3966 = DIRECTION ( 'NONE',  ( -0.0000000000000000000, -0.0000000000000000000, -1.000000000000000000 ) ) ;
#3967 = CARTESIAN_POINT ( 'NONE',  ( -11.87499999999999800, 7.150000000000000400, 2.000000000000000000 ) ) ;
#3968 = CARTESIAN_POINT ( 'NONE',  ( 10.00000000000000200, 93.00000000000000000, 5.000000000000000000 ) ) ;
#3969 = PERSON_AND_ORGANIZATION ( #35481, #18924 ) ;
#3970 = LINE ( 'NONE', #29488, #19701 ) ;
#3971 = ORIENTED_EDGE ( 'NONE', *, *, #18718, .T. ) ;
#3972 = DIRECTION ( 'NONE',  ( 0.0000000000000000000, -0.0000000000000000000, -1.000000000000000000 ) ) ;
#3973 = EDGE_CURVE ( 'NONE', #21736, #5775, #34179, .T. ) ;
#3974 = MANIFOLD_SOLID_BREP ( 'Sweep1', #42639 ) ;
#3975 = PERSON_AND_ORGANIZATION ( #35481, #18924 ) ;
#3976 = DIRECTION ( 'NONE',  ( -0.0000000000000000000, -0.9701425001453319900, 0.2425356250363330500 ) ) ;
#3977 = CIRCLE ( 'NONE', #38542, 1.199999999999999700 ) ;
#3978 = DIRECTION ( 'NONE',  ( 0.0000000000000000000, 0.0000000000000000000, 1.000000000000000000 ) ) ;
#3979 = EDGE_CURVE ( 'NONE', #7940, #61217, #42510, .T. ) ;
#3980 = ORIENTED_EDGE ( 'NONE', *, *, #14188, .F. ) ;
#3981 =( BOUNDED_CURVE ( )  B_SPLINE_CURVE ( 3, ( #62559, #51951, #46868, #52416 ),
 .UNSPECIFIED., .F., .F. ) 
 B_SPLINE_CURVE_WITH_KNOTS ( ( 4, 4 ),
 ( 1.570796326794896600, 4.712388980384689700 ),
 .UNSPECIFIED. ) 
 CURVE ( )  GEOMETRIC_REPRESENTATION_ITEM ( )  RATIONAL_B_SPLINE_CURVE ( ( 1.000000000000000000, 0.3333333333333333700, 0.3333333333333333700, 1.000000000000000000 ) ) 
 REPRESENTATION_ITEM ( '' )  );
#3982 = ORIENTED_EDGE ( 'NONE', *, *, #55809, .T. ) ;
#3983 = CARTESIAN_POINT ( 'NONE',  ( -15.30000000000000400, -4.325000000000014400, 5.400000000000000400 ) ) ;
#3984 = ORIENTED_EDGE ( 'NONE', *, *, #5506, .T. ) ;
#3985 = ADVANCED_FACE ( 'NONE', ( #64783 ), #2710, .F. ) ;
#3986 = LINE ( 'NONE', #39538, #1478 ) ;
#3987 = EDGE_LOOP ( 'NONE', ( #36060, #36451, #39530, #49387, #32323, #51434, #11444, #55920, #47155, #43078, #38729, #59040 ) ) ;
#3988 = LINE ( 'NONE', #65514, #13058 ) ;
#3989 = VERTEX_POINT ( 'NONE', #62287 ) ;
#3990 = DIRECTION ( 'NONE',  ( 0.0000000000000000000, 0.0000000000000000000, 1.000000000000000000 ) ) ;
#3991 = CIRCLE ( 'NONE', #27476, 1.200000000000000000 ) ;
#3992 = EDGE_CURVE ( 'NONE', #21322, #42631, #26702, .T. ) ;
#3993 = VECTOR ( 'NONE', #20789, 1000.000000000000000 ) ;
#3994 = ADVANCED_FACE ( 'NONE', ( #15955 ), #56746, .F. ) ;
#3995 = ORIENTED_EDGE ( 'NONE', *, *, #17897, .T. ) ;
#3996 = DIRECTION ( 'NONE',  ( 0.0000000000000000000, 0.0000000000000000000, -1.000000000000000000 ) ) ;
#3997 = EDGE_CURVE ( 'NONE', #23227, #49604, #20084, .T. ) ;
#3998 = CARTESIAN_POINT ( 'NONE',  ( -0.0000000000000000000, 31.41000000000000700, 0.0000000000000000000 ) ) ;
#3999 = ORIENTED_EDGE ( 'NONE', *, *, #59908, .F. ) ;
#4000 = ORIENTED_EDGE ( 'NONE', *, *, #50526, .T. ) ;
#4002 = CARTESIAN_POINT ( 'NONE',  ( -7.516806678249808200, -1.370479983449419700, 1.525000000000000600 ) ) ;
#4001 = CARTESIAN_POINT ( 'NONE',  ( 9.851756600579390600, -22.03477303807744300, -0.1000000000000000100 ) ) ;
#4003 = DIRECTION ( 'NONE',  ( 1.000000000000000000, 0.0000000000000000000, 0.0000000000000000000 ) ) ;
#4004 = AXIS2_PLACEMENT_3D ( 'NONE', #57820, #31429, #5289 ) ;
#4005 = ADVANCED_FACE ( 'NONE', ( #53260 ), #63986, .T. ) ;
#4006 = VERTEX_POINT ( 'NONE', #45905 ) ;
#4007 = AXIS2_PLACEMENT_3D ( 'NONE', #17445, #17212, #27843 ) ;
#4008 = CIRCLE ( 'NONE', #45025, 2.749999999999999600 ) ;
#4009 = COORDINATED_UNIVERSAL_TIME_OFFSET ( 1, 0, .AHEAD. ) ;
#4010 = EDGE_CURVE ( 'NONE', #25894, #4173, #67331, .T. ) ;
#4011 = LINE ( 'NONE', #49543, #58637 ) ;
#4012 = DIRECTION ( 'NONE',  ( 1.000000000000000000, 0.0000000000000000000, 0.0000000000000000000 ) ) ;
#4013 = DIRECTION ( 'NONE',  ( 0.0000000000000000000, 1.000000000000000000, 0.0000000000000000000 ) ) ;
#4014 = AXIS2_PLACEMENT_3D ( 'NONE', #24386, #35491, #66758 ) ;
#4015 = DIRECTION ( 'NONE',  ( -0.0000000000000000000, -0.0000000000000000000, -1.000000000000000000 ) ) ;
#4016 = VECTOR ( 'NONE', #2153, 1000.000000000000000 ) ;
#4017 = DIRECTION ( 'NONE',  ( 1.000000000000000000, 0.0000000000000000000, -0.0000000000000000000 ) ) ;
#4018 = EDGE_LOOP ( 'NONE', ( #53850, #24380, #25977, #32346 ) ) ;
#4019 = DIRECTION ( 'NONE',  ( 1.000000000000000000, 0.0000000000000000000, -2.106709752616649700E-013 ) ) ;
#4020 = APPROVAL_ROLE ( '' ) ;
#4021 = AXIS2_PLACEMENT_3D ( 'NONE', #47689, #58529, #68518 ) ;
#4022 = DIRECTION ( 'NONE',  ( 1.553483709829976500E-016, 1.000000000000000000, 0.0000000000000000000 ) ) ;
#4023 = LOCAL_TIME ( 13, 55, 50.00000000000000000, #54560 ) ;
#4024 = ORIENTED_EDGE ( 'NONE', *, *, #36421, .F. ) ;
#4025 = CC_DESIGN_DATE_AND_TIME_ASSIGNMENT ( #7240, #27623, ( #20436 ) ) ;
#4026 = CARTESIAN_POINT ( 'NONE',  ( -7.814221850920707100, -0.5044070512820513200, 1.525000000000000100 ) ) ;
#4027 = AXIS2_PLACEMENT_3D ( 'NONE', #53758, #64383, #16945 ) ;
#4028 = PERSON_AND_ORGANIZATION_ROLE ( 'creator' ) ;
#4029 = EDGE_CURVE ( 'NONE', #19778, #57075, #49921, .T. ) ;
#4030 = SECURITY_CLASSIFICATION ( '', '', #19821 ) ;
#4031 = CARTESIAN_POINT ( 'NONE',  ( -15.30000000000000400, -6.275000000000001200, 5.400000000000000400 ) ) ;
#4032 = DATE_AND_TIME ( #62788, #61982 ) ;
#4033 = DIRECTION ( 'NONE',  ( 1.000000000000000000, 0.0000000000000000000, 0.0000000000000000000 ) ) ;
#4035 = ORIENTED_EDGE ( 'NONE', *, *, #61578, .T. ) ;
#4034 = ORIENTED_EDGE ( 'NONE', *, *, #26755, .T. ) ;
#4036 = CARTESIAN_POINT ( 'NONE',  ( 157.3999999999999800, 93.00000000000000000, 5.000000000000000000 ) ) ;
#4037 = PERSON_AND_ORGANIZATION ( #35481, #18924 ) ;
#4038 = LINE ( 'NONE', #36117, #24747 ) ;
#4039 = ORIENTED_EDGE ( 'NONE', *, *, #1098, .T. ) ;
#4040 = AXIS2_PLACEMENT_3D ( 'NONE', #65693, #59884, #45121 ) ;
#4041 = CARTESIAN_POINT ( 'NONE',  ( 0.6717566005793921300, -8.534773038077450000, -0.1000000000000000100 ) ) ;
#4042 = CIRCLE ( 'NONE', #47922, 1.750000000000001600 ) ;
#4043 = EDGE_CURVE ( 'NONE', #55990, #62651, #51610, .T. ) ;
#4044 = APPROVAL_DATE_TIME ( #52077, #27507 ) ;
#4045 = PLANE ( 'NONE',  #52119 ) ;
#4046 = VECTOR ( 'NONE', #37007, 1000.000000000000000 ) ;
#4047 = AXIS2_PLACEMENT_3D ( 'NONE', #28339, #49660, #13297 ) ;
#4048 = DIRECTION ( 'NONE',  ( -0.0000000000000000000, -1.000000000000000000, -0.0000000000000000000 ) ) ;
#4049 = CARTESIAN_POINT ( 'NONE',  ( -7.498744246056913800, -0.07370616232270524300, 1.525000000000000100 ) ) ;
#4050 = EDGE_LOOP ( 'NONE', ( #31131, #10098, #43546, #65686, #20644, #10400 ) ) ;
#4051 = ORIENTED_EDGE ( 'NONE', *, *, #39432, .T. ) ;
#4052 = ORIENTED_EDGE ( 'NONE', *, *, #64110, .T. ) ;
#4053 = AXIS2_PLACEMENT_3D ( 'NONE', #66702, #18318, #19891 ) ;
#4054 = LINE ( 'NONE', #33148, #18992 ) ;
#4055 = ORIENTED_EDGE ( 'NONE', *, *, #26244, .T. ) ;
#4056 = CYLINDRICAL_SURFACE ( 'NONE', #36287, 1.500000000000001300 ) ;
#4057 = ORIENTED_EDGE ( 'NONE', *, *, #35330, .T. ) ;
#4058 = APPROVAL_ROLE ( '' ) ;
#4059 = DIRECTION ( 'NONE',  ( 1.000000000000000000, 0.0000000000000000000, 0.0000000000000000000 ) ) ;
#4060 = CARTESIAN_POINT ( 'NONE',  ( 2.349999999999999600, -0.6500000000000000200, -12.25000000000000000 ) ) ;
#4061 = LINE ( 'NONE', #54216, #64476 ) ;
#4062 = FACE_OUTER_BOUND ( 'NONE', #43867, .T. ) ;
#4063 = EDGE_CURVE ( 'NONE', #67029, #33163, #25845, .T. ) ;
#4064 = VERTEX_POINT ( 'NONE', #30817 ) ;
#4065 = CARTESIAN_POINT ( 'NONE',  ( 6.615100958247770900, 3.249999999999999600, -10.28143438810792200 ) ) ;
#4066 = ADVANCED_FACE ( 'NONE', ( #28351 ), #25073, .F. ) ;
#4067 = VERTEX_POINT ( 'NONE', #3768 ) ;
#4068 = EDGE_CURVE ( 'NONE', #53023, #1426, #57342, .T. ) ;
#4069 = DIRECTION ( 'NONE',  ( -1.000000000000000000, 0.0000000000000000000, -0.0000000000000000000 ) ) ;
#4070 = ORIENTED_EDGE ( 'NONE', *, *, #21341, .F. ) ;
#4071 = DATE_AND_TIME ( #39718, #28885 ) ;
#4072 = PLANE ( 'NONE',  #4936 ) ;
#4073 = DIRECTION ( 'NONE',  ( 0.0000000000000000000, 1.000000000000000000, 0.0000000000000000000 ) ) ;
#4074 = LINE ( 'NONE', #38245, #19806 ) ;
#4075 = EDGE_CURVE ( 'NONE', #8528, #15885, #41643, .T. ) ;
#4076 = EDGE_LOOP ( 'NONE', ( #12058, #9810, #55148, #14856 ) ) ;
#4077 = EDGE_CURVE ( 'NONE', #6299, #41602, #43281, .T. ) ;
#4078 = DIRECTION ( 'NONE',  ( 1.000000000000000000, 0.0000000000000000000, 0.0000000000000000000 ) ) ;
#4079 = ORIENTED_EDGE ( 'NONE', *, *, #40855, .F. ) ;
#4080 = DIRECTION ( 'NONE',  ( 1.000000000000000000, 0.0000000000000000000, 0.0000000000000000000 ) ) ;
#4081 = ORIENTED_EDGE ( 'NONE', *, *, #68258, .T. ) ;
#4082 = ORIENTED_EDGE ( 'NONE', *, *, #12021, .T. ) ;
#4083 = ADVANCED_FACE ( 'NONE', ( #14286 ), #15088, .T. ) ;
#4084 = PLANE ( 'NONE',  #10201 ) ;
#4085 = EDGE_CURVE ( 'NONE', #62177, #23957, #37534, .T. ) ;
#4086 = EDGE_LOOP ( 'NONE', ( #58493, #59782, #1899, #6537 ) ) ;
#4087 = CARTESIAN_POINT ( 'NONE',  ( -15.40000000000000400, -6.175000000000000700, 2.500000000000000000 ) ) ;
#4088 = CARTESIAN_POINT ( 'NONE',  ( -1.999903144572873200, -0.8578431372549058000, -1.750000000000003800 ) ) ;
#4089 = APPROVAL_ROLE ( '' ) ;
#4091 = EDGE_LOOP ( 'NONE', ( #20201, #48097 ) ) ;
#4090 = ORIENTED_EDGE ( 'NONE', *, *, #13782, .T. ) ;
#4092 = LINE ( 'NONE', #19004, #53777 ) ;
#4093 = ORIENTED_EDGE ( 'NONE', *, *, #64295, .T. ) ;
#4094 = CARTESIAN_POINT ( 'NONE',  ( 7.445480223087250800, -3.004158586482916800, 0.0000000000000000000 ) ) ;
#4095 = EDGE_CURVE ( 'NONE', #8562, #1717, #50738, .T. ) ;
#4096 = APPROVAL_ROLE ( '' ) ;
#4097 = AXIS2_PLACEMENT_3D ( 'NONE', #12343, #55225, #49899 ) ;
#4098 = VECTOR ( 'NONE', #35356, 1000.000000000000000 ) ;
#4099 = CARTESIAN_POINT ( 'NONE',  ( -0.5233056302908671900, 1.250508054722739400, -3.000000000000000000 ) ) ;
#4100 = DIRECTION ( 'NONE',  ( -1.577021341797096100E-016, -1.000000000000000000, 0.0000000000000000000 ) ) ;
#4101 = FACE_OUTER_BOUND ( 'NONE', #45360, .T. ) ;
#4102 = DIRECTION ( 'NONE',  ( 1.000000000000000000, 0.0000000000000000000, -0.0000000000000000000 ) ) ;
#4103 = CARTESIAN_POINT ( 'NONE',  ( 37.20000000000000300, -70.00000000000000000, 0.0000000000000000000 ) ) ;
#4104 = EDGE_CURVE ( 'NONE', #61685, #19065, #39195, .T. ) ;
#4105 = EDGE_LOOP ( 'NONE', ( #29666, #47708, #24654, #49225 ) ) ;
#4106 = CARTESIAN_POINT ( 'NONE',  ( -15.19005524519137000, -3.725000000000009000, 3.499999999999999600 ) ) ;
#4107 = ORIENTED_EDGE ( 'NONE', *, *, #17668, .T. ) ;
#4108 = CARTESIAN_POINT ( 'NONE',  ( 0.0000000000000000000, -19.03477303807744300, -0.1000000000000000100 ) ) ;
#4109 = EDGE_LOOP ( 'NONE', ( #24297, #10875, #2891, #17493 ) ) ;
#4110 = FACE_BOUND ( 'NONE', #4541, .T. ) ;
#4111 = ORIENTED_EDGE ( 'NONE', *, *, #45473, .F. ) ;
#4112 = CC_DESIGN_APPROVAL ( #7646, ( #46732 ) ) ;
#4113 = DIRECTION ( 'NONE',  ( -1.000000000000000000, 0.0000000000000000000, 0.0000000000000000000 ) ) ;
#4114 = CARTESIAN_POINT ( 'NONE',  ( -6.249999999999997300, -3.574999999999998400, 2.000000000000000000 ) ) ;
#4115 = CARTESIAN_POINT ( 'NONE',  ( -2.602085213965210600E-015, 2.170528621609724200, -5.649999999999999500 ) ) ;
#4116 = ORIENTED_EDGE ( 'NONE', *, *, #27046, .T. ) ;
#4117 = VECTOR ( 'NONE', #10576, 1000.000000000000000 ) ;
#4118 = CC_DESIGN_PERSON_AND_ORGANIZATION_ASSIGNMENT ( #2186, #29949, ( #27493 ) ) ;
#4119 = VECTOR ( 'NONE', #23896, 1000.000000000000000 ) ;
#4120 = AXIS2_PLACEMENT_3D ( 'NONE', #30999, #41023, #57391 ) ;
#4121 = VERTEX_POINT ( 'NONE', #10851 ) ;
#4122 = CARTESIAN_POINT ( 'NONE',  ( -13.89999999999999500, 6.074999999999999300, 0.2000000000000000100 ) ) ;
#4123 = DIRECTION ( 'NONE',  ( 0.0000000000000000000, 0.7071067811865495700, 0.7071067811865454600 ) ) ;
#4124 = EDGE_CURVE ( 'NONE', #27917, #45391, #10949, .T. ) ;
#4125 = COORDINATED_UNIVERSAL_TIME_OFFSET ( 1, 0, .AHEAD. ) ;
#4126 = AXIS2_PLACEMENT_3D ( 'NONE', #63454, #59, #48618 ) ;
#4127 = CARTESIAN_POINT ( 'NONE',  ( -20.00000000000000400, -3.000000000000002700, 0.0000000000000000000 ) ) ;
#4128 = ORIENTED_EDGE ( 'NONE', *, *, #35558, .F. ) ;
#4129 = AXIS2_PLACEMENT_3D ( 'NONE', #24619, #35296, #3582 ) ;
#4130 = ORIENTED_EDGE ( 'NONE', *, *, #8494, .T. ) ;
#4131 = PLANE ( 'NONE',  #43599 ) ;
#4132 = EDGE_CURVE ( 'NONE', #11324, #55220, #35828, .T. ) ;
#4133 = DIRECTION ( 'NONE',  ( 1.642730564371974000E-016, -1.000000000000000000, 0.0000000000000000000 ) ) ;
#4134 = ORIENTED_EDGE ( 'NONE', *, *, #58581, .T. ) ;
#4135 = LINE ( 'NONE', #58036, #31416 ) ;
#4136 = AXIS2_PLACEMENT_3D ( 'NONE', #40310, #7618, #50006 ) ;
#4137 = DIRECTION ( 'NONE',  ( -1.000000000000000000, -0.0000000000000000000, -0.0000000000000000000 ) ) ;
#4138 = APPROVAL_PERSON_ORGANIZATION ( #64560, #16209, #18310 ) ;
#4140 = ORIENTED_EDGE ( 'NONE', *, *, #67281, .F. ) ;
#4139 = VERTEX_POINT ( 'NONE', #31034 ) ;
#4141 = CARTESIAN_POINT ( 'NONE',  ( 56.09999999999998000, 99.00000000000001400, 0.0000000000000000000 ) ) ;
#4142 = DIRECTION ( 'NONE',  ( 0.0000000000000000000, -1.000000000000000000, 0.0000000000000000000 ) ) ;
#4143 = CARTESIAN_POINT ( 'NONE',  ( 207.4000000000000100, 66.69999999999998900, 0.0000000000000000000 ) ) ;
#4144 = DIRECTION ( 'NONE',  ( -0.0000000000000000000, -0.0000000000000000000, 1.000000000000000000 ) ) ;
#4145 = ORIENTED_EDGE ( 'NONE', *, *, #10369, .T. ) ;
#4146 = ORIENTED_EDGE ( 'NONE', *, *, #24179, .F. ) ;
#4147 = FACE_OUTER_BOUND ( 'NONE', #40520, .T. ) ;
#4148 = ORIENTED_EDGE ( 'NONE', *, *, #28171, .F. ) ;
#4149 = EDGE_CURVE ( 'NONE', #31942, #61170, #66474, .T. ) ;
#4150 = DIRECTION ( 'NONE',  ( 0.0000000000000000000, 1.000000000000000000, -0.0000000000000000000 ) ) ;
#4151 = DIRECTION ( 'NONE',  ( 1.000000000000000000, 0.0000000000000000000, -0.0000000000000000000 ) ) ;
#4152 = CARTESIAN_POINT ( 'NONE',  ( -9.720016918745118400, -0.9679630230716845800, 1.524999999999999500 ) ) ;
#4153 = VERTEX_POINT ( 'NONE', #47026 ) ;
#4154 = CARTESIAN_POINT ( 'NONE',  ( 45.58175254232958200, -11.84999999999999600, 0.0000000000000000000 ) ) ;
#4155 = ADVANCED_FACE ( 'NONE', ( #68109 ), #68076, .T. ) ;
#4156 = DIRECTION ( 'NONE',  ( -0.0000000000000000000, 1.000000000000000000, -0.0000000000000000000 ) ) ;
#4157 = CARTESIAN_POINT ( 'NONE',  ( -42.20000000000000300, -69.99999999999998600, 38.00000000000000000 ) ) ;
#4158 = DATE_TIME_ROLE ( 'classification_date' ) ;
#4160 = ORIENTED_EDGE ( 'NONE', *, *, #61015, .F. ) ;
#4159 = ORIENTED_EDGE ( 'NONE', *, *, #10131, .F. ) ;
#4161 = EDGE_CURVE ( 'NONE', #3249, #8784, #46611, .T. ) ;
#4162 = CIRCLE ( 'NONE', #40397, 0.2399999999999997700 ) ;
#4163 = ORIENTED_EDGE ( 'NONE', *, *, #43353, .T. ) ;
#4164 = VECTOR ( 'NONE', #43941, 1000.000000000000000 ) ;
#4165 = DIRECTION ( 'NONE',  ( 0.0000000000000000000, 0.0000000000000000000, -1.000000000000000000 ) ) ;
#4166 = CARTESIAN_POINT ( 'NONE',  ( 1.299999999999999400, -14.00000000000000400, 3.000000000000000000 ) ) ;
#4167 = ADVANCED_FACE ( 'NONE', ( #44966 ), #32485, .F. ) ;
#4168 = ADVANCED_FACE ( 'NONE', ( #23400 ), #36658, .T. ) ;
#4169 = CIRCLE ( 'NONE', #30881, 1.500000000000001300 ) ;
#4170 = LINE ( 'NONE', #32717, #18255 ) ;
#4171 = VERTEX_POINT ( 'NONE', #63212 ) ;
#4172 = CARTESIAN_POINT ( 'NONE',  ( -0.0000000000000000000, -16.03477303807743900, 0.0000000000000000000 ) ) ;
#4173 = VERTEX_POINT ( 'NONE', #47477 ) ;
#4174 = ORIENTED_EDGE ( 'NONE', *, *, #5812, .T. ) ;
#4175 = LINE ( 'NONE', #57186, #30660 ) ;
#4176 = EDGE_LOOP ( 'NONE', ( #17727, #42281, #46539, #65545 ) ) ;
#4177 = VECTOR ( 'NONE', #35379, 1000.000000000000000 ) ;
#4178 = ORIENTED_EDGE ( 'NONE', *, *, #34481, .T. ) ;
#4179 = EDGE_CURVE ( 'NONE', #3745, #31247, #62321, .T. ) ;
#4180 = DIRECTION ( 'NONE',  ( 0.0000000000000000000, -0.9701425001453319900, 0.2425356250363330500 ) ) ;
#4181 = APPROVAL_DATE_TIME ( #46445, #59738 ) ;
#4182 = DIRECTION ( 'NONE',  ( 0.0000000000000000000, -1.000000000000000000, 0.0000000000000000000 ) ) ;
#4183 = FACE_OUTER_BOUND ( 'NONE', #34544, .T. ) ;
#4184 = CARTESIAN_POINT ( 'NONE',  ( -18.69899038940446400, 21.66561043221256400, 207.8489756552267500 ) ) ;
#4185 = DIRECTION ( 'NONE',  ( 0.0000000000000000000, 0.0000000000000000000, 1.000000000000000000 ) ) ;
#4186 = DIRECTION ( 'NONE',  ( 1.642730564371974000E-016, -1.000000000000000000, 0.0000000000000000000 ) ) ;
#4187 = DIRECTION ( 'NONE',  ( -1.000000000000000000, 1.224646799147353200E-016, 0.0000000000000000000 ) ) ;
#4188 = LINE ( 'NONE', #26010, #29008 ) ;
#4189 = DIRECTION ( 'NONE',  ( -1.000000000000000000, 0.0000000000000000000, -0.0000000000000000000 ) ) ;
#4190 = ORIENTED_EDGE ( 'NONE', *, *, #24672, .F. ) ;
#4191 = EDGE_CURVE ( 'NONE', #63082, #34498, #18440, .T. ) ;
#4192 = DATE_AND_TIME ( #2555, #16590 ) ;
#4193 = DIRECTION ( 'NONE',  ( 1.000000000000000000, 0.0000000000000000000, 0.0000000000000000000 ) ) ;
#4194 = DIRECTION ( 'NONE',  ( 1.642730564371974000E-016, -1.000000000000000000, 0.0000000000000000000 ) ) ;
#4195 = CARTESIAN_POINT ( 'NONE',  ( 4.749999999999989300, -0.6500000000000000200, -18.75000000000000000 ) ) ;
#4196 = DIRECTION ( 'NONE',  ( 1.239088197126290800E-016, -1.000000000000000000, 0.0000000000000000000 ) ) ;
#4197 = ORIENTED_EDGE ( 'NONE', *, *, #28289, .F. ) ;
#4198 = DIRECTION ( 'NONE',  ( 1.000000000000000000, 0.0000000000000000000, 0.0000000000000000000 ) ) ;
#4199 = EDGE_CURVE ( 'NONE', #8156, #63333, #52394, .T. ) ;
#4200 = VERTEX_POINT ( 'NONE', #299 ) ;
#4201 = VERTEX_POINT ( 'NONE', #52366 ) ;
#4202 = LINE ( 'NONE', #61833, #63050 ) ;
#4203 = PLANE ( 'NONE',  #66581 ) ;
#4204 = EDGE_CURVE ( 'NONE', #3159, #44161, #4350, .T. ) ;
#4205 = CALENDAR_DATE ( 2019, 29, 7 ) ;
#4206 = ORIENTED_EDGE ( 'NONE', *, *, #54630, .T. ) ;
#4207 = CARTESIAN_POINT ( 'NONE',  ( -8.599999999999996100, -4.225000000000012100, 8.900000000000000400 ) ) ;
#4209 = EDGE_LOOP ( 'NONE', ( #44598, #10708 ) ) ;
#4208 = ORIENTED_EDGE ( 'NONE', *, *, #52081, .T. ) ;
#4210 = APPROVAL ( #45081, 'NON SPECIFICATO' ) ;
#4211 = EDGE_CURVE ( 'NONE', #16314, #27598, #16752, .T. ) ;
#4212 = DIRECTION ( 'NONE',  ( 0.0000000000000000000, -0.0000000000000000000, 1.000000000000000000 ) ) ;
#4213 = EDGE_CURVE ( 'NONE', #34744, #11539, #40005, .T. ) ;
#4214 = ORIENTED_EDGE ( 'NONE', *, *, #47132, .F. ) ;
#4215 = ORIENTED_EDGE ( 'NONE', *, *, #15992, .F. ) ;
#4216 = CC_DESIGN_PERSON_AND_ORGANIZATION_ASSIGNMENT ( #11792, #11325, ( #42379 ) ) ;
#4217 = EDGE_LOOP ( 'NONE', ( #20810, #66912 ) ) ;
#4218 = ORIENTED_EDGE ( 'NONE', *, *, #10675, .F. ) ;
#4219 = AXIS2_PLACEMENT_3D ( 'NONE', #40319, #45394, #45167 ) ;
#4220 = CARTESIAN_POINT ( 'NONE',  ( -0.5233056302908671900, 1.250508054722739400, -3.000000000000000000 ) ) ;
#4221 = CARTESIAN_POINT ( 'NONE',  ( 87.74440281605329500, 93.00000000000001400, 0.2000000000000000900 ) ) ;
#4222 = ORIENTED_EDGE ( 'NONE', *, *, #33210, .T. ) ;
#4223 = VERTEX_POINT ( 'NONE', #16651 ) ;
#4224 = AXIS2_PLACEMENT_3D ( 'NONE', #40190, #2655, #7958 ) ;
#4226 = AXIS2_PLACEMENT_3D ( 'NONE', #33043, #33989, #49498 ) ;
#4225 = LINE ( 'NONE', #30035, #30719 ) ;
#4228 = LINE ( 'NONE', #41059, #46491 ) ;
#4227 = AXIS2_PLACEMENT_3D ( 'NONE', #58134, #68559, #42440 ) ;
#4229 = DIRECTION ( 'NONE',  ( 1.000000000000000000, 0.0000000000000000000, 0.0000000000000000000 ) ) ;
#4230 = EDGE_CURVE ( 'NONE', #7393, #53918, #56557, .T. ) ;
#4231 = FACE_OUTER_BOUND ( 'NONE', #43348, .T. ) ;
#4232 = DIRECTION ( 'NONE',  ( 1.000000000000000000, 0.0000000000000000000, 0.0000000000000000000 ) ) ;
#4233 = AXIS2_PLACEMENT_3D ( 'NONE', #18421, #7517, #2234 ) ;
#4234 = CIRCLE ( 'NONE', #15356, 1.749999999999987600 ) ;
#4235 = CYLINDRICAL_SURFACE ( 'NONE', #49246, 0.2999999999999997700 ) ;
#4236 = VERTEX_POINT ( 'NONE', #64554 ) ;
#4237 = VERTEX_POINT ( 'NONE', #27261 ) ;
#4238 = ADVANCED_FACE ( 'NONE', ( #1920 ), #60731, .F. ) ;
#4239 = ORIENTED_EDGE ( 'NONE', *, *, #43255, .F. ) ;
#4240 = ORIENTED_EDGE ( 'NONE', *, *, #52232, .T. ) ;
#4241 = LINE ( 'NONE', #33467, #17508 ) ;
#4242 = ORIENTED_EDGE ( 'NONE', *, *, #20701, .F. ) ;
#4243 = CIRCLE ( 'NONE', #50911, 1.500000000000001300 ) ;
#4244 = CIRCLE ( 'NONE', #4830, 2.749999999999999100 ) ;
#4245 = CARTESIAN_POINT ( 'NONE',  ( -369.9526625136877600, -1542.399380678243700, 0.7499999999999840100 ) ) ;
#4246 = PERSON_AND_ORGANIZATION_ROLE ( 'design_owner' ) ;
#4247 = PERSON_AND_ORGANIZATION ( #35481, #18924 ) ;
#4248 = VECTOR ( 'NONE', #8827, 1000.000000000000000 ) ;
#4249 = VERTEX_POINT ( 'NONE', #17101 ) ;
#4250 = DIRECTION ( 'NONE',  ( 8.659560562354904500E-017, 0.7071067811865499000, -0.7071067811865452400 ) ) ;
#4251 = FACE_OUTER_BOUND ( 'NONE', #36235, .T. ) ;
#4252 = CC_DESIGN_SECURITY_CLASSIFICATION ( #65909, ( #68699 ) ) ;
#4253 = CARTESIAN_POINT ( 'NONE',  ( 0.0000000000000000000, 0.0000000000000000000, 0.0000000000000000000 ) ) ;
#4254 = CARTESIAN_POINT ( 'NONE',  ( -12.50000000000000000, 0.0000000000000000000, 9.000025000000000800 ) ) ;
#4255 = DIRECTION ( 'NONE',  ( 1.301042606982605100E-016, 0.0000000000000000000, -1.000000000000000000 ) ) ;
#4256 = ADVANCED_FACE ( 'NONE', ( #29264 ), #64796, .T. ) ;
#4257 = CARTESIAN_POINT ( 'NONE',  ( 0.7716780982019022500, -1.250000000000004000, -3.000000000000000000 ) ) ;
#4258 = VECTOR ( 'NONE', #4133, 1000.000000000000000 ) ;
#4259 = APPROVAL_STATUS ( 'not_yet_approved' ) ;
#4260 = CARTESIAN_POINT ( 'NONE',  ( -4.170714915823106500, 0.0000000000000000000, -0.1000000000000000100 ) ) ;
#4261 = CARTESIAN_POINT ( 'NONE',  ( 58.45000000000000300, 51.00000000000000000, 0.0000000000000000000 ) ) ;
#4262 = EDGE_CURVE ( 'NONE', #17586, #42610, #34256, .T. ) ;
#4263 = CARTESIAN_POINT ( 'NONE',  ( -7.479685138772543600, -0.5029761718649908800, 1.525000000000000100 ) ) ;
#4264 = ORIENTED_EDGE ( 'NONE', *, *, #41556, .F. ) ;
#4265 = VERTEX_POINT ( 'NONE', #64322 ) ;
#4266 = DIRECTION ( 'NONE',  ( 8.906522175617112600E-018, -1.000000000000000000, 0.0000000000000000000 ) ) ;
#4267 = ORIENTED_EDGE ( 'NONE', *, *, #25335, .T. ) ;
#4268 = ORIENTED_EDGE ( 'NONE', *, *, #8526, .T. ) ;
#4269 = DIRECTION ( 'NONE',  ( -0.0000000000000000000, 1.000000000000000000, -0.0000000000000000000 ) ) ;
#4270 = FACE_OUTER_BOUND ( 'NONE', #40923, .T. ) ;
#4271 = CARTESIAN_POINT ( 'NONE',  ( -369.9526625136877600, -1542.399380678243700, 0.0000000000000000000 ) ) ;
#4272 = DATE_AND_TIME ( #18361, #32398 ) ;
#4273 = DIRECTION ( 'NONE',  ( -1.000000000000000000, -0.0000000000000000000, -0.0000000000000000000 ) ) ;
#4274 = ORIENTED_EDGE ( 'NONE', *, *, #15841, .F. ) ;
#4276 = ORIENTED_EDGE ( 'NONE', *, *, #66857, .F. ) ;
#4275 = ORIENTED_EDGE ( 'NONE', *, *, #67175, .F. ) ;
#4277 = PERSON_AND_ORGANIZATION_ROLE ( 'creator' ) ;
#4278 = CARTESIAN_POINT ( 'NONE',  ( 2.589999999999999400, -9.455000000000001800, 7.649999999999987000 ) ) ;
#4279 = EDGE_CURVE ( 'NONE', #60321, #14592, #54107, .T. ) ;
#4280 = ORIENTED_EDGE ( 'NONE', *, *, #15138, .T. ) ;
#4281 = ORIENTED_EDGE ( 'NONE', *, *, #2882, .F. ) ;
#4282 = EDGE_CURVE ( 'NONE', #13059, #59139, #27561, .T. ) ;
#4283 = ORIENTED_EDGE ( 'NONE', *, *, #37963, .F. ) ;
#4284 = VECTOR ( 'NONE', #29654, 1000.000000000000000 ) ;
#4285 = FACE_OUTER_BOUND ( 'NONE', #19875, .T. ) ;
#4286 = DIRECTION ( 'NONE',  ( 0.0000000000000000000, 0.0000000000000000000, -1.000000000000000000 ) ) ;
#4287 = CARTESIAN_POINT ( 'NONE',  ( -44.00000000000000000, 0.0000000000000000000, 5.000000000000005300 ) ) ;
#4288 = EDGE_CURVE ( 'NONE', #34742, #37420, #3519, .T. ) ;
#4289 = FACE_BOUND ( 'NONE', #29575, .T. ) ;
#4290 = VECTOR ( 'NONE', #24141, 1000.000000000000000 ) ;
#4291 = VECTOR ( 'NONE', #34129, 1000.000000000000000 ) ;
#4292 = EDGE_CURVE ( 'NONE', #20093, #60595, #8470, .T. ) ;
#4293 = VECTOR ( 'NONE', #21652, 1000.000000000000000 ) ;
#4294 = EDGE_CURVE ( 'NONE', #45391, #59045, #68189, .T. ) ;
#4295 = VERTEX_POINT ( 'NONE', #38445 ) ;
#4296 = DIRECTION ( 'NONE',  ( 0.0000000000000000000, 0.0000000000000000000, 1.000000000000000000 ) ) ;
#4297 = ORIENTED_EDGE ( 'NONE', *, *, #8719, .F. ) ;
#4298 = ORIENTED_EDGE ( 'NONE', *, *, #7942, .F. ) ;
#4299 = CARTESIAN_POINT ( 'NONE',  ( -9.300000000000004300, 3.774999999999988400, 3.500000000000000000 ) ) ;
#4300 = CONICAL_SURFACE ( 'NONE', #41675, 0.1500000000000112400, 0.7853981633974466100 ) ;
#4301 = EDGE_LOOP ( 'NONE', ( #49143, #13236, #14534, #27655 ) ) ;
#4302 = VECTOR ( 'NONE', #9575, 1000.000000000000000 ) ;
#4303 = LINE ( 'NONE', #49779, #63087 ) ;
#4304 = SECURITY_CLASSIFICATION ( '', '', #25756 ) ;
#4305 = ORIENTED_EDGE ( 'NONE', *, *, #18029, .T. ) ;
#4306 = CALENDAR_DATE ( 2019, 29, 7 ) ;
#4307 = CIRCLE ( 'NONE', #9184, 2.750000000000002700 ) ;
#4308 = ORIENTED_EDGE ( 'NONE', *, *, #4603, .F. ) ;
#4309 = PERSON ( 'NAUO-PER40', 'UNSPECIFIED', 'UNSPECIFIED', ('UNSPECIFIED'), ('UNSPECIFIED'), ('UNSPECIFIED') ) ;
#4310 = CYLINDRICAL_SURFACE ( 'NONE', #41657, 1.000000000000001600 ) ;
#4312 = DIRECTION ( 'NONE',  ( -1.000000000000000000, 0.0000000000000000000, 0.0000000000000000000 ) ) ;
#4311 = CARTESIAN_POINT ( 'NONE',  ( 61.00000000000000000, 10.50000000000000400, 1.000000000000000000 ) ) ;
#4313 = DIRECTION ( 'NONE',  ( -0.0000000000000000000, -0.0000000000000000000, 1.000000000000000000 ) ) ;
#4314 = LINE ( 'NONE', #50464, #2685 ) ;
#4315 = ORIENTED_EDGE ( 'NONE', *, *, #22379, .F. ) ;
#4316 = AXIS2_PLACEMENT_3D ( 'NONE', #47644, #661, #42343 ) ;
#4317 = ADVANCED_FACE ( 'NONE', ( #6779 ), #38205, .T. ) ;
#4318 = DIRECTION ( 'NONE',  ( -1.000000000000000000, -7.859880601346715100E-016, 0.0000000000000000000 ) ) ;
#4319 = CARTESIAN_POINT ( 'NONE',  ( -4.800000000000002500, 2.170528621609724200, -5.649999999999999500 ) ) ;
#4320 = PERSON_AND_ORGANIZATION_ROLE ( 'classification_officer' ) ;
#4321 = AXIS2_PLACEMENT_3D ( 'NONE', #22467, #63699, #31980 ) ;
#4322 = AXIS2_PLACEMENT_3D ( 'NONE', #29847, #34979, #66906 ) ;
#4323 = AXIS2_PLACEMENT_3D ( 'NONE', #38179, #48596, #22406 ) ;
#4324 = CARTESIAN_POINT ( 'NONE',  ( -1.206611260581739600, 0.9999999999999956700, -3.000000000000000000 ) ) ;
#4325 = EDGE_LOOP ( 'NONE', ( #65828, #41357, #32031, #61248 ) ) ;
#4326 = PERSON_AND_ORGANIZATION_ROLE ( 'classification_officer' ) ;
#4327 = CARTESIAN_POINT ( 'NONE',  ( -12.98213394582470800, -3.725000000000009400, 5.500000000000000000 ) ) ;
#4328 = CARTESIAN_POINT ( 'NONE',  ( -12.98213394582470800, -3.725000000000009400, 4.899999999999999500 ) ) ;
#4329 = DIRECTION ( 'NONE',  ( 0.0000000000000000000, 0.0000000000000000000, 1.000000000000000000 ) ) ;
#4330 = ORIENTED_EDGE ( 'NONE', *, *, #41022, .F. ) ;
#4331 = CARTESIAN_POINT ( 'NONE',  ( -7.402753600534306400, 2.328542852034791300, 1.700000000000000200 ) ) ;
#4333 = ORIENTED_EDGE ( 'NONE', *, *, #23942, .F. ) ;
#4332 = ADVANCED_FACE ( 'NONE', ( #4436 ), #18525, .T. ) ;
#4334 = AXIS2_PLACEMENT_3D ( 'NONE', #38833, #65411, #27163 ) ;
#4335 = FACE_OUTER_BOUND ( 'NONE', #28057, .T. ) ;
#4336 = PLANE ( 'NONE',  #15580 ) ;
#4337 = DATE_AND_TIME ( #48247, #16742 ) ;
#4338 = CARTESIAN_POINT ( 'NONE',  ( -0.9999999999999993300, 2.939152317953647400E-017, 5.000000000000000900 ) ) ;
#4339 = AXIS2_PLACEMENT_3D ( 'NONE', #36550, #36787, #20783 ) ;
#4340 = VERTEX_POINT ( 'NONE', #728 ) ;
#4341 = ORIENTED_EDGE ( 'NONE', *, *, #53194, .T. ) ;
#4342 = DIRECTION ( 'NONE',  ( -0.0000000000000000000, 0.0000000000000000000, 1.000000000000000000 ) ) ;
#4343 = DIRECTION ( 'NONE',  ( -0.0000000000000000000, -0.0000000000000000000, 1.000000000000000000 ) ) ;
#4344 = CARTESIAN_POINT ( 'NONE',  ( 15.35175660057934400, 0.0000000000000000000, 0.0000000000000000000 ) ) ;
#4345 = ORIENTED_EDGE ( 'NONE', *, *, #55576, .T. ) ;
#4346 = CARTESIAN_POINT ( 'NONE',  ( 10.60000000000000900, -4.225000000000008500, 5.000000000000002700 ) ) ;
#4347 = EDGE_LOOP ( 'NONE', ( #5419, #50251, #63259, #25313 ) ) ;
#4349 = EDGE_CURVE ( 'NONE', #9722, #54945, #6050, .T. ) ;
#4348 = ADVANCED_FACE ( 'NONE', ( #13513 ), #40087, .F. ) ;
#4350 = LINE ( 'NONE', #63658, #30841 ) ;
#4351 = DIRECTION ( 'NONE',  ( -0.0000000000000000000, 1.000000000000000000, -0.0000000000000000000 ) ) ;
#4352 = DIRECTION ( 'NONE',  ( 0.0000000000000000000, -1.000000000000000000, 0.0000000000000000000 ) ) ;
#4353 = LINE ( 'NONE', #16108, #1065 ) ;
#4354 = VECTOR ( 'NONE', #7627, 1000.000000000000000 ) ;
#4355 = FACE_OUTER_BOUND ( 'NONE', #20122, .T. ) ;
#4356 = CARTESIAN_POINT ( 'NONE',  ( 6.999999999999972500, 81.99999999999998600, 6.000000000000000000 ) ) ;
#4357 = ORIENTED_EDGE ( 'NONE', *, *, #12527, .T. ) ;
#4358 = ORIENTED_EDGE ( 'NONE', *, *, #24274, .F. ) ;
#4359 = DIRECTION ( 'NONE',  ( -1.051830606278087700E-016, -0.9701425001453318800, 0.2425356250363331100 ) ) ;
#4361 = DIRECTION ( 'NONE',  ( 1.000000000000000000, 0.0000000000000000000, 0.0000000000000000000 ) ) ;
#4360 = FACE_OUTER_BOUND ( 'NONE', #44021, .T. ) ;
#4362 = LINE ( 'NONE', #20329, #58995 ) ;
#4363 = CARTESIAN_POINT ( 'NONE',  ( -7.249750964504833900, 4.130528621609726300, -0.2999999999999999300 ) ) ;
#4364 = VECTOR ( 'NONE', #16175, 1000.000000000000000 ) ;
#4365 = DIRECTION ( 'NONE',  ( -0.0000000000000000000, -0.0000000000000000000, -1.000000000000000000 ) ) ;
#4366 = MANIFOLD_SOLID_BREP ( 'Taglio-Estrusione1', #36233 ) ;
#4367 = VECTOR ( 'NONE', #17829, 1000.000000000000000 ) ;
#4368 = CARTESIAN_POINT ( 'NONE',  ( -353.7526625136879400, -1562.399380678243500, 23.18000000000002500 ) ) ;
#4369 = FACE_BOUND ( 'NONE', #56919, .T. ) ;
#4370 = CYLINDRICAL_SURFACE ( 'NONE', #6034, 1.500000000000001300 ) ;
#4371 = ADVANCED_BREP_SHAPE_REPRESENTATION ( '', ( #55327, #30080 ), #39969 ) ;
#4372 = DIRECTION ( 'NONE',  ( -0.001723503530942262300, -0.9999985147666864400, 0.0000000000000000000 ) ) ;
#4373 = VERTEX_POINT ( 'NONE', #44228 ) ;
#4374 = VERTEX_POINT ( 'NONE', #28414 ) ;
#4375 = VECTOR ( 'NONE', #47464, 1000.000000000000000 ) ;
#4376 = ORIENTED_EDGE ( 'NONE', *, *, #64253, .T. ) ;
#4377 = VECTOR ( 'NONE', #33550, 1000.000000000000000 ) ;
#4378 = DIRECTION ( 'NONE',  ( 0.0000000000000000000, 0.0000000000000000000, 1.000000000000000000 ) ) ;
#4379 = DATE_AND_TIME ( #10982, #64810 ) ;
#4380 = VECTOR ( 'NONE', #14574, 1000.000000000000000 ) ;
#4381 = EDGE_LOOP ( 'NONE', ( #56986, #31886, #63667, #54479 ) ) ;
#4382 = EDGE_CURVE ( 'NONE', #32867, #54284, #22525, .T. ) ;
#4383 = DIRECTION ( 'NONE',  ( 0.0000000000000000000, 1.000000000000000000, 0.0000000000000000000 ) ) ;
#4384 = CARTESIAN_POINT ( 'NONE',  ( 1.500000000000002700, 33.93000000000000000, 0.0000000000000000000 ) ) ;
#4385 = FACE_BOUND ( 'NONE', #5709, .T. ) ;
#4386 = CARTESIAN_POINT ( 'NONE',  ( 0.08999999999999999700, -1.500000000000004000, -3.000000000000000000 ) ) ;
#4387 = DIRECTION ( 'NONE',  ( 0.0000000000000000000, 0.0000000000000000000, 1.000000000000000000 ) ) ;
#4388 = DIRECTION ( 'NONE',  ( 0.0000000000000000000, 1.000000000000000000, 0.0000000000000000000 ) ) ;
#4389 = EDGE_CURVE ( 'NONE', #66195, #42981, #63132, .T. ) ;
#4390 = CARTESIAN_POINT ( 'NONE',  ( 141.7000230177036700, 37.16251078954859100, 3.000000000000000000 ) ) ;
#4391 = DIRECTION ( 'NONE',  ( -1.000000000000000000, 0.0000000000000000000, -3.469446951953611000E-015 ) ) ;
#4392 = ORIENTED_EDGE ( 'NONE', *, *, #63359, .F. ) ;
#4393 = CIRCLE ( 'NONE', #19262, 0.7849999999999997000 ) ;
#4394 = CARTESIAN_POINT ( 'NONE',  ( 1.744412282362714400, 0.1283219357709343100, -16.13604030837622700 ) ) ;
#4395 = DATE_TIME_ROLE ( 'classification_date' ) ;
#4396 = VERTEX_POINT ( 'NONE', #18026 ) ;
#4397 = EDGE_CURVE ( 'NONE', #15911, #63608, #32557, .T. ) ;
#4398 = DIRECTION ( 'NONE',  ( -0.0000000000000000000, -1.000000000000000000, -0.0000000000000000000 ) ) ;
#4399 = CARTESIAN_POINT ( 'NONE',  ( -9.884809130410971500, -2.532051282051281900, 1.500000000000000000 ) ) ;
#4400 = CARTESIAN_POINT ( 'NONE',  ( -35.19999999999999600, -67.99999999999997200, 2.000000000000001800 ) ) ;
#4401 = ORIENTED_EDGE ( 'NONE', *, *, #61974, .F. ) ;
#4402 = EDGE_CURVE ( 'NONE', #18810, #62346, #43362, .T. ) ;
#4403 = DIRECTION ( 'NONE',  ( -0.0000000000000000000, 0.0000000000000000000, 1.000000000000000000 ) ) ;
#4405 = EDGE_LOOP ( 'NONE', ( #10596, #10266, #56609, #18422 ) ) ;
#4404 = EDGE_CURVE ( 'NONE', #61683, #2309, #41725, .T. ) ;
#4406 = CARTESIAN_POINT ( 'NONE',  ( -9.807886053487896700, -1.039963942307692500, 1.525000000000000400 ) ) ;
#4407 = ADVANCED_FACE ( 'NONE', ( #59065 ), #30917, .F. ) ;
#4408 = VERTEX_POINT ( 'NONE', #59670 ) ;
#4409 = CARTESIAN_POINT ( 'NONE',  ( 7.157836000982813500, 3.749999999999999100, -10.63421216588569800 ) ) ;
#4410 = CARTESIAN_POINT ( 'NONE',  ( -10.50000000000000500, -4.325000000000010800, 9.000000000000000000 ) ) ;
#4411 = EDGE_LOOP ( 'NONE', ( #9564, #51806, #57134, #46684 ) ) ;
#4412 = CARTESIAN_POINT ( 'NONE',  ( 47.20000000000001700, 1.000000000000000000, 6.000000000000000000 ) ) ;
#4413 = EDGE_LOOP ( 'NONE', ( #454, #59504, #34650, #35824 ) ) ;
#4414 = VECTOR ( 'NONE', #26543, 1000.000000000000000 ) ;
#4415 =( NAMED_UNIT ( * ) SI_UNIT ( $, .STERADIAN. ) SOLID_ANGLE_UNIT ( ) );
#4416 = PLANE ( 'NONE',  #29668 ) ;
#4418 = ORIENTED_EDGE ( 'NONE', *, *, #22425, .F. ) ;
#4417 = ORIENTED_EDGE ( 'NONE', *, *, #54266, .F. ) ;
#4419 = CARTESIAN_POINT ( 'NONE',  ( -10.50000000000000500, 0.0000000000000000000, 8.900000000000000400 ) ) ;
#4420 = LINE ( 'NONE', #48970, #35903 ) ;
#4421 = AXIS2_PLACEMENT_3D ( 'NONE', #60042, #33894, #39499 ) ;
#4422 = CARTESIAN_POINT ( 'NONE',  ( -0.6707149158231057200, 14.53477303807744100, -0.1000000000000000100 ) ) ;
#4423 = CARTESIAN_POINT ( 'NONE',  ( -7.396854062459167900, -0.5961538461538462600, 1.525000000000000100 ) ) ;
#4424 = DIRECTION ( 'NONE',  ( 1.000000000000000000, 0.0000000000000000000, 0.0000000000000000000 ) ) ;
#4425 = FACE_OUTER_BOUND ( 'NONE', #15353, .T. ) ;
#4426 = AXIS2_PLACEMENT_3D ( 'NONE', #44477, #17348, #33324 ) ;
#4427 = DIRECTION ( 'NONE',  ( 0.0000000000000000000, 0.0000000000000000000, 1.000000000000000000 ) ) ;
#4428 = VECTOR ( 'NONE', #17255, 1000.000000000000000 ) ;
#4429 = ORIENTED_EDGE ( 'NONE', *, *, #1046, .T. ) ;
#4430 = CARTESIAN_POINT ( 'NONE',  ( 23.06372676702348200, 4.549509319745594000, -0.4393398282201774800 ) ) ;
#4431 =( GEOMETRIC_REPRESENTATION_CONTEXT ( 3 ) GLOBAL_UNCERTAINTY_ASSIGNED_CONTEXT ( ( #17919 ) ) GLOBAL_UNIT_ASSIGNED_CONTEXT ( ( #48889, #21818, #16722 ) ) REPRESENTATION_CONTEXT ( 'NONE', 'WORKASPACE' ) );
#4432 = DIRECTION ( 'NONE',  ( 0.0000000000000000000, 0.0000000000000000000, -1.000000000000000000 ) ) ;
#4433 = CARTESIAN_POINT ( 'NONE',  ( -2.965000000000003000, 0.1905286216097244200, 6.200000000000002800 ) ) ;
#4434 = CARTESIAN_POINT ( 'NONE',  ( -7.664886055574824800, -1.871341733647707600, 1.524999999999999700 ) ) ;
#4435 = AXIS2_PLACEMENT_3D ( 'NONE', #2868, #39915, #8621 ) ;
#4436 = FACE_OUTER_BOUND ( 'NONE', #13982, .T. ) ;
#4437 = VERTEX_POINT ( 'NONE', #39599 ) ;
#4438 = CARTESIAN_POINT ( 'NONE',  ( 0.5000000000000000000, 6.000000000000000900, 2.500000000000000000 ) ) ;
#4439 = LINE ( 'NONE', #10426, #36740 ) ;
#4440 = ADVANCED_FACE ( 'NONE', ( #20170, #47407, #49054, #61514, #24261, #55775, #10148, #26614, #31687, #47452, #20929, #1830 ), #44677, .T. ) ;
#4441 = CC_DESIGN_APPROVAL ( #15975, ( #24411 ) ) ;
#4442 = AXIS2_PLACEMENT_3D ( 'NONE', #4287, #51997, #9600 ) ;
#4443 = CARTESIAN_POINT ( 'NONE',  ( -13.89999999999999300, -6.275000000000001200, 0.2000000000000000900 ) ) ;
#4444 = LINE ( 'NONE', #8417, #63215 ) ;
#4445 = VECTOR ( 'NONE', #33738, 1000.000000000000000 ) ;
#4446 = FACE_OUTER_BOUND ( 'NONE', #44350, .T. ) ;
#4447 = PRODUCT_RELATED_PRODUCT_CATEGORY ( 'detail', '', ( #49138 ) ) ;
#4448 = AXIS2_PLACEMENT_3D ( 'NONE', #62274, #56280, #56511 ) ;
#4449 = FACE_OUTER_BOUND ( 'NONE', #1410, .T. ) ;
#4450 = VERTEX_POINT ( 'NONE', #18508 ) ;
#4451 = CARTESIAN_POINT ( 'NONE',  ( 140.5999999999999900, 43.54999999999999700, 3.000000000000000000 ) ) ;
#4452 = ORIENTED_EDGE ( 'NONE', *, *, #54533, .F. ) ;
#4453 = APPROVAL_PERSON_ORGANIZATION ( #9406, #36160, #55916 ) ;
#4454 = VECTOR ( 'NONE', #32427, 1000.000000000000000 ) ;
#4455 = ORIENTED_EDGE ( 'NONE', *, *, #56530, .T. ) ;
#4456 = AXIS2_PLACEMENT_3D ( 'NONE', #60807, #2754, #60571 ) ;
#4457 = ORIENTED_EDGE ( 'NONE', *, *, #44960, .F. ) ;
#4458 = DIRECTION ( 'NONE',  ( -0.0000000000000000000, -0.0000000000000000000, 1.000000000000000000 ) ) ;
#4459 = EDGE_CURVE ( 'NONE', #27513, #27144, #17527, .T. ) ;
#4460 = VECTOR ( 'NONE', #36368, 1000.000000000000000 ) ;
#4461 = LINE ( 'NONE', #58402, #64883 ) ;
#4462 = EDGE_LOOP ( 'NONE', ( #57899, #6915, #51541, #56660 ) ) ;
#4463 = LINE ( 'NONE', #17877, #56596 ) ;
#4464 = DIRECTION ( 'NONE',  ( -1.000000000000000000, -1.704050565792540900E-016, 0.0000000000000000000 ) ) ;
#4465 = VERTEX_POINT ( 'NONE', #33766 ) ;
#4467 = DIRECTION ( 'NONE',  ( 0.0000000000000000000, 1.000000000000000000, 0.0000000000000000000 ) ) ;
#4466 = AXIS2_PLACEMENT_3D ( 'NONE', #65533, #44505, #54436 ) ;
#4468 = CARTESIAN_POINT ( 'NONE',  ( 207.3999999999999500, 3.000000000000000000, 3.500000000000000000 ) ) ;
#4469 = DIRECTION ( 'NONE',  ( 1.000000000000000000, 0.0000000000000000000, 0.0000000000000000000 ) ) ;
#4470 = CARTESIAN_POINT ( 'NONE',  ( -3.618916003489979400, 26.19763203604866700, 0.0000000000000000000 ) ) ;
#4471 = CARTESIAN_POINT ( 'NONE',  ( -7.411009944534645100, -0.1754504683776285400, 1.500000000000000400 ) ) ;
#4472 = VECTOR ( 'NONE', #60804, 1000.000000000000000 ) ;
#4473 = ORIENTED_EDGE ( 'NONE', *, *, #39710, .F. ) ;
#4474 = DIRECTION ( 'NONE',  ( 0.0000000000000000000, 0.0000000000000000000, -1.000000000000000000 ) ) ;
#4475 = ORIENTED_EDGE ( 'NONE', *, *, #13078, .T. ) ;
#4476 = EDGE_LOOP ( 'NONE', ( #52192, #17392, #30956, #62499 ) ) ;
#4477 = ORIENTED_EDGE ( 'NONE', *, *, #17254, .F. ) ;
#4478 = DIRECTION ( 'NONE',  ( -0.0000000000000000000, -0.0000000000000000000, 1.000000000000000000 ) ) ;
#4479 = VERTEX_POINT ( 'NONE', #28881 ) ;
#4480 = DIRECTION ( 'NONE',  ( -1.000000000000000000, 0.0000000000000000000, 0.0000000000000000000 ) ) ;
#4481 = DIRECTION ( 'NONE',  ( -0.0000000000000000000, -0.0000000000000000000, 1.000000000000000000 ) ) ;
#4482 = PERSON_AND_ORGANIZATION_ROLE ( 'classification_officer' ) ;
#4483 = EDGE_LOOP ( 'NONE', ( #67441, #36011, #43208, #7432 ) ) ;
#4484 = ORIENTED_EDGE ( 'NONE', *, *, #38580, .T. ) ;
#4485 = LINE ( 'NONE', #33325, #15219 ) ;
#4486 = EDGE_CURVE ( 'NONE', #61961, #41474, #28338, .T. ) ;
#4487 = PRODUCT_DEFINITION_SHAPE ( 'NONE', 'NONE',  #47120 ) ;
#4489 = VERTEX_POINT ( 'NONE', #2307 ) ;
#4488 = ORIENTED_EDGE ( 'NONE', *, *, #63962, .F. ) ;
#4490 = DIRECTION ( 'NONE',  ( 0.0000000000000000000, 0.0000000000000000000, 1.000000000000000000 ) ) ;
#4491 = VECTOR ( 'NONE', #53483, 1000.000000000000000 ) ;
#4492 = CARTESIAN_POINT ( 'NONE',  ( -9.795065540667380300, -2.391025641025640500, 1.500000000000000000 ) ) ;
#4493 = LINE ( 'NONE', #32939, #6911 ) ;
#4494 = SECURITY_CLASSIFICATION_LEVEL ( 'unclassified' ) ;
#4495 = CARTESIAN_POINT ( 'NONE',  ( -7.896854062459167900, -2.006410256410256400, 1.500000000000000000 ) ) ;
#4496 = FACE_BOUND ( 'NONE', #23454, .T. ) ;
#4497 = EDGE_LOOP ( 'NONE', ( #67158, #6961, #41435, #15198 ) ) ;
#4498 = CARTESIAN_POINT ( 'NONE',  ( -9.884809130410971500, -0.1053685897435897400, 1.500000000000000000 ) ) ;
#4499 = DIRECTION ( 'NONE',  ( -1.156482317317871600E-014, 0.0000000000000000000, 1.000000000000000000 ) ) ;
#4500 = VECTOR ( 'NONE', #8746, 1000.000000000000000 ) ;
#4501 = DIRECTION ( 'NONE',  ( 1.000000000000000000, 0.0000000000000000000, 0.0000000000000000000 ) ) ;
#4502 = EDGE_CURVE ( 'NONE', #55880, #39898, #50788, .T. ) ;
#4503 = DATE_AND_TIME ( #30137, #15234 ) ;
#4504 = CARTESIAN_POINT ( 'NONE',  ( -23.91000000000000000, -29.49972068696497000, -0.1000000000000000100 ) ) ;
#4505 = CARTESIAN_POINT ( 'NONE',  ( 2.000000000000013300, 0.0000000000000000000, 6.000000000000000000 ) ) ;
#4506 = VECTOR ( 'NONE', #53387, 1000.000000000000000 ) ;
#4507 = DIRECTION ( 'NONE',  ( 0.0000000000000000000, 1.000000000000000000, 0.0000000000000000000 ) ) ;
#4508 = EDGE_CURVE ( 'NONE', #6230, #44041, #58116, .T. ) ;
#4509 = CARTESIAN_POINT ( 'NONE',  ( 207.4000000000000100, 33.93000000000000000, 3.500000000000000000 ) ) ;
#4510 = ADVANCED_FACE ( 'NONE', ( #68165 ), #23576, .T. ) ;
#4511 = VECTOR ( 'NONE', #57240, 1000.000000000000000 ) ;
#4512 = ORIENTED_EDGE ( 'NONE', *, *, #15432, .T. ) ;
#4513 = DATE_TIME_ROLE ( 'creation_date' ) ;
#4514 = CALENDAR_DATE ( 2019, 29, 7 ) ;
#4515 = CIRCLE ( 'NONE', #56366, 0.2999999999999998200 ) ;
#4516 = ORIENTED_EDGE ( 'NONE', *, *, #37081, .T. ) ;
#4517 = CARTESIAN_POINT ( 'NONE',  ( 134.0000000000000000, 79.49999999999998600, 0.0000000000000000000 ) ) ;
#4518 = DIRECTION ( 'NONE',  ( 1.051830606278087800E-016, 0.9701425001453318800, -0.2425356250363331100 ) ) ;
#4519 = AXIS2_PLACEMENT_3D ( 'NONE', #4122, #61743, #46264 ) ;
#4520 = LINE ( 'NONE', #50999, #7828 ) ;
#4521 = ADVANCED_FACE ( 'NONE', ( #268 ), #1633, .T. ) ;
#4522 = FACE_OUTER_BOUND ( 'NONE', #16776, .T. ) ;
#4523 = ORIENTED_EDGE ( 'NONE', *, *, #50368, .T. ) ;
#4524 = EDGE_CURVE ( 'NONE', #16218, #52139, #63185, .T. ) ;
#4525 = EDGE_LOOP ( 'NONE', ( #57442, #18199, #50655, #68291 ) ) ;
#4526 = CARTESIAN_POINT ( 'NONE',  ( 1.540048357244515500E-015, 50.89999999999999900, 0.0000000000000000000 ) ) ;
#4527 = VECTOR ( 'NONE', #3387, 1000.000000000000000 ) ;
#4528 = ORIENTED_EDGE ( 'NONE', *, *, #39177, .F. ) ;
#4529 = APPROVAL ( #67075, 'NON SPECIFICATO' ) ;
#4530 = PRODUCT_DEFINITION_SHAPE ( 'NONE', 'NONE',  #68696 ) ;
#4531 = DIRECTION ( 'NONE',  ( 0.0000000000000000000, 0.0000000000000000000, -1.000000000000000000 ) ) ;
#4532 = DIRECTION ( 'NONE',  ( -0.0000000000000000000, -0.0000000000000000000, 1.000000000000000000 ) ) ;
#4533 = DIRECTION ( 'NONE',  ( -0.0000000000000000000, -0.0000000000000000000, 1.000000000000000000 ) ) ;
#4534 = CC_DESIGN_DATE_AND_TIME_ASSIGNMENT ( #31300, #59340, ( #54204 ) ) ;
#4535 = LINE ( 'NONE', #45048, #23578 ) ;
#4536 = VERTEX_POINT ( 'NONE', #61293 ) ;
#4537 = AXIS2_PLACEMENT_3D ( 'NONE', #52578, #31695, #63639 ) ;
#4538 = ORIENTED_EDGE ( 'NONE', *, *, #36822, .T. ) ;
#4539 = EDGE_LOOP ( 'NONE', ( #14320, #17385, #62071, #65229 ) ) ;
#4540 = DIRECTION ( 'NONE',  ( 0.0000000000000000000, 1.000000000000000000, 0.0000000000000000000 ) ) ;
#4541 = EDGE_LOOP ( 'NONE', ( #16286, #39014 ) ) ;
#4542 = EDGE_CURVE ( 'NONE', #36334, #32743, #25891, .T. ) ;
#4543 = CARTESIAN_POINT ( 'NONE',  ( 8.249750964504833900, 3.130528621609724100, -5.600000000000000500 ) ) ;
#4544 = AXIS2_PLACEMENT_3D ( 'NONE', #56431, #18957, #66651 ) ;
#4545 = DIRECTION ( 'NONE',  ( 1.279075545776124300E-016, -1.000000000000000000, 0.0000000000000000000 ) ) ;
#4546 = ORIENTED_EDGE ( 'NONE', *, *, #6183, .T. ) ;
#4547 = ORIENTED_EDGE ( 'NONE', *, *, #13536, .F. ) ;
#4548 = ORIENTED_EDGE ( 'NONE', *, *, #21458, .F. ) ;
#4549 = VECTOR ( 'NONE', #57750, 1000.000000000000000 ) ;
#4550 = AXIS2_PLACEMENT_3D ( 'NONE', #9530, #62991, #51718 ) ;
#4552 = DIRECTION ( 'NONE',  ( 0.0000000000000000000, 0.0000000000000000000, -1.000000000000000000 ) ) ;
#4551 = PLANE ( 'NONE',  #27200 ) ;
#4553 = EDGE_CURVE ( 'NONE', #23754, #36781, #36716, .T. ) ;
#4554 = ORIENTED_EDGE ( 'NONE', *, *, #34319, .T. ) ;
#4555 = CARTESIAN_POINT ( 'NONE',  ( -7.413739557671957100, -1.824215535527388400, 1.500000000000000400 ) ) ;
#4556 = FACE_OUTER_BOUND ( 'NONE', #47400, .T. ) ;
#4557 = DIRECTION ( 'NONE',  ( 0.0000000000000000000, 0.2425356250363330800, 0.9701425001453319900 ) ) ;
#4558 = AXIS2_PLACEMENT_3D ( 'NONE', #15730, #21268, #68059 ) ;
#4559 = LINE ( 'NONE', #51944, #64184 ) ;
#4560 = DIRECTION ( 'NONE',  ( 0.0000000000000000000, 1.000000000000000000, 0.0000000000000000000 ) ) ;
#4561 = VECTOR ( 'NONE', #62190, 1000.000000000000000 ) ;
#4562 = VERTEX_POINT ( 'NONE', #3226 ) ;
#4563 = CARTESIAN_POINT ( 'NONE',  ( 0.6717566005793921300, -23.53477303807744600, -0.1000000000000000100 ) ) ;
#4564 = APPLICATION_PROTOCOL_DEFINITION ( 'international standard', 'config_control_design', 1994, #20289 ) ;
#4565 = CARTESIAN_POINT ( 'NONE',  ( 8.171756600579392700, 0.0000000000000000000, -0.1000000000000000100 ) ) ;
#4566 = LINE ( 'NONE', #39742, #36865 ) ;
#4567 = CALENDAR_DATE ( 2019, 29, 7 ) ;
#4568 = DATE_TIME_ROLE ( 'creation_date' ) ;
#4569 = CARTESIAN_POINT ( 'NONE',  ( -4.170714915823106500, 7.214773038077446200, -0.1000000000000000100 ) ) ;
#4570 = DIRECTION ( 'NONE',  ( -1.284980352575412900E-016, 1.000000000000000000, 0.0000000000000000000 ) ) ;
#4571 = DIRECTION ( 'NONE',  ( -0.0000000000000000000, -0.0000000000000000000, 1.000000000000000000 ) ) ;
#4572 = EDGE_CURVE ( 'NONE', #27240, #52155, #13484, .T. ) ;
#4573 = CARTESIAN_POINT ( 'NONE',  ( 1.799999999999999400, -1.445151549950586700, -18.52322919059102400 ) ) ;
#4574 = DIRECTION ( 'NONE',  ( -0.0000000000000000000, -0.0000000000000000000, 1.000000000000000000 ) ) ;
#4575 = CARTESIAN_POINT ( 'NONE',  ( 1.799999999999997400, -0.3929122374614883500, -14.31427194063463300 ) ) ;
#4576 = CIRCLE ( 'NONE', #38933, 8.500000000000000000 ) ;
#4577 = VERTEX_POINT ( 'NONE', #45147 ) ;
#4578 = PERSON_AND_ORGANIZATION ( #35481, #18924 ) ;
#4579 = DIRECTION ( 'NONE',  ( 1.000000000000000000, 0.0000000000000000000, 0.0000000000000000000 ) ) ;
#4580 = CIRCLE ( 'NONE', #52443, 1.250000000000001100 ) ;
#4581 = ORIENTED_EDGE ( 'NONE', *, *, #4161, .T. ) ;
#4582 = EDGE_CURVE ( 'NONE', #19752, #36330, #8529, .T. ) ;
#4583 = PLANE ( 'NONE',  #39150 ) ;
#4584 = VECTOR ( 'NONE', #6507, 1000.000000000000000 ) ;
#4585 = FACE_OUTER_BOUND ( 'NONE', #39333, .T. ) ;
#4586 = ORIENTED_EDGE ( 'NONE', *, *, #68061, .T. ) ;
#4587 = ORIENTED_EDGE ( 'NONE', *, *, #33109, .F. ) ;
#4588 = ADVANCED_FACE ( 'NONE', ( #54082 ), #45811, .T. ) ;
#4589 = VECTOR ( 'NONE', #46756, 1000.000000000000000 ) ;
#4590 = VERTEX_POINT ( 'NONE', #14056 ) ;
#4591 = DIRECTION ( 'NONE',  ( 1.000000000000000000, 0.0000000000000000000, 0.0000000000000000000 ) ) ;
#4592 = EDGE_CURVE ( 'NONE', #10957, #2147, #19210, .T. ) ;
#4593 = CARTESIAN_POINT ( 'NONE',  ( -8.599999999999996100, -4.225000000000012100, 2.500000000000000000 ) ) ;
#4594 = CARTESIAN_POINT ( 'NONE',  ( -13.44481795760177100, -10.19325099211574100, 5.499999999999990200 ) ) ;
#4595 = CIRCLE ( 'NONE', #20511, 2.750000000000002700 ) ;
#4596 = EDGE_CURVE ( 'NONE', #58686, #63113, #54897, .T. ) ;
#4597 = CARTESIAN_POINT ( 'NONE',  ( 9.351756600579392400, -8.714773038077448000, 0.0000000000000000000 ) ) ;
#4598 = LINE ( 'NONE', #42960, #2967 ) ;
#4599 = ADVANCED_FACE ( 'NONE', ( #44148 ), #42424, .T. ) ;
#4600 = ORIENTED_EDGE ( 'NONE', *, *, #64055, .F. ) ;
#4601 = EDGE_LOOP ( 'NONE', ( #19438, #34960, #36140, #53025 ) ) ;
#4602 = ORIENTED_EDGE ( 'NONE', *, *, #41745, .T. ) ;
#4603 = EDGE_CURVE ( 'NONE', #54556, #43196, #64826, .T. ) ;
#4604 = VERTEX_POINT ( 'NONE', #8542 ) ;
#4605 = VERTEX_POINT ( 'NONE', #18735 ) ;
#4606 = VERTEX_POINT ( 'NONE', #55536 ) ;
#4607 = CARTESIAN_POINT ( 'NONE',  ( -0.9999999999999991100, 0.0000000000000000000, 6.000000000000000000 ) ) ;
#4608 = ORIENTED_EDGE ( 'NONE', *, *, #27867, .T. ) ;
#4609 = DIRECTION ( 'NONE',  ( -1.000000000000000000, -0.0000000000000000000, -0.0000000000000000000 ) ) ;
#4610 = CARTESIAN_POINT ( 'NONE',  ( 198.8999999999999800, 93.00000000000000000, 5.000000000000000000 ) ) ;
#4611 = CARTESIAN_POINT ( 'NONE',  ( -8.170714915823106500, 17.53477303807743900, -0.1000000000000000100 ) ) ;
#4612 = EDGE_CURVE ( 'NONE', #51046, #13407, #42499, .T. ) ;
#4613 = ORIENTED_EDGE ( 'NONE', *, *, #10954, .T. ) ;
#4614 = FACE_OUTER_BOUND ( 'NONE', #56387, .T. ) ;
#4615 = EDGE_CURVE ( 'NONE', #15585, #68298, #38369, .T. ) ;
#4616 = VECTOR ( 'NONE', #59557, 1000.000000000000000 ) ;
#4617 = CARTESIAN_POINT ( 'NONE',  ( -9.807739734327261900, -1.036150922956044200, 1.525000000000000100 ) ) ;
#4618 = CARTESIAN_POINT ( 'NONE',  ( -10.80000000000000600, -5.147700410575215100, 9.000000000000000000 ) ) ;
#4619 = CIRCLE ( 'NONE', #62197, 11.00000000000000000 ) ;
#4620 = CARTESIAN_POINT ( 'NONE',  ( -9.384809130410971500, -0.2116386217948718100, 1.525000000000000100 ) ) ;
#4621 = ORIENTED_EDGE ( 'NONE', *, *, #8762, .F. ) ;
#4622 = CARTESIAN_POINT ( 'NONE',  ( -7.723616205193384800, -1.547015475780771700, 1.499999999999999600 ) ) ;
#4623 = PRODUCT_DEFINITION_FORMATION_WITH_SPECIFIED_SOURCE ( 'TUTTO', '', #13705, .NOT_KNOWN. ) ;
#4624 = EDGE_CURVE ( 'NONE', #63327, #57703, #5113, .T. ) ;
#4625 = VECTOR ( 'NONE', #42988, 1000.000000000000000 ) ;
#4626 = EDGE_CURVE ( 'NONE', #33539, #63881, #56541, .T. ) ;
#4627 = CALENDAR_DATE ( 2019, 29, 7 ) ;
#4628 = DIRECTION ( 'NONE',  ( -1.000000000000000000, 0.0000000000000000000, 0.0000000000000000000 ) ) ;
#4629 = CARTESIAN_POINT ( 'NONE',  ( 15.17175660057934500, 0.0000000000000000000, 0.0000000000000000000 ) ) ;
#4630 = CARTESIAN_POINT ( 'NONE',  ( -0.08999999999999419600, -1.000000000000003600, -3.000000000000000000 ) ) ;
#4631 = SECURITY_CLASSIFICATION ( '', '', #42226 ) ;
#4632 = CARTESIAN_POINT ( 'NONE',  ( 1.741820135445511300E-015, -8.534773038077448200, -0.1000000000000000100 ) ) ;
#4633 = EDGE_CURVE ( 'NONE', #15645, #39304, #28265, .T. ) ;
#4634 = AXIS2_PLACEMENT_3D ( 'NONE', #25477, #20619, #31262 ) ;
#4635 = ORIENTED_EDGE ( 'NONE', *, *, #5443, .F. ) ;
#4636 = DIRECTION ( 'NONE',  ( 4.130293990420953600E-016, 1.000000000000000000, 0.0000000000000000000 ) ) ;
#4637 = DIRECTION ( 'NONE',  ( -1.000000000000000000, 0.0000000000000000000, 0.0000000000000000000 ) ) ;
#4638 = CARTESIAN_POINT ( 'NONE',  ( -12.50000000000000000, 2.824999999999999300, 3.900000000000000800 ) ) ;
#4639 = AXIS2_PLACEMENT_3D ( 'NONE', #43058, #53691, #723 ) ;
#4640 = APPROVAL_DATE_TIME ( #46898, #51186 ) ;
#4641 = ORIENTED_EDGE ( 'NONE', *, *, #28571, .F. ) ;
#4642 = AXIS2_PLACEMENT_3D ( 'NONE', #50958, #35206, #40563 ) ;
#4643 = AXIS2_PLACEMENT_3D ( 'NONE', #42744, #38078, #37189 ) ;
#4644 = DIRECTION ( 'NONE',  ( 1.000000000000000000, 0.0000000000000000000, 0.0000000000000000000 ) ) ;
#4645 = EDGE_CURVE ( 'NONE', #12365, #53216, #26690, .T. ) ;
#4646 = DIRECTION ( 'NONE',  ( -1.000000000000000000, 0.0000000000000000000, 0.0000000000000000000 ) ) ;
#4647 = VECTOR ( 'NONE', #6479, 1000.000000000000000 ) ;
#4648 = DIRECTION ( 'NONE',  ( 0.0000000000000000000, 0.0000000000000000000, 1.000000000000000000 ) ) ;
#4649 = FACE_OUTER_BOUND ( 'NONE', #23030, .T. ) ;
#4650 = AXIS2_PLACEMENT_3D ( 'NONE', #60070, #44146, #23505 ) ;
#4651 = CARTESIAN_POINT ( 'NONE',  ( 10.54903119723743500, -8.683714995549314300, 4.999999999999990200 ) ) ;
#4652 = ORIENTED_EDGE ( 'NONE', *, *, #68584, .T. ) ;
#4653 = ORIENTED_EDGE ( 'NONE', *, *, #25659, .F. ) ;
#4654 = CYLINDRICAL_SURFACE ( 'NONE', #64320, 0.7500000000000006700 ) ;
#4655 = DIRECTION ( 'NONE',  ( -1.000000000000000000, -3.304235192336776000E-016, 0.0000000000000000000 ) ) ;
#4656 = CIRCLE ( 'NONE', #20054, 0.4999999999999995600 ) ;
#4657 = EDGE_LOOP ( 'NONE', ( #17870, #27849 ) ) ;
#4658 = CARTESIAN_POINT ( 'NONE',  ( 135.2733333333333400, 31.00000000000002800, 3.000000000000000000 ) ) ;
#4659 = CARTESIAN_POINT ( 'NONE',  ( 1.249999999999980500, 66.70000000000001700, 0.0000000000000000000 ) ) ;
#4660 = CARTESIAN_POINT ( 'NONE',  ( -7.774382938104800200, -0.06015876356369830700, 1.500000000000000000 ) ) ;
#4661 = LINE ( 'NONE', #57642, #66775 ) ;
#4662 = AXIS2_PLACEMENT_3D ( 'NONE', #58175, #52661, #52432 ) ;
#4663 = CARTESIAN_POINT ( 'NONE',  ( 0.0000000000000000000, 0.0000000000000000000, -2.500000000000000000 ) ) ;
#4664 = CC_DESIGN_APPROVAL ( #62335, ( #41101 ) ) ;
#4665 = LINE ( 'NONE', #33032, #59289 ) ;
#4666 = EDGE_CURVE ( 'NONE', #59842, #1970, #40057, .T. ) ;
#4667 = ORIENTED_EDGE ( 'NONE', *, *, #5474, .T. ) ;
#4668 = DIRECTION ( 'NONE',  ( 1.000000000000000000, 0.0000000000000000000, 0.0000000000000000000 ) ) ;
#4669 = ORIENTED_EDGE ( 'NONE', *, *, #59168, .T. ) ;
#4670 = DIRECTION ( 'NONE',  ( 1.000000000000000000, 0.0000000000000000000, 0.0000000000000000000 ) ) ;
#4671 = ADVANCED_FACE ( 'NONE', ( #182 ), #40979, .T. ) ;
#4672 = CARTESIAN_POINT ( 'NONE',  ( 134.0000000000000000, 9.499999999999976900, 0.0000000000000000000 ) ) ;
#4673 = ORIENTED_EDGE ( 'NONE', *, *, #61712, .F. ) ;
#4674 = ORIENTED_EDGE ( 'NONE', *, *, #64038, .F. ) ;
#4675 = EDGE_CURVE ( 'NONE', #10345, #34313, #19297, .T. ) ;
#4676 = ORIENTED_EDGE ( 'NONE', *, *, #28917, .T. ) ;
#4677 = DIRECTION ( 'NONE',  ( 0.0000000000000000000, 1.000000000000000000, 0.0000000000000000000 ) ) ;
#4678 = CLOSED_SHELL ( 'NONE', ( #10791, #59798, #38242, #64697, #40348, #33174, #11033, #35833, #9614 ) ) ;
#4679 = LINE ( 'NONE', #38690, #12076 ) ;
#4680 = ADVANCED_FACE ( 'NONE', ( #31608 ), #4583, .F. ) ;
#4681 = LINE ( 'NONE', #43649, #36169 ) ;
#4682 = DIRECTION ( 'NONE',  ( -0.0000000000000000000, -0.0000000000000000000, 1.000000000000000000 ) ) ;
#4683 = CARTESIAN_POINT ( 'NONE',  ( -46.00000000000000000, 0.0000000000000000000, -18.33999999999999600 ) ) ;
#4684 = LINE ( 'NONE', #26649, #67646 ) ;
#4685 = ORIENTED_EDGE ( 'NONE', *, *, #63628, .T. ) ;
#4686 = EDGE_LOOP ( 'NONE', ( #20464, #158 ) ) ;
#4687 = DIRECTION ( 'NONE',  ( 0.4384071392085695000, 0.8987764907311262000, 0.0000000000000000000 ) ) ;
#4688 = CARTESIAN_POINT ( 'NONE',  ( -7.472435157236173400, -0.09388859274756924900, 1.525000000000000400 ) ) ;
#4689 = COORDINATED_UNIVERSAL_TIME_OFFSET ( 1, 0, .AHEAD. ) ;
#4690 = ADVANCED_FACE ( 'NONE', ( #58198 ), #66525, .T. ) ;
#4691 = EDGE_CURVE ( 'NONE', #45123, #30895, #40779, .T. ) ;
#4692 = CARTESIAN_POINT ( 'NONE',  ( 53.00000000000000000, 91.50000000000001400, 4.500000000000000900 ) ) ;
#4693 = CARTESIAN_POINT ( 'NONE',  ( -11.85175660057942600, 0.0000000000000000000, 0.0000000000000000000 ) ) ;
#4694 = VERTEX_POINT ( 'NONE', #36528 ) ;
#4695 = CARTESIAN_POINT ( 'NONE',  ( -15.40000000000000400, 3.774999999999988400, 2.500000000000000000 ) ) ;
#4696 = APPROVAL_PERSON_ORGANIZATION ( #18791, #23164, #14720 ) ;
#4697 = VECTOR ( 'NONE', #24508, 1000.000000000000000 ) ;
#4698 = ORIENTED_EDGE ( 'NONE', *, *, #61257, .T. ) ;
#4699 = DIRECTION ( 'NONE',  ( 0.0000000000000000000, 0.0000000000000000000, 1.000000000000000000 ) ) ;
#4700 = EDGE_CURVE ( 'NONE', #29736, #11010, #54815, .T. ) ;
#4701 = DIRECTION ( 'NONE',  ( 0.0000000000000000000, 0.0000000000000000000, 1.000000000000000000 ) ) ;
#4702 = PLANE ( 'NONE',  #25716 ) ;
#4703 = CIRCLE ( 'NONE', #45126, 1.750000000000001600 ) ;
#4704 = CARTESIAN_POINT ( 'NONE',  ( -7.819930985536091200, -1.703325320512820700, 1.500000000000000000 ) ) ;
#4705 = LINE ( 'NONE', #57925, #49403 ) ;
#4706 = EDGE_CURVE ( 'NONE', #51685, #60707, #6830, .T. ) ;
#4707 = ORIENTED_EDGE ( 'NONE', *, *, #48006, .F. ) ;
#4708 = DATE_TIME_ROLE ( 'creation_date' ) ;
#4709 = ORIENTED_EDGE ( 'NONE', *, *, #22473, .T. ) ;
#4710 = CARTESIAN_POINT ( 'NONE',  ( -9.671756600579426400, -23.53477303807744600, -0.1000000000000000100 ) ) ;
#4711 = LINE ( 'NONE', #16765, #37865 ) ;
#4712 = CIRCLE ( 'NONE', #19041, 2.750000000000002700 ) ;
#4713 = ORIENTED_EDGE ( 'NONE', *, *, #30435, .T. ) ;
#4714 = APPROVAL ( #9799, 'NON SPECIFICATO' ) ;
#4715 = ORIENTED_EDGE ( 'NONE', *, *, #14325, .T. ) ;
#4716 = DIRECTION ( 'NONE',  ( -1.000000000000000000, -0.0000000000000000000, -0.0000000000000000000 ) ) ;
#4717 = CARTESIAN_POINT ( 'NONE',  ( -7.384109106500959600, -0.2981128362899168600, 1.525000000000000100 ) ) ;
#4718 = VECTOR ( 'NONE', #435, 1000.000000000000000 ) ;
#4719 = DIRECTION ( 'NONE',  ( 0.0000000000000000000, 0.0000000000000000000, 1.000000000000000000 ) ) ;
#4720 = AXIS2_PLACEMENT_3D ( 'NONE', #7883, #2824, #3265 ) ;
#4721 = DIRECTION ( 'NONE',  ( 1.000000000000000000, 0.0000000000000000000, 0.0000000000000000000 ) ) ;
#4722 = LINE ( 'NONE', #54218, #37037 ) ;
#4723 = VERTEX_POINT ( 'NONE', #36069 ) ;
#4724 = CARTESIAN_POINT ( 'NONE',  ( -7.672793290274425400, -1.443030134783387200, 1.524999999999999900 ) ) ;
#4725 = EDGE_LOOP ( 'NONE', ( #65509, #38319 ) ) ;
#4726 = VERTEX_POINT ( 'NONE', #4346 ) ;
#4727 = PERSON_AND_ORGANIZATION_ROLE ( 'design_supplier' ) ;
#4728 = EDGE_LOOP ( 'NONE', ( #64470, #14863, #14974, #61390 ) ) ;
#4729 = DIRECTION ( 'NONE',  ( -0.0000000000000000000, -0.0000000000000000000, -1.000000000000000000 ) ) ;
#4730 = EDGE_LOOP ( 'NONE', ( #50900, #58811 ) ) ;
#4731 = AXIS2_PLACEMENT_3D ( 'NONE', #66408, #66850, #29793 ) ;
#4732 = ORIENTED_EDGE ( 'NONE', *, *, #24873, .F. ) ;
#4733 = ORIENTED_EDGE ( 'NONE', *, *, #20118, .F. ) ;
#4734 = VECTOR ( 'NONE', #65119, 1000.000000000000000 ) ;
#4735 = CONICAL_SURFACE ( 'NONE', #49744, 0.1500000000000112400, 0.7853981633974466100 ) ;
#4736 = DIRECTION ( 'NONE',  ( 0.0000000000000000000, -0.2425356250363330000, -0.9701425001453319900 ) ) ;
#4737 = ADVANCED_FACE ( 'NONE', ( #5187 ), #62194, .T. ) ;
#4738 = VECTOR ( 'NONE', #10386, 1000.000000000000000 ) ;
#4739 = EDGE_LOOP ( 'NONE', ( #28669, #3006, #37762, #53699 ) ) ;
#4740 = AXIS2_PLACEMENT_3D ( 'NONE', #27484, #6199, #31927 ) ;
#4741 = DIRECTION ( 'NONE',  ( -1.000000000000000000, 0.0000000000000000000, 0.0000000000000000000 ) ) ;
#4742 = PLANE ( 'NONE',  #42982 ) ;
#4743 = ORIENTED_EDGE ( 'NONE', *, *, #16530, .T. ) ;
#4744 = DIRECTION ( 'NONE',  ( -1.000000000000000000, 0.0000000000000000000, -0.0000000000000000000 ) ) ;
#4745 = CALENDAR_DATE ( 2019, 29, 7 ) ;
#4746 = ORIENTED_EDGE ( 'NONE', *, *, #23550, .F. ) ;
#4747 = EDGE_CURVE ( 'NONE', #42431, #342, #35036, .T. ) ;
#4748 = CARTESIAN_POINT ( 'NONE',  ( 3.000000000000000000, 6.000000000000000000, 3.000000000000000000 ) ) ;
#4749 = CARTESIAN_POINT ( 'NONE',  ( -9.300000000000004300, 3.774999999999988400, 3.500000000000000000 ) ) ;
#4750 = CARTESIAN_POINT ( 'NONE',  ( -12.50000000000000000, 0.0000000000000000000, 0.0000000000000000000 ) ) ;
#4751 = ORIENTED_EDGE ( 'NONE', *, *, #25570, .T. ) ;
#4752 = CALENDAR_DATE ( 2019, 29, 7 ) ;
#4753 = LINE ( 'NONE', #30610, #15508 ) ;
#4754 = ORIENTED_EDGE ( 'NONE', *, *, #1959, .F. ) ;
#4755 = PERSON ( 'NAUO-PER33', 'UNSPECIFIED', 'UNSPECIFIED', ('UNSPECIFIED'), ('UNSPECIFIED'), ('UNSPECIFIED') ) ;
#4757 = CARTESIAN_POINT ( 'NONE',  ( 0.6717566005784670900, -11.53477303807740600, 0.0000000000000000000 ) ) ;
#4756 = CARTESIAN_POINT ( 'NONE',  ( 14.35175660057939200, -1.034773038077436500, -0.1000000000000000100 ) ) ;
#4758 = ADVANCED_FACE ( 'NONE', ( #30039 ), #49037, .F. ) ;
#4759 = FACE_OUTER_BOUND ( 'NONE', #30222, .T. ) ;
#4760 = VECTOR ( 'NONE', #58464, 1000.000000000000000 ) ;
#4761 = VERTEX_POINT ( 'NONE', #67544 ) ;
#4762 = VERTEX_POINT ( 'NONE', #3898 ) ;
#4763 = PLANE ( 'NONE',  #5120 ) ;
#4764 = VERTEX_POINT ( 'NONE', #46492 ) ;
#4765 = CIRCLE ( 'NONE', #37908, 0.6999999999999992900 ) ;
#4766 = ORIENTED_EDGE ( 'NONE', *, *, #4459, .T. ) ;
#4767 = VECTOR ( 'NONE', #12731, 1000.000000000000000 ) ;
#4768 = ORIENTED_EDGE ( 'NONE', *, *, #63299, .F. ) ;
#4769 = CARTESIAN_POINT ( 'NONE',  ( 53.35000000000000100, 6.000000000000000000, 3.000000000000000000 ) ) ;
#4770 = APPROVAL_ROLE ( '' ) ;
#4771 = EDGE_CURVE ( 'NONE', #36565, #11295, #5199, .T. ) ;
#4772 = CARTESIAN_POINT ( 'NONE',  ( 5.719588137734950500, 3.749999999999999600, -10.28143438810792200 ) ) ;
#4773 = LINE ( 'NONE', #10828, #38625 ) ;
#4774 = APPROVAL_STATUS ( 'not_yet_approved' ) ;
#4775 = DIRECTION ( 'NONE',  ( -1.000000000000000000, -1.224646799147353000E-016, 0.0000000000000000000 ) ) ;
#4776 = CIRCLE ( 'NONE', #57636, 4.000000000000000900 ) ;
#4777 = CARTESIAN_POINT ( 'NONE',  ( -6.249999999999997300, -3.574999999999998400, 1.500000000000000000 ) ) ;
#4778 = CARTESIAN_POINT ( 'NONE',  ( 3.162798502545807600, 0.9999999999999956700, -3.000000000000000000 ) ) ;
#4779 = ORIENTED_EDGE ( 'NONE', *, *, #22219, .T. ) ;
#4780 = CARTESIAN_POINT ( 'NONE',  ( -11.92400472137256000, 12.27601705104605400, 1.749999999999987600 ) ) ;
#4781 = EDGE_CURVE ( 'NONE', #39267, #9167, #10091, .T. ) ;
#4782 = DIRECTION ( 'NONE',  ( -4.130293990420953600E-016, -1.000000000000000000, -0.0000000000000000000 ) ) ;
#4783 = PLANE ( 'NONE',  #23993 ) ;
#4784 = CARTESIAN_POINT ( 'NONE',  ( 62.73999999999997400, 44.90000000000001300, 3.000000000000000000 ) ) ;
#4785 = ORIENTED_EDGE ( 'NONE', *, *, #61867, .F. ) ;
#4786 = DIRECTION ( 'NONE',  ( -1.000000000000000000, -3.469446951953581500E-015, 0.0000000000000000000 ) ) ;
#4787 = VERTEX_POINT ( 'NONE', #20987 ) ;
#4788 = DIRECTION ( 'NONE',  ( 0.0000000000000000000, 0.0000000000000000000, 1.000000000000000000 ) ) ;
#4789 = CARTESIAN_POINT ( 'NONE',  ( 2.999999999999981300, 99.00000000000001400, 0.0000000000000000000 ) ) ;
#4790 = EDGE_CURVE ( 'NONE', #60915, #54522, #2696, .T. ) ;
#4791 = ORIENTED_EDGE ( 'NONE', *, *, #36548, .F. ) ;
#4792 = LINE ( 'NONE', #66903, #31284 ) ;
#4793 = CARTESIAN_POINT ( 'NONE',  ( 6.855338384169948900, -2.895841413517083100, -5.900000000000000400 ) ) ;
#4794 = EDGE_CURVE ( 'NONE', #29645, #37237, #44952, .T. ) ;
#4795 = PERSON_AND_ORGANIZATION ( #35481, #18924 ) ;
#4796 = CARTESIAN_POINT ( 'NONE',  ( 6.000000000000000000, 13.75000000000000000, 3.160000000000000600 ) ) ;
#4797 = EDGE_CURVE ( 'NONE', #19219, #31275, #64770, .T. ) ;
#4798 = VECTOR ( 'NONE', #4003, 1000.000000000000000 ) ;
#4799 = VECTOR ( 'NONE', #1587, 1000.000000000000000 ) ;
#4800 = ORIENTED_EDGE ( 'NONE', *, *, #46480, .T. ) ;
#4801 = SECURITY_CLASSIFICATION ( '', '', #11334 ) ;
#4802 = CARTESIAN_POINT ( 'NONE',  ( -2.349999999999999600, -0.6500000000000000200, -12.25000000000000000 ) ) ;
#4803 = CARTESIAN_POINT ( 'NONE',  ( 0.6717566005793923500, 0.0000000000000000000, -0.1000000000000000100 ) ) ;
#4804 = CALENDAR_DATE ( 2019, 29, 7 ) ;
#4805 = VERTEX_POINT ( 'NONE', #58019 ) ;
#4806 = CARTESIAN_POINT ( 'NONE',  ( -6.149999999999998600, -0.3929122374614879000, -14.31427194063463100 ) ) ;
#4807 = AXIS2_PLACEMENT_3D ( 'NONE', #49686, #2960, #23527 ) ;
#4808 = DIRECTION ( 'NONE',  ( -1.000000000000000000, 0.0000000000000000000, 0.0000000000000000000 ) ) ;
#4809 = CARTESIAN_POINT ( 'NONE',  ( -25.09999999999999100, -51.39999999999997000, 2.000000000000001800 ) ) ;
#4810 = AXIS2_PLACEMENT_3D ( 'NONE', #68476, #47865, #27212 ) ;
#4811 = CARTESIAN_POINT ( 'NONE',  ( 0.0000000000000000000, 0.0000000000000000000, 6.000000000000000000 ) ) ;
#4813 = ORIENTED_EDGE ( 'NONE', *, *, #3651, .F. ) ;
#4812 = EDGE_LOOP ( 'NONE', ( #23965, #66504 ) ) ;
#4814 = LOCAL_TIME ( 13, 55, 50.00000000000000000, #62792 ) ;
#4815 = VECTOR ( 'NONE', #24159, 1000.000000000000000 ) ;
#4816 = ORIENTED_EDGE ( 'NONE', *, *, #18707, .T. ) ;
#4817 = AXIS2_PLACEMENT_3D ( 'NONE', #57116, #25400, #15217 ) ;
#4818 = DIRECTION ( 'NONE',  ( -0.0000000000000000000, 0.0000000000000000000, 1.000000000000000000 ) ) ;
#4819 = CARTESIAN_POINT ( 'NONE',  ( 2.602085213965211000E-015, -20.00000000000000400, 6.000000000000000000 ) ) ;
#4820 = DIRECTION ( 'NONE',  ( 1.000000000000000000, 1.261617073437678000E-016, 0.0000000000000000000 ) ) ;
#4821 = UNCERTAINTY_MEASURE_WITH_UNIT (LENGTH_MEASURE( 1.000000000000000100E-005 ), #28020, 'distance_accuracy_value', 'NONE');
#4822 = PERSON_AND_ORGANIZATION ( #35481, #18924 ) ;
#4823 = LINE ( 'NONE', #19161, #30526 ) ;
#4824 = CARTESIAN_POINT ( 'NONE',  ( 2.349999999999999600, 0.6500000000000001300, 0.0000000000000000000 ) ) ;
#4825 = ORIENTED_EDGE ( 'NONE', *, *, #29038, .F. ) ;
#4826 = CARTESIAN_POINT ( 'NONE',  ( -9.764716180510717400, -0.9734192259038727500, 1.525000000000000100 ) ) ;
#4828 = EDGE_LOOP ( 'NONE', ( #48769, #65097 ) ) ;
#4827 = ADVANCED_FACE ( 'NONE', ( #34976 ), #11215, .T. ) ;
#4829 = VERTEX_POINT ( 'NONE', #52517 ) ;
#4830 = AXIS2_PLACEMENT_3D ( 'NONE', #59855, #43483, #59613 ) ;
#4831 = VECTOR ( 'NONE', #64732, 1000.000000000000000 ) ;
#4832 = ORIENTED_EDGE ( 'NONE', *, *, #51377, .F. ) ;
#4833 = ORIENTED_EDGE ( 'NONE', *, *, #42741, .F. ) ;
#4834 = DIRECTION ( 'NONE',  ( -0.0000000000000000000, 0.0000000000000000000, 1.000000000000000000 ) ) ;
#4835 = AXIS2_PLACEMENT_3D ( 'NONE', #33261, #6880, #43952 ) ;
#4836 = VECTOR ( 'NONE', #26197, 1000.000000000000000 ) ;
#4837 = CARTESIAN_POINT ( 'NONE',  ( -0.0000000000000000000, 10.03477303807744500, 0.0000000000000000000 ) ) ;
#4838 = CARTESIAN_POINT ( 'NONE',  ( -2.400000000000004400, -1.789471378390275600, 6.200000000000002800 ) ) ;
#4839 = EDGE_CURVE ( 'NONE', #47007, #53427, #18425, .T. ) ;
#4840 = CARTESIAN_POINT ( 'NONE',  ( 10.99005524519136000, -3.725000000000019600, 5.000000000000000000 ) ) ;
#4841 = ADVANCED_FACE ( 'NONE', ( #20863, #19223, #9307, #6767 ), #37462, .F. ) ;
#4842 = DIRECTION ( 'NONE',  ( 0.0000000000000000000, 0.0000000000000000000, 1.000000000000000000 ) ) ;
#4843 = VECTOR ( 'NONE', #65976, 1000.000000000000000 ) ;
#4844 = EDGE_LOOP ( 'NONE', ( #36272, #49718, #27126, #66273 ) ) ;
#4845 = CARTESIAN_POINT ( 'NONE',  ( -4.150000000000049200, -0.3326404065718707700, -16.13473742988498900 ) ) ;
#4846 = PLANE ( 'NONE',  #1414 ) ;
#4847 = AXIS2_PLACEMENT_3D ( 'NONE', #32520, #58665, #15873 ) ;
#4848 = DIRECTION ( 'NONE',  ( -1.000000000000000000, 0.0000000000000000000, 0.0000000000000000000 ) ) ;
#4849 = ORIENTED_EDGE ( 'NONE', *, *, #45921, .F. ) ;
#4850 = CARTESIAN_POINT ( 'NONE',  ( 23.50000000000000700, -0.1000000000000000100, 1.000000000000000000 ) ) ;
#4851 = DIRECTION ( 'NONE',  ( 1.000000000000000000, 0.0000000000000000000, 0.0000000000000000000 ) ) ;
#4852 = ORIENTED_EDGE ( 'NONE', *, *, #26161, .T. ) ;
#4853 = PLANE ( 'NONE',  #21535 ) ;
#4854 = CARTESIAN_POINT ( 'NONE',  ( -58.85262843526577100, -14.31515955231291500, 240.3999999999999800 ) ) ;
#4855 = CARTESIAN_POINT ( 'NONE',  ( 9.851756600579390600, -23.71477303807744600, -0.1000000000000000100 ) ) ;
#4856 = ORIENTED_EDGE ( 'NONE', *, *, #25175, .T. ) ;
#4857 = DIRECTION ( 'NONE',  ( -0.0000000000000000000, 1.000000000000000000, -0.0000000000000000000 ) ) ;
#4858 = CIRCLE ( 'NONE', #50791, 14.49999999999999800 ) ;
#4859 = CARTESIAN_POINT ( 'NONE',  ( 14.19999999999999800, -5.047700410575222600, 5.400000000000003900 ) ) ;
#4860 = CALENDAR_DATE ( 2019, 29, 7 ) ;
#4861 = CARTESIAN_POINT ( 'NONE',  ( 2.362640878790383500E-015, -10.21477303807744400, -0.1000000000000000100 ) ) ;
#4862 = CARTESIAN_POINT ( 'NONE',  ( 3.000000000000002700, 16.95999999999999700, 3.500000000000000000 ) ) ;
#4863 = CARTESIAN_POINT ( 'NONE',  ( 207.4000000000000100, 16.95999999999999700, 3.500000000000000000 ) ) ;
#4864 = VECTOR ( 'NONE', #63175, 1000.000000000000000 ) ;
#4865 = EDGE_LOOP ( 'NONE', ( #3984, #2203, #9543, #17574 ) ) ;
#4866 = CARTESIAN_POINT ( 'NONE',  ( 0.0000000000000000000, -22.21477303807744300, -0.1000000000000000100 ) ) ;
#4867 = CARTESIAN_POINT ( 'NONE',  ( -7.493007908613014600, -2.974358974358973600, 1.525000000000000100 ) ) ;
#4868 = CARTESIAN_POINT ( 'NONE',  ( 0.8136460818176448600, -3.996376811587402800, -6.938893903907228400E-015 ) ) ;
#4869 = CARTESIAN_POINT ( 'NONE',  ( -7.813184729432532700, -1.752933473112151100, 1.525000000000000100 ) ) ;
#4870 = EDGE_CURVE ( 'NONE', #8425, #62982, #48246, .T. ) ;
#4871 = ORIENTED_EDGE ( 'NONE', *, *, #9745, .T. ) ;
#4872 = DIRECTION ( 'NONE',  ( -1.051830606278087700E-016, -0.9701425001453318800, 0.2425356250363331400 ) ) ;
#4873 = EDGE_CURVE ( 'NONE', #10223, #22657, #57326, .T. ) ;
#4874 = CARTESIAN_POINT ( 'NONE',  ( 198.8999999999999500, 11.50000000000000000, 0.0000000000000000000 ) ) ;
#4875 = ORIENTED_EDGE ( 'NONE', *, *, #14616, .T. ) ;
#4876 = CARTESIAN_POINT ( 'NONE',  ( -0.0000000000000000000, 14.53477303807744100, 0.0000000000000000000 ) ) ;
#4877 = DIRECTION ( 'NONE',  ( 1.000000000000000000, 0.0000000000000000000, 0.0000000000000000000 ) ) ;
#4879 = VERTEX_POINT ( 'NONE', #64037 ) ;
#4878 = CLOSED_SHELL ( 'NONE', ( #3, #24319, #36990, #31057, #66708, #42113, #42104, #49263, #3592, #49565, #25932, #543 ) ) ;
#4880 = CALENDAR_DATE ( 2019, 29, 7 ) ;
#4881 = FACE_OUTER_BOUND ( 'NONE', #26273, .T. ) ;
#4882 = VERTEX_POINT ( 'NONE', #42323 ) ;
#4883 = DIRECTION ( 'NONE',  ( 1.000000000000000000, 0.0000000000000000000, 0.0000000000000000000 ) ) ;
#4884 = EDGE_CURVE ( 'NONE', #1847, #16019, #47392, .T. ) ;
#4885 = LINE ( 'NONE', #28872, #23951 ) ;
#4886 = CARTESIAN_POINT ( 'NONE',  ( -0.6707149158231057200, 17.53477303807743900, -0.1000000000000000100 ) ) ;
#4887 = VECTOR ( 'NONE', #17771, 1000.000000000000000 ) ;
#4888 = EDGE_CURVE ( 'NONE', #4006, #54419, #39994, .T. ) ;
#4889 = VERTEX_POINT ( 'NONE', #32080 ) ;
#4890 = ORIENTED_EDGE ( 'NONE', *, *, #9884, .T. ) ;
#4891 = VERTEX_POINT ( 'NONE', #11000 ) ;
#4892 = CARTESIAN_POINT ( 'NONE',  ( -17.62064023002719200, -14.23689104859894300, -10.69089141169472200 ) ) ;
#4893 = CARTESIAN_POINT ( 'NONE',  ( 10.29005524519136100, -4.225000000000019200, 4.500000000000000000 ) ) ;
#4894 = FACE_OUTER_BOUND ( 'NONE', #53693, .T. ) ;
#4895 = ORIENTED_EDGE ( 'NONE', *, *, #12244, .F. ) ;
#4896 = LINE ( 'NONE', #36939, #14782 ) ;
#4897 = ORIENTED_EDGE ( 'NONE', *, *, #25260, .T. ) ;
#4898 = ADVANCED_FACE ( 'NONE', ( #4335 ), #30832, .F. ) ;
#4899 = ORIENTED_EDGE ( 'NONE', *, *, #4941, .T. ) ;
#4900 = VERTEX_POINT ( 'NONE', #26955 ) ;
#4901 = VECTOR ( 'NONE', #17283, 1000.000000000000000 ) ;
#4902 = DIRECTION ( 'NONE',  ( -1.000000000000000000, 0.0000000000000000000, -0.0000000000000000000 ) ) ;
#4903 = CARTESIAN_POINT ( 'NONE',  ( -7.384033549638656000, -0.2930689102564103000, 1.525000000000000100 ) ) ;
#4904 = LINE ( 'NONE', #47953, #28059 ) ;
#4905 = AXIS2_PLACEMENT_3D ( 'NONE', #41611, #46696, #15617 ) ;
#4906 = CARTESIAN_POINT ( 'NONE',  ( -35.19999999999999600, -80.99999999999998600, 2.000000000000001800 ) ) ;
#4907 = ORIENTED_EDGE ( 'NONE', *, *, #4179, .F. ) ;
#4908 = EDGE_CURVE ( 'NONE', #43335, #55635, #13410, .T. ) ;
#4909 = DIRECTION ( 'NONE',  ( -3.025635279458773700E-017, -1.000000000000000000, 0.0000000000000000000 ) ) ;
#4910 = COORDINATED_UNIVERSAL_TIME_OFFSET ( 1, 0, .AHEAD. ) ;
#4911 = CARTESIAN_POINT ( 'NONE',  ( 4.889999999999999700, -9.205000000000016100, 8.199999999999999300 ) ) ;
#4912 = ADVANCED_FACE ( 'NONE', ( #12615 ), #37516, .F. ) ;
#4913 = CARTESIAN_POINT ( 'NONE',  ( 27.75009685542713800, 2.642156862745091300, 3.250000000000004000 ) ) ;
#4914 = ORIENTED_EDGE ( 'NONE', *, *, #25459, .T. ) ;
#4915 = DIRECTION ( 'NONE',  ( 1.000000000000000000, 0.0000000000000000000, 0.0000000000000000000 ) ) ;
#4916 = DATE_TIME_ROLE ( 'classification_date' ) ;
#4917 = CC_DESIGN_PERSON_AND_ORGANIZATION_ASSIGNMENT ( #8945, #2288, ( #42678 ) ) ;
#4918 = CARTESIAN_POINT ( 'NONE',  ( 4.384999999999996200, 0.1905286216097244500, -5.799999999999999800 ) ) ;
#4919 = DIRECTION ( 'NONE',  ( 0.0000000000000000000, 0.0000000000000000000, 1.000000000000000000 ) ) ;
#4920 = DIRECTION ( 'NONE',  ( -1.000000000000000000, 7.228014483236698500E-016, -2.891205793294679300E-016 ) ) ;
#4921 = APPROVAL ( #629, 'NON SPECIFICATO' ) ;
#4922 = ORIENTED_EDGE ( 'NONE', *, *, #60317, .T. ) ;
#4923 = ADVANCED_FACE ( 'NONE', ( #38298 ), #66459, .F. ) ;
#4924 = FACE_OUTER_BOUND ( 'NONE', #61762, .T. ) ;
#4925 = ADVANCED_FACE ( 'NONE', ( #22516 ), #58907, .F. ) ;
#4926 = PERSON_AND_ORGANIZATION ( #35481, #18924 ) ;
#4927 = PERSON_AND_ORGANIZATION_ROLE ( 'classification_officer' ) ;
#4928 = EDGE_CURVE ( 'NONE', #38647, #18373, #46598, .T. ) ;
#4929 = CC_DESIGN_PERSON_AND_ORGANIZATION_ASSIGNMENT ( #13904, #3661, ( #43997 ) ) ;
#4930 = AXIS2_PLACEMENT_3D ( 'NONE', #68305, #20611, #57650 ) ;
#4931 = CARTESIAN_POINT ( 'NONE',  ( 115.6499999999999300, 93.00000000000001400, 0.2000000000000000900 ) ) ;
#4932 = VECTOR ( 'NONE', #56083, 1000.000000000000000 ) ;
#4933 = EDGE_LOOP ( 'NONE', ( #54838, #57173, #50144, #53510 ) ) ;
#4934 = CARTESIAN_POINT ( 'NONE',  ( 0.0000000000000000000, 7.214773038077446200, -0.1000000000000000100 ) ) ;
#4935 = CARTESIAN_POINT ( 'NONE',  ( 0.0000000000000000000, 0.0000000000000000000, 0.0000000000000000000 ) ) ;
#4936 = AXIS2_PLACEMENT_3D ( 'NONE', #46221, #30913, #25348 ) ;
#4937 = CARTESIAN_POINT ( 'NONE',  ( 0.0000000000000000000, 50.89999999999999900, 6.000000000000000000 ) ) ;
#4938 = ORIENTED_EDGE ( 'NONE', *, *, #38430, .F. ) ;
#4939 = ORIENTED_EDGE ( 'NONE', *, *, #1966, .T. ) ;
#4940 = PERSON_AND_ORGANIZATION_ROLE ( 'creator' ) ;
#4941 = EDGE_CURVE ( 'NONE', #21514, #41979, #27464, .T. ) ;
#4942 = ORIENTED_EDGE ( 'NONE', *, *, #38688, .T. ) ;
#4943 = CARTESIAN_POINT ( 'NONE',  ( 0.2500000000000006700, 98.99999999999998600, 2.899999999999999900 ) ) ;
#4944 = DIRECTION ( 'NONE',  ( -0.0000000000000000000, 0.0000000000000000000, 1.000000000000000000 ) ) ;
#4945 = CARTESIAN_POINT ( 'NONE',  ( -7.835949015772364100, -0.1044571503632149000, 1.500000000000000000 ) ) ;
#4946 = CARTESIAN_POINT ( 'NONE',  ( 0.0000000000000000000, 0.0000000000000000000, 6.000000000000000000 ) ) ;
#4947 = EDGE_LOOP ( 'NONE', ( #57207, #52911, #8397, #14178 ) ) ;
#4948 = AXIS2_PLACEMENT_3D ( 'NONE', #28653, #55543, #29127 ) ;
#4949 = APPLICATION_PROTOCOL_DEFINITION ( 'international standard', 'config_control_design', 1994, #59647 ) ;
#4951 = EDGE_LOOP ( 'NONE', ( #38926, #17083, #44959, #25037 ) ) ;
#4950 = ORIENTED_EDGE ( 'NONE', *, *, #12629, .F. ) ;
#4952 = DIRECTION ( 'NONE',  ( -0.0000000000000000000, -0.0000000000000000000, 1.000000000000000000 ) ) ;
#4953 = CARTESIAN_POINT ( 'NONE',  ( -11.99797654455803000, -10.72500000000001000, 0.0000000000000000000 ) ) ;
#4954 = PRODUCT_DEFINITION_SHAPE ( 'NONE', 'NONE',  #14443 ) ;
#4955 = FACE_OUTER_BOUND ( 'NONE', #2635, .T. ) ;
#4956 = VERTEX_POINT ( 'NONE', #22336 ) ;
#4957 = DIRECTION ( 'NONE',  ( -1.000000000000000000, 0.0000000000000000000, 0.0000000000000000000 ) ) ;
#4958 = FACE_OUTER_BOUND ( 'NONE', #32922, .T. ) ;
#4959 = CARTESIAN_POINT ( 'NONE',  ( 53.79999999999999700, 0.0000000000000000000, 3.000000000000000000 ) ) ;
#4960 = EDGE_CURVE ( 'NONE', #15761, #60954, #62306, .T. ) ;
#4961 = VECTOR ( 'NONE', #4560, 1000.000000000000000 ) ;
#4962 = VECTOR ( 'NONE', #1967, 1000.000000000000000 ) ;
#4963 = VERTEX_POINT ( 'NONE', #64711 ) ;
#4964 = CARTESIAN_POINT ( 'NONE',  ( 23.00000000000000000, 5.899999999999999500, 6.429999999999999700 ) ) ;
#4965 = ORIENTED_EDGE ( 'NONE', *, *, #47874, .F. ) ;
#4966 = VERTEX_POINT ( 'NONE', #38365 ) ;
#4967 = LINE ( 'NONE', #28495, #52221 ) ;
#4968 = ORIENTED_EDGE ( 'NONE', *, *, #65030, .T. ) ;
#4969 = CIRCLE ( 'NONE', #4334, 1.199999999999999700 ) ;
#4970 = ORIENTED_EDGE ( 'NONE', *, *, #58322, .F. ) ;
#4971 = CARTESIAN_POINT ( 'NONE',  ( 157.3999999999999800, 93.00000000000000000, 5.000000000000000000 ) ) ;
#4972 = CALENDAR_DATE ( 2019, 29, 7 ) ;
#4973 = EDGE_CURVE ( 'NONE', #58527, #31656, #36647, .T. ) ;
#4974 = CARTESIAN_POINT ( 'NONE',  ( 5.999999999999993800, 33.93000000000000700, 3.144054882855420900 ) ) ;
#4975 = DIRECTION ( 'NONE',  ( 0.0000000000000000000, -1.000000000000000000, 0.0000000000000000000 ) ) ;
#4976 = VECTOR ( 'NONE', #19662, 1000.000000000000000 ) ;
#4977 = CARTESIAN_POINT ( 'NONE',  ( 156.0500000000000100, 6.000000000000000000, 1.829999999999989600 ) ) ;
#4978 = CYLINDRICAL_SURFACE ( 'NONE', #64228, 0.2999999999999997700 ) ;
#4979 = ORIENTED_EDGE ( 'NONE', *, *, #1595, .T. ) ;
#4980 = PLANE ( 'NONE',  #65256 ) ;
#4981 = APPROVAL_DATE_TIME ( #32254, #61200 ) ;
#4982 = PLANE ( 'NONE',  #61305 ) ;
#4983 = EDGE_CURVE ( 'NONE', #21431, #27973, #63117, .T. ) ;
#4984 = EDGE_LOOP ( 'NONE', ( #10579, #58966, #49641, #63312 ) ) ;
#4985 = ORIENTED_EDGE ( 'NONE', *, *, #56908, .T. ) ;
#4986 = EDGE_CURVE ( 'NONE', #65897, #61334, #54016, .T. ) ;
#4987 = PLANE ( 'NONE',  #38181 ) ;
#4988 = CARTESIAN_POINT ( 'NONE',  ( 27.75009685542713100, -0.8578431372549023500, -1.750000000000002000 ) ) ;
#4989 = CARTESIAN_POINT ( 'NONE',  ( 0.0000000000000000000, 0.0000000000000000000, 0.1000000000000000100 ) ) ;
#4990 = ORIENTED_EDGE ( 'NONE', *, *, #16835, .T. ) ;
#4991 = LINE ( 'NONE', #62752, #38983 ) ;
#4992 = CALENDAR_DATE ( 2019, 29, 7 ) ;
#4993 = EDGE_CURVE ( 'NONE', #27340, #1352, #34168, .T. ) ;
#4994 = CARTESIAN_POINT ( 'NONE',  ( 4.889999999999999700, -6.275000000000001200, 7.799999999999999800 ) ) ;
#4995 = ADVANCED_FACE ( 'NONE', ( #53247 ), #12132, .T. ) ;
#4996 = ORIENTED_EDGE ( 'NONE', *, *, #12629, .T. ) ;
#4998 = ORIENTED_EDGE ( 'NONE', *, *, #54028, .F. ) ;
#4997 = ORIENTED_EDGE ( 'NONE', *, *, #26449, .T. ) ;
#4999 = DIRECTION ( 'NONE',  ( -0.0000000000000000000, -0.0000000000000000000, 1.000000000000000000 ) ) ;
#5000 = PERSON_AND_ORGANIZATION_ROLE ( 'creator' ) ;
#5001 = CARTESIAN_POINT ( 'NONE',  ( -380.7026625136877600, -1562.399380678243500, 2.220446049250313100E-013 ) ) ;
#5002 = EDGE_CURVE ( 'NONE', #39758, #1809, #25060, .T. ) ;
#5003 = VERTEX_POINT ( 'NONE', #38816 ) ;
#5004 = AXIS2_PLACEMENT_3D ( 'NONE', #51365, #41187, #46484 ) ;
#5005 = VERTEX_POINT ( 'NONE', #65162 ) ;
#5006 = DIRECTION ( 'NONE',  ( 0.0000000000000000000, 0.0000000000000000000, 1.000000000000000000 ) ) ;
#5007 = VECTOR ( 'NONE', #60641, 999.9999999999998900 ) ;
#5008 = VERTEX_POINT ( 'NONE', #32761 ) ;
#5009 = CARTESIAN_POINT ( 'NONE',  ( 53.15341209914296200, 44.90000000000000600, 3.000000000000000000 ) ) ;
#5010 = ADVANCED_FACE ( 'NONE', ( #8456 ), #29163, .T. ) ;
#5011 = DIRECTION ( 'NONE',  ( 1.000000000000000000, 0.0000000000000000000, -0.0000000000000000000 ) ) ;
#5012 = EDGE_CURVE ( 'NONE', #50797, #65475, #58968, .T. ) ;
#5013 = ORIENTED_EDGE ( 'NONE', *, *, #3409, .F. ) ;
#5014 = DIRECTION ( 'NONE',  ( 0.1449106006686075600, -0.2399756014330801400, -0.9599024057323197700 ) ) ;
#5015 = CC_DESIGN_PERSON_AND_ORGANIZATION_ASSIGNMENT ( #45254, #57319, ( #9863 ) ) ;
#5016 = ORIENTED_EDGE ( 'NONE', *, *, #22295, .F. ) ;
#5017 = FACE_OUTER_BOUND ( 'NONE', #64017, .T. ) ;
#5018 = CARTESIAN_POINT ( 'NONE',  ( -7.546060256190563600, -1.942932109608367600, 1.500000000000000000 ) ) ;
#5019 = EDGE_CURVE ( 'NONE', #23807, #63654, #65639, .T. ) ;
#5020 = CYLINDRICAL_SURFACE ( 'NONE', #62716, 0.3999999999999993000 ) ;
#5021 = ADVANCED_FACE ( 'NONE', ( #52382 ), #24195, .F. ) ;
#5022 = SECURITY_CLASSIFICATION ( '', '', #8662 ) ;
#5023 = DIRECTION ( 'NONE',  ( -1.000000000000000000, 0.0000000000000000000, -0.0000000000000000000 ) ) ;
#5024 = FACE_OUTER_BOUND ( 'NONE', #16303, .T. ) ;
#5025 = CIRCLE ( 'NONE', #906, 1.750000000000001600 ) ;
#5026 = CARTESIAN_POINT ( 'NONE',  ( 6.000000000000000000, 24.00000000000000000, 3.000000000000000000 ) ) ;
#5027 = CARTESIAN_POINT ( 'NONE',  ( -7.875000000000001800, 3.250000000000001800, -10.50000000000000000 ) ) ;
#5029 = EDGE_LOOP ( 'NONE', ( #54087, #64466 ) ) ;
#5028 = EDGE_CURVE ( 'NONE', #19338, #32537, #11728, .T. ) ;
#5030 = ORIENTED_EDGE ( 'NONE', *, *, #54808, .F. ) ;
#5031 = EDGE_LOOP ( 'NONE', ( #48180, #38228, #53882, #49127, #19214, #48426, #61703, #20717 ) ) ;
#5032 = CIRCLE ( 'NONE', #15971, 0.1500000000000129600 ) ;
#5033 = EDGE_LOOP ( 'NONE', ( #52147, #49583 ) ) ;
#5034 = LINE ( 'NONE', #58980, #39019 ) ;
#5035 = CARTESIAN_POINT ( 'NONE',  ( -9.384809130410971500, -1.205128205128205300, 1.500000000000000000 ) ) ;
#5036 = CIRCLE ( 'NONE', #33200, 0.5000000000000022200 ) ;
#5037 = PERSON_AND_ORGANIZATION ( #35481, #18924 ) ;
#5038 = VECTOR ( 'NONE', #64588, 1000.000000000000000 ) ;
#5039 = ORIENTED_EDGE ( 'NONE', *, *, #17470, .F. ) ;
#5040 = CARTESIAN_POINT ( 'NONE',  ( 190.0000000000000000, 83.99999999999998600, 4.000000000000000000 ) ) ;
#5041 = AXIS2_PLACEMENT_3D ( 'NONE', #2740, #29087, #50640 ) ;
#5042 = CARTESIAN_POINT ( 'NONE',  ( 0.0000000000000000000, 10.21477303807744400, 0.0000000000000000000 ) ) ;
#5043 = AXIS2_PLACEMENT_3D ( 'NONE', #59775, #38763, #6536 ) ;
#5044 = VECTOR ( 'NONE', #18600, 1000.000000000000000 ) ;
#5045 = DIRECTION ( 'NONE',  ( 2.106709752616649700E-013, -3.155803190525212500E-015, 1.000000000000000000 ) ) ;
#5046 = EDGE_CURVE ( 'NONE', #6742, #43025, #60637, .T. ) ;
#5047 = VECTOR ( 'NONE', #62599, 1000.000000000000000 ) ;
#5048 = ORIENTED_EDGE ( 'NONE', *, *, #10008, .F. ) ;
#5049 = AXIS2_PLACEMENT_3D ( 'NONE', #31800, #63061, #16281 ) ;
#5050 = CARTESIAN_POINT ( 'NONE',  ( 3.000000000000002700, 33.93000000000000000, 0.0000000000000000000 ) ) ;
#5051 = APPROVAL_DATE_TIME ( #3415, #1702 ) ;
#5052 = CARTESIAN_POINT ( 'NONE',  ( 23.75000000000000400, 7.500000000000000000, 5.000000000000000000 ) ) ;
#5053 = ORIENTED_EDGE ( 'NONE', *, *, #14484, .F. ) ;
#5054 = CARTESIAN_POINT ( 'NONE',  ( 27.00000000000000000, 13.75000000000000000, 2.839999999999999900 ) ) ;
#5055 = CC_DESIGN_SECURITY_CLASSIFICATION ( #16600, ( #68684 ) ) ;
#5057 = EDGE_CURVE ( 'NONE', #68238, #62240, #63976, .T. ) ;
#5056 = ORIENTED_EDGE ( 'NONE', *, *, #45971, .F. ) ;
#5058 = ORIENTED_EDGE ( 'NONE', *, *, #46833, .T. ) ;
#5059 = LINE ( 'NONE', #22062, #14143 ) ;
#5060 = ORIENTED_EDGE ( 'NONE', *, *, #22286, .F. ) ;
#5061 = DIRECTION ( 'NONE',  ( 0.0000000000000000000, 0.0000000000000000000, 1.000000000000000000 ) ) ;
#5063 = EDGE_LOOP ( 'NONE', ( #43271, #30239, #53052, #29926 ) ) ;
#5062 = ORIENTED_EDGE ( 'NONE', *, *, #58207, .F. ) ;
#5064 = EDGE_CURVE ( 'NONE', #25577, #19978, #35815, .T. ) ;
#5065 = DIRECTION ( 'NONE',  ( 0.0000000000000000000, 0.0000000000000000000, 1.000000000000000000 ) ) ;
#5066 = VERTEX_POINT ( 'NONE', #28794 ) ;
#5067 = VERTEX_POINT ( 'NONE', #60751 ) ;
#5068 = CARTESIAN_POINT ( 'NONE',  ( -4.517539514526262700, -3.142857142857144100, -3.000000000000000000 ) ) ;
#5069 = CARTESIAN_POINT ( 'NONE',  ( 0.7849999999999979200, 2.170528621609724200, -5.799999999999999800 ) ) ;
#5070 = CARTESIAN_POINT ( 'NONE',  ( 30.40818181818181600, -11.85000000000000300, 0.0000000000000000000 ) ) ;
#5071 = PLANE ( 'NONE',  #11181 ) ;
#5072 = DIRECTION ( 'NONE',  ( 0.0000000000000000000, -0.2425356250363330000, -0.9701425001453319900 ) ) ;
#5073 = ADVANCED_FACE ( 'NONE', ( #39924 ), #45289, .F. ) ;
#5074 = EDGE_CURVE ( 'NONE', #35092, #15278, #10937, .T. ) ;
#5075 = ORIENTED_EDGE ( 'NONE', *, *, #51351, .F. ) ;
#5076 = CARTESIAN_POINT ( 'NONE',  ( 9.249999999999969800, 9.499999999999980500, 0.0000000000000000000 ) ) ;
#5077 = CARTESIAN_POINT ( 'NONE',  ( -49.70854177124071800, -32.39247217095361700, 0.7500000000000007800 ) ) ;
#5078 = ORIENTED_EDGE ( 'NONE', *, *, #19894, .T. ) ;
#5079 = VECTOR ( 'NONE', #63073, 1000.000000000000000 ) ;
#5080 = DIRECTION ( 'NONE',  ( 0.0000000000000000000, -0.0000000000000000000, 1.000000000000000000 ) ) ;
#5081 = CARTESIAN_POINT ( 'NONE',  ( 23.49146592269115500, -0.5651595523129167000, 249.8999999999998600 ) ) ;
#5083 = CARTESIAN_POINT ( 'NONE',  ( -7.396854062459167900, -2.412960737179487200, 1.500000000000000000 ) ) ;
#5082 = FACE_BOUND ( 'NONE', #5029, .T. ) ;
#5084 = CARTESIAN_POINT ( 'NONE',  ( 2.999999999999981300, 66.70000000000001700, 3.500000000000000000 ) ) ;
#5085 = CARTESIAN_POINT ( 'NONE',  ( 0.6717566005793923500, 0.0000000000000000000, 0.0000000000000000000 ) ) ;
#5086 = FACE_OUTER_BOUND ( 'NONE', #26032, .T. ) ;
#5087 = DIRECTION ( 'NONE',  ( -0.0000000000000000000, 1.000000000000000000, -0.0000000000000000000 ) ) ;
#5088 = VECTOR ( 'NONE', #32963, 1000.000000000000000 ) ;
#5089 = EDGE_CURVE ( 'NONE', #7791, #49076, #53180, .T. ) ;
#5090 = CARTESIAN_POINT ( 'NONE',  ( 0.0000000000000000000, 1.999999999999986200, 0.0000000000000000000 ) ) ;
#5091 = ORIENTED_EDGE ( 'NONE', *, *, #32601, .F. ) ;
#5092 = EDGE_LOOP ( 'NONE', ( #22515, #67849, #31638, #18169 ) ) ;
#5093 = CARTESIAN_POINT ( 'NONE',  ( -24.00000000000000000, -15.00000000000000000, -3.000000000000000000 ) ) ;
#5094 = EDGE_LOOP ( 'NONE', ( #18638, #33476, #50061, #39983 ) ) ;
#5095 = LINE ( 'NONE', #20692, #1810 ) ;
#5096 = ORIENTED_EDGE ( 'NONE', *, *, #57208, .F. ) ;
#5097 = FACE_OUTER_BOUND ( 'NONE', #4947, .T. ) ;
#5098 = LINE ( 'NONE', #30086, #58103 ) ;
#5099 = CARTESIAN_POINT ( 'NONE',  ( -379.9526625136877600, -1542.399380678243700, -0.7499999999999840100 ) ) ;
#5100 = ORIENTED_EDGE ( 'NONE', *, *, #17130, .F. ) ;
#5101 = DATE_AND_TIME ( #49012, #34953 ) ;
#5102 = CIRCLE ( 'NONE', #44705, 0.2999999999999999300 ) ;
#5103 = VERTEX_POINT ( 'NONE', #7993 ) ;
#5104 = DIRECTION ( 'NONE',  ( -1.000000000000000000, -0.0000000000000000000, -0.0000000000000000000 ) ) ;
#5105 = LINE ( 'NONE', #66813, #28255 ) ;
#5106 = EDGE_CURVE ( 'NONE', #39521, #46044, #55623, .T. ) ;
#5107 = ADVANCED_FACE ( 'NONE', ( #14205 ), #45072, .T. ) ;
#5108 = FACE_OUTER_BOUND ( 'NONE', #34027, .T. ) ;
#5109 = DIRECTION ( 'NONE',  ( 1.000000000000000000, 0.0000000000000000000, 0.0000000000000000000 ) ) ;
#5110 = EDGE_CURVE ( 'NONE', #10344, #21251, #5124, .T. ) ;
#5111 = DIRECTION ( 'NONE',  ( 0.0000000000000000000, 0.0000000000000000000, -1.000000000000000000 ) ) ;
#5112 = ORIENTED_EDGE ( 'NONE', *, *, #63296, .F. ) ;
#5113 = LINE ( 'NONE', #14284, #14272 ) ;
#5114 = CARTESIAN_POINT ( 'NONE',  ( 60.70000000000000300, 6.000000000000008000, 3.000000000000000000 ) ) ;
#5115 = CC_DESIGN_PERSON_AND_ORGANIZATION_ASSIGNMENT ( #44927, #35325, ( #37096 ) ) ;
#5116 = EDGE_CURVE ( 'NONE', #9299, #7926, #68028, .T. ) ;
#5117 = CARTESIAN_POINT ( 'NONE',  ( -7.419121007517798500, -1.572239828432157900, 1.500000000000000000 ) ) ;
#5118 = ORIENTED_EDGE ( 'NONE', *, *, #22225, .T. ) ;
#5119 = EDGE_CURVE ( 'NONE', #5669, #44921, #59766, .T. ) ;
#5120 = AXIS2_PLACEMENT_3D ( 'NONE', #41842, #62846, #10078 ) ;
#5121 = CARTESIAN_POINT ( 'NONE',  ( 24.00000000000000000, 24.50000000000000000, 0.0000000000000000000 ) ) ;
#5122 = ORIENTED_EDGE ( 'NONE', *, *, #5818, .T. ) ;
#5123 = ORIENTED_EDGE ( 'NONE', *, *, #17060, .F. ) ;
#5124 = CIRCLE ( 'NONE', #10676, 2.750000000000002700 ) ;
#5125 = APPROVAL_DATE_TIME ( #2631, #12115 ) ;
#5126 = AXIS2_PLACEMENT_3D ( 'NONE', #30510, #19436, #46072 ) ;
#5127 = DIRECTION ( 'NONE',  ( -0.0000000000000000000, -0.0000000000000000000, -1.000000000000000000 ) ) ;
#5128 = ORIENTED_EDGE ( 'NONE', *, *, #41198, .F. ) ;
#5130 = ORIENTED_EDGE ( 'NONE', *, *, #31244, .F. ) ;
#5129 = VERTEX_POINT ( 'NONE', #12845 ) ;
#5131 = AXIS2_PLACEMENT_3D ( 'NONE', #62950, #29399, #66902 ) ;
#5132 = CARTESIAN_POINT ( 'NONE',  ( -7.614802780407885900, -3.185897435897435200, 1.525000000000000100 ) ) ;
#5133 = CARTESIAN_POINT ( 'NONE',  ( -24.00000000000000400, 15.00000000000000000, 0.0000000000000000000 ) ) ;
#5134 = CARTESIAN_POINT ( 'NONE',  ( -7.485277202979316000, -0.08341883034192866500, 1.525000000000000100 ) ) ;
#5135 = VERTEX_POINT ( 'NONE', #17948 ) ;
#5136 = ORIENTED_EDGE ( 'NONE', *, *, #40750, .T. ) ;
#5137 = DIRECTION ( 'NONE',  ( -0.0000000000000000000, -0.0000000000000000000, -1.000000000000000000 ) ) ;
#5138 = AXIS2_PLACEMENT_3D ( 'NONE', #38116, #6355, #23267 ) ;
#5139 = CARTESIAN_POINT ( 'NONE',  ( 210.1500000000000100, 66.69999999999998900, 0.0000000000000000000 ) ) ;
#5140 = PLANE ( 'NONE',  #67602 ) ;
#5141 = ORIENTED_EDGE ( 'NONE', *, *, #32072, .F. ) ;
#5142 =( REPRESENTATION_RELATIONSHIP ('NONE','NONE', #20424, #44900 ) REPRESENTATION_RELATIONSHIP_WITH_TRANSFORMATION ( #60003 )SHAPE_REPRESENTATION_RELATIONSHIP( ) );
#5143 = VECTOR ( 'NONE', #41795, 1000.000000000000000 ) ;
#5144 = LINE ( 'NONE', #35843, #49861 ) ;
#5145 = AXIS2_PLACEMENT_3D ( 'NONE', #42711, #53770, #10927 ) ;
#5146 = CC_DESIGN_DATE_AND_TIME_ASSIGNMENT ( #53641, #67583, ( #10896 ) ) ;
#5147 = PLANE ( 'NONE',  #45622 ) ;
#5148 = VECTOR ( 'NONE', #44356, 1000.000000000000000 ) ;
#5149 = DIRECTION ( 'NONE',  ( -0.0000000000000000000, -1.000000000000000000, 0.0000000000000000000 ) ) ;
#5150 = CARTESIAN_POINT ( 'NONE',  ( -0.9999999999999991100, 2.939152317953647400E-017, 5.760000000000000700 ) ) ;
#5151 = EDGE_CURVE ( 'NONE', #6968, #49084, #10869, .T. ) ;
#5152 = CARTESIAN_POINT ( 'NONE',  ( -7.909674575279681500, -0.2916666666666666900, 1.500000000000000000 ) ) ;
#5153 = CIRCLE ( 'NONE', #64625, 1.500000000000001300 ) ;
#5154 = LINE ( 'NONE', #1522, #30004 ) ;
#5155 = VECTOR ( 'NONE', #62182, 1000.000000000000000 ) ;
#5156 = APPLICATION_PROTOCOL_DEFINITION ( 'international standard', 'config_control_design', 1994, #37372 ) ;
#5157 = ORIENTED_EDGE ( 'NONE', *, *, #58823, .T. ) ;
#5158 = CARTESIAN_POINT ( 'NONE',  ( 7.899999999999990600, 4.075000000000002000, 3.199999999999999700 ) ) ;
#5159 = ORIENTED_EDGE ( 'NONE', *, *, #26876, .F. ) ;
#5160 = CIRCLE ( 'NONE', #8386, 0.7000000000000009500 ) ;
#5161 = EDGE_LOOP ( 'NONE', ( #67737, #40942 ) ) ;
#5162 = CARTESIAN_POINT ( 'NONE',  ( -7.436836283260198000, -1.331135637905679300, 1.499999999999999800 ) ) ;
#5163 = ORIENTED_EDGE ( 'NONE', *, *, #5151, .F. ) ;
#5164 = CALENDAR_DATE ( 2019, 29, 7 ) ;
#5165 = DIRECTION ( 'NONE',  ( 0.0000000000000000000, 0.0000000000000000000, 1.000000000000000000 ) ) ;
#5166 = LINE ( 'NONE', #62702, #64019 ) ;
#5167 = ORIENTED_EDGE ( 'NONE', *, *, #56417, .F. ) ;
#5168 = EDGE_CURVE ( 'NONE', #32622, #33073, #53944, .T. ) ;
#5169 = CARTESIAN_POINT ( 'NONE',  ( 0.0000000000000000000, -1.000000000000004000, -3.000000000000000000 ) ) ;
#5170 = CIRCLE ( 'NONE', #57119, 0.3999999999999993000 ) ;
#5171 =( NAMED_UNIT ( * ) PLANE_ANGLE_UNIT ( ) SI_UNIT ( $, .RADIAN. ) );
#5172 = CARTESIAN_POINT ( 'NONE',  ( -7.614802780407885900, -2.974358974358973600, 1.500000000000000000 ) ) ;
#5173 = LINE ( 'NONE', #31115, #14255 ) ;
#5174 = CARTESIAN_POINT ( 'NONE',  ( -7.853216574124108900, -0.1232004865113854200, 1.500000000000000200 ) ) ;
#5175 = CARTESIAN_POINT ( 'NONE',  ( 0.8517566005784678000, 13.03477303807744100, 0.0000000000000000000 ) ) ;
#5176 = ORIENTED_EDGE ( 'NONE', *, *, #64475, .T. ) ;
#5177 = ADVANCED_FACE ( 'NONE', ( #2630 ), #44879, .F. ) ;
#5178 = APPROVAL_STATUS ( 'not_yet_approved' ) ;
#5179 = DIRECTION ( 'NONE',  ( 0.0000000000000000000, 0.0000000000000000000, -1.000000000000000000 ) ) ;
#5180 = CARTESIAN_POINT ( 'NONE',  ( -3.749903144572866300, -2.607843137254899400, -6.724580714056441900E-015 ) ) ;
#5181 = CARTESIAN_POINT ( 'NONE',  ( 1.800000000000000300, -1.580971499970931900, -17.97388599988372700 ) ) ;
#5182 = EDGE_CURVE ( 'NONE', #51405, #13286, #967, .T. ) ;
#5183 = CARTESIAN_POINT ( 'NONE',  ( 1.799999999999997400, -0.3929122374614883500, -14.31427194063463300 ) ) ;
#5184 = ADVANCED_FACE ( 'NONE', ( #31620 ), #19559, .T. ) ;
#5185 = ORIENTED_EDGE ( 'NONE', *, *, #32160, .T. ) ;
#5186 = ORIENTED_EDGE ( 'NONE', *, *, #59615, .T. ) ;
#5187 = FACE_OUTER_BOUND ( 'NONE', #6144, .T. ) ;
#5188 = EDGE_CURVE ( 'NONE', #35751, #53538, #26621, .T. ) ;
#5189 = CALENDAR_DATE ( 2019, 29, 7 ) ;
#5190 = DIRECTION ( 'NONE',  ( 1.000000000000000000, 0.0000000000000000000, 0.0000000000000000000 ) ) ;
#5191 = EDGE_LOOP ( 'NONE', ( #66096, #28415, #52380, #4333 ) ) ;
#5192 = EDGE_LOOP ( 'NONE', ( #27750, #7491, #29808, #5431 ) ) ;
#5193 = EDGE_LOOP ( 'NONE', ( #8729, #48076, #61831, #58869, #2183, #10130, #16743, #31051 ) ) ;
#5194 = CYLINDRICAL_SURFACE ( 'NONE', #37017, 0.7500000000000006700 ) ;
#5195 = CARTESIAN_POINT ( 'NONE',  ( -24.10535831459990400, 0.01255508516738923000, -0.1000000000000000100 ) ) ;
#5196 = EDGE_CURVE ( 'NONE', #64287, #52991, #40793, .T. ) ;
#5197 = ORIENTED_EDGE ( 'NONE', *, *, #63802, .F. ) ;
#5198 = LINE ( 'NONE', #7281, #52469 ) ;
#5199 = B_SPLINE_CURVE_WITH_KNOTS ( 'NONE', 3,
 ( #25616, #20529, #9867, #46954, #15204, #51831, #52272, #57575, #57101, #41872, #47402, #63580, #16123, #5018, #48068, #47623, #10539, #42990, #20762 ),
 .UNSPECIFIED., .F., .F.,
 ( 4, 1, 1, 1, 1, 1, 1, 1, 1, 1, 1, 1, 1, 1, 1, 1, 4 ),
 ( 0.0000000000000000000, 0.06339030843645311600, 0.1251468264882403800, 0.1856339803375068900, 0.2459561608801129300, 0.3063019366504578500, 0.3673318935080003300, 0.4300718058605959600, 0.4947042939120865900, 0.5593679779080656900, 0.6225450483920490500, 0.6844876209154759900, 0.7458278046411578300, 0.8074463384669109400, 0.8700063605608200400, 0.9339333792110664500, 1.000000000000000000 ),
 .UNSPECIFIED. ) ;
#5201 = EDGE_CURVE ( 'NONE', #22214, #5997, #41318, .T. ) ;
#5200 = DIRECTION ( 'NONE',  ( -1.000000000000000000, 0.0000000000000000000, 0.0000000000000000000 ) ) ;
#5202 = FACE_OUTER_BOUND ( 'NONE', #13244, .T. ) ;
#5203 = EDGE_CURVE ( 'NONE', #34007, #62433, #65579, .T. ) ;
#5204 = PLANE ( 'NONE',  #10682 ) ;
#5205 = FACE_BOUND ( 'NONE', #35536, .T. ) ;
#5206 = CARTESIAN_POINT ( 'NONE',  ( 2.589999999999996700, -6.275000000000001200, 4.200000000000000200 ) ) ;
#5207 = VERTEX_POINT ( 'NONE', #14448 ) ;
#5208 = ORIENTED_EDGE ( 'NONE', *, *, #29591, .T. ) ;
#5209 = PRODUCT_RELATED_PRODUCT_CATEGORY ( 'detail', '', ( #49577 ) ) ;
#5210 = VECTOR ( 'NONE', #55324, 1000.000000000000000 ) ;
#5212 = CARTESIAN_POINT ( 'NONE',  ( 0.0000000000000000000, 22.03477303807744300, -0.1000000000000000100 ) ) ;
#5211 = DIRECTION ( 'NONE',  ( -0.0000000000000000000, -0.0000000000000000000, 1.000000000000000000 ) ) ;
#5213 = CARTESIAN_POINT ( 'NONE',  ( -8.233320696033658200, 2.950000000000004200, -5.600000000000000500 ) ) ;
#5214 = AXIS2_PLACEMENT_3D ( 'NONE', #51101, #56398, #30005 ) ;
#5215 = LINE ( 'NONE', #33428, #45841 ) ;
#5216 = MANIFOLD_SOLID_BREP ( 'Teminal Info[1]', #4878 ) ;
#5217 = DIRECTION ( 'NONE',  ( 0.0000000000000000000, 0.0000000000000000000, 1.000000000000000000 ) ) ;
#5218 = DIRECTION ( 'NONE',  ( 6.845298563181020900E-016, -4.731266765139314900E-013, -1.000000000000000000 ) ) ;
#5219 = LINE ( 'NONE', #53738, #37548 ) ;
#5220 = LINE ( 'NONE', #59200, #18532 ) ;
#5221 = LINE ( 'NONE', #16634, #23421 ) ;
#5222 =( BOUNDED_CURVE ( )  B_SPLINE_CURVE ( 3, ( #6814, #65625, #44590, #34391 ),
 .UNSPECIFIED., .F., .F. ) 
 B_SPLINE_CURVE_WITH_KNOTS ( ( 4, 4 ),
 ( 4.712388980384689700, 6.283185307179586200 ),
 .UNSPECIFIED. ) 
 CURVE ( )  GEOMETRIC_REPRESENTATION_ITEM ( )  RATIONAL_B_SPLINE_CURVE ( ( 1.000000000000000000, 0.8047378541243649400, 0.8047378541243649400, 1.000000000000000000 ) ) 
 REPRESENTATION_ITEM ( '' )  );
#5223 = DIRECTION ( 'NONE',  ( 1.000000000000000000, 4.167503846190527600E-016, 0.0000000000000000000 ) ) ;
#5224 = AXIS2_PLACEMENT_3D ( 'NONE', #21599, #22276, #59302 ) ;
#5225 = ORIENTED_EDGE ( 'NONE', *, *, #12601, .F. ) ;
#5226 = VECTOR ( 'NONE', #15031, 1000.000000000000000 ) ;
#5227 = VERTEX_POINT ( 'NONE', #24187 ) ;
#5228 = CARTESIAN_POINT ( 'NONE',  ( -1.990469549841166000, -0.3581568657858126800, -16.77940458802519400 ) ) ;
#5229 = CARTESIAN_POINT ( 'NONE',  ( 118.0000000000000000, 20.00000000000000400, 0.0000000000000000000 ) ) ;
#5230 = PERSON_AND_ORGANIZATION_ROLE ( 'design_supplier' ) ;
#5231 = AXIS2_PLACEMENT_3D ( 'NONE', #29176, #19237, #13655 ) ;
#5232 = PERSON_AND_ORGANIZATION ( #35481, #18924 ) ;
#5233 = FACE_OUTER_BOUND ( 'NONE', #46466, .T. ) ;
#5234 = ORIENTED_EDGE ( 'NONE', *, *, #21329, .F. ) ;
#5235 = AXIS2_PLACEMENT_3D ( 'NONE', #6890, #33753, #50435 ) ;
#5236 = AXIS2_PLACEMENT_3D ( 'NONE', #4253, #4701, #10004 ) ;
#5237 = CARTESIAN_POINT ( 'NONE',  ( -12.97831196491652700, -9.792561590703364500, 4.999999999999990200 ) ) ;
#5238 = PLANE ( 'NONE',  #16282 ) ;
#5239 = CARTESIAN_POINT ( 'NONE',  ( 23.00000000000000000, 8.000000000000000000, 0.0000000000000000000 ) ) ;
#5240 = VECTOR ( 'NONE', #10922, 1000.000000000000000 ) ;
#5241 = CARTESIAN_POINT ( 'NONE',  ( 3.749999999999999100, 0.1524308435007936900, -16.25600524240315200 ) ) ;
#5242 = PLANE ( 'NONE',  #47732 ) ;
#5244 = CARTESIAN_POINT ( 'NONE',  ( 13.94568322948009400, -6.275000000000001200, 5.000000000000002700 ) ) ;
#5243 = LINE ( 'NONE', #31353, #54955 ) ;
#5245 = AXIS2_PLACEMENT_3D ( 'NONE', #66031, #18813, #50525 ) ;
#5246 = CARTESIAN_POINT ( 'NONE',  ( 15.29999999999999200, -4.225000000000025400, 3.500000000000000000 ) ) ;
#5247 = DIRECTION ( 'NONE',  ( -0.0000000000000000000, -0.0000000000000000000, 1.000000000000000000 ) ) ;
#5248 = CARTESIAN_POINT ( 'NONE',  ( -7.502045909470269600, -0.3882687994105048500, 1.500000000000000400 ) ) ;
#5249 = VECTOR ( 'NONE', #8837, 1000.000000000000000 ) ;
#5250 = CARTESIAN_POINT ( 'NONE',  ( -0.6717566005793871300, -28.21477303807744600, 0.0000000000000000000 ) ) ;
#5251 = DIRECTION ( 'NONE',  ( 1.000000000000000000, 2.816109538923388500E-017, 0.0000000000000000000 ) ) ;
#5252 = PLANE ( 'NONE',  #37924 ) ;
#5253 = AXIS2_PLACEMENT_3D ( 'NONE', #18928, #24248, #24477 ) ;
#5254 = CARTESIAN_POINT ( 'NONE',  ( 2.350000000000000100, -0.6500000000000000200, 2.000000000000000000 ) ) ;
#5255 = EDGE_CURVE ( 'NONE', #9250, #51985, #32397, .T. ) ;
#5256 = ORIENTED_EDGE ( 'NONE', *, *, #40972, .T. ) ;
#5257 = VERTEX_POINT ( 'NONE', #29970 ) ;
#5258 = ORIENTED_EDGE ( 'NONE', *, *, #7376, .T. ) ;
#5259 = CARTESIAN_POINT ( 'NONE',  ( 8.171756600579392700, 0.0000000000000000000, -0.1000000000000000100 ) ) ;
#5260 = DIRECTION ( 'NONE',  ( 1.704050565792540200E-016, -1.000000000000000000, 0.0000000000000000000 ) ) ;
#5261 = DATE_AND_TIME ( #37574, #56608 ) ;
#5262 = ORIENTED_EDGE ( 'NONE', *, *, #7191, .F. ) ;
#5263 = CARTESIAN_POINT ( 'NONE',  ( -7.791334222105494000, -1.483902755605376800, 1.525000000000000100 ) ) ;
#5264 = ADVANCED_FACE ( 'NONE', ( #54830 ), #66569, .F. ) ;
#5265 = DIRECTION ( 'NONE',  ( -1.000000000000000000, -0.0000000000000000000, 0.0000000000000000000 ) ) ;
#5266 = ORIENTED_EDGE ( 'NONE', *, *, #60868, .T. ) ;
#5267 = VERTEX_POINT ( 'NONE', #18879 ) ;
#5268 = DIRECTION ( 'NONE',  ( 0.1805286216097214100, -0.9835697315288296500, -0.0000000000000000000 ) ) ;
#5269 = ORIENTED_EDGE ( 'NONE', *, *, #38299, .T. ) ;
#5270 = LINE ( 'NONE', #36802, #31762 ) ;
#5271 = DIRECTION ( 'NONE',  ( 0.0000000000000000000, -1.000000000000000000, 0.0000000000000000000 ) ) ;
#5272 = DIRECTION ( 'NONE',  ( -0.0000000000000000000, -0.0000000000000000000, 1.000000000000000000 ) ) ;
#5274 = EDGE_LOOP ( 'NONE', ( #1841, #13609, #28205, #15675, #33668 ) ) ;
#5273 = ORIENTED_EDGE ( 'NONE', *, *, #34208, .T. ) ;
#5275 = FACE_BOUND ( 'NONE', #48173, .T. ) ;
#5276 = ADVANCED_FACE ( 'NONE', ( #30755 ), #24644, .F. ) ;
#5277 = ADVANCED_FACE ( 'NONE', ( #60574 ), #45509, .T. ) ;
#5278 = DIRECTION ( 'NONE',  ( 0.0000000000000000000, -1.000000000000000000, 0.0000000000000000000 ) ) ;
#5279 = VECTOR ( 'NONE', #17680, 1000.000000000000000 ) ;
#5280 = FACE_OUTER_BOUND ( 'NONE', #22768, .T. ) ;
#5281 = EDGE_LOOP ( 'NONE', ( #36597, #32831, #42170, #29600 ) ) ;
#5282 = DIRECTION ( 'NONE',  ( -1.000000000000000000, 0.0000000000000000000, 0.0000000000000000000 ) ) ;
#5283 = DIRECTION ( 'NONE',  ( -1.000000000000000000, 0.0000000000000000000, 0.0000000000000000000 ) ) ;
#5284 = EDGE_CURVE ( 'NONE', #53023, #35092, #35754, .T. ) ;
#5285 = PLANE ( 'NONE',  #17780 ) ;
#5286 = PLANE ( 'NONE',  #63849 ) ;
#5287 = VECTOR ( 'NONE', #9901, 1000.000000000000000 ) ;
#5288 = EDGE_CURVE ( 'NONE', #58693, #63813, #51534, .T. ) ;
#5289 = DIRECTION ( 'NONE',  ( 1.000000000000000000, 0.0000000000000000000, 0.0000000000000000000 ) ) ;
#5290 = DIRECTION ( 'NONE',  ( -1.000000000000000000, -2.312964634635743000E-016, 0.0000000000000000000 ) ) ;
#5291 = CARTESIAN_POINT ( 'NONE',  ( 0.0000000000000000000, 10.03477303807744500, -0.1000000000000000100 ) ) ;
#5292 = LINE ( 'NONE', #3279, #10974 ) ;
#5293 = VERTEX_POINT ( 'NONE', #40438 ) ;
#5294 = PLANE ( 'NONE',  #38209 ) ;
#5295 = VERTEX_POINT ( 'NONE', #3607 ) ;
#5296 = PERSON_AND_ORGANIZATION ( #35481, #18924 ) ;
#5297 = VECTOR ( 'NONE', #60737, 1000.000000000000000 ) ;
#5298 = EDGE_LOOP ( 'NONE', ( #22043, #59976 ) ) ;
#5299 = EDGE_CURVE ( 'NONE', #50572, #7151, #9238, .T. ) ;
#5300 = DIRECTION ( 'NONE',  ( -1.000000000000000000, 0.0000000000000000000, 0.0000000000000000000 ) ) ;
#5301 = DIRECTION ( 'NONE',  ( -0.0000000000000000000, -0.0000000000000000000, 1.000000000000000000 ) ) ;
#5302 = LINE ( 'NONE', #18264, #44261 ) ;
#5303 = DIRECTION ( 'NONE',  ( 0.0000000000000000000, 0.0000000000000000000, 1.000000000000000000 ) ) ;
#5304 = CIRCLE ( 'NONE', #44424, 0.7599999999999993400 ) ;
#5305 = VERTEX_POINT ( 'NONE', #27125 ) ;
#5306 = EDGE_CURVE ( 'NONE', #18566, #16091, #39108, .T. ) ;
#5307 = CYLINDRICAL_SURFACE ( 'NONE', #53438, 0.5000000000000000000 ) ;
#5308 = ORIENTED_EDGE ( 'NONE', *, *, #22721, .T. ) ;
#5309 = CARTESIAN_POINT ( 'NONE',  ( -15.30000000000000400, 3.774999999999988400, 3.500000000000000000 ) ) ;
#5310 = CARTESIAN_POINT ( 'NONE',  ( 4.351756600579334700, 0.0000000000000000000, -0.1000000000000000100 ) ) ;
#5311 = CARTESIAN_POINT ( 'NONE',  ( 59.50000000000000700, 7.448573976147347200E-015, 3.000000000000000000 ) ) ;
#5312 = DIRECTION ( 'NONE',  ( 0.0000000000000000000, 1.000000000000000000, 0.0000000000000000000 ) ) ;
#5313 = FACE_OUTER_BOUND ( 'NONE', #44383, .T. ) ;
#5314 = DIRECTION ( 'NONE',  ( 1.036340135451811800E-021, 1.000000000000000000, -1.663563986142943900E-016 ) ) ;
#5315 = CARTESIAN_POINT ( 'NONE',  ( -0.0000000000000000000, 1.214773038077438000, 0.0000000000000000000 ) ) ;
[truncated: 4,837,695 more chars]
