# Supplementary material for: A Passive Microfluidic Device for Chemotaxis Studies
Source: Micromachines (Basel). 2019 Aug 20;10(8):551. doi: 10.3390/mi10080551 (PMC6722731; doi:10.3390/mi10080551)
Supplement: Supplementary file 1 [file micromachines-10-00551-s001.zip › Supplementary materials/CAD file S5 Mini incubator 2 _ hidden components.STEP]

ISO-10303-21;
HEADER;
FILE_DESCRIPTION (( 'STEP AP214' ),
    '1' );
FILE_NAME ('Mini incubatore_2014_file nascosti.STEP',
    '2019-07-29T12:04:23',
    ( '' ),
    ( '' ),
    'SwSTEP 2.0',
    'SolidWorks 2017',
    '' );
FILE_SCHEMA (( 'AUTOMOTIVE_DESIGN' ));
ENDSEC;

DATA;
#1 = VECTOR ( 'NONE', #62277, 1000.000000000000000 ) ;
#2 = SURFACE_STYLE_USAGE ( .BOTH. , #46838 ) ;
#3 = CIRCLE ( 'NONE', #35982, 1.300000000000000000 ) ;
#4 = DIRECTION ( 'NONE',  ( 0.0000000000000000000, -0.0000000000000000000, -1.000000000000000000 ) ) ;
#5 = ADVANCED_FACE ( 'NONE', ( #11547 ), #27256, .T. ) ;
#6 = ORIENTED_EDGE ( 'NONE', *, *, #34770, .F. ) ;
#7 = VECTOR ( 'NONE', #7863, 1000.000000000000000 ) ;
#8 = AXIS2_PLACEMENT_3D ( 'NONE', #70158, #40042, #63461 ) ;
#9 = STYLED_ITEM ( 'NONE', ( #48766 ), #29685 ) ;
#10 = PRESENTATION_STYLE_ASSIGNMENT (( #42739 ) ) ;
#11 = VECTOR ( 'NONE', #49925, 1000.000000000000000 ) ;
#13 = EDGE_CURVE ( 'NONE', #2535, #8871, #30082, .T. ) ;
#12 = DIRECTION ( 'NONE',  ( -1.000000000000000000, 0.0000000000000000000, 0.0000000000000000000 ) ) ;
#14 = ORIENTED_EDGE ( 'NONE', *, *, #44498, .F. ) ;
#15 = CARTESIAN_POINT ( 'NONE',  ( -7.473777139382246300, -0.2895633012820513200, 1.500000000000000200 ) ) ;
#16 = EDGE_LOOP ( 'NONE', ( #43805, #27671 ) ) ;
#17 = VERTEX_POINT ( 'NONE', #62812 ) ;
#18 = ORIENTED_EDGE ( 'NONE', *, *, #23663, .F. ) ;
#19 = LINE ( 'NONE', #61817, #45373 ) ;
#20 = SURFACE_SIDE_STYLE ('',( #56228 ) ) ;
#21 = FILL_AREA_STYLE_COLOUR ( '', #43781 ) ;
#22 = CARTESIAN_POINT ( 'NONE',  ( -42.20000000000000300, -1.387778780781445700E-014, 38.00000000000000000 ) ) ;
#23 = ORIENTED_EDGE ( 'NONE', *, *, #63690, .F. ) ;
#24 = EDGE_CURVE ( 'NONE', #63401, #54844, #75307, .T. ) ;
#25 = CONICAL_SURFACE ( 'NONE', #39416, 0.1500000000000216400, 0.7853981633974453900 ) ;
#26 = EDGE_CURVE ( 'NONE', #39962, #65756, #74409, .T. ) ;
#27 = ORIENTED_EDGE ( 'NONE', *, *, #36053, .T. ) ;
#28 = ORIENTED_EDGE ( 'NONE', *, *, #41501, .F. ) ;
#29 =( NAMED_UNIT ( * ) PLANE_ANGLE_UNIT ( ) SI_UNIT ( $, .RADIAN. ) );
#30 = ORIENTED_EDGE ( 'NONE', *, *, #25121, .T. ) ;
#31 = CARTESIAN_POINT ( 'NONE',  ( -8.350714915823104400, 0.0000000000000000000, 0.0000000000000000000 ) ) ;
#32 = LINE ( 'NONE', #5998, #27784 ) ;
#33 = CARTESIAN_POINT ( 'NONE',  ( 3.034999999999996100, -1.789471378390275600, -5.649999999999999500 ) ) ;
#34 = ADVANCED_FACE ( 'NONE', ( #58751 ), #31054, .F. ) ;
#35 = DIRECTION ( 'NONE',  ( 0.0000000000000000000, 0.0000000000000000000, 1.000000000000000000 ) ) ;
#36 = VECTOR ( 'NONE', #40136, 1000.000000000000000 ) ;
#37 = VECTOR ( 'NONE', #62274, 1000.000000000000000 ) ;
#38 = FACE_OUTER_BOUND ( 'NONE', #13908, .T. ) ;
#39 = DIRECTION ( 'NONE',  ( 1.000000000000000000, 0.0000000000000000000, 0.0000000000000000000 ) ) ;
#40 = SURFACE_SIDE_STYLE ('',( #9184 ) ) ;
#41 = CIRCLE ( 'NONE', #353, 4.999999999998696200 ) ;
#42 = SURFACE_STYLE_FILL_AREA ( #39214 ) ;
#43 = FACE_OUTER_BOUND ( 'NONE', #18435, .T. ) ;
#45 = CARTESIAN_POINT ( 'NONE',  ( 0.8517566005793921800, -8.714773038077449700, -0.1000000000000000100 ) ) ;
#44 = CARTESIAN_POINT ( 'NONE',  ( -2.400000000000004400, -1.789471378390275600, -5.800000000000000700 ) ) ;
#46 = FILL_AREA_STYLE_COLOUR ( '', #60325 ) ;
#47 = VERTEX_POINT ( 'NONE', #62040 ) ;
#48 = DIRECTION ( 'NONE',  ( -1.000000000000000000, 0.0000000000000000000, -9.637352644315573100E-018 ) ) ;
#49 = CIRCLE ( 'NONE', #39392, 1.750000000000001600 ) ;
#50 = VERTEX_POINT ( 'NONE', #32718 ) ;
#51 = VECTOR ( 'NONE', #73622, 1000.000000000000000 ) ;
#53 = ADVANCED_FACE ( 'NONE', ( #28223 ), #62559, .F. ) ;
#52 = LINE ( 'NONE', #52076, #21318 ) ;
#54 = DIRECTION ( 'NONE',  ( -1.000000000000000000, 0.0000000000000000000, 0.0000000000000000000 ) ) ;
#55 = CIRCLE ( 'NONE', #51670, 1.240000000000000700 ) ;
#56 = ORIENTED_EDGE ( 'NONE', *, *, #44157, .T. ) ;
#57 = EDGE_CURVE ( 'NONE', #1831, #7299, #49529, .T. ) ;
#58 = FILL_AREA_STYLE ('',( #64839 ) ) ;
#59 = FILL_AREA_STYLE ('',( #64327 ) ) ;
#60 = CYLINDRICAL_SURFACE ( 'NONE', #24259, 2.750000000000002700 ) ;
#61 = DIRECTION ( 'NONE',  ( 0.0000000000000000000, 0.0000000000000000000, -1.000000000000000000 ) ) ;
#62 = PRESENTATION_STYLE_ASSIGNMENT (( #26968 ) ) ;
#63 = DIRECTION ( 'NONE',  ( 0.0000000000000000000, 0.0000000000000000000, 1.000000000000000000 ) ) ;
#64 = ORIENTED_EDGE ( 'NONE', *, *, #32176, .F. ) ;
#65 = ORIENTED_EDGE ( 'NONE', *, *, #67681, .T. ) ;
#66 = CARTESIAN_POINT ( 'NONE',  ( 0.0000000000000000000, 50.89999999999999900, 0.0000000000000000000 ) ) ;
#67 = EDGE_CURVE ( 'NONE', #66581, #38640, #50492, .T. ) ;
#68 = CARTESIAN_POINT ( 'NONE',  ( -0.9747768787257908900, 0.1672831285921763700, -1.750000000000004000 ) ) ;
#69 = CARTESIAN_POINT ( 'NONE',  ( -15.20000000000000300, -4.774999999999990600, 0.2000000000000000900 ) ) ;
#70 = CARTESIAN_POINT ( 'NONE',  ( -6.803809956299690300, 3.750000000000001300, -10.60302041102864500 ) ) ;
#71 = UNCERTAINTY_MEASURE_WITH_UNIT (LENGTH_MEASURE( 1.000000000000000100E-005 ), #37491, 'distance_accuracy_value', 'NONE');
#72 = UNCERTAINTY_MEASURE_WITH_UNIT (LENGTH_MEASURE( 1.000000000000000100E-005 ), #35129, 'distance_accuracy_value', 'NONE');
#73 = CARTESIAN_POINT ( 'NONE',  ( 150.4499999999999900, 51.00000000000000000, 5.000000000000000000 ) ) ;
#74 = PRESENTATION_STYLE_ASSIGNMENT (( #50624 ) ) ;
#75 =( GEOMETRIC_REPRESENTATION_CONTEXT ( 3 ) GLOBAL_UNCERTAINTY_ASSIGNED_CONTEXT ( ( #67354 ) ) GLOBAL_UNIT_ASSIGNED_CONTEXT ( ( #8933, #39226, #26829 ) ) REPRESENTATION_CONTEXT ( 'NONE', 'WORKASPACE' ) );
#76 = DIRECTION ( 'NONE',  ( 0.0000000000000000000, 0.0000000000000000000, 1.000000000000000000 ) ) ;
#77 = CARTESIAN_POINT ( 'NONE',  ( 1.799999999999996700, -1.089957220536445800, -17.10245187293445200 ) ) ;
#78 = EDGE_CURVE ( 'NONE', #30155, #22244, #68799, .T. ) ;
#79 = DIRECTION ( 'NONE',  ( -1.000000000000000000, 0.0000000000000000000, -0.0000000000000000000 ) ) ;
#80 = SURFACE_SIDE_STYLE ('',( #22071 ) ) ;
#81 = ORIENTED_EDGE ( 'NONE', *, *, #29065, .F. ) ;
#82 = LINE ( 'NONE', #52452, #45364 ) ;
#83 = MECHANICAL_DESIGN_GEOMETRIC_PRESENTATION_REPRESENTATION (  '', ( #66326 ), #56030 ) ;
#84 = AXIS2_PLACEMENT_3D ( 'NONE', #16089, #57227, #5023 ) ;
#85 = LINE ( 'NONE', #39915, #21354 ) ;
#86 = ADVANCED_FACE ( 'NONE', ( #70702 ), #63343, .T. ) ;
#87 = VECTOR ( 'NONE', #303, 1000.000000000000000 ) ;
#88 = VERTEX_POINT ( 'NONE', #22042 ) ;
#89 = ORIENTED_EDGE ( 'NONE', *, *, #76166, .F. ) ;
#90 = EDGE_LOOP ( 'NONE', ( #41575, #165, #42556, #24367 ) ) ;
#91 = COLOUR_RGB ( '',1.000000000000000000, 0.0000000000000000000, 0.0000000000000000000 ) ;
#92 = AXIS2_PLACEMENT_3D ( 'NONE', #25722, #1438, #14027 ) ;
#93 = CARTESIAN_POINT ( 'NONE',  ( -0.6717566005785065000, -8.670475782484260600E-017, -0.1000000000000000100 ) ) ;
#94 = EDGE_CURVE ( 'NONE', #32103, #43355, #48622, .T. ) ;
#95 = VERTEX_POINT ( 'NONE', #75991 ) ;
#96 = CARTESIAN_POINT ( 'NONE',  ( -6.249999999999997300, 3.574999999999998400, 1.500000000000000000 ) ) ;
#97 = DIRECTION ( 'NONE',  ( 1.000000000000000000, 0.0000000000000000000, 0.0000000000000000000 ) ) ;
#98 = AXIS2_PLACEMENT_3D ( 'NONE', #62973, #34122, #75145 ) ;
#99 = AXIS2_PLACEMENT_3D ( 'NONE', #5041, #16895, #58268 ) ;
#100 = DIRECTION ( 'NONE',  ( -0.0000000000000000000, -0.0000000000000000000, -1.000000000000000000 ) ) ;
#101 = EDGE_LOOP ( 'NONE', ( #72610, #36877, #75575, #71537 ) ) ;
#102 = ADVANCED_FACE ( 'NONE', ( #64223 ), #46643, .T. ) ;
#103 = VECTOR ( 'NONE', #20187, 1000.000000000000000 ) ;
#104 = VERTEX_POINT ( 'NONE', #63846 ) ;
#105 = ORIENTED_EDGE ( 'NONE', *, *, #31650, .T. ) ;
#106 = ORIENTED_EDGE ( 'NONE', *, *, #44802, .T. ) ;
#107 = VERTEX_POINT ( 'NONE', #69239 ) ;
#108 = VERTEX_POINT ( 'NONE', #33959 ) ;
#109 = MECHANICAL_DESIGN_GEOMETRIC_PRESENTATION_REPRESENTATION (  '', ( #34319 ), #42241 ) ;
#111 =( NAMED_UNIT ( * ) PLANE_ANGLE_UNIT ( ) SI_UNIT ( $, .RADIAN. ) );
#110 = STYLED_ITEM ( 'NONE', ( #51476 ), #49049 ) ;
#112 = EDGE_CURVE ( 'NONE', #5881, #21303, #61434, .T. ) ;
#113 = CARTESIAN_POINT ( 'NONE',  ( 156.4000000000000100, 13.40000000000000900, 1.000000000000000000 ) ) ;
#114 = DIRECTION ( 'NONE',  ( 1.642730564371979000E-016, -1.000000000000000000, 0.0000000000000000000 ) ) ;
#115 = SURFACE_STYLE_USAGE ( .BOTH. , #23644 ) ;
#116 = CARTESIAN_POINT ( 'NONE',  ( 135.2733333333333400, 37.15000000000000600, 6.000000000000000000 ) ) ;
#117 = SURFACE_STYLE_FILL_AREA ( #19729 ) ;
#118 = LINE ( 'NONE', #43335, #56556 ) ;
#119 = CARTESIAN_POINT ( 'NONE',  ( -7.593047315469929600, -1.362993565570166600, 1.499999999999999600 ) ) ;
#120 = MECHANICAL_DESIGN_GEOMETRIC_PRESENTATION_REPRESENTATION (  '', ( #54147 ), #9008 ) ;
#121 = VERTEX_POINT ( 'NONE', #16324 ) ;
#122 = MECHANICAL_DESIGN_GEOMETRIC_PRESENTATION_REPRESENTATION (  '', ( #21393 ), #39762 ) ;
#123 = DIRECTION ( 'NONE',  ( 0.0000000000000000000, 0.0000000000000000000, 1.000000000000000000 ) ) ;
#124 = PLANE ( 'NONE',  #41890 ) ;
#125 = EDGE_CURVE ( 'NONE', #72518, #64353, #27244, .T. ) ;
#126 = ORIENTED_EDGE ( 'NONE', *, *, #10450, .F. ) ;
#127 =( LENGTH_UNIT ( ) NAMED_UNIT ( * ) SI_UNIT ( .MILLI., .METRE. ) );
#129 = EDGE_LOOP ( 'NONE', ( #56639, #6602, #16559, #31733 ) ) ;
#128 = SHAPE_REPRESENTATION_RELATIONSHIP ( 'NONE' , 'NONE' ,  #42526, #1673 ) ;
#130 = SURFACE_SIDE_STYLE ('',( #5736 ) ) ;
#131 = FACE_OUTER_BOUND ( 'NONE', #75666, .T. ) ;
#132 =( LENGTH_UNIT ( ) NAMED_UNIT ( * ) SI_UNIT ( .MILLI., .METRE. ) );
#133 = SURFACE_SIDE_STYLE ('',( #70663 ) ) ;
#134 = CIRCLE ( 'NONE', #37221, 0.5000000000000001100 ) ;
#135 =( NAMED_UNIT ( * ) PLANE_ANGLE_UNIT ( ) SI_UNIT ( $, .RADIAN. ) );
#136 = PRESENTATION_LAYER_ASSIGNMENT (  '', '', ( #46254 ) ) ;
#137 =( GEOMETRIC_REPRESENTATION_CONTEXT ( 3 ) GLOBAL_UNCERTAINTY_ASSIGNED_CONTEXT ( ( #55159 ) ) GLOBAL_UNIT_ASSIGNED_CONTEXT ( ( #47257, #23712, #58845 ) ) REPRESENTATION_CONTEXT ( 'NONE', 'WORKASPACE' ) );
#138 = CARTESIAN_POINT ( 'NONE',  ( 2.349999999999999600, -0.6500000000000000200, -15.88455636907725600 ) ) ;
#139 = EDGE_CURVE ( 'NONE', #4057, #13093, #69717, .T. ) ;
#140 = PRESENTATION_STYLE_ASSIGNMENT (( #67228 ) ) ;
#141 = EDGE_CURVE ( 'NONE', #69228, #28588, #46717, .T. ) ;
#142 = PRODUCT_DEFINITION_CONTEXT ( 'detailed design', #37347, 'design' ) ;
#144 = ORIENTED_EDGE ( 'NONE', *, *, #18290, .F. ) ;
#143 = DIRECTION ( 'NONE',  ( 1.000000000000000000, 0.0000000000000000000, 0.0000000000000000000 ) ) ;
#145 = DIRECTION ( 'NONE',  ( 0.0000000000000000000, 0.0000000000000000000, -1.000000000000000000 ) ) ;
#147 = VERTEX_POINT ( 'NONE', #63597 ) ;
#146 = PRESENTATION_STYLE_ASSIGNMENT (( #12208 ) ) ;
#148 = CARTESIAN_POINT ( 'NONE',  ( -7.493007908613014600, -2.974358974358973600, 1.525000000000000100 ) ) ;
#149 = DIRECTION ( 'NONE',  ( -0.0000000000000000000, -0.0000000000000000000, 1.000000000000000000 ) ) ;
#150 =( NAMED_UNIT ( * ) PLANE_ANGLE_UNIT ( ) SI_UNIT ( $, .RADIAN. ) );
#151 = CARTESIAN_POINT ( 'NONE',  ( 207.4000000000000100, 50.89999999999999900, 2.999999999999949800 ) ) ;
#152 = FACE_OUTER_BOUND ( 'NONE', #53015, .T. ) ;
#153 = CARTESIAN_POINT ( 'NONE',  ( 2.000000000000000000, 18.00000000000000400, 2.000000000000000000 ) ) ;
#154 = LINE ( 'NONE', #51629, #40896 ) ;
#155 = CARTESIAN_POINT ( 'NONE',  ( -380.7026625136877600, -1562.399380678243500, -1.749999999999807300 ) ) ;
#156 = CARTESIAN_POINT ( 'NONE',  ( -7.905401572468409000, -1.755212417233285200, 1.499999999999999800 ) ) ;
#157 = ORIENTED_EDGE ( 'NONE', *, *, #50450, .T. ) ;
#158 = UNCERTAINTY_MEASURE_WITH_UNIT (LENGTH_MEASURE( 1.000000000000000100E-005 ), #23063, 'distance_accuracy_value', 'NONE');
#159 = PLANE ( 'NONE',  #26062 ) ;
#160 = VECTOR ( 'NONE', #2224, 1000.000000000000000 ) ;
#161 = PRESENTATION_STYLE_ASSIGNMENT (( #21237 ) ) ;
#162 = SURFACE_STYLE_FILL_AREA ( #33724 ) ;
#163 = ORIENTED_EDGE ( 'NONE', *, *, #44010, .F. ) ;
#164 = EDGE_LOOP ( 'NONE', ( #38223, #6160, #65223, #15370 ) ) ;
#165 = ORIENTED_EDGE ( 'NONE', *, *, #30270, .T. ) ;
#166 = EDGE_LOOP ( 'NONE', ( #56146, #65089, #59464, #50266 ) ) ;
#167 = CARTESIAN_POINT ( 'NONE',  ( -12.49005524519137300, -4.225000000000015600, 2.299999999999999800 ) ) ;
#168 = UNCERTAINTY_MEASURE_WITH_UNIT (LENGTH_MEASURE( 1.000000000000000100E-005 ), #74842, 'distance_accuracy_value', 'NONE');
#169 = ORIENTED_EDGE ( 'NONE', *, *, #49450, .T. ) ;
#170 = CARTESIAN_POINT ( 'NONE',  ( 13.37831137082318900, -10.19325099211573800, 4.999999999999990200 ) ) ;
#171 = APPLICATION_PROTOCOL_DEFINITION ( 'draft international standard', 'automotive_design', 1998, #34825 ) ;
#172 = EDGE_CURVE ( 'NONE', #4455, #43073, #5934, .T. ) ;
#173 = CARTESIAN_POINT ( 'NONE',  ( -7.415145939413450900, -1.299976518984365300, 1.524999999999999700 ) ) ;
#174 =( NAMED_UNIT ( * ) SI_UNIT ( $, .STERADIAN. ) SOLID_ANGLE_UNIT ( ) );
#175 = ORIENTED_EDGE ( 'NONE', *, *, #60822, .F. ) ;
#176 = FILL_AREA_STYLE ('',( #59084 ) ) ;
#177 = VECTOR ( 'NONE', #23358, 1000.000000000000000 ) ;
#178 = CARTESIAN_POINT ( 'NONE',  ( 3.000000000000001800, 44.90000000000000600, 1.799999999999999800 ) ) ;
#179 = ORIENTED_EDGE ( 'NONE', *, *, #63656, .T. ) ;
#180 = ORIENTED_EDGE ( 'NONE', *, *, #58090, .T. ) ;
#181 = EDGE_CURVE ( 'NONE', #74256, #71271, #23535, .T. ) ;
#182 = ADVANCED_FACE ( 'NONE', ( #54991 ), #28803, .F. ) ;
#183 = ORIENTED_EDGE ( 'NONE', *, *, #9791, .F. ) ;
#184 = DIRECTION ( 'NONE',  ( 1.000000000000000000, -1.807003620809173600E-016, 0.0000000000000000000 ) ) ;
#185 = PRESENTATION_STYLE_ASSIGNMENT (( #53415 ) ) ;
#186 = ORIENTED_EDGE ( 'NONE', *, *, #26691, .T. ) ;
#188 = DIRECTION ( 'NONE',  ( -1.051830606278087700E-016, -0.9701425001453318800, 0.2425356250363331400 ) ) ;
#187 = CARTESIAN_POINT ( 'NONE',  ( 50.59999999999993000, 3.000000000000000000, 5.999999999999998200 ) ) ;
#190 = DIRECTION ( 'NONE',  ( 0.0000000000000000000, 1.000000000000000000, 0.0000000000000000000 ) ) ;
#189 = DIRECTION ( 'NONE',  ( 0.0000000000000000000, 0.0000000000000000000, 1.000000000000000000 ) ) ;
#191 = ORIENTED_EDGE ( 'NONE', *, *, #51635, .T. ) ;
#192 = VECTOR ( 'NONE', #42004, 1000.000000000000000 ) ;
#193 = EDGE_CURVE ( 'NONE', #20328, #38894, #66874, .T. ) ;
#194 = CARTESIAN_POINT ( 'NONE',  ( -7.818551922794578800, -0.4999221082981220600, 1.500000000000000000 ) ) ;
#195 = ADVANCED_FACE ( 'NONE', ( #30983 ), #34964, .F. ) ;
#196 = VERTEX_POINT ( 'NONE', #47152 ) ;
#197 = PRODUCT_DEFINITION_SHAPE ( 'NONE', 'NONE',  #76631 ) ;
#198 =( NAMED_UNIT ( * ) SI_UNIT ( $, .STERADIAN. ) SOLID_ANGLE_UNIT ( ) );
#199 = ORIENTED_EDGE ( 'NONE', *, *, #13341, .T. ) ;
#200 = LINE ( 'NONE', #9080, #63906 ) ;
#201 =( GEOMETRIC_REPRESENTATION_CONTEXT ( 3 ) GLOBAL_UNCERTAINTY_ASSIGNED_CONTEXT ( ( #65887 ) ) GLOBAL_UNIT_ASSIGNED_CONTEXT ( ( #13966, #26689, #8540 ) ) REPRESENTATION_CONTEXT ( 'NONE', 'WORKASPACE' ) );
#202 = FACE_OUTER_BOUND ( 'NONE', #54186, .T. ) ;
#203 = VERTEX_POINT ( 'NONE', #11660 ) ;
#204 = VECTOR ( 'NONE', #53344, 1000.000000000000000 ) ;
#205 = ORIENTED_EDGE ( 'NONE', *, *, #20196, .F. ) ;
#206 = VECTOR ( 'NONE', #55978, 1000.000000000000000 ) ;
#207 = VECTOR ( 'NONE', #38779, 1000.000000000000000 ) ;
#208 = EDGE_CURVE ( 'NONE', #53817, #22778, #20767, .T. ) ;
#209 = DIRECTION ( 'NONE',  ( -0.0000000000000000000, -0.0000000000000000000, -1.000000000000000000 ) ) ;
#210 = CARTESIAN_POINT ( 'NONE',  ( 0.0000000000000000000, 0.0000000000000000000, 0.0000000000000000000 ) ) ;
#211 = CARTESIAN_POINT ( 'NONE',  ( 0.2899999999999994800, -9.455000000000001800, 7.799999999999999800 ) ) ;
#212 = DIRECTION ( 'NONE',  ( 1.000000000000000000, -4.130293990420953600E-016, 6.938893903907307300E-015 ) ) ;
#213 = DIRECTION ( 'NONE',  ( 0.0000000000000000000, 0.0000000000000000000, -1.000000000000000000 ) ) ;
#214 = CARTESIAN_POINT ( 'NONE',  ( 105.6999999999999900, 99.00000000000000000, 26.00000000000000400 ) ) ;
#215 = FILL_AREA_STYLE_COLOUR ( '', #63699 ) ;
#216 =( GEOMETRIC_REPRESENTATION_CONTEXT ( 3 ) GLOBAL_UNCERTAINTY_ASSIGNED_CONTEXT ( ( #12366 ) ) GLOBAL_UNIT_ASSIGNED_CONTEXT ( ( #68432, #3659, #22286 ) ) REPRESENTATION_CONTEXT ( 'NONE', 'WORKASPACE' ) );
#217 = CIRCLE ( 'NONE', #31410, 0.7500000000000006700 ) ;
#218 = FACE_BOUND ( 'NONE', #2178, .T. ) ;
#219 = EDGE_LOOP ( 'NONE', ( #37140, #24433, #20963, #10349 ) ) ;
#220 = CYLINDRICAL_SURFACE ( 'NONE', #901, 0.5000000000000001100 ) ;
#221 = CARTESIAN_POINT ( 'NONE',  ( 2.349999999999999600, -0.1499999999999999700, -12.25000000000000000 ) ) ;
#222 = PLANE ( 'NONE',  #10161 ) ;
#223 = DIRECTION ( 'NONE',  ( 0.0000000000000000000, 1.000000000000000000, -0.0000000000000000000 ) ) ;
#224 =( GEOMETRIC_REPRESENTATION_CONTEXT ( 3 ) GLOBAL_UNCERTAINTY_ASSIGNED_CONTEXT ( ( #51667 ) ) GLOBAL_UNIT_ASSIGNED_CONTEXT ( ( #36780, #60514, #8045 ) ) REPRESENTATION_CONTEXT ( 'NONE', 'WORKASPACE' ) );
#225 = CARTESIAN_POINT ( 'NONE',  ( 97.24440281605328100, 93.00000000000001400, 0.2000000000000000900 ) ) ;
#226 =( LENGTH_UNIT ( ) NAMED_UNIT ( * ) SI_UNIT ( .MILLI., .METRE. ) );
#227 = PRESENTATION_LAYER_ASSIGNMENT (  '', '', ( #34424 ) ) ;
#228 = AXIS2_PLACEMENT_3D ( 'NONE', #7813, #49758, #48971 ) ;
#229 = AXIS2_PLACEMENT_3D ( 'NONE', #75732, #40419, #28527 ) ;
#230 = EDGE_CURVE ( 'NONE', #37606, #14796, #53165, .T. ) ;
#231 = EDGE_LOOP ( 'NONE', ( #59761, #3177, #63349, #46126 ) ) ;
#232 = VECTOR ( 'NONE', #8287, 1000.000000000000000 ) ;
#233 = CARTESIAN_POINT ( 'NONE',  ( 52.50000000000000700, -1.100000000000000100, 3.000000000000000000 ) ) ;
#234 = CARTESIAN_POINT ( 'NONE',  ( -7.492784659759812400, -1.620643800025372200, 1.500000000000000900 ) ) ;
#235 = VECTOR ( 'NONE', #38161, 1000.000000000000000 ) ;
#236 = MECHANICAL_DESIGN_GEOMETRIC_PRESENTATION_REPRESENTATION (  '', ( #42368 ), #9571 ) ;
#237 = DIRECTION ( 'NONE',  ( 0.0000000000000000000, 0.0000000000000000000, 1.000000000000000000 ) ) ;
#238 = ORIENTED_EDGE ( 'NONE', *, *, #69357, .F. ) ;
#239 = MECHANICAL_DESIGN_GEOMETRIC_PRESENTATION_REPRESENTATION (  '', ( #55719 ), #4179 ) ;
#240 =( NAMED_UNIT ( * ) PLANE_ANGLE_UNIT ( ) SI_UNIT ( $, .RADIAN. ) );
#241 = DIRECTION ( 'NONE',  ( -0.0000000000000000000, -0.0000000000000000000, 1.000000000000000000 ) ) ;
#242 = AXIS2_PLACEMENT_3D ( 'NONE', #10119, #68981, #39398 ) ;
#243 = EDGE_CURVE ( 'NONE', #53875, #47897, #37332, .T. ) ;
#244 = COLOUR_RGB ( '',0.2509803921568627400, 0.2509803921568627400, 0.2509803921568627400 ) ;
#245 = LINE ( 'NONE', #9960, #16884 ) ;
#246 = DIRECTION ( 'NONE',  ( 1.000000000000000000, 0.0000000000000000000, 0.0000000000000000000 ) ) ;
#247 = ORIENTED_EDGE ( 'NONE', *, *, #41485, .F. ) ;
#249 = ORIENTED_EDGE ( 'NONE', *, *, #60087, .F. ) ;
#248 = CARTESIAN_POINT ( 'NONE',  ( 3.749999999999999100, 0.1524308435007940000, -16.25600524240315200 ) ) ;
#250 = EDGE_LOOP ( 'NONE', ( #20253, #4767, #40409, #43595 ) ) ;
#251 = ORIENTED_EDGE ( 'NONE', *, *, #25314, .F. ) ;
#252 = CYLINDRICAL_SURFACE ( 'NONE', #75339, 1.250000000000001100 ) ;
#253 = CARTESIAN_POINT ( 'NONE',  ( 8.171756600579392700, 19.21477303807744300, 0.0000000000000000000 ) ) ;
#254 = ORIENTED_EDGE ( 'NONE', *, *, #25733, .T. ) ;
#255 = ADVANCED_FACE ( 'NONE', ( #41136, #17037, #44844, #65987, #56814, #26368, #3204, #19795, #71595 ), #64331, .F. ) ;
#256 = LINE ( 'NONE', #13404, #24293 ) ;
#257 = AXIS2_PLACEMENT_3D ( 'NONE', #66672, #1413, #72644 ) ;
#258 = DIRECTION ( 'NONE',  ( 4.453261087808561700E-018, 1.000000000000000000, 0.0000000000000000000 ) ) ;
#259 =( NAMED_UNIT ( * ) SI_UNIT ( $, .STERADIAN. ) SOLID_ANGLE_UNIT ( ) );
#260 =( NAMED_UNIT ( * ) PLANE_ANGLE_UNIT ( ) SI_UNIT ( $, .RADIAN. ) );
#261 = VERTEX_POINT ( 'NONE', #41438 ) ;
#262 = ORIENTED_EDGE ( 'NONE', *, *, #32382, .T. ) ;
#263 = ORIENTED_EDGE ( 'NONE', *, *, #64558, .F. ) ;
#264 = ORIENTED_EDGE ( 'NONE', *, *, #17821, .F. ) ;
#265 = CARTESIAN_POINT ( 'NONE',  ( 64.24999999999997200, 9.499999999999980500, 6.000000000000000000 ) ) ;
#266 = EDGE_LOOP ( 'NONE', ( #12360, #10049, #59967, #51786 ) ) ;
#267 = LINE ( 'NONE', #57256, #62090 ) ;
#268 = CARTESIAN_POINT ( 'NONE',  ( 5.249999999999999100, -0.1499999999999999700, -15.88455636907725600 ) ) ;
#269 = STYLED_ITEM ( 'NONE', ( #18006 ), #18031 ) ;
#270 = ORIENTED_EDGE ( 'NONE', *, *, #20484, .T. ) ;
#271 = ADVANCED_BREP_SHAPE_REPRESENTATION ( '', ( #16921, #48579 ), #47289 ) ;
#272 = FILL_AREA_STYLE ('',( #58420 ) ) ;
#273 = VECTOR ( 'NONE', #60289, 1000.000000000000000 ) ;
#274 = ORIENTED_EDGE ( 'NONE', *, *, #72187, .T. ) ;
#275 = FILL_AREA_STYLE_COLOUR ( '', #74759 ) ;
#276 = SURFACE_SIDE_STYLE ('',( #27489 ) ) ;
#277 =( NAMED_UNIT ( * ) PLANE_ANGLE_UNIT ( ) SI_UNIT ( $, .RADIAN. ) );
#278 = EDGE_CURVE ( 'NONE', #67562, #53845, #36506, .T. ) ;
#279 = EDGE_LOOP ( 'NONE', ( #28231, #64824, #22557, #1445 ) ) ;
#280 = CIRCLE ( 'NONE', #60179, 1.200000000000014400 ) ;
#281 = FACE_BOUND ( 'NONE', #56452, .T. ) ;
#282 = PLANE ( 'NONE',  #16947 ) ;
#283 = ORIENTED_EDGE ( 'NONE', *, *, #62064, .F. ) ;
#284 = ORIENTED_EDGE ( 'NONE', *, *, #54575, .F. ) ;
#285 = LINE ( 'NONE', #19254, #8537 ) ;
#286 = VECTOR ( 'NONE', #12411, 1000.000000000000000 ) ;
#287 = FILL_AREA_STYLE_COLOUR ( '', #59023 ) ;
#288 = CARTESIAN_POINT ( 'NONE',  ( 11.00000000000000200, 2.824999999999999300, 5.400000000000003000 ) ) ;
#289 = DIRECTION ( 'NONE',  ( 1.000000000000000000, 0.0000000000000000000, -0.0000000000000000000 ) ) ;
#290 = CARTESIAN_POINT ( 'NONE',  ( 121.2000000000000000, 30.75000000000000400, 3.000000000000000000 ) ) ;
#291 = DIRECTION ( 'NONE',  ( -1.301042606982605300E-016, 1.000000000000000000, -0.0000000000000000000 ) ) ;
#292 = FILL_AREA_STYLE_COLOUR ( '', #53351 ) ;
#293 = FACE_OUTER_BOUND ( 'NONE', #39035, .T. ) ;
#294 = FACE_OUTER_BOUND ( 'NONE', #39709, .T. ) ;
#295 = ORIENTED_EDGE ( 'NONE', *, *, #14625, .F. ) ;
#296 = SURFACE_STYLE_FILL_AREA ( #40813 ) ;
#297 = CARTESIAN_POINT ( 'NONE',  ( -12.57064023002719100, -14.67623087681912400, -6.180231239914904900 ) ) ;
#298 = FACE_OUTER_BOUND ( 'NONE', #32909, .T. ) ;
#299 = CARTESIAN_POINT ( 'NONE',  ( 4.889999999999997000, -9.205000000000012500, 4.600000000000000500 ) ) ;
#300 = PLANE ( 'NONE',  #62080 ) ;
#301 = ORIENTED_EDGE ( 'NONE', *, *, #35341, .F. ) ;
#302 = PRESENTATION_STYLE_ASSIGNMENT (( #38871 ) ) ;
#303 = DIRECTION ( 'NONE',  ( -1.000000000000000000, 0.0000000000000000000, 0.0000000000000000000 ) ) ;
#304 = DIRECTION ( 'NONE',  ( -0.0000000000000000000, -0.0000000000000000000, -1.000000000000000000 ) ) ;
#305 = ORIENTED_EDGE ( 'NONE', *, *, #74471, .T. ) ;
#306 = EDGE_CURVE ( 'NONE', #5213, #45658, #65024, .T. ) ;
#307 = LINE ( 'NONE', #60619, #18828 ) ;
#308 = VERTEX_POINT ( 'NONE', #47889 ) ;
#309 = PLANE ( 'NONE',  #68600 ) ;
#310 = MECHANICAL_DESIGN_GEOMETRIC_PRESENTATION_REPRESENTATION (  '', ( #71567 ), #62598 ) ;
#311 = CARTESIAN_POINT ( 'NONE',  ( 135.2733333333333400, 43.29999999999999700, 3.000000000000000000 ) ) ;
#312 = CARTESIAN_POINT ( 'NONE',  ( -5.950000000000000200, -0.6500000000000000200, 2.000000000000000000 ) ) ;
#313 = DIRECTION ( 'NONE',  ( 0.0000000000000000000, 0.0000000000000000000, -1.000000000000000000 ) ) ;
#314 = ORIENTED_EDGE ( 'NONE', *, *, #53755, .F. ) ;
#315 = EDGE_LOOP ( 'NONE', ( #37966, #57341 ) ) ;
#316 = VERTEX_POINT ( 'NONE', #65082 ) ;
#317 = FACE_OUTER_BOUND ( 'NONE', #37721, .T. ) ;
#318 = CARTESIAN_POINT ( 'NONE',  ( -9.670714915823104700, 23.53477303807744600, 0.0000000000000000000 ) ) ;
#319 = EDGE_CURVE ( 'NONE', #52656, #38564, #7762, .T. ) ;
#320 = VERTEX_POINT ( 'NONE', #52845 ) ;
#321 = LINE ( 'NONE', #1586, #71458 ) ;
#322 = DIRECTION ( 'NONE',  ( 1.642730564371928900E-016, -1.000000000000000000, 0.0000000000000000000 ) ) ;
#323 =( GEOMETRIC_REPRESENTATION_CONTEXT ( 3 ) GLOBAL_UNCERTAINTY_ASSIGNED_CONTEXT ( ( #9034 ) ) GLOBAL_UNIT_ASSIGNED_CONTEXT ( ( #48379, #24592, #18871 ) ) REPRESENTATION_CONTEXT ( 'NONE', 'WORKASPACE' ) );
#324 = STYLED_ITEM ( 'NONE', ( #54352 ), #46229 ) ;
#325 = DIRECTION ( 'NONE',  ( 0.0000000000000000000, 0.0000000000000000000, -1.000000000000000000 ) ) ;
#326 = ORIENTED_EDGE ( 'NONE', *, *, #53862, .T. ) ;
#327 =( NAMED_UNIT ( * ) SI_UNIT ( $, .STERADIAN. ) SOLID_ANGLE_UNIT ( ) );
#328 = DIRECTION ( 'NONE',  ( 1.000000000000000000, 0.0000000000000000000, 0.0000000000000000000 ) ) ;
#329 = EDGE_LOOP ( 'NONE', ( #56389, #49886, #46498, #27795, #62160, #57146 ) ) ;
#330 = DIRECTION ( 'NONE',  ( -1.420869264661248100E-016, -1.000000000000000000, 0.0000000000000000000 ) ) ;
#331 = ORIENTED_EDGE ( 'NONE', *, *, #74945, .F. ) ;
#332 = VERTEX_POINT ( 'NONE', #6003 ) ;
#333 = DIRECTION ( 'NONE',  ( -1.360567432138672300E-016, -1.000000000000000000, 0.0000000000000000000 ) ) ;
#334 = ORIENTED_EDGE ( 'NONE', *, *, #27328, .T. ) ;
#335 = CARTESIAN_POINT ( 'NONE',  ( -2.349999999999999600, -0.6500000000000000200, -18.75000000000000000 ) ) ;
#336 = DIRECTION ( 'NONE',  ( 0.0000000000000000000, 0.0000000000000000000, 1.000000000000000000 ) ) ;
#337 = CARTESIAN_POINT ( 'NONE',  ( -7.384426390508427800, -0.2754438097682784800, 1.500000000000000000 ) ) ;
#338 = AXIS2_PLACEMENT_3D ( 'NONE', #29501, #52783, #30020 ) ;
#339 =( GEOMETRIC_REPRESENTATION_CONTEXT ( 3 ) GLOBAL_UNCERTAINTY_ASSIGNED_CONTEXT ( ( #74840 ) ) GLOBAL_UNIT_ASSIGNED_CONTEXT ( ( #35273, #41248, #53151 ) ) REPRESENTATION_CONTEXT ( 'NONE', 'WORKASPACE' ) );
#340 = CARTESIAN_POINT ( 'NONE',  ( -4.170714915823106500, 0.0000000000000000000, -0.1000000000000000100 ) ) ;
#341 = CONICAL_SURFACE ( 'NONE', #6428, 0.1500000000000129600, 0.7853981633974500600 ) ;
#342 = EDGE_CURVE ( 'NONE', #70872, #50417, #54105, .T. ) ;
#343 = ORIENTED_EDGE ( 'NONE', *, *, #71220, .T. ) ;
#344 = CARTESIAN_POINT ( 'NONE',  ( 21.10000000000000500, -61.39999999999999900, 5.000000000000001800 ) ) ;
#345 = ADVANCED_FACE ( 'NONE', ( #10570 ), #42989, .T. ) ;
#346 = FACE_OUTER_BOUND ( 'NONE', #8418, .T. ) ;
#347 = CARTESIAN_POINT ( 'NONE',  ( -6.166839572099761700, -4.069471378390277400, -0.2999999999999999300 ) ) ;
#348 =( NAMED_UNIT ( * ) SI_UNIT ( $, .STERADIAN. ) SOLID_ANGLE_UNIT ( ) );
#349 = CARTESIAN_POINT ( 'NONE',  ( -6.149999999999998600, -0.3929122374614879000, -14.31427194063463100 ) ) ;
#350 =( LENGTH_UNIT ( ) NAMED_UNIT ( * ) SI_UNIT ( .MILLI., .METRE. ) );
#351 = DIRECTION ( 'NONE',  ( -4.336808689941991100E-016, -1.000000000000000000, 0.0000000000000000000 ) ) ;
#352 = CARTESIAN_POINT ( 'NONE',  ( 11.85175660057939200, 26.71477303807745000, -0.1000000000000000100 ) ) ;
#353 = AXIS2_PLACEMENT_3D ( 'NONE', #12902, #53321, #12406 ) ;
#354 = ORIENTED_EDGE ( 'NONE', *, *, #64737, .T. ) ;
#355 = FACE_OUTER_BOUND ( 'NONE', #9003, .T. ) ;
#356 = EDGE_CURVE ( 'NONE', #71452, #54759, #51318, .T. ) ;
#357 =( NAMED_UNIT ( * ) PLANE_ANGLE_UNIT ( ) SI_UNIT ( $, .RADIAN. ) );
#358 = ORIENTED_EDGE ( 'NONE', *, *, #19884, .T. ) ;
#359 = LINE ( 'NONE', #6456, #61326 ) ;
#360 = CIRCLE ( 'NONE', #55844, 0.7500000000000007800 ) ;
#361 = CARTESIAN_POINT ( 'NONE',  ( -6.938893903907228400E-015, 50.90000000000001300, 6.000000000000000000 ) ) ;
#362 =( LENGTH_UNIT ( ) NAMED_UNIT ( * ) SI_UNIT ( .MILLI., .METRE. ) );
#363 = MECHANICAL_DESIGN_GEOMETRIC_PRESENTATION_REPRESENTATION (  '', ( #67592 ), #9233 ) ;
#364 = DIRECTION ( 'NONE',  ( -3.025635279458773700E-017, -1.000000000000000000, 0.0000000000000000000 ) ) ;
#365 = CIRCLE ( 'NONE', #53473, 0.3999999999999993000 ) ;
#366 = COLOUR_RGB ( '',0.2509803921568627400, 0.2509803921568627400, 0.2509803921568627400 ) ;
#367 = AXIS2_PLACEMENT_3D ( 'NONE', #30214, #42350, #19042 ) ;
#368 = EDGE_LOOP ( 'NONE', ( #7650, #67476, #58830, #52721, #4440, #28003, #6616, #35152, #53906 ) ) ;
#369 = VECTOR ( 'NONE', #20136, 1000.000000000000000 ) ;
#370 = VECTOR ( 'NONE', #47845, 1000.000000000000000 ) ;
#371 = DIRECTION ( 'NONE',  ( 1.000000000000000000, 0.0000000000000000000, 0.0000000000000000000 ) ) ;
#372 = DIRECTION ( 'NONE',  ( -0.0000000000000000000, -0.0000000000000000000, -1.000000000000000000 ) ) ;
#373 = CARTESIAN_POINT ( 'NONE',  ( 3.162798502545807600, 0.9999999999999956700, -3.000000000000000000 ) ) ;
#374 = CARTESIAN_POINT ( 'NONE',  ( 0.0000000000000000000, 27.00000000000000000, 0.0000000000000000000 ) ) ;
#375 = VERTEX_POINT ( 'NONE', #72330 ) ;
#376 = CARTESIAN_POINT ( 'NONE',  ( 22.19999999999999600, -0.3500000000000000300, 3.000000000000000000 ) ) ;
#377 = CARTESIAN_POINT ( 'NONE',  ( 0.0000000000000000000, 0.0000000000000000000, 0.0000000000000000000 ) ) ;
#378 =( LENGTH_UNIT ( ) NAMED_UNIT ( * ) SI_UNIT ( .MILLI., .METRE. ) );
#379 =( NAMED_UNIT ( * ) PLANE_ANGLE_UNIT ( ) SI_UNIT ( $, .RADIAN. ) );
#380 = VERTEX_POINT ( 'NONE', #36981 ) ;
#381 = SURFACE_STYLE_FILL_AREA ( #40610 ) ;
#382 = VECTOR ( 'NONE', #52251, 1000.000000000000000 ) ;
#383 = EDGE_LOOP ( 'NONE', ( #29886, #72540, #26580, #73434 ) ) ;
#384 = EDGE_CURVE ( 'NONE', #52347, #13280, #58685, .T. ) ;
#385 = CARTESIAN_POINT ( 'NONE',  ( -7.641946191853848300, -1.328088936284064400, 1.499999999999999600 ) ) ;
#387 = ADVANCED_FACE ( 'NONE', ( #67839 ), #1605, .F. ) ;
#386 = DIRECTION ( 'NONE',  ( 1.642730564371980700E-016, -1.000000000000000000, 0.0000000000000000000 ) ) ;
#388 = COLOUR_RGB ( '',1.000000000000000000, 0.0000000000000000000, 0.0000000000000000000 ) ;
#389 = LINE ( 'NONE', #38613, #4973 ) ;
#390 = CARTESIAN_POINT ( 'NONE',  ( 5.800000000000000700, -1.042629942459890600, -16.91314276062824000 ) ) ;
#391 = DIRECTION ( 'NONE',  ( 0.0000000000000000000, 0.0000000000000000000, 1.000000000000000000 ) ) ;
#393 = VERTEX_POINT ( 'NONE', #42201 ) ;
#392 = FACE_OUTER_BOUND ( 'NONE', #31352, .T. ) ;
#394 = DIRECTION ( 'NONE',  ( -0.0000000000000000000, -0.0000000000000000000, -1.000000000000000000 ) ) ;
#395 =( NAMED_UNIT ( * ) SI_UNIT ( $, .STERADIAN. ) SOLID_ANGLE_UNIT ( ) );
#396 = ORIENTED_EDGE ( 'NONE', *, *, #72349, .T. ) ;
#397 = CIRCLE ( 'NONE', #40215, 0.6999999999999996200 ) ;
#398 = SURFACE_STYLE_USAGE ( .BOTH. , #34791 ) ;
#399 = EDGE_CURVE ( 'NONE', #32079, #529, #17914, .T. ) ;
#400 = ADVANCED_FACE ( 'NONE', ( #12347 ), #18903, .F. ) ;
#401 = DIRECTION ( 'NONE',  ( -0.0000000000000000000, -0.0000000000000000000, -1.000000000000000000 ) ) ;
#402 = DIRECTION ( 'NONE',  ( 0.0000000000000000000, 0.0000000000000000000, -1.000000000000000000 ) ) ;
#403 = EDGE_LOOP ( 'NONE', ( #13519, #18963, #74160, #40001 ) ) ;
#404 = FILL_AREA_STYLE_COLOUR ( '', #9547 ) ;
#405 = EDGE_CURVE ( 'NONE', #22723, #60402, #6828, .T. ) ;
#406 = EDGE_LOOP ( 'NONE', ( #8201, #30469 ) ) ;
#407 = SURFACE_SIDE_STYLE ('',( #36962 ) ) ;
#408 = DIRECTION ( 'NONE',  ( -1.000000000000000000, 0.0000000000000000000, 0.0000000000000000000 ) ) ;
#409 = ORIENTED_EDGE ( 'NONE', *, *, #23983, .T. ) ;
#410 =( NAMED_UNIT ( * ) SI_UNIT ( $, .STERADIAN. ) SOLID_ANGLE_UNIT ( ) );
#411 = DIRECTION ( 'NONE',  ( 0.0000000000000000000, -0.0000000000000000000, -1.000000000000000000 ) ) ;
#412 = PRESENTATION_STYLE_ASSIGNMENT (( #63271 ) ) ;
#413 = SHAPE_DEFINITION_REPRESENTATION ( #27375, #46095 ) ;
#414 = CIRCLE ( 'NONE', #11841, 0.7000000000000009500 ) ;
#415 = PRESENTATION_STYLE_ASSIGNMENT (( #44394 ) ) ;
#416 = UNCERTAINTY_MEASURE_WITH_UNIT (LENGTH_MEASURE( 1.000000000000000100E-005 ), #55231, 'distance_accuracy_value', 'NONE');
#417 = ORIENTED_EDGE ( 'NONE', *, *, #24984, .T. ) ;
#418 = EDGE_CURVE ( 'NONE', #49762, #29465, #33715, .T. ) ;
#419 = DIRECTION ( 'NONE',  ( 0.0000000000000000000, -1.000000000000000000, 0.0000000000000000000 ) ) ;
#420 = DIRECTION ( 'NONE',  ( -1.000000000000000000, 0.0000000000000000000, 0.0000000000000000000 ) ) ;
#421 = ORIENTED_EDGE ( 'NONE', *, *, #54897, .T. ) ;
#422 = DIRECTION ( 'NONE',  ( 0.0000000000000000000, 1.000000000000000000, 0.0000000000000000000 ) ) ;
#423 = CARTESIAN_POINT ( 'NONE',  ( -380.7026625136877600, -1562.838720506463700, -0.4393398282200504100 ) ) ;
#424 = EDGE_CURVE ( 'NONE', #28960, #6311, #38287, .T. ) ;
#425 = DIRECTION ( 'NONE',  ( 0.0000000000000000000, -1.000000000000000000, 0.0000000000000000000 ) ) ;
#426 = EDGE_LOOP ( 'NONE', ( #22708, #14039, #30167, #22366 ) ) ;
#427 = PRESENTATION_STYLE_ASSIGNMENT (( #58282 ) ) ;
#428 = CARTESIAN_POINT ( 'NONE',  ( 5.999999999999995600, 33.93000000000001400, 3.000000000000000000 ) ) ;
#429 = CARTESIAN_POINT ( 'NONE',  ( 10.99005524519136400, -4.225000000000021800, 5.500000000000003600 ) ) ;
#430 = CARTESIAN_POINT ( 'NONE',  ( 7.081107820737214000E-016, -5.714773038077409800, -0.1000000000000000100 ) ) ;
#431 = APPLICATION_PROTOCOL_DEFINITION ( 'draft international standard', 'automotive_design', 1998, #44693 ) ;
#432 = ADVANCED_FACE ( 'NONE', ( #14201 ), #7499, .F. ) ;
#433 = AXIS2_PLACEMENT_3D ( 'NONE', #51283, #15752, #21495 ) ;
#434 = CARTESIAN_POINT ( 'NONE',  ( -7.535105051417130700, -1.371759684634312100, 1.524999999999999900 ) ) ;
#435 = EDGE_CURVE ( 'NONE', #18682, #29706, #50349, .T. ) ;
#436 = DIRECTION ( 'NONE',  ( -1.000000000000000000, 0.0000000000000000000, 0.0000000000000000000 ) ) ;
#437 = CARTESIAN_POINT ( 'NONE',  ( -7.587563937204095100, -1.223715822069784400, 1.499999999999999600 ) ) ;
#438 = VECTOR ( 'NONE', #27479, 1000.000000000000000 ) ;
#439 = CIRCLE ( 'NONE', #30152, 1.749999999999987600 ) ;
#440 = PRESENTATION_STYLE_ASSIGNMENT (( #43180 ) ) ;
#441 = CARTESIAN_POINT ( 'NONE',  ( -4.150000000000049200, -1.363416812976286300, -18.19629024269382000 ) ) ;
#442 = ORIENTED_EDGE ( 'NONE', *, *, #29664, .T. ) ;
#443 = FACE_OUTER_BOUND ( 'NONE', #73936, .T. ) ;
#444 = FILL_AREA_STYLE ('',( #35830 ) ) ;
#445 = LINE ( 'NONE', #15557, #31035 ) ;
#446 = ADVANCED_FACE ( 'NONE', ( #59533 ), #54855, .T. ) ;
#447 =( NAMED_UNIT ( * ) PLANE_ANGLE_UNIT ( ) SI_UNIT ( $, .RADIAN. ) );
#448 = MECHANICAL_DESIGN_GEOMETRIC_PRESENTATION_REPRESENTATION (  '', ( #73148 ), #58395 ) ;
#449 = EDGE_CURVE ( 'NONE', #24049, #36988, #46634, .T. ) ;
#451 = DIRECTION ( 'NONE',  ( -0.0000000000000000000, -0.0000000000000000000, -1.000000000000000000 ) ) ;
#450 = CARTESIAN_POINT ( 'NONE',  ( 36.50000000000000000, 30.99999999999999600, -3.000000000000000000 ) ) ;
#452 = ORIENTED_EDGE ( 'NONE', *, *, #9207, .T. ) ;
#454 = DIRECTION ( 'NONE',  ( -0.6909727889856413000, 0.7228807680948529100, 0.0000000000000000000 ) ) ;
#453 = CARTESIAN_POINT ( 'NONE',  ( 64.70000000000000300, 14.49999999999999600, 2.000000000000000000 ) ) ;
#455 = ORIENTED_EDGE ( 'NONE', *, *, #20982, .T. ) ;
#456 = COLOUR_RGB ( '',0.8980392156862745400, 0.9176470588235293700, 0.9294117647058823800 ) ;
#457 = AXIS2_PLACEMENT_3D ( 'NONE', #29565, #41678, #61 ) ;
#458 = AXIS2_PLACEMENT_3D ( 'NONE', #75475, #9845, #63830 ) ;
#459 = CARTESIAN_POINT ( 'NONE',  ( 0.8517566005793921800, -17.71477303807743900, -0.1000000000000000100 ) ) ;
#460 = ORIENTED_EDGE ( 'NONE', *, *, #9513, .F. ) ;
#461 = AXIS2_PLACEMENT_3D ( 'NONE', #38749, #39503, #69103 ) ;
#462 = ORIENTED_EDGE ( 'NONE', *, *, #27442, .F. ) ;
#463 = FACE_BOUND ( 'NONE', #24072, .T. ) ;
#464 = ORIENTED_EDGE ( 'NONE', *, *, #3542, .F. ) ;
#465 = AXIS2_PLACEMENT_3D ( 'NONE', #28922, #17211, #22160 ) ;
#466 = SURFACE_STYLE_USAGE ( .BOTH. , #76615 ) ;
#467 = DIRECTION ( 'NONE',  ( 0.0000000000000000000, -0.0000000000000000000, -1.000000000000000000 ) ) ;
#468 = DIRECTION ( 'NONE',  ( 0.0000000000000000000, 0.0000000000000000000, -1.000000000000000000 ) ) ;
#469 = AXIS2_PLACEMENT_3D ( 'NONE', #30868, #66115, #36747 ) ;
#470 = DIRECTION ( 'NONE',  ( 1.000000000000000000, 0.0000000000000000000, 0.0000000000000000000 ) ) ;
#471 = FACE_BOUND ( 'NONE', #1165, .T. ) ;
#472 = COLOUR_RGB ( '',1.000000000000000000, 1.000000000000000000, 0.0000000000000000000 ) ;
#473 = CARTESIAN_POINT ( 'NONE',  ( -4.150000000000049200, -1.074799419183041400, -15.94919767673219400 ) ) ;
#474 = CARTESIAN_POINT ( 'NONE',  ( 0.0000000000000000000, 23.71477303807744600, -0.1000000000000000100 ) ) ;
#475 = CARTESIAN_POINT ( 'NONE',  ( 204.6500000000000100, 66.69999999999998900, 2.899999999999999900 ) ) ;
#476 = ORIENTED_EDGE ( 'NONE', *, *, #39553, .F. ) ;
#477 = AXIS2_PLACEMENT_3D ( 'NONE', #3461, #32978, #74242 ) ;
#479 = ADVANCED_FACE ( 'NONE', ( #4975 ), #24788, .T. ) ;
#478 = SURFACE_STYLE_USAGE ( .BOTH. , #35866 ) ;
#480 = CARTESIAN_POINT ( 'NONE',  ( 0.0000000000000000000, 8.714773038077448000, -0.1000000000000000100 ) ) ;
#481 = EDGE_CURVE ( 'NONE', #75025, #3764, #9812, .T. ) ;
#482 = DIRECTION ( 'NONE',  ( 0.0000000000000000000, 0.0000000000000000000, -1.000000000000000000 ) ) ;
#483 = DIRECTION ( 'NONE',  ( -1.000000000000000000, 0.0000000000000000000, -0.0000000000000000000 ) ) ;
#484 = VERTEX_POINT ( 'NONE', #44480 ) ;
#485 = SURFACE_SIDE_STYLE ('',( #28916 ) ) ;
#486 = CARTESIAN_POINT ( 'NONE',  ( 156.4000000000000100, 43.39999999999999900, 0.0000000000000000000 ) ) ;
#487 = DIRECTION ( 'NONE',  ( 1.000000000000000000, -0.0000000000000000000, -0.0000000000000000000 ) ) ;
#488 = FACE_OUTER_BOUND ( 'NONE', #61638, .T. ) ;
#489 = SURFACE_STYLE_FILL_AREA ( #54043 ) ;
#490 = LINE ( 'NONE', #1974, #1452 ) ;
#491 = DIRECTION ( 'NONE',  ( -0.0000000000000000000, -0.0000000000000000000, 1.000000000000000000 ) ) ;
#492 = CARTESIAN_POINT ( 'NONE',  ( -10.57775360053430600, 0.9432964578040218300, 1.500000000000000000 ) ) ;
#493 = ADVANCED_FACE ( 'NONE', ( #17323 ), #37998, .F. ) ;
#494 = CYLINDRICAL_SURFACE ( 'NONE', #8552, 1.170000000000010400 ) ;
#495 = CARTESIAN_POINT ( 'NONE',  ( 3.000000000000002700, 16.95999999999999700, 3.500000000000000000 ) ) ;
#496 = EDGE_CURVE ( 'NONE', #63782, #59595, #26653, .T. ) ;
#497 = EDGE_CURVE ( 'NONE', #51414, #57183, #21051, .T. ) ;
#498 = CARTESIAN_POINT ( 'NONE',  ( 6.123233995736768300E-016, -5.000000000000000900, 0.0000000000000000000 ) ) ;
#499 = CARTESIAN_POINT ( 'NONE',  ( -7.561903796627058600, -1.370550842769416900, 1.500000000000000400 ) ) ;
#500 = ORIENTED_EDGE ( 'NONE', *, *, #42378, .F. ) ;
#502 = VERTEX_POINT ( 'NONE', #25888 ) ;
#501 = CARTESIAN_POINT ( 'NONE',  ( -7.798425423286047000, -1.618226773056177500, 1.525000000000000400 ) ) ;
#503 = LINE ( 'NONE', #59734, #61461 ) ;
#504 = DIRECTION ( 'NONE',  ( 0.0000000000000000000, -0.0000000000000000000, 1.000000000000000000 ) ) ;
#505 = CARTESIAN_POINT ( 'NONE',  ( 15.29999999999999700, -6.175000000000000700, 2.500000000000000000 ) ) ;
#506 = FILL_AREA_STYLE_COLOUR ( '', #40694 ) ;
#507 = SURFACE_SIDE_STYLE ('',( #29962 ) ) ;
#508 = CIRCLE ( 'NONE', #43512, 0.7000000000000009500 ) ;
#509 = DIRECTION ( 'NONE',  ( 0.0000000000000000000, 1.000000000000000000, 0.0000000000000000000 ) ) ;
#510 = VECTOR ( 'NONE', #18820, 1000.000000000000000 ) ;
#511 = SURFACE_STYLE_FILL_AREA ( #40965 ) ;
#512 = CARTESIAN_POINT ( 'NONE',  ( -11.67071491582310500, 26.53477303807745000, -0.1000000000000000100 ) ) ;
#513 = LINE ( 'NONE', #6089, #23657 ) ;
#514 = SURFACE_STYLE_USAGE ( .BOTH. , #48085 ) ;
#515 = EDGE_LOOP ( 'NONE', ( #33436, #35621, #53646, #18249 ) ) ;
#516 = EDGE_LOOP ( 'NONE', ( #21650, #27317, #47639, #10147 ) ) ;
#517 = EDGE_CURVE ( 'NONE', #42360, #29746, #46996, .T. ) ;
#519 = FILL_AREA_STYLE_COLOUR ( '', #49950 ) ;
#518 = VECTOR ( 'NONE', #27846, 1000.000000000000000 ) ;
#520 = CARTESIAN_POINT ( 'NONE',  ( 0.8517566005793924000, 20.71477303807744300, -0.1000000000000000100 ) ) ;
#521 = COLOUR_RGB ( '',0.6666666666666666300, 0.6666666666666666300, 0.6666666666666666300 ) ;
#522 = SURFACE_STYLE_USAGE ( .BOTH. , #11608 ) ;
#523 = ORIENTED_EDGE ( 'NONE', *, *, #35614, .F. ) ;
#524 =( NAMED_UNIT ( * ) SI_UNIT ( $, .STERADIAN. ) SOLID_ANGLE_UNIT ( ) );
#525 = EDGE_CURVE ( 'NONE', #52608, #51100, #36783, .T. ) ;
#526 = CYLINDRICAL_SURFACE ( 'NONE', #3459, 1.250000000000000400 ) ;
#527 = ORIENTED_EDGE ( 'NONE', *, *, #33132, .F. ) ;
#528 = LINE ( 'NONE', #60016, #60613 ) ;
#530 = ORIENTED_EDGE ( 'NONE', *, *, #37922, .T. ) ;
#529 = VERTEX_POINT ( 'NONE', #37737 ) ;
#531 = DIRECTION ( 'NONE',  ( -0.0000000000000000000, -1.000000000000000000, -0.0000000000000000000 ) ) ;
#532 = DIRECTION ( 'NONE',  ( 1.051830606278087700E-016, 0.9701425001453318800, -0.2425356250363331100 ) ) ;
#533 = SURFACE_STYLE_FILL_AREA ( #27824 ) ;
#534 = CARTESIAN_POINT ( 'NONE',  ( -7.614802780407885900, -2.974358974358973600, 1.500000000000000000 ) ) ;
#536 = VERTEX_POINT ( 'NONE', #38534 ) ;
#535 = FACE_OUTER_BOUND ( 'NONE', #7483, .T. ) ;
#537 = STYLED_ITEM ( 'NONE', ( #7172 ), #58326 ) ;
#538 = EDGE_CURVE ( 'NONE', #9558, #52903, #7175, .T. ) ;
#539 = CARTESIAN_POINT ( 'NONE',  ( -11.53529253278098700, -10.19325099211574100, 5.499999999999990200 ) ) ;
#540 = EDGE_LOOP ( 'NONE', ( #16084, #62762, #39495, #58014, #9377, #8571, #19602, #53459, #24701 ) ) ;
#541 = STYLED_ITEM ( 'NONE', ( #2772 ), #64976 ) ;
#542 = AXIS2_PLACEMENT_3D ( 'NONE', #2715, #56738, #26780 ) ;
#543 = CARTESIAN_POINT ( 'NONE',  ( 1.999999999999999100, 1.999999999999999600, 6.000000000000000000 ) ) ;
#544 = ORIENTED_EDGE ( 'NONE', *, *, #42635, .F. ) ;
#545 = DIRECTION ( 'NONE',  ( 1.000000000000000000, 0.0000000000000000000, 0.0000000000000000000 ) ) ;
#546 = ORIENTED_EDGE ( 'NONE', *, *, #16441, .T. ) ;
#547 = STYLED_ITEM ( 'NONE', ( #50298 ), #64081 ) ;
#548 = EDGE_CURVE ( 'NONE', #11912, #40520, #34031, .T. ) ;
#549 = LINE ( 'NONE', #5782, #41297 ) ;
#550 = DIRECTION ( 'NONE',  ( -1.000000000000000000, -1.363240452634032700E-016, 0.0000000000000000000 ) ) ;
#551 = PLANE ( 'NONE',  #1017 ) ;
#552 = CYLINDRICAL_SURFACE ( 'NONE', #47693, 1.250000000000001100 ) ;
#553 = AXIS2_PLACEMENT_3D ( 'NONE', #35958, #5735, #53827 ) ;
#554 = AXIS2_PLACEMENT_3D ( 'NONE', #74773, #22636, #10430 ) ;
#555 = DIRECTION ( 'NONE',  ( 0.0000000000000000000, -1.000000000000000000, 0.0000000000000000000 ) ) ;
#556 = DIRECTION ( 'NONE',  ( 0.0000000000000000000, 0.0000000000000000000, 1.000000000000000000 ) ) ;
#557 = PRESENTATION_LAYER_ASSIGNMENT (  '', '', ( #15943 ) ) ;
#558 = ORIENTED_EDGE ( 'NONE', *, *, #61513, .F. ) ;
#560 = ADVANCED_FACE ( 'NONE', ( #68102 ), #71875, .T. ) ;
#559 = DIRECTION ( 'NONE',  ( 0.0000000000000000000, 0.0000000000000000000, 1.000000000000000000 ) ) ;
#561 = CARTESIAN_POINT ( 'NONE',  ( 2.589999999999999400, -6.275000000000001200, 7.799999999999999800 ) ) ;
#562 = VERTEX_POINT ( 'NONE', #18480 ) ;
#563 = AXIS2_PLACEMENT_3D ( 'NONE', #25716, #8325, #72898 ) ;
#564 = SURFACE_STYLE_USAGE ( .BOTH. , #23848 ) ;
#565 =( GEOMETRIC_REPRESENTATION_CONTEXT ( 3 ) GLOBAL_UNCERTAINTY_ASSIGNED_CONTEXT ( ( #75878 ) ) GLOBAL_UNIT_ASSIGNED_CONTEXT ( ( #63950, #46991, #70398 ) ) REPRESENTATION_CONTEXT ( 'NONE', 'WORKASPACE' ) );
#566 = AXIS2_PLACEMENT_3D ( 'NONE', #5831, #25999, #43322 ) ;
#567 = CARTESIAN_POINT ( 'NONE',  ( -3.159999999999999700, -9.205000000000021400, 6.000000000000000000 ) ) ;
#568 = CARTESIAN_POINT ( 'NONE',  ( 0.0000000000000000000, -26.71477303807745000, -0.1000000000000000100 ) ) ;
#569 = CARTESIAN_POINT ( 'NONE',  ( 24.25306659524365900, 3.360169491525416800, 0.7499999999999988900 ) ) ;
#570 = ADVANCED_FACE ( 'NONE', ( #66281 ), #10855, .F. ) ;
#571 = FILL_AREA_STYLE ('',( #24614 ) ) ;
#572 = LINE ( 'NONE', #18739, #63317 ) ;
#573 = DIRECTION ( 'NONE',  ( 1.000000000000000000, 0.0000000000000000000, 0.0000000000000000000 ) ) ;
#574 = CARTESIAN_POINT ( 'NONE',  ( -352.4526625136878700, -1562.399380678243700, 36.04999999999987600 ) ) ;
#575 = AXIS2_PLACEMENT_3D ( 'NONE', #43686, #55057, #8193 ) ;
#576 = UNCERTAINTY_MEASURE_WITH_UNIT (LENGTH_MEASURE( 1.000000000000000100E-005 ), #10283, 'distance_accuracy_value', 'NONE');
#577 = CYLINDRICAL_SURFACE ( 'NONE', #62888, 1.750000000000001600 ) ;
#578 = VECTOR ( 'NONE', #67115, 1000.000000000000000 ) ;
#579 = ORIENTED_EDGE ( 'NONE', *, *, #45284, .F. ) ;
#580 = CARTESIAN_POINT ( 'NONE',  ( 4.171756600579335000, 0.0000000000000000000, -0.1000000000000000100 ) ) ;
#581 = LINE ( 'NONE', #8047, #59712 ) ;
#582 = AXIS2_PLACEMENT_3D ( 'NONE', #22709, #16708, #45999 ) ;
#583 = EDGE_CURVE ( 'NONE', #8765, #42971, #56230, .T. ) ;
#584 = CARTESIAN_POINT ( 'NONE',  ( -7.629570503505335400, -1.532549091397142200, 1.524999999999999700 ) ) ;
#585 = CARTESIAN_POINT ( 'NONE',  ( -7.411009944534645100, -0.1754504683776285400, 1.500000000000000400 ) ) ;
#586 = VECTOR ( 'NONE', #25891, 1000.000000000000000 ) ;
#587 = CARTESIAN_POINT ( 'NONE',  ( -7.818551922794578800, -0.4999221082981220600, 1.500000000000000000 ) ) ;
#588 = ORIENTED_EDGE ( 'NONE', *, *, #21395, .T. ) ;
#589 = LINE ( 'NONE', #41842, #12548 ) ;
#590 = DIRECTION ( 'NONE',  ( -1.000000000000000000, 0.0000000000000000000, -0.0000000000000000000 ) ) ;
#591 = ORIENTED_EDGE ( 'NONE', *, *, #48727, .T. ) ;
#592 = AXIS2_PLACEMENT_3D ( 'NONE', #62024, #2198, #37817 ) ;
#593 = DIRECTION ( 'NONE',  ( 1.000000000000000000, -6.123233995736766000E-017, 0.0000000000000000000 ) ) ;
#594 = CARTESIAN_POINT ( 'NONE',  ( -9.717447699420787900, -1.204707217750991200, 1.499999999999999100 ) ) ;
#595 = CIRCLE ( 'NONE', #14452, 0.2999999999999997700 ) ;
#596 =( NAMED_UNIT ( * ) SI_UNIT ( $, .STERADIAN. ) SOLID_ANGLE_UNIT ( ) );
#597 = DIRECTION ( 'NONE',  ( -0.0000000000000000000, -0.0000000000000000000, 1.000000000000000000 ) ) ;
#598 = EDGE_CURVE ( 'NONE', #13844, #52839, #40526, .T. ) ;
#599 = EDGE_CURVE ( 'NONE', #27688, #9880, #34936, .T. ) ;
#601 = VERTEX_POINT ( 'NONE', #14462 ) ;
#600 = CARTESIAN_POINT ( 'NONE',  ( 27.75009685542713100, -0.8578431372549023500, -1.750000000000002000 ) ) ;
#602 = DIRECTION ( 'NONE',  ( -1.000000000000000000, -0.0000000000000000000, -0.0000000000000000000 ) ) ;
#603 = LINE ( 'NONE', #45767, #32948 ) ;
#604 = UNCERTAINTY_MEASURE_WITH_UNIT (LENGTH_MEASURE( 1.000000000000000100E-005 ), #40028, 'distance_accuracy_value', 'NONE');
#605 =( LENGTH_UNIT ( ) NAMED_UNIT ( * ) SI_UNIT ( .MILLI., .METRE. ) );
#606 = FILL_AREA_STYLE ('',( #47662 ) ) ;
#607 = ORIENTED_EDGE ( 'NONE', *, *, #7607, .F. ) ;
#608 = VECTOR ( 'NONE', #67514, 1000.000000000000000 ) ;
#610 = ORIENTED_EDGE ( 'NONE', *, *, #14117, .T. ) ;
#609 = VERTEX_POINT ( 'NONE', #32376 ) ;
#611 = CIRCLE ( 'NONE', #37477, 15.50000000000000000 ) ;
#612 =( BOUNDED_CURVE ( )  B_SPLINE_CURVE ( 3, ( #21924, #15427, #62443, #15686 ),
 .UNSPECIFIED., .F., .F. ) 
 B_SPLINE_CURVE_WITH_KNOTS ( ( 4, 4 ),
 ( 0.0000000000000000000, 3.141592653589793100 ),
 .UNSPECIFIED. ) 
 CURVE ( )  GEOMETRIC_REPRESENTATION_ITEM ( )  RATIONAL_B_SPLINE_CURVE ( ( 1.000000000000000000, 0.3333333333333333700, 0.3333333333333333700, 1.000000000000000000 ) ) 
 REPRESENTATION_ITEM ( '' )  );
#613 = UNCERTAINTY_MEASURE_WITH_UNIT (LENGTH_MEASURE( 1.000000000000000100E-005 ), #9616, 'distance_accuracy_value', 'NONE');
#614 = CARTESIAN_POINT ( 'NONE',  ( 3.000000000000000000, 3.000000000000002700, 0.0000000000000000000 ) ) ;
#616 = ORIENTED_EDGE ( 'NONE', *, *, #47112, .T. ) ;
#615 = VECTOR ( 'NONE', #70500, 999.9999999999998900 ) ;
#617 = CARTESIAN_POINT ( 'NONE',  ( 25.10000000000000100, -21.60000000000000100, 2.000000000000001800 ) ) ;
#618 = FACE_OUTER_BOUND ( 'NONE', #33667, .T. ) ;
#619 = ORIENTED_EDGE ( 'NONE', *, *, #65455, .F. ) ;
#620 = EDGE_LOOP ( 'NONE', ( #3622, #14112, #23013, #61004 ) ) ;
#621 = EDGE_LOOP ( 'NONE', ( #48698, #59987, #21515 ) ) ;
#622 = ORIENTED_EDGE ( 'NONE', *, *, #63622, .F. ) ;
#623 =( NAMED_UNIT ( * ) PLANE_ANGLE_UNIT ( ) SI_UNIT ( $, .RADIAN. ) );
#624 = DIRECTION ( 'NONE',  ( -1.000000000000000000, -1.008560160451633000E-016, 0.0000000000000000000 ) ) ;
#625 = FACE_BOUND ( 'NONE', #27158, .T. ) ;
#626 = SURFACE_SIDE_STYLE ('',( #4391 ) ) ;
#627 = ADVANCED_FACE ( 'NONE', ( #19184 ), #57135, .T. ) ;
#628 = DIRECTION ( 'NONE',  ( 1.000000000000000000, 0.0000000000000000000, 0.0000000000000000000 ) ) ;
#629 = COLOUR_RGB ( '',0.7921568627450980000, 0.8196078431372548800, 0.9333333333333333500 ) ;
#630 = VECTOR ( 'NONE', #74831, 1000.000000000000000 ) ;
#631 = CARTESIAN_POINT ( 'NONE',  ( 0.0000000000000000000, 0.9999999999999956700, 0.0000000000000000000 ) ) ;
#632 = VECTOR ( 'NONE', #29436, 1000.000000000000000 ) ;
#633 = EDGE_CURVE ( 'NONE', #49197, #4838, #65275, .T. ) ;
#634 = VECTOR ( 'NONE', #6960, 1000.000000000000000 ) ;
#635 =( NAMED_UNIT ( * ) SI_UNIT ( $, .STERADIAN. ) SOLID_ANGLE_UNIT ( ) );
#636 = EDGE_CURVE ( 'NONE', #46139, #48501, #9854, .T. ) ;
#637 = EDGE_LOOP ( 'NONE', ( #66811, #40163, #15531, #35441 ) ) ;
#638 = DIRECTION ( 'NONE',  ( -0.0000000000000000000, -0.0000000000000000000, 1.000000000000000000 ) ) ;
#639 =( NAMED_UNIT ( * ) SI_UNIT ( $, .STERADIAN. ) SOLID_ANGLE_UNIT ( ) );
#640 =( NAMED_UNIT ( * ) PLANE_ANGLE_UNIT ( ) SI_UNIT ( $, .RADIAN. ) );
#641 = VERTEX_POINT ( 'NONE', #41892 ) ;
#642 = SURFACE_STYLE_USAGE ( .BOTH. , #42521 ) ;
#643 = DIRECTION ( 'NONE',  ( 1.000000000000000000, 0.0000000000000000000, 0.0000000000000000000 ) ) ;
#644 = DIRECTION ( 'NONE',  ( 0.0000000000000000000, 0.0000000000000000000, 1.000000000000000000 ) ) ;
#645 =( LENGTH_UNIT ( ) NAMED_UNIT ( * ) SI_UNIT ( .MILLI., .METRE. ) );
#646 = EDGE_CURVE ( 'NONE', #17438, #56800, #61599, .T. ) ;
#647 = DIRECTION ( 'NONE',  ( 0.0000000000000000000, 0.0000000000000000000, 1.000000000000000000 ) ) ;
#648 = FACE_OUTER_BOUND ( 'NONE', #62860, .T. ) ;
#649 = VECTOR ( 'NONE', #74515, 1000.000000000000000 ) ;
#650 = FACE_OUTER_BOUND ( 'NONE', #51569, .T. ) ;
#651 = ORIENTED_EDGE ( 'NONE', *, *, #27346, .T. ) ;
#652 = AXIS2_PLACEMENT_3D ( 'NONE', #44337, #55464, #37866 ) ;
#653 =( LENGTH_UNIT ( ) NAMED_UNIT ( * ) SI_UNIT ( .MILLI., .METRE. ) );
#654 = CARTESIAN_POINT ( 'NONE',  ( 11.04999999999999900, 3.575000000000000200, 1.500000000000000000 ) ) ;
#655 = FACE_OUTER_BOUND ( 'NONE', #52228, .T. ) ;
#656 = FACE_BOUND ( 'NONE', #54469, .T. ) ;
#657 = PLANE ( 'NONE',  #8679 ) ;
#658 = EDGE_CURVE ( 'NONE', #38485, #19436, #57083, .T. ) ;
#659 = ORIENTED_EDGE ( 'NONE', *, *, #6576, .F. ) ;
#660 = SURFACE_STYLE_FILL_AREA ( #39123 ) ;
#661 = AXIS2_PLACEMENT_3D ( 'NONE', #29992, #30485, #54246 ) ;
#662 = PLANE ( 'NONE',  #74747 ) ;
#663 = MECHANICAL_DESIGN_GEOMETRIC_PRESENTATION_REPRESENTATION (  '', ( #28413 ), #65410 ) ;
#664 = CARTESIAN_POINT ( 'NONE',  ( -7.700910848726877600, -1.957282428872845400, 1.499999999999998900 ) ) ;
#665 = EDGE_LOOP ( 'NONE', ( #8536, #35687, #9595, #71887, #44148, #43361 ) ) ;
#666 = VERTEX_POINT ( 'NONE', #59426 ) ;
#667 = CARTESIAN_POINT ( 'NONE',  ( 0.0000000000000000000, 28.03477303807745000, -0.1000000000000000100 ) ) ;
#668 = DIRECTION ( 'NONE',  ( 0.0000000000000000000, 0.0000000000000000000, 1.000000000000000000 ) ) ;
#669 = VECTOR ( 'NONE', #11705, 1000.000000000000000 ) ;
#670 = EDGE_LOOP ( 'NONE', ( #42990, #13080, #27094, #25338 ) ) ;
#671 = AXIS2_PLACEMENT_3D ( 'NONE', #44607, #27019, #9374 ) ;
#672 = VERTEX_POINT ( 'NONE', #6453 ) ;
#673 = DIRECTION ( 'NONE',  ( 0.0000000000000000000, -0.0000000000000000000, -1.000000000000000000 ) ) ;
#674 = AXIS2_PLACEMENT_3D ( 'NONE', #68547, #69608, #10465 ) ;
#675 = AXIS2_PLACEMENT_3D ( 'NONE', #33185, #39622, #15779 ) ;
#676 = AXIS2_PLACEMENT_3D ( 'NONE', #66007, #25554, #72491 ) ;
#677 = DIRECTION ( 'NONE',  ( 0.0000000000000000000, 0.0000000000000000000, 1.000000000000000000 ) ) ;
#678 = EDGE_CURVE ( 'NONE', #60663, #2574, #49711, .T. ) ;
#679 = CARTESIAN_POINT ( 'NONE',  ( 10.99005524519136000, -3.725000000000019600, 5.000000000000000000 ) ) ;
#680 = APPLICATION_CONTEXT ( 'automotive_design' ) ;
#682 = EDGE_LOOP ( 'NONE', ( #72638, #66690, #25679, #40026 ) ) ;
#681 = SURFACE_STYLE_FILL_AREA ( #45377 ) ;
#683 =( NAMED_UNIT ( * ) PLANE_ANGLE_UNIT ( ) SI_UNIT ( $, .RADIAN. ) );
#684 = CARTESIAN_POINT ( 'NONE',  ( -4.800000000000002500, 2.170528621609724200, -5.649999999999999500 ) ) ;
#685 = CARTESIAN_POINT ( 'NONE',  ( -7.577423842650701700, -1.261935843883865300, 1.525000000000000100 ) ) ;
#686 = CARTESIAN_POINT ( 'NONE',  ( -10.99005524519137300, 2.824999999999999300, 5.400000000000000400 ) ) ;
#687 = CARTESIAN_POINT ( 'NONE',  ( 56.00000000000000000, 24.00000000000000000, 4.200000000000000200 ) ) ;
#688 = VECTOR ( 'NONE', #6800, 1000.000000000000000 ) ;
#689 = AXIS2_PLACEMENT_3D ( 'NONE', #10277, #4359, #45775 ) ;
#690 = UNCERTAINTY_MEASURE_WITH_UNIT (LENGTH_MEASURE( 1.000000000000000100E-005 ), #37908, 'distance_accuracy_value', 'NONE');
#691 = PRESENTATION_LAYER_ASSIGNMENT (  '', '', ( #10031 ) ) ;
#692 = ORIENTED_EDGE ( 'NONE', *, *, #76019, .F. ) ;
#693 = LINE ( 'NONE', #53381, #61644 ) ;
#694 = EDGE_CURVE ( 'NONE', #18549, #47717, #25662, .T. ) ;
#695 = ORIENTED_EDGE ( 'NONE', *, *, #6618, .T. ) ;
#696 = ORIENTED_EDGE ( 'NONE', *, *, #6381, .T. ) ;
#697 = EDGE_LOOP ( 'NONE', ( #48980, #48259, #6520, #66571 ) ) ;
#698 = CARTESIAN_POINT ( 'NONE',  ( -6.249999999999997300, -3.574999999999998400, 1.500000000000000000 ) ) ;
#699 = CARTESIAN_POINT ( 'NONE',  ( 0.0000000000000000000, 0.0000000000000000000, 6.000000000000000000 ) ) ;
#701 = DIRECTION ( 'NONE',  ( -1.000000000000000000, 0.0000000000000000000, 0.0000000000000000000 ) ) ;
#700 = CARTESIAN_POINT ( 'NONE',  ( -0.6717566005794315400, -8.670475782496388200E-017, 0.0000000000000000000 ) ) ;
#702 = UNCERTAINTY_MEASURE_WITH_UNIT (LENGTH_MEASURE( 1.000000000000000100E-005 ), #64109, 'distance_accuracy_value', 'NONE');
#704 = ORIENTED_EDGE ( 'NONE', *, *, #24033, .T. ) ;
#703 = SHAPE_REPRESENTATION_RELATIONSHIP ( 'NONE' , 'NONE' ,  #17970, #57878 ) ;
#705 = CARTESIAN_POINT ( 'NONE',  ( 28.39999999999999900, 3.632574550004192500E-015, 3.000000000000000000 ) ) ;
#706 = AXIS2_PLACEMENT_3D ( 'NONE', #47626, #23842, #35475 ) ;
#707 = SURFACE_STYLE_FILL_AREA ( #67328 ) ;
#708 = AXIS2_PLACEMENT_3D ( 'NONE', #18830, #47824, #47582 ) ;
#709 = CARTESIAN_POINT ( 'NONE',  ( -7.868588003691157500, -0.4391948881397381700, 1.524999999999999500 ) ) ;
#710 = LINE ( 'NONE', #72376, #45079 ) ;
#711 = EDGE_CURVE ( 'NONE', #16807, #36857, #13571, .T. ) ;
#712 = ORIENTED_EDGE ( 'NONE', *, *, #20012, .T. ) ;
#713 = FILL_AREA_STYLE_COLOUR ( '', #17273 ) ;
#714 = ORIENTED_EDGE ( 'NONE', *, *, #53667, .F. ) ;
#715 = EDGE_LOOP ( 'NONE', ( #7924, #53812, #57719, #63589 ) ) ;
#716 = PRODUCT ( 'legs1 table termocouple', 'legs1 table termocouple', '', ( #53946 ) ) ;
#717 = DIRECTION ( 'NONE',  ( -0.0000000000000000000, -0.0000000000000000000, 1.000000000000000000 ) ) ;
#718 =( NAMED_UNIT ( * ) SI_UNIT ( $, .STERADIAN. ) SOLID_ANGLE_UNIT ( ) );
#719 = AXIS2_PLACEMENT_3D ( 'NONE', #32307, #13618, #31551 ) ;
#720 = DIRECTION ( 'NONE',  ( 0.0000000000000000000, 0.0000000000000000000, 1.000000000000000000 ) ) ;
#721 = PLANE ( 'NONE',  #26276 ) ;
#722 = ADVANCED_FACE ( 'NONE', ( #29384 ), #48796, .F. ) ;
#723 = CARTESIAN_POINT ( 'NONE',  ( 4.171756600579335000, 0.0000000000000000000, 0.0000000000000000000 ) ) ;
#724 = CIRCLE ( 'NONE', #32424, 1.199999999999999700 ) ;
#725 = DIRECTION ( 'NONE',  ( -1.000000000000000000, -1.704050565792540900E-016, 0.0000000000000000000 ) ) ;
#726 =( GEOMETRIC_REPRESENTATION_CONTEXT ( 3 ) GLOBAL_UNCERTAINTY_ASSIGNED_CONTEXT ( ( #66933 ) ) GLOBAL_UNIT_ASSIGNED_CONTEXT ( ( #58214, #53099, #58987 ) ) REPRESENTATION_CONTEXT ( 'NONE', 'WORKASPACE' ) );
#727 = LINE ( 'NONE', #19028, #64403 ) ;
#728 = VECTOR ( 'NONE', #49342, 1000.000000000000000 ) ;
#729 = EDGE_CURVE ( 'NONE', #73217, #14384, #42010, .T. ) ;
#730 = SURFACE_STYLE_USAGE ( .BOTH. , #30465 ) ;
#731 = CIRCLE ( 'NONE', #43611, 2.250000000000000000 ) ;
#732 = EDGE_LOOP ( 'NONE', ( #15987, #44031, #71870, #843 ) ) ;
#733 = CARTESIAN_POINT ( 'NONE',  ( -24.09000000000000000, -29.49972068696497000, -0.1000000000000000100 ) ) ;
#734 = CARTESIAN_POINT ( 'NONE',  ( -16.87064023002719200, -10.60957466842291200, -11.88023123991489900 ) ) ;
#735 = CARTESIAN_POINT ( 'NONE',  ( 204.6500000000000100, 3.000000000000000400, 0.0000000000000000000 ) ) ;
#736 = DIRECTION ( 'NONE',  ( -1.000000000000000000, 0.0000000000000000000, 0.0000000000000000000 ) ) ;
#737 = DIRECTION ( 'NONE',  ( -0.0000000000000000000, -0.0000000000000000000, 1.000000000000000000 ) ) ;
#739 = PLANE ( 'NONE',  #5674 ) ;
#738 = VECTOR ( 'NONE', #30708, 1000.000000000000000 ) ;
#740 = ORIENTED_EDGE ( 'NONE', *, *, #29190, .T. ) ;
#741 = FACE_OUTER_BOUND ( 'NONE', #24296, .T. ) ;
#742 =( NAMED_UNIT ( * ) PLANE_ANGLE_UNIT ( ) SI_UNIT ( $, .RADIAN. ) );
#743 = CARTESIAN_POINT ( 'NONE',  ( -7.474243938873044600, -1.684125498678593600, 1.500000000000000000 ) ) ;
#744 = CARTESIAN_POINT ( 'NONE',  ( -7.883150451136979000, -0.4142596297124548400, 1.525000000000000400 ) ) ;
#745 = EDGE_LOOP ( 'NONE', ( #71455, #54789, #42226, #68440 ) ) ;
#746 = CARTESIAN_POINT ( 'NONE',  ( 42.75009685542712400, -4.357843137254895400, 6.749999999999995600 ) ) ;
#747 = ORIENTED_EDGE ( 'NONE', *, *, #39857, .F. ) ;
#748 = LINE ( 'NONE', #15335, #42282 ) ;
#749 = VERTEX_POINT ( 'NONE', #60421 ) ;
#750 = PLANE ( 'NONE',  #28295 ) ;
#751 = EDGE_CURVE ( 'NONE', #35139, #3911, #45100, .T. ) ;
#752 = CYLINDRICAL_SURFACE ( 'NONE', #34740, 2.000000000000001800 ) ;
#753 = DIRECTION ( 'NONE',  ( -0.0000000000000000000, -0.0000000000000000000, -1.000000000000000000 ) ) ;
#754 = ORIENTED_EDGE ( 'NONE', *, *, #69995, .T. ) ;
#755 = DIRECTION ( 'NONE',  ( -0.0000000000000000000, -0.0000000000000000000, 1.000000000000000000 ) ) ;
#756 = ORIENTED_EDGE ( 'NONE', *, *, #38342, .T. ) ;
#757 = DIRECTION ( 'NONE',  ( 0.0000000000000000000, 0.0000000000000000000, -1.000000000000000000 ) ) ;
#758 = EDGE_CURVE ( 'NONE', #56019, #73259, #74593, .T. ) ;
#759 = CARTESIAN_POINT ( 'NONE',  ( -46.00000000000000000, 0.0000000000000000000, -18.33999999999999600 ) ) ;
#760 = DIRECTION ( 'NONE',  ( 0.0000000000000000000, 0.0000000000000000000, 1.000000000000000000 ) ) ;
#761 = FACE_OUTER_BOUND ( 'NONE', #20405, .T. ) ;
#762 = AXIS2_PLACEMENT_3D ( 'NONE', #34666, #57885, #47089 ) ;
#763 = CARTESIAN_POINT ( 'NONE',  ( 2.399999999999997200, 2.170528621609724200, 6.200000000000002800 ) ) ;
#764 = ORIENTED_EDGE ( 'NONE', *, *, #69371, .F. ) ;
#765 = ORIENTED_EDGE ( 'NONE', *, *, #5078, .T. ) ;
#766 = ORIENTED_EDGE ( 'NONE', *, *, #9738, .T. ) ;
#767 = ORIENTED_EDGE ( 'NONE', *, *, #36793, .T. ) ;
#768 =( NAMED_UNIT ( * ) PLANE_ANGLE_UNIT ( ) SI_UNIT ( $, .RADIAN. ) );
#769 = ORIENTED_EDGE ( 'NONE', *, *, #29833, .T. ) ;
#770 = PRESENTATION_STYLE_ASSIGNMENT (( #18796 ) ) ;
#771 = DIRECTION ( 'NONE',  ( 1.000000000000000000, 0.0000000000000000000, 0.0000000000000000000 ) ) ;
#772 = AXIS2_PLACEMENT_3D ( 'NONE', #67260, #14354, #14849 ) ;
#773 = STYLED_ITEM ( 'NONE', ( #23956 ), #45758 ) ;
#774 = ADVANCED_FACE ( 'NONE', ( #70882 ), #33063, .F. ) ;
#775 = CARTESIAN_POINT ( 'NONE',  ( -10.29005524519136500, -4.225000000000011200, 5.000000000000000900 ) ) ;
#776 = PRESENTATION_STYLE_ASSIGNMENT (( #49701 ) ) ;
#777 = CARTESIAN_POINT ( 'NONE',  ( -9.809949435253411600, -0.8946876007134637600, 1.525000000000000400 ) ) ;
#778 =( NAMED_UNIT ( * ) SI_UNIT ( $, .STERADIAN. ) SOLID_ANGLE_UNIT ( ) );
#779 = ORIENTED_EDGE ( 'NONE', *, *, #2510, .T. ) ;
#780 = ORIENTED_EDGE ( 'NONE', *, *, #30318, .T. ) ;
#781 = ORIENTED_EDGE ( 'NONE', *, *, #37705, .T. ) ;
#782 = ORIENTED_EDGE ( 'NONE', *, *, #23557, .T. ) ;
#783 = PRESENTATION_LAYER_ASSIGNMENT (  '', '', ( #10128 ) ) ;
#784 = AXIS2_PLACEMENT_3D ( 'NONE', #49586, #60371, #55752 ) ;
#785 = CARTESIAN_POINT ( 'NONE',  ( -9.384809130410971500, -1.942307692307692300, 1.500000000000000000 ) ) ;
#786 = EDGE_CURVE ( 'NONE', #70090, #20967, #58927, .T. ) ;
#787 = FILL_AREA_STYLE ('',( #21 ) ) ;
#788 = CARTESIAN_POINT ( 'NONE',  ( -11.35175660057943100, -4.034773038077443800, -0.1000000000000000100 ) ) ;
#789 = DIRECTION ( 'NONE',  ( 0.0000000000000000000, -1.000000000000000000, 0.0000000000000000000 ) ) ;
#790 = ORIENTED_EDGE ( 'NONE', *, *, #12436, .T. ) ;
#791 = CARTESIAN_POINT ( 'NONE',  ( 11.60179911955954800, -9.793250992115737600, 4.999999999999990200 ) ) ;
#792 = VECTOR ( 'NONE', #75126, 1000.000000000000000 ) ;
#793 = PRESENTATION_LAYER_ASSIGNMENT (  '', '', ( #53803 ) ) ;
#794 = VECTOR ( 'NONE', #12001, 1000.000000000000000 ) ;
#795 =( GEOMETRIC_REPRESENTATION_CONTEXT ( 3 ) GLOBAL_UNCERTAINTY_ASSIGNED_CONTEXT ( ( #4688 ) ) GLOBAL_UNIT_ASSIGNED_CONTEXT ( ( #65764, #60394, #7415 ) ) REPRESENTATION_CONTEXT ( 'NONE', 'WORKASPACE' ) );
#796 = EDGE_CURVE ( 'NONE', #63165, #33648, #1627, .T. ) ;
#797 = LINE ( 'NONE', #14697, #43392 ) ;
#798 = SURFACE_SIDE_STYLE ('',( #37950 ) ) ;
#799 = DIRECTION ( 'NONE',  ( -0.0000000000000000000, -1.000000000000000000, -0.0000000000000000000 ) ) ;
#800 = VECTOR ( 'NONE', #71239, 999.9999999999998900 ) ;
#801 = DIRECTION ( 'NONE',  ( -0.0000000000000000000, -0.0000000000000000000, 1.000000000000000000 ) ) ;
#802 = ADVANCED_FACE ( 'NONE', ( #5307 ), #13373, .T. ) ;
#803 = PLANE ( 'NONE',  #40651 ) ;
#804 =( GEOMETRIC_REPRESENTATION_CONTEXT ( 3 ) GLOBAL_UNCERTAINTY_ASSIGNED_CONTEXT ( ( #73071 ) ) GLOBAL_UNIT_ASSIGNED_CONTEXT ( ( #41572, #47283, #23484 ) ) REPRESENTATION_CONTEXT ( 'NONE', 'WORKASPACE' ) );
#805 = FACE_OUTER_BOUND ( 'NONE', #17634, .T. ) ;
#806 = AXIS2_PLACEMENT_3D ( 'NONE', #24096, #813, #71569 ) ;
#807 = LINE ( 'NONE', #71001, #6353 ) ;
#808 = ORIENTED_EDGE ( 'NONE', *, *, #9120, .F. ) ;
#809 = CARTESIAN_POINT ( 'NONE',  ( 2.999999999999997300, 2.999999999999999100, 0.0000000000000000000 ) ) ;
#810 = FILL_AREA_STYLE_COLOUR ( '', #7362 ) ;
#811 = VERTEX_POINT ( 'NONE', #20109 ) ;
#812 = MECHANICAL_DESIGN_GEOMETRIC_PRESENTATION_REPRESENTATION (  '', ( #26086 ), #61641 ) ;
#814 = CARTESIAN_POINT ( 'NONE',  ( 7.488080681636663600, -6.349999999999998800, 0.0000000000000000000 ) ) ;
#813 = DIRECTION ( 'NONE',  ( 1.000000000000000000, -0.0000000000000000000, 0.0000000000000000000 ) ) ;
#816 = SURFACE_STYLE_USAGE ( .BOTH. , #18621 ) ;
#815 = CARTESIAN_POINT ( 'NONE',  ( -11.07064023002718900, -16.17623087681912300, 6.119768760085094100 ) ) ;
#817 = DIRECTION ( 'NONE',  ( 1.000000000000000000, 0.0000000000000000000, 0.0000000000000000000 ) ) ;
#818 = ADVANCED_FACE ( 'NONE', ( #648 ), #15355, .T. ) ;
#819 = ORIENTED_EDGE ( 'NONE', *, *, #27346, .F. ) ;
#820 = DIRECTION ( 'NONE',  ( 0.0000000000000000000, 0.0000000000000000000, 1.000000000000000000 ) ) ;
#821 = LINE ( 'NONE', #13984, #3529 ) ;
#822 = PRODUCT_DEFINITION_FORMATION_WITH_SPECIFIED_SOURCE ( 'TUTTO', '', #35850, .NOT_KNOWN. ) ;
#823 = CIRCLE ( 'NONE', #33054, 1.500000000000000000 ) ;
#824 = CARTESIAN_POINT ( 'NONE',  ( -7.512216219397554800, -1.809813555546245800, 1.500000000000000000 ) ) ;
#825 = CARTESIAN_POINT ( 'NONE',  ( 207.1919601084501900, 50.89999999999999900, 3.000000000000000000 ) ) ;
#826 = SURFACE_SIDE_STYLE ('',( #33229 ) ) ;
#827 = ORIENTED_EDGE ( 'NONE', *, *, #10944, .F. ) ;
#828 = CARTESIAN_POINT ( 'NONE',  ( -44.00000000000000000, 0.0000000000000000000, 6.000000000000004400 ) ) ;
#829 = EDGE_CURVE ( 'NONE', #55238, #65547, #14470, .T. ) ;
#830 = SURFACE_STYLE_USAGE ( .BOTH. , #47891 ) ;
#831 = CARTESIAN_POINT ( 'NONE',  ( 11.35175660057939200, 5.714773038077441700, -0.1000000000000000100 ) ) ;
#832 = FACE_OUTER_BOUND ( 'NONE', #2876, .T. ) ;
#833 = ORIENTED_EDGE ( 'NONE', *, *, #19178, .T. ) ;
#834 = CARTESIAN_POINT ( 'NONE',  ( 6.262323180469993000, 3.249999999999999600, -10.28143438810792200 ) ) ;
#835 = FILL_AREA_STYLE_COLOUR ( '', #25311 ) ;
#836 = VERTEX_POINT ( 'NONE', #14645 ) ;
#837 = CARTESIAN_POINT ( 'NONE',  ( 0.5243473150475203000, 1.250508054722739400, -3.000000000000000000 ) ) ;
#838 = ORIENTED_EDGE ( 'NONE', *, *, #8777, .F. ) ;
#839 = DIRECTION ( 'NONE',  ( 0.0000000000000000000, 0.0000000000000000000, -1.000000000000000000 ) ) ;
#840 = DIRECTION ( 'NONE',  ( 1.000000000000000000, -7.228014483236698500E-016, -0.0000000000000000000 ) ) ;
#841 = EDGE_LOOP ( 'NONE', ( #7798, #25068, #71795, #67866, #9671, #70305, #52975, #39053 ) ) ;
#843 = ORIENTED_EDGE ( 'NONE', *, *, #62010, .T. ) ;
#842 = SURFACE_STYLE_FILL_AREA ( #25640 ) ;
#844 = LINE ( 'NONE', #64482, #71897 ) ;
#845 = CARTESIAN_POINT ( 'NONE',  ( 104.6999999999999900, 44.90000000000000600, 2.999999999999975100 ) ) ;
#846 = CARTESIAN_POINT ( 'NONE',  ( -9.769796734117953500, -1.200673598505057600, 1.500000000000000200 ) ) ;
#847 = ORIENTED_EDGE ( 'NONE', *, *, #64769, .F. ) ;
#848 = CARTESIAN_POINT ( 'NONE',  ( -7.614802780407885900, -3.185897435897435200, 1.525000000000000100 ) ) ;
#849 = CARTESIAN_POINT ( 'NONE',  ( 70.19997698229632000, 37.16251078954859100, 3.000000000000000000 ) ) ;
#850 = FACE_OUTER_BOUND ( 'NONE', #54179, .T. ) ;
#851 = CARTESIAN_POINT ( 'NONE',  ( -9.351756600579431500, -7.034773038077730700, -0.1000000000000000100 ) ) ;
#852 = CARTESIAN_POINT ( 'NONE',  ( 120.9500000000000000, 37.15000000000000600, 3.000000000000000000 ) ) ;
#853 = UNCERTAINTY_MEASURE_WITH_UNIT (LENGTH_MEASURE( 1.000000000000000100E-005 ), #73454, 'distance_accuracy_value', 'NONE');
#854 = ORIENTED_EDGE ( 'NONE', *, *, #5834, .T. ) ;
#855 = VERTEX_POINT ( 'NONE', #74322 ) ;
#856 = ORIENTED_EDGE ( 'NONE', *, *, #48570, .T. ) ;
#857 = EDGE_CURVE ( 'NONE', #62134, #47897, #48726, .T. ) ;
#858 = ORIENTED_EDGE ( 'NONE', *, *, #30420, .F. ) ;
#859 = ADVANCED_FACE ( 'NONE', ( #58862 ), #3537, .T. ) ;
#860 = DIRECTION ( 'NONE',  ( 1.290716872006524200E-016, -1.000000000000000000, 0.0000000000000000000 ) ) ;
#861 = DIRECTION ( 'NONE',  ( -1.553483709829976500E-016, -1.000000000000000000, -0.0000000000000000000 ) ) ;
#862 = EDGE_CURVE ( 'NONE', #1414, #31367, #23726, .T. ) ;
#863 = VERTEX_POINT ( 'NONE', #39248 ) ;
#864 = DIRECTION ( 'NONE',  ( -1.000000000000000000, 0.0000000000000000000, 0.0000000000000000000 ) ) ;
#865 = ADVANCED_FACE ( 'NONE', ( #3371 ), #1543, .F. ) ;
#866 = LINE ( 'NONE', #75869, #49019 ) ;
#867 = LINE ( 'NONE', #26683, #22140 ) ;
#868 = FACE_OUTER_BOUND ( 'NONE', #56573, .T. ) ;
#869 = EDGE_CURVE ( 'NONE', #30387, #3068, #50601, .T. ) ;
#870 = VECTOR ( 'NONE', #59156, 1000.000000000000000 ) ;
#871 = EDGE_CURVE ( 'NONE', #68324, #30458, #57955, .T. ) ;
#872 = SURFACE_STYLE_USAGE ( .BOTH. , #30624 ) ;
#873 = SURFACE_STYLE_USAGE ( .BOTH. , #18419 ) ;
#874 = CARTESIAN_POINT ( 'NONE',  ( -0.0000000000000000000, 0.9999999999999956700, -3.000000000000000000 ) ) ;
#875 =( NAMED_UNIT ( * ) PLANE_ANGLE_UNIT ( ) SI_UNIT ( $, .RADIAN. ) );
#876 = CARTESIAN_POINT ( 'NONE',  ( 0.0000000000000000000, 0.0000000000000000000, 6.000000000000000000 ) ) ;
#877 = ORIENTED_EDGE ( 'NONE', *, *, #3319, .T. ) ;
#878 = CARTESIAN_POINT ( 'NONE',  ( -9.884809130410971500, -0.4009415064102564400, 1.525000000000000100 ) ) ;
#879 = LINE ( 'NONE', #33986, #17451 ) ;
#880 = STYLED_ITEM ( 'NONE', ( #3496 ), #75966 ) ;
#881 = AXIS2_PLACEMENT_3D ( 'NONE', #63436, #52195, #5604 ) ;
#882 = VECTOR ( 'NONE', #11604, 1000.000000000000000 ) ;
#883 = DIRECTION ( 'NONE',  ( -0.0000000000000000000, 0.9701425001453319900, -0.2425356250363330000 ) ) ;
#884 = VERTEX_POINT ( 'NONE', #61894 ) ;
#885 = ORIENTED_EDGE ( 'NONE', *, *, #69978, .F. ) ;
#886 = CARTESIAN_POINT ( 'NONE',  ( 13.99005524519136800, -4.725000000000024500, 5.000000000000002700 ) ) ;
#887 = DIRECTION ( 'NONE',  ( -1.000000000000000000, 0.0000000000000000000, 1.445602896647340900E-017 ) ) ;
#888 = CARTESIAN_POINT ( 'NONE',  ( 8.351756600579392400, -17.71477303807743900, -0.1000000000000000100 ) ) ;
#889 = CARTESIAN_POINT ( 'NONE',  ( 59.50000000000000000, 10.50000000000000400, 1.000000000000000000 ) ) ;
#890 = CARTESIAN_POINT ( 'NONE',  ( 59.50000000000000700, 7.610499497367940500E-015, 3.000000000000000000 ) ) ;
#891 = VERTEX_POINT ( 'NONE', #44697 ) ;
#892 = MECHANICAL_DESIGN_GEOMETRIC_PRESENTATION_REPRESENTATION (  '', ( #61716 ), #16694 ) ;
#893 = CYLINDRICAL_SURFACE ( 'NONE', #31973, 1.750000000000001600 ) ;
#894 = EDGE_CURVE ( 'NONE', #23211, #48186, #34843, .T. ) ;
#895 = CARTESIAN_POINT ( 'NONE',  ( -5.435000000000002300, 2.170528621609724200, 6.200000000000002800 ) ) ;
#896 = VECTOR ( 'NONE', #45074, 1000.000000000000000 ) ;
#897 = SURFACE_STYLE_USAGE ( .BOTH. , #30911 ) ;
#898 = FACE_OUTER_BOUND ( 'NONE', #32546, .T. ) ;
#899 = CYLINDRICAL_SURFACE ( 'NONE', #46102, 1.499999999999999600 ) ;
#900 = AXIS2_PLACEMENT_3D ( 'NONE', #7592, #54948, #49540 ) ;
#901 = AXIS2_PLACEMENT_3D ( 'NONE', #37621, #66240, #8132 ) ;
#902 = DIRECTION ( 'NONE',  ( -0.9860622983434286200, 0.1663765121213779700, 0.0000000000000000000 ) ) ;
#903 = ORIENTED_EDGE ( 'NONE', *, *, #62052, .F. ) ;
#904 = PRESENTATION_LAYER_ASSIGNMENT (  '', '', ( #26178 ) ) ;
#905 = CIRCLE ( 'NONE', #62764, 0.5000000000000004400 ) ;
#906 = CARTESIAN_POINT ( 'NONE',  ( -7.646052780407885900, -0.03205128205128204800, 1.500000000000000000 ) ) ;
#907 = DIRECTION ( 'NONE',  ( 1.000000000000000000, 0.0000000000000000000, -0.0000000000000000000 ) ) ;
#908 =( NAMED_UNIT ( * ) SI_UNIT ( $, .STERADIAN. ) SOLID_ANGLE_UNIT ( ) );
#909 = VECTOR ( 'NONE', #39790, 1000.000000000000000 ) ;
#910 = DIRECTION ( 'NONE',  ( 1.000000000000000000, 0.0000000000000000000, -0.0000000000000000000 ) ) ;
#911 = DIRECTION ( 'NONE',  ( 0.0000000000000000000, 0.0000000000000000000, -1.000000000000000000 ) ) ;
#912 = EDGE_LOOP ( 'NONE', ( #17387, #72212, #7233, #35444 ) ) ;
#913 = ORIENTED_EDGE ( 'NONE', *, *, #45363, .F. ) ;
#914 = EDGE_LOOP ( 'NONE', ( #62000, #60607, #48261, #4325 ) ) ;
#915 = VERTEX_POINT ( 'NONE', #15162 ) ;
#916 = AXIS2_PLACEMENT_3D ( 'NONE', #25023, #20063, #1760 ) ;
#917 = ORIENTED_EDGE ( 'NONE', *, *, #61500, .F. ) ;
#918 = AXIS2_PLACEMENT_3D ( 'NONE', #347, #5517, #47655 ) ;
#919 = SURFACE_STYLE_FILL_AREA ( #13921 ) ;
#920 =( GEOMETRIC_REPRESENTATION_CONTEXT ( 3 ) GLOBAL_UNCERTAINTY_ASSIGNED_CONTEXT ( ( #9117 ) ) GLOBAL_UNIT_ASSIGNED_CONTEXT ( ( #56940, #45599, #63320 ) ) REPRESENTATION_CONTEXT ( 'NONE', 'WORKASPACE' ) );
#921 = CARTESIAN_POINT ( 'NONE',  ( 5.999999999999997300, 15.77000000000000700, 3.144054882855420900 ) ) ;
#922 = CARTESIAN_POINT ( 'NONE',  ( -7.725793102171928200, -1.951348521481903500, 1.500000000000000700 ) ) ;
#923 = VERTEX_POINT ( 'NONE', #8958 ) ;
#924 = CIRCLE ( 'NONE', #71025, 1.199999999999999700 ) ;
#925 = VERTEX_POINT ( 'NONE', #67828 ) ;
#926 = AXIS2_PLACEMENT_3D ( 'NONE', #69677, #22255, #53002 ) ;
#927 = ORIENTED_EDGE ( 'NONE', *, *, #49708, .F. ) ;
#928 = DIRECTION ( 'NONE',  ( 1.000000000000000000, 0.0000000000000000000, 0.0000000000000000000 ) ) ;
#929 = CARTESIAN_POINT ( 'NONE',  ( 8.171756600579392700, 11.53477303807744600, 0.0000000000000000000 ) ) ;
#930 = PRESENTATION_LAYER_ASSIGNMENT (  '', '', ( #69675 ) ) ;
#931 = VERTEX_POINT ( 'NONE', #27348 ) ;
#932 = EDGE_CURVE ( 'NONE', #7484, #11612, #55184, .T. ) ;
#933 = CARTESIAN_POINT ( 'NONE',  ( -7.385512583285236400, -0.3230926539921874500, 1.525000000000000400 ) ) ;
#934 = LINE ( 'NONE', #35965, #37926 ) ;
#935 = CARTESIAN_POINT ( 'NONE',  ( 8.351756600579392400, 0.0000000000000000000, -0.1000000000000000100 ) ) ;
#936 = CARTESIAN_POINT ( 'NONE',  ( 24.25306659524365600, 4.860169491525413200, -48.74999999999998600 ) ) ;
#937 = APPLICATION_PROTOCOL_DEFINITION ( 'draft international standard', 'automotive_design', 1998, #10217 ) ;
#938 = PLANE ( 'NONE',  #32661 ) ;
#939 = DIRECTION ( 'NONE',  ( -1.000000000000000000, 0.0000000000000000000, 0.0000000000000000000 ) ) ;
#940 = SURFACE_SIDE_STYLE ('',( #7537 ) ) ;
#941 = EDGE_CURVE ( 'NONE', #37671, #34269, #76362, .T. ) ;
#942 = EDGE_CURVE ( 'NONE', #40197, #35544, #31161, .T. ) ;
#943 = COLOUR_RGB ( '',0.6666666666666666300, 0.6666666666666666300, 0.6666666666666666300 ) ;
#944 = CARTESIAN_POINT ( 'NONE',  ( -14.17071491582310600, 2.534773038077437600, 0.0000000000000000000 ) ) ;
#945 = CARTESIAN_POINT ( 'NONE',  ( -13.99005524519136900, -3.725000000000009000, 5.500000000000000000 ) ) ;
#946 = SURFACE_STYLE_FILL_AREA ( #59460 ) ;
#947 = LINE ( 'NONE', #16909, #45326 ) ;
#948 = ADVANCED_FACE ( 'NONE', ( #53330 ), #54277, .T. ) ;
#949 =( NAMED_UNIT ( * ) PLANE_ANGLE_UNIT ( ) SI_UNIT ( $, .RADIAN. ) );
#950 = EDGE_LOOP ( 'NONE', ( #15024, #74935, #21885, #2056 ) ) ;
#951 = ORIENTED_EDGE ( 'NONE', *, *, #14068, .T. ) ;
#952 =( LENGTH_UNIT ( ) NAMED_UNIT ( * ) SI_UNIT ( .MILLI., .METRE. ) );
#953 = UNCERTAINTY_MEASURE_WITH_UNIT (LENGTH_MEASURE( 1.000000000000000100E-005 ), #23260, 'distance_accuracy_value', 'NONE');
#954 = DIRECTION ( 'NONE',  ( -1.000000000000000000, -0.0000000000000000000, -0.0000000000000000000 ) ) ;
#956 =( LENGTH_UNIT ( ) NAMED_UNIT ( * ) SI_UNIT ( .MILLI., .METRE. ) );
#955 = CARTESIAN_POINT ( 'NONE',  ( -7.593047315469929600, -1.362993565570166600, 1.524999999999999900 ) ) ;
#957 = CIRCLE ( 'NONE', #12943, 2.749999999999999100 ) ;
#959 = CARTESIAN_POINT ( 'NONE',  ( 0.0000000000000000000, 0.0000000000000000000, 0.0000000000000000000 ) ) ;
#958 = FILL_AREA_STYLE_COLOUR ( '', #8030 ) ;
#960 = EDGE_LOOP ( 'NONE', ( #23887, #25846, #25889, #19109 ) ) ;
#961 = CARTESIAN_POINT ( 'NONE',  ( -7.901719078683226100, -0.3636438609400481900, 1.500000000000000000 ) ) ;
#962 = ADVANCED_FACE ( 'NONE', ( #38549 ), #71713, .T. ) ;
#963 = ORIENTED_EDGE ( 'NONE', *, *, #46751, .T. ) ;
#965 = ORIENTED_EDGE ( 'NONE', *, *, #42392, .F. ) ;
#964 = LINE ( 'NONE', #75713, #42595 ) ;
#966 = EDGE_CURVE ( 'NONE', #10809, #8765, #46828, .T. ) ;
#967 = EDGE_LOOP ( 'NONE', ( #71297, #21890, #9482, #903, #16968, #56353, #68167, #59671, #26007, #22875, #42629, #54856, #41419, #30916, #28707, #53978, #21187, #68644, #18304, #34949 ) ) ;
#968 = CARTESIAN_POINT ( 'NONE',  ( 8.351756600579392400, 0.0000000000000000000, 0.0000000000000000000 ) ) ;
#969 =( NAMED_UNIT ( * ) PLANE_ANGLE_UNIT ( ) SI_UNIT ( $, .RADIAN. ) );
#970 = SURFACE_SIDE_STYLE ('',( #28974 ) ) ;
#971 = DIRECTION ( 'NONE',  ( 0.0000000000000000000, -0.0000000000000000000, -1.000000000000000000 ) ) ;
#972 = DIRECTION ( 'NONE',  ( -0.0000000000000000000, -0.0000000000000000000, 1.000000000000000000 ) ) ;
#973 = DIRECTION ( 'NONE',  ( -1.000000000000000000, 0.0000000000000000000, 0.0000000000000000000 ) ) ;
#974 = FILL_AREA_STYLE_COLOUR ( '', #64914 ) ;
#976 = EDGE_CURVE ( 'NONE', #34434, #50581, #1476, .T. ) ;
#975 = LINE ( 'NONE', #73603, #61906 ) ;
#977 = ORIENTED_EDGE ( 'NONE', *, *, #7016, .F. ) ;
#978 = CARTESIAN_POINT ( 'NONE',  ( 120.9708712152522200, 37.15000000000000600, 3.000000000000000000 ) ) ;
#979 = EDGE_CURVE ( 'NONE', #64518, #15590, #59708, .T. ) ;
#980 = CIRCLE ( 'NONE', #29469, 1.000000000000000000 ) ;
#981 = CARTESIAN_POINT ( 'NONE',  ( -1.206611260581739600, 0.9999999999999956700, 0.0000000000000000000 ) ) ;
#982 = CARTESIAN_POINT ( 'NONE',  ( 7.150409303628600300, -2.949999999999999700, -5.900000000000000400 ) ) ;
#983 = VECTOR ( 'NONE', #801, 1000.000000000000000 ) ;
#984 = FILL_AREA_STYLE_COLOUR ( '', #42725 ) ;
#985 = ORIENTED_EDGE ( 'NONE', *, *, #60498, .F. ) ;
#986 = ORIENTED_EDGE ( 'NONE', *, *, #70575, .F. ) ;
#987 = DIRECTION ( 'NONE',  ( -0.0000000000000000000, 1.000000000000000000, -0.0000000000000000000 ) ) ;
#988 = VERTEX_POINT ( 'NONE', #4825 ) ;
#989 = ORIENTED_EDGE ( 'NONE', *, *, #54808, .F. ) ;
#990 = SURFACE_STYLE_FILL_AREA ( #62583 ) ;
#991 = SURFACE_STYLE_USAGE ( .BOTH. , #1246 ) ;
#992 = CARTESIAN_POINT ( 'NONE',  ( 1.204690800094121400, -1.500000000000004000, -3.000000000000000000 ) ) ;
#993 = ORIENTED_EDGE ( 'NONE', *, *, #27069, .F. ) ;
#994 = FILL_AREA_STYLE ('',( #66776 ) ) ;
#995 = AXIS2_PLACEMENT_3D ( 'NONE', #67684, #60771, #26467 ) ;
#996 = SURFACE_STYLE_USAGE ( .BOTH. , #8951 ) ;
#997 = EDGE_CURVE ( 'NONE', #28642, #59248, #6114, .T. ) ;
#998 = VERTEX_POINT ( 'NONE', #4572 ) ;
#999 = CARTESIAN_POINT ( 'NONE',  ( 0.0000000000000000000, 0.0000000000000000000, 2.899999999999999900 ) ) ;
#1000 = FACE_OUTER_BOUND ( 'NONE', #58609, .T. ) ;
#1001 = VERTEX_POINT ( 'NONE', #15653 ) ;
#1002 = CARTESIAN_POINT ( 'NONE',  ( 3.000000000000000000, 6.000000000000000000, 3.000000000000000000 ) ) ;
#1003 = CARTESIAN_POINT ( 'NONE',  ( 0.0000000000000000000, 20.71477303807744300, -0.1000000000000000100 ) ) ;
#1004 = VERTEX_POINT ( 'NONE', #16683 ) ;
#1005 = CARTESIAN_POINT ( 'NONE',  ( -4.714890176717231600E-017, 102.0000000000000000, 5.000000000000000000 ) ) ;
#1006 = VERTEX_POINT ( 'NONE', #28636 ) ;
#1007 = SURFACE_SIDE_STYLE ('',( #31032 ) ) ;
#1008 = FILL_AREA_STYLE_COLOUR ( '', #24188 ) ;
#1009 =( GEOMETRIC_REPRESENTATION_CONTEXT ( 3 ) GLOBAL_UNCERTAINTY_ASSIGNED_CONTEXT ( ( #65427 ) ) GLOBAL_UNIT_ASSIGNED_CONTEXT ( ( #55143, #25675, #37011 ) ) REPRESENTATION_CONTEXT ( 'NONE', 'WORKASPACE' ) );
#1010 = AXIS2_PLACEMENT_3D ( 'NONE', #44108, #2716, #27812 ) ;
#1011 =( NAMED_UNIT ( * ) PLANE_ANGLE_UNIT ( ) SI_UNIT ( $, .RADIAN. ) );
#1012 = EDGE_CURVE ( 'NONE', #26198, #45107, #14395, .T. ) ;
#1013 = ADVANCED_FACE ( 'NONE', ( #36613 ), #28382, .T. ) ;
#1014 = PLANE ( 'NONE',  #55598 ) ;
#1015 = DIRECTION ( 'NONE',  ( 0.0000000000000000000, 1.000000000000000000, 0.0000000000000000000 ) ) ;
#1016 = SURFACE_STYLE_USAGE ( .BOTH. , #36913 ) ;
#1017 = AXIS2_PLACEMENT_3D ( 'NONE', #59686, #66078, #6741 ) ;
#1018 = CARTESIAN_POINT ( 'NONE',  ( 156.4000000000000100, 19.90000000000000200, 1.000000000000000000 ) ) ;
#1019 = VECTOR ( 'NONE', #36802, 1000.000000000000000 ) ;
#1020 = LINE ( 'NONE', #65140, #38918 ) ;
#1021 = VECTOR ( 'NONE', #20843, 1000.000000000000000 ) ;
#1022 = DIRECTION ( 'NONE',  ( -1.000000000000000000, 0.0000000000000000000, 0.0000000000000000000 ) ) ;
#1023 = ORIENTED_EDGE ( 'NONE', *, *, #31940, .F. ) ;
#1024 = PRESENTATION_STYLE_ASSIGNMENT (( #47232 ) ) ;
#1025 = EDGE_LOOP ( 'NONE', ( #2203, #52146, #18842, #71058 ) ) ;
#1026 = CIRCLE ( 'NONE', #76144, 2.499999999999998200 ) ;
#1027 = AXIS2_PLACEMENT_3D ( 'NONE', #50228, #2607, #20178 ) ;
#1028 = DIRECTION ( 'NONE',  ( 0.0000000000000000000, 1.000000000000000000, -0.0000000000000000000 ) ) ;
#1029 = AXIS2_PLACEMENT_3D ( 'NONE', #12930, #6793, #71854 ) ;
#1030 =( GEOMETRIC_REPRESENTATION_CONTEXT ( 3 ) GLOBAL_UNCERTAINTY_ASSIGNED_CONTEXT ( ( #49405 ) ) GLOBAL_UNIT_ASSIGNED_CONTEXT ( ( #3606, #27168, #73857 ) ) REPRESENTATION_CONTEXT ( 'NONE', 'WORKASPACE' ) );
#1031 = CARTESIAN_POINT ( 'NONE',  ( 157.3999999999999800, 93.00000000000000000, 5.000000000000000000 ) ) ;
#1032 = DIRECTION ( 'NONE',  ( 1.000000000000000000, 0.0000000000000000000, 0.0000000000000000000 ) ) ;
#1033 = ORIENTED_EDGE ( 'NONE', *, *, #36595, .T. ) ;
#1034 = FILL_AREA_STYLE ('',( #1294 ) ) ;
#1035 = CYLINDRICAL_SURFACE ( 'NONE', #37343, 0.5000000000000000000 ) ;
#1036 = CARTESIAN_POINT ( 'NONE',  ( -9.844672934534639100, -0.9171070335233192400, 1.524999999999999500 ) ) ;
#1037 = STYLED_ITEM ( 'NONE', ( #30508 ), #10357 ) ;
#1038 = ORIENTED_EDGE ( 'NONE', *, *, #51970, .F. ) ;
#1039 = EDGE_LOOP ( 'NONE', ( #47334, #21893, #15927, #34470 ) ) ;
#1040 = AXIS2_PLACEMENT_3D ( 'NONE', #11927, #58512, #23108 ) ;
#1042 = EDGE_CURVE ( 'NONE', #65850, #61928, #71643, .T. ) ;
#1041 = DIRECTION ( 'NONE',  ( 0.0000000000000000000, -1.000000000000000000, 0.0000000000000000000 ) ) ;
#1043 = CARTESIAN_POINT ( 'NONE',  ( 11.35175660057939200, 0.0000000000000000000, -0.1000000000000000100 ) ) ;
#1044 = CARTESIAN_POINT ( 'NONE',  ( -7.396854062459167900, -0.9487179487179487900, 1.525000000000000100 ) ) ;
#1045 = CARTESIAN_POINT ( 'NONE',  ( 156.0499999999999300, 3.000000000000000000, 3.500000000000000000 ) ) ;
#1046 = VECTOR ( 'NONE', #50495, 1000.000000000000000 ) ;
#1047 = EDGE_CURVE ( 'NONE', #35494, #6241, #5171, .T. ) ;
#1048 = ORIENTED_EDGE ( 'NONE', *, *, #47201, .T. ) ;
#1049 = EDGE_CURVE ( 'NONE', #69397, #29465, #26471, .T. ) ;
#1050 = FACE_OUTER_BOUND ( 'NONE', #27629, .T. ) ;
#1051 = CIRCLE ( 'NONE', #27377, 0.1499999999999999700 ) ;
#1052 = VERTEX_POINT ( 'NONE', #75091 ) ;
#1053 = EDGE_LOOP ( 'NONE', ( #20238, #24145, #58622, #14159 ) ) ;
#1054 = ORIENTED_EDGE ( 'NONE', *, *, #3365, .F. ) ;
#1055 = PLANE ( 'NONE',  #41905 ) ;
#1056 = EDGE_LOOP ( 'NONE', ( #34049, #62439 ) ) ;
#1057 = ORIENTED_EDGE ( 'NONE', *, *, #74171, .F. ) ;
#1058 = ORIENTED_EDGE ( 'NONE', *, *, #278, .F. ) ;
#1059 = DIRECTION ( 'NONE',  ( -0.0000000000000000000, -1.000000000000000000, -0.0000000000000000000 ) ) ;
#1060 = ORIENTED_EDGE ( 'NONE', *, *, #45751, .F. ) ;
#1061 = SURFACE_STYLE_FILL_AREA ( #12664 ) ;
#1062 = DIRECTION ( 'NONE',  ( 0.0000000000000000000, 0.2425356250363330500, 0.9701425001453319900 ) ) ;
#1063 = ORIENTED_EDGE ( 'NONE', *, *, #46294, .F. ) ;
#1064 = VERTEX_POINT ( 'NONE', #76347 ) ;
#1065 = ORIENTED_EDGE ( 'NONE', *, *, #6927, .T. ) ;
#1067 = PLANE ( 'NONE',  #3825 ) ;
#1066 =( LENGTH_UNIT ( ) NAMED_UNIT ( * ) SI_UNIT ( .MILLI., .METRE. ) );
#1068 = ORIENTED_EDGE ( 'NONE', *, *, #18143, .T. ) ;
#1069 = CARTESIAN_POINT ( 'NONE',  ( -0.2399999999999999900, 2.939152317953647400E-017, 3.122502256758252200E-017 ) ) ;
#1070 = CARTESIAN_POINT ( 'NONE',  ( -0.08999999999999419600, 0.0000000000000000000, -0.1000000000000000100 ) ) ;
#1071 = CARTESIAN_POINT ( 'NONE',  ( 120.9708712152522200, 30.99999999999999600, 3.000000000000000000 ) ) ;
#1072 = EDGE_CURVE ( 'NONE', #31367, #1414, #28330, .T. ) ;
#1073 = CARTESIAN_POINT ( 'NONE',  ( 29.31364608181765900, -4.746376811587397900, 25.74999999999999300 ) ) ;
#1074 = CARTESIAN_POINT ( 'NONE',  ( 2.000000000000001800, -2.000000000000008900, 2.000000000000001800 ) ) ;
#1075 =( NAMED_UNIT ( * ) PLANE_ANGLE_UNIT ( ) SI_UNIT ( $, .RADIAN. ) );
#1076 = LINE ( 'NONE', #75552, #75923 ) ;
#1077 = DIRECTION ( 'NONE',  ( 1.000000000000000000, 0.0000000000000000000, -0.0000000000000000000 ) ) ;
#1078 = ORIENTED_EDGE ( 'NONE', *, *, #66826, .T. ) ;
#1079 =( LENGTH_UNIT ( ) NAMED_UNIT ( * ) SI_UNIT ( .MILLI., .METRE. ) );
#1080 = FILL_AREA_STYLE ('',( #18109 ) ) ;
#1081 = VERTEX_POINT ( 'NONE', #16955 ) ;
#1082 = EDGE_CURVE ( 'NONE', #42763, #25086, #10675, .T. ) ;
#1083 = ORIENTED_EDGE ( 'NONE', *, *, #26965, .F. ) ;
#1084 = SURFACE_SIDE_STYLE ('',( #45998 ) ) ;
#1085 = ORIENTED_EDGE ( 'NONE', *, *, #74106, .F. ) ;
#1086 = CIRCLE ( 'NONE', #43513, 0.5000000000000004400 ) ;
#1087 = DIRECTION ( 'NONE',  ( -1.084202172485504400E-016, 1.000000000000000000, 0.0000000000000000000 ) ) ;
#1088 =( LENGTH_UNIT ( ) NAMED_UNIT ( * ) SI_UNIT ( .MILLI., .METRE. ) );
#1089 = DIRECTION ( 'NONE',  ( -1.000000000000000000, 0.0000000000000000000, 0.0000000000000000000 ) ) ;
#1090 = ADVANCED_FACE ( 'NONE', ( #60586 ), #23963, .F. ) ;
#1091 = DIRECTION ( 'NONE',  ( 0.3128706799756187900, 0.9497957346775116600, -0.0000000000000000000 ) ) ;
#1092 = CARTESIAN_POINT ( 'NONE',  ( -9.857070365821799700, -1.153887163162171000, 1.524999999999999900 ) ) ;
#1093 = EDGE_CURVE ( 'NONE', #74701, #57565, #3213, .T. ) ;
#1094 = DIRECTION ( 'NONE',  ( 0.0000000000000000000, -1.000000000000000000, 0.0000000000000000000 ) ) ;
#1095 = LINE ( 'NONE', #61438, #40075 ) ;
#1096 = CARTESIAN_POINT ( 'NONE',  ( 53.15341209914296200, 44.90000000000000600, 1.799999999999999800 ) ) ;
#1097 = CARTESIAN_POINT ( 'NONE',  ( -0.8507149158221811700, 11.71477303807744400, -0.1000000000000000100 ) ) ;
#1098 = CIRCLE ( 'NONE', #2692, 2.750000000000002700 ) ;
#1099 = ORIENTED_EDGE ( 'NONE', *, *, #1455, .T. ) ;
#1101 = VERTEX_POINT ( 'NONE', #46752 ) ;
#1100 = VECTOR ( 'NONE', #3738, 1000.000000000000000 ) ;
#1102 = PLANE ( 'NONE',  #74329 ) ;
#1103 = EDGE_CURVE ( 'NONE', #59679, #63452, #30188, .T. ) ;
#1104 = VERTEX_POINT ( 'NONE', #64444 ) ;
#1105 = COLOUR_RGB ( '',0.0000000000000000000, 0.0000000000000000000, 0.7529411764705882200 ) ;
#1106 = CIRCLE ( 'NONE', #70704, 0.1499999999999999700 ) ;
#1107 = CARTESIAN_POINT ( 'NONE',  ( -6.071117648607383000, 3.750000000000001300, -10.25024263325086900 ) ) ;
#1108 = VECTOR ( 'NONE', #55749, 1000.000000000000000 ) ;
#1109 = CARTESIAN_POINT ( 'NONE',  ( -8.351756600579429700, -14.71477303807744300, 0.0000000000000000000 ) ) ;
#1110 = AXIS2_PLACEMENT_3D ( 'NONE', #57425, #9829, #34437 ) ;
#1111 = AXIS2_PLACEMENT_3D ( 'NONE', #13897, #25849, #37201 ) ;
#1112 = DIRECTION ( 'NONE',  ( -0.0000000000000000000, -0.0000000000000000000, 1.000000000000000000 ) ) ;
#1113 = ORIENTED_EDGE ( 'NONE', *, *, #29155, .F. ) ;
#1114 = CIRCLE ( 'NONE', #51482, 1.500000000000001300 ) ;
#1115 = UNCERTAINTY_MEASURE_WITH_UNIT (LENGTH_MEASURE( 1.000000000000000100E-005 ), #28175, 'distance_accuracy_value', 'NONE');
#1116 = VECTOR ( 'NONE', #69678, 1000.000000000000000 ) ;
#1117 = SHAPE_REPRESENTATION_RELATIONSHIP ( 'NONE' , 'NONE' ,  #43162, #51961 ) ;
#1118 = EDGE_LOOP ( 'NONE', ( #64778, #44627, #68809, #42239 ) ) ;
#1119 = VERTEX_POINT ( 'NONE', #5352 ) ;
#1120 = STYLED_ITEM ( 'NONE', ( #39926 ), #5539 ) ;
#1121 = ORIENTED_EDGE ( 'NONE', *, *, #42504, .F. ) ;
#1122 = ORIENTED_EDGE ( 'NONE', *, *, #75793, .F. ) ;
#1123 = LINE ( 'NONE', #46070, #28907 ) ;
#1124 =( GEOMETRIC_REPRESENTATION_CONTEXT ( 3 ) GLOBAL_UNCERTAINTY_ASSIGNED_CONTEXT ( ( #67706 ) ) GLOBAL_UNIT_ASSIGNED_CONTEXT ( ( #19998, #73190, #37837 ) ) REPRESENTATION_CONTEXT ( 'NONE', 'WORKASPACE' ) );
#1126 =( NAMED_UNIT ( * ) PLANE_ANGLE_UNIT ( ) SI_UNIT ( $, .RADIAN. ) );
#1125 = CIRCLE ( 'NONE', #926, 2.000000000000001800 ) ;
#1127 = EDGE_LOOP ( 'NONE', ( #36553, #2046 ) ) ;
#1128 = EDGE_CURVE ( 'NONE', #5910, #28878, #44950, .T. ) ;
#1129 = SURFACE_SIDE_STYLE ('',( #34963 ) ) ;
#1130 =( BOUNDED_CURVE ( )  B_SPLINE_CURVE ( 3, ( #65697, #54697, #936, #43319 ),
 .UNSPECIFIED., .F., .F. ) 
 B_SPLINE_CURVE_WITH_KNOTS ( ( 4, 4 ),
 ( 4.712388980384689700, 6.283185307179586200 ),
 .UNSPECIFIED. ) 
 CURVE ( )  GEOMETRIC_REPRESENTATION_ITEM ( )  RATIONAL_B_SPLINE_CURVE ( ( 1.000000000000000000, 0.8047378541243649400, 0.8047378541243649400, 1.000000000000000000 ) ) 
 REPRESENTATION_ITEM ( '' )  );
#1131 =( LENGTH_UNIT ( ) NAMED_UNIT ( * ) SI_UNIT ( .MILLI., .METRE. ) );
#1132 = CARTESIAN_POINT ( 'NONE',  ( 12.98213394582470800, -3.725000000000009400, 5.000000000000004400 ) ) ;
#1133 = VECTOR ( 'NONE', #4616, 1000.000000000000000 ) ;
#1134 = DIRECTION ( 'NONE',  ( -0.0000000000000000000, -0.0000000000000000000, 1.000000000000000000 ) ) ;
#1135 = ORIENTED_EDGE ( 'NONE', *, *, #38342, .F. ) ;
#1136 = AXIS2_PLACEMENT_3D ( 'NONE', #11627, #53800, #70526 ) ;
#1137 = VERTEX_POINT ( 'NONE', #35070 ) ;
#1138 = ORIENTED_EDGE ( 'NONE', *, *, #41226, .F. ) ;
#1139 = AXIS2_PLACEMENT_3D ( 'NONE', #53915, #48219, #25204 ) ;
#1140 = EDGE_CURVE ( 'NONE', #45029, #2248, #51510, .T. ) ;
#1141 = FILL_AREA_STYLE ('',( #12705 ) ) ;
#1142 = ORIENTED_EDGE ( 'NONE', *, *, #58539, .F. ) ;
#1143 = CARTESIAN_POINT ( 'NONE',  ( 7.157836000982813500, 3.249999999999999100, -10.28143438810792200 ) ) ;
#1144 = CARTESIAN_POINT ( 'NONE',  ( -69.70854177124071800, -32.39247217095364600, -0.7500000000000007800 ) ) ;
#1145 = FACE_OUTER_BOUND ( 'NONE', #7482, .T. ) ;
#1146 = EDGE_LOOP ( 'NONE', ( #5950, #59905, #38160, #18467 ) ) ;
#1147 =( LENGTH_UNIT ( ) NAMED_UNIT ( * ) SI_UNIT ( .MILLI., .METRE. ) );
#1148 =( LENGTH_UNIT ( ) NAMED_UNIT ( * ) SI_UNIT ( .MILLI., .METRE. ) );
#1149 = SURFACE_STYLE_FILL_AREA ( #18005 ) ;
#1150 = MECHANICAL_DESIGN_GEOMETRIC_PRESENTATION_REPRESENTATION (  '', ( #25417 ), #14463 ) ;
#1151 = VERTEX_POINT ( 'NONE', #18999 ) ;
#1152 = CIRCLE ( 'NONE', #26734, 0.3999999999999993000 ) ;
#1153 = MECHANICAL_DESIGN_GEOMETRIC_PRESENTATION_REPRESENTATION (  '', ( #34348 ), #65924 ) ;
#1154 = ADVANCED_FACE ( 'NONE', ( #40351 ), #67052, .T. ) ;
#1155 = EDGE_CURVE ( 'NONE', #40479, #29394, #37554, .T. ) ;
#1156 = EDGE_LOOP ( 'NONE', ( #31758, #29368 ) ) ;
#1157 = LINE ( 'NONE', #59058, #30800 ) ;
#1159 = CARTESIAN_POINT ( 'NONE',  ( -379.9526625136877600, -1563.149380678243700, -0.7499999999999840100 ) ) ;
#1158 = LINE ( 'NONE', #67454, #17735 ) ;
#1160 = CARTESIAN_POINT ( 'NONE',  ( 22.05009685542713900, -0.8578431372549021300, 6.749999999999993800 ) ) ;
#1161 = CARTESIAN_POINT ( 'NONE',  ( 37.20000000000000300, -83.00000000000000000, 38.00000000000000000 ) ) ;
#1162 = ORIENTED_EDGE ( 'NONE', *, *, #69202, .T. ) ;
#1163 = CARTESIAN_POINT ( 'NONE',  ( 1.250000000000002200, 33.93999999999999800, 3.500000000000000000 ) ) ;
#1164 = CIRCLE ( 'NONE', #47778, 0.09999999999999939500 ) ;
#1165 = EDGE_LOOP ( 'NONE', ( #60921, #3782 ) ) ;
#1166 = LINE ( 'NONE', #35605, #52103 ) ;
#1167 = LINE ( 'NONE', #18271, #63988 ) ;
#1168 = FILL_AREA_STYLE_COLOUR ( '', #53842 ) ;
#1169 =( GEOMETRIC_REPRESENTATION_CONTEXT ( 3 ) GLOBAL_UNCERTAINTY_ASSIGNED_CONTEXT ( ( #74053 ) ) GLOBAL_UNIT_ASSIGNED_CONTEXT ( ( #50212, #73598, #67874 ) ) REPRESENTATION_CONTEXT ( 'NONE', 'WORKASPACE' ) );
#1170 = SURFACE_SIDE_STYLE ('',( #20489 ) ) ;
#1171 = CIRCLE ( 'NONE', #29947, 0.2399999999999999900 ) ;
#1172 = CIRCLE ( 'NONE', #31180, 1.500000000000001300 ) ;
#1173 = CARTESIAN_POINT ( 'NONE',  ( -15.42400472137253200, 8.776017051046077100, -1.750000000000000000 ) ) ;
#1174 = EDGE_CURVE ( 'NONE', #21561, #31082, #16247, .T. ) ;
#1175 = ORIENTED_EDGE ( 'NONE', *, *, #68215, .F. ) ;
#1176 =( NAMED_UNIT ( * ) SI_UNIT ( $, .STERADIAN. ) SOLID_ANGLE_UNIT ( ) );
#1177 = DIRECTION ( 'NONE',  ( -0.0000000000000000000, -0.0000000000000000000, 1.000000000000000000 ) ) ;
#1178 = SURFACE_SIDE_STYLE ('',( #10062 ) ) ;
#1179 = DIRECTION ( 'NONE',  ( 1.051830606278087700E-016, 0.9701425001453318800, -0.2425356250363331100 ) ) ;
#1180 = DIRECTION ( 'NONE',  ( -0.0000000000000000000, -1.000000000000000000, -0.0000000000000000000 ) ) ;
#1181 = CARTESIAN_POINT ( 'NONE',  ( 29.31364608181765900, -4.746376811587397900, 0.7499999999999870100 ) ) ;
#1182 = ORIENTED_EDGE ( 'NONE', *, *, #658, .T. ) ;
#1183 = PLANE ( 'NONE',  #54334 ) ;
#1184 = APPLICATION_PROTOCOL_DEFINITION ( 'draft international standard', 'automotive_design', 1998, #33823 ) ;
#1185 = ADVANCED_FACE ( 'NONE', ( #56057 ), #32068, .T. ) ;
#1186 = EDGE_CURVE ( 'NONE', #56765, #20177, #7009, .T. ) ;
#1187 =( NAMED_UNIT ( * ) PLANE_ANGLE_UNIT ( ) SI_UNIT ( $, .RADIAN. ) );
#1188 = CARTESIAN_POINT ( 'NONE',  ( -7.580301258071801700, -1.256309062964155800, 1.499999999999999800 ) ) ;
#1189 = EDGE_LOOP ( 'NONE', ( #56084, #71868 ) ) ;
#1190 = DIRECTION ( 'NONE',  ( 1.000000000000000000, 1.095614826932720300E-016, 0.0000000000000000000 ) ) ;
#1191 = EDGE_CURVE ( 'NONE', #54519, #61549, #572, .T. ) ;
#1192 = VECTOR ( 'NONE', #70673, 1000.000000000000000 ) ;
#1193 = SURFACE_STYLE_FILL_AREA ( #74621 ) ;
#1194 = VERTEX_POINT ( 'NONE', #36590 ) ;
#1195 = ADVANCED_FACE ( 'NONE', ( #51441 ), #938, .F. ) ;
#1196 = VERTEX_POINT ( 'NONE', #54700 ) ;
#1197 = ORIENTED_EDGE ( 'NONE', *, *, #14515, .F. ) ;
#1198 = ORIENTED_EDGE ( 'NONE', *, *, #5907, .T. ) ;
#1199 = CIRCLE ( 'NONE', #15905, 1.199999999999999100 ) ;
#1200 = CARTESIAN_POINT ( 'NONE',  ( 3.000000000000002700, 33.93000000000000000, 3.500000000000000000 ) ) ;
#1201 = EDGE_LOOP ( 'NONE', ( #44205, #17941, #34391, #41109 ) ) ;
#1203 = CARTESIAN_POINT ( 'NONE',  ( 5.749999999999980500, 3.000000000000003100, 3.500000000000000000 ) ) ;
#1202 = DIRECTION ( 'NONE',  ( -1.000000000000000000, 0.0000000000000000000, 0.0000000000000000000 ) ) ;
#1204 = DIRECTION ( 'NONE',  ( 0.0000000000000000000, 1.000000000000000000, -0.0000000000000000000 ) ) ;
#1205 = VECTOR ( 'NONE', #18086, 1000.000000000000000 ) ;
#1206 = DIRECTION ( 'NONE',  ( 0.0000000000000000000, 1.000000000000000000, 0.0000000000000000000 ) ) ;
#1207 = VECTOR ( 'NONE', #21704, 1000.000000000000000 ) ;
#1208 = EDGE_CURVE ( 'NONE', #11538, #53845, #12223, .T. ) ;
#1209 = DIRECTION ( 'NONE',  ( 0.0000000000000000000, 0.0000000000000000000, 1.000000000000000000 ) ) ;
#1210 = ORIENTED_EDGE ( 'NONE', *, *, #24266, .T. ) ;
#1211 =( LENGTH_UNIT ( ) NAMED_UNIT ( * ) SI_UNIT ( .MILLI., .METRE. ) );
#1212 = ORIENTED_EDGE ( 'NONE', *, *, #29383, .T. ) ;
#1213 = ORIENTED_EDGE ( 'NONE', *, *, #41152, .T. ) ;
#1214 = AXIS2_PLACEMENT_3D ( 'NONE', #55640, #8033, #37763 ) ;
#1215 = VERTEX_POINT ( 'NONE', #25240 ) ;
#1216 = ORIENTED_EDGE ( 'NONE', *, *, #33722, .T. ) ;
#1217 = FACE_OUTER_BOUND ( 'NONE', #60187, .T. ) ;
#1218 = FACE_OUTER_BOUND ( 'NONE', #3309, .T. ) ;
#1219 = CARTESIAN_POINT ( 'NONE',  ( 42.20000000000000300, 0.0000000000000000000, 38.00000000000000000 ) ) ;
#1220 = ORIENTED_EDGE ( 'NONE', *, *, #636, .T. ) ;
#1221 = CARTESIAN_POINT ( 'NONE',  ( 5.999999999999993800, 33.93000000000000700, 3.144054882855420900 ) ) ;
#1222 = DIRECTION ( 'NONE',  ( 1.000000000000000000, 0.0000000000000000000, 0.0000000000000000000 ) ) ;
#1223 = UNCERTAINTY_MEASURE_WITH_UNIT (LENGTH_MEASURE( 1.000000000000000100E-005 ), #57205, 'distance_accuracy_value', 'NONE');
#1224 = CARTESIAN_POINT ( 'NONE',  ( 5.750000000000001800, 66.69999999999998900, 5.000000000000000000 ) ) ;
#1225 = DIRECTION ( 'NONE',  ( 0.0000000000000000000, 1.000000000000000000, 0.0000000000000000000 ) ) ;
#1226 = LINE ( 'NONE', #27156, #27125 ) ;
#1227 = CARTESIAN_POINT ( 'NONE',  ( 2.999999999999981300, 3.000000000000002700, 3.500000000000000000 ) ) ;
#1228 = ORIENTED_EDGE ( 'NONE', *, *, #11249, .T. ) ;
#1229 = FACE_OUTER_BOUND ( 'NONE', #1156, .T. ) ;
#1230 = AXIS2_PLACEMENT_3D ( 'NONE', #15281, #51307, #45078 ) ;
#1231 = AXIS2_PLACEMENT_3D ( 'NONE', #71918, #18196, #59560 ) ;
#1232 = VECTOR ( 'NONE', #32310, 1000.000000000000000 ) ;
#1233 = COLOUR_RGB ( '',1.000000000000000000, 1.000000000000000000, 1.000000000000000000 ) ;
#1234 = DIRECTION ( 'NONE',  ( 0.0000000000000000000, -0.2425356250363330000, -0.9701425001453319900 ) ) ;
#1235 = ORIENTED_EDGE ( 'NONE', *, *, #10598, .T. ) ;
#1236 = LINE ( 'NONE', #37416, #36391 ) ;
#1237 = LINE ( 'NONE', #3789, #23427 ) ;
#1238 = ADVANCED_FACE ( 'NONE', ( #13423 ), #71439, .T. ) ;
#1239 = SURFACE_SIDE_STYLE ('',( #45855 ) ) ;
#1240 = CARTESIAN_POINT ( 'NONE',  ( -7.673959228044248300, -0.03263148790785980200, 1.499999999999999800 ) ) ;
#1241 = DIRECTION ( 'NONE',  ( 1.000000000000000000, 0.0000000000000000000, 0.0000000000000000000 ) ) ;
#1242 = VERTEX_POINT ( 'NONE', #66201 ) ;
#1243 = AXIS2_PLACEMENT_3D ( 'NONE', #64241, #70454, #17759 ) ;
#1244 = FACE_OUTER_BOUND ( 'NONE', #27093, .T. ) ;
#1245 = LINE ( 'NONE', #31086, #286 ) ;
#1246 = SURFACE_SIDE_STYLE ('',( #23453 ) ) ;
#1247 = CARTESIAN_POINT ( 'NONE',  ( 60.70000000000000300, 6.000000000000008000, 3.000000000000000000 ) ) ;
#1248 = STYLED_ITEM ( 'NONE', ( #61207 ), #26995 ) ;
#1249 = AXIS2_PLACEMENT_3D ( 'NONE', #9314, #32433, #8825 ) ;
#1250 = AXIS2_PLACEMENT_3D ( 'NONE', #68528, #3507, #27319 ) ;
#1251 = EDGE_CURVE ( 'NONE', #20700, #47173, #32008, .T. ) ;
#1252 = DIRECTION ( 'NONE',  ( 1.000000000000000000, -0.0000000000000000000, -0.0000000000000000000 ) ) ;
#1253 = DIRECTION ( 'NONE',  ( 0.0000000000000000000, 0.0000000000000000000, 1.000000000000000000 ) ) ;
#1255 = ADVANCED_FACE ( 'NONE', ( #66986 ), #42566, .T. ) ;
#1254 = AXIS2_PLACEMENT_3D ( 'NONE', #60485, #30869, #42998 ) ;
#1256 = CARTESIAN_POINT ( 'NONE',  ( 13.89999999999998600, -6.275000000000001200, 2.500000000000000000 ) ) ;
#1257 = CIRCLE ( 'NONE', #10820, 1.000000000000001600 ) ;
#1258 = LINE ( 'NONE', #50506, #18815 ) ;
#1259 = AXIS2_PLACEMENT_3D ( 'NONE', #19928, #13950, #31898 ) ;
#1260 = CYLINDRICAL_SURFACE ( 'NONE', #72463, 0.2400000000000031000 ) ;
#1262 = EDGE_LOOP ( 'NONE', ( #35150, #43660, #12812, #44413 ) ) ;
#1261 = CARTESIAN_POINT ( 'NONE',  ( 207.4000000000000100, 0.0000000000000000000, 3.000000000000000000 ) ) ;
#1263 = DIRECTION ( 'NONE',  ( 0.0000000000000000000, 0.0000000000000000000, -1.000000000000000000 ) ) ;
#1264 = CIRCLE ( 'NONE', #60723, 0.3999999999999993000 ) ;
#1265 = PLANE ( 'NONE',  #58763 ) ;
#1266 = STYLED_ITEM ( 'NONE', ( #67061 ), #32697 ) ;
#1267 = EDGE_CURVE ( 'NONE', #47717, #39068, #56935, .T. ) ;
#1268 = FACE_OUTER_BOUND ( 'NONE', #54772, .T. ) ;
#1269 = SURFACE_SIDE_STYLE ('',( #22331 ) ) ;
#1270 = ORIENTED_EDGE ( 'NONE', *, *, #72375, .F. ) ;
#1271 = STYLED_ITEM ( 'NONE', ( #32345 ), #18861 ) ;
#1272 = ORIENTED_EDGE ( 'NONE', *, *, #65147, .T. ) ;
#1273 = FACE_OUTER_BOUND ( 'NONE', #42126, .T. ) ;
#1274 = CARTESIAN_POINT ( 'NONE',  ( 0.0000000000000000000, 24.00000000000000000, 3.000000000000000000 ) ) ;
#1275 =( GEOMETRIC_REPRESENTATION_CONTEXT ( 3 ) GLOBAL_UNCERTAINTY_ASSIGNED_CONTEXT ( ( #49489 ) ) GLOBAL_UNIT_ASSIGNED_CONTEXT ( ( #70156, #47020, #17219 ) ) REPRESENTATION_CONTEXT ( 'NONE', 'WORKASPACE' ) );
#1276 = PRESENTATION_STYLE_ASSIGNMENT (( #66517 ) ) ;
#1277 = CARTESIAN_POINT ( 'NONE',  ( 105.1999999999999900, 51.00000000000000000, 2.000000000000000000 ) ) ;
#1278 = CARTESIAN_POINT ( 'NONE',  ( -9.142261813675332900, 2.328542852034791300, 1.700000000000000200 ) ) ;
#1279 = EDGE_CURVE ( 'NONE', #22448, #63819, #16170, .T. ) ;
#1281 = ORIENTED_EDGE ( 'NONE', *, *, #58351, .F. ) ;
#1280 = CARTESIAN_POINT ( 'NONE',  ( 4.749999999999997300, 2.999999999999999100, 0.0000000000000000000 ) ) ;
#1282 = FACE_OUTER_BOUND ( 'NONE', #14487, .T. ) ;
#1283 = PLANE ( 'NONE',  #42713 ) ;
#1284 = LINE ( 'NONE', #96, #73363 ) ;
#1285 = ORIENTED_EDGE ( 'NONE', *, *, #6747, .F. ) ;
#1286 = VERTEX_POINT ( 'NONE', #49801 ) ;
#1287 = ORIENTED_EDGE ( 'NONE', *, *, #75157, .F. ) ;
#1288 = FACE_BOUND ( 'NONE', #47306, .T. ) ;
#1289 = SURFACE_SIDE_STYLE ('',( #3112 ) ) ;
#1290 = PRODUCT_DEFINITION ( 'NON CONOSCIUTO', '', #28129, #68135 ) ;
#1291 = CARTESIAN_POINT ( 'NONE',  ( -9.350714915823106200, 0.0000000000000000000, 0.0000000000000000000 ) ) ;
#1292 = DIRECTION ( 'NONE',  ( -1.000000000000000000, -5.423594312916646600E-017, -1.075528555105620200E-016 ) ) ;
#1293 = VECTOR ( 'NONE', #9843, 1000.000000000000000 ) ;
#1294 = FILL_AREA_STYLE_COLOUR ( '', #32296 ) ;
#1295 = ORIENTED_EDGE ( 'NONE', *, *, #56333, .F. ) ;
#1296 = EDGE_CURVE ( 'NONE', #50276, #19554, #27350, .T. ) ;
#1297 = SURFACE_STYLE_USAGE ( .BOTH. , #24564 ) ;
#1298 = CARTESIAN_POINT ( 'NONE',  ( -8.599999999999992500, 4.775000000000000400, 2.500000000000000000 ) ) ;
#1299 = ORIENTED_EDGE ( 'NONE', *, *, #46861, .T. ) ;
#1300 = EDGE_LOOP ( 'NONE', ( #73358, #464, #55593, #48409 ) ) ;
#1301 = PLANE ( 'NONE',  #5090 ) ;
#1302 = ORIENTED_EDGE ( 'NONE', *, *, #25733, .F. ) ;
#1303 = DIRECTION ( 'NONE',  ( -1.000000000000000000, 0.0000000000000000000, 0.0000000000000000000 ) ) ;
#1304 = SURFACE_STYLE_FILL_AREA ( #28458 ) ;
#1305 = CARTESIAN_POINT ( 'NONE',  ( 210.3999999999999800, 102.0000000000000100, 6.000000000000000000 ) ) ;
#1306 = CARTESIAN_POINT ( 'NONE',  ( -4.150000000000049200, 0.6981359998325452600, -14.07318461707615300 ) ) ;
#1307 = ITEM_DEFINED_TRANSFORMATION ( 'NONE', 'NONE', #73437,  #48579 ) ;
#1308 = SURFACE_SIDE_STYLE ('',( #58724 ) ) ;
#1309 = DIRECTION ( 'NONE',  ( -0.0000000000000000000, -0.0000000000000000000, 1.000000000000000000 ) ) ;
#1310 = VECTOR ( 'NONE', #11558, 1000.000000000000000 ) ;
#1311 = DIRECTION ( 'NONE',  ( 1.000000000000000000, 0.0000000000000000000, 0.0000000000000000000 ) ) ;
#1312 = PRESENTATION_STYLE_ASSIGNMENT (( #18576 ) ) ;
#1313 = DIRECTION ( 'NONE',  ( 1.642730564371978700E-016, -1.000000000000000000, 0.0000000000000000000 ) ) ;
#1314 = PRESENTATION_LAYER_ASSIGNMENT (  '', '', ( #8689 ) ) ;
#1315 = VERTEX_POINT ( 'NONE', #2450 ) ;
#1317 = EDGE_LOOP ( 'NONE', ( #73644, #10870, #71206, #44846 ) ) ;
#1316 = CONTEXT_DEPENDENT_SHAPE_REPRESENTATION ( #9107, #50598 ) ;
#1318 = DIRECTION ( 'NONE',  ( 1.000000000000000000, 1.096086801943846700E-016, 4.384347207775385300E-016 ) ) ;
#1319 = LINE ( 'NONE', #43423, #36465 ) ;
#1320 = LINE ( 'NONE', #8333, #26343 ) ;
#1321 =( NAMED_UNIT ( * ) PLANE_ANGLE_UNIT ( ) SI_UNIT ( $, .RADIAN. ) );
#1322 = CARTESIAN_POINT ( 'NONE',  ( -12.57064023002719100, -16.79755122037877200, -5.430231239914904900 ) ) ;
#1323 = EDGE_CURVE ( 'NONE', #60430, #14492, #4194, .T. ) ;
#1324 = CIRCLE ( 'NONE', #8804, 0.7499999999999986700 ) ;
#1325 = PLANE ( 'NONE',  #25934 ) ;
#1326 = VECTOR ( 'NONE', #18930, 1000.000000000000000 ) ;
#1327 = EDGE_LOOP ( 'NONE', ( #29793, #58313, #31211, #70424 ) ) ;
#1328 = LINE ( 'NONE', #61450, #62267 ) ;
#1329 = EDGE_CURVE ( 'NONE', #76599, #50680, #6939, .T. ) ;
#1331 = ADVANCED_FACE ( 'NONE', ( #30116 ), #61069, .F. ) ;
#1330 = PLANE ( 'NONE',  #72512 ) ;
#1332 = CARTESIAN_POINT ( 'NONE',  ( 0.6717566005793921300, -17.53477303807743900, 0.0000000000000000000 ) ) ;
#1333 = CARTESIAN_POINT ( 'NONE',  ( -9.778059544948115800, -0.9791781393394061200, 1.499999999999999800 ) ) ;
#1334 = PRESENTATION_STYLE_ASSIGNMENT (( #75624 ) ) ;
#1335 = CARTESIAN_POINT ( 'NONE',  ( 83.99999999999997200, 18.16000000000002100, 3.000000000000000000 ) ) ;
#1336 = EDGE_CURVE ( 'NONE', #73524, #64947, #508, .T. ) ;
#1337 = ORIENTED_EDGE ( 'NONE', *, *, #16964, .F. ) ;
#1338 = ORIENTED_EDGE ( 'NONE', *, *, #45962, .T. ) ;
#1339 =( NAMED_UNIT ( * ) SI_UNIT ( $, .STERADIAN. ) SOLID_ANGLE_UNIT ( ) );
#1340 = LINE ( 'NONE', #27936, #30974 ) ;
#1341 = CARTESIAN_POINT ( 'NONE',  ( 62.00000000000000000, 24.00000000000000000, 3.000000000000000000 ) ) ;
#1342 =( GEOMETRIC_REPRESENTATION_CONTEXT ( 3 ) GLOBAL_UNCERTAINTY_ASSIGNED_CONTEXT ( ( #33267 ) ) GLOBAL_UNIT_ASSIGNED_CONTEXT ( ( #45008, #9516, #39550 ) ) REPRESENTATION_CONTEXT ( 'NONE', 'WORKASPACE' ) );
#1343 = DIRECTION ( 'NONE',  ( -0.0000000000000000000, -0.0000000000000000000, 1.000000000000000000 ) ) ;
#1344 = LINE ( 'NONE', #73591, #46705 ) ;
#1345 = ADVANCED_FACE ( 'NONE', ( #52328 ), #14549, .F. ) ;
#1346 =( NAMED_UNIT ( * ) PLANE_ANGLE_UNIT ( ) SI_UNIT ( $, .RADIAN. ) );
#1347 = ORIENTED_EDGE ( 'NONE', *, *, #52423, .F. ) ;
#1348 = DIRECTION ( 'NONE',  ( 1.000000000000000000, -2.891205793294679400E-015, 0.0000000000000000000 ) ) ;
#1349 = FILL_AREA_STYLE ('',( #72074 ) ) ;
#1350 = DIRECTION ( 'NONE',  ( -0.0000000000000000000, 0.0000000000000000000, 1.000000000000000000 ) ) ;
#1351 = DIRECTION ( 'NONE',  ( 0.0000000000000000000, -0.0000000000000000000, -1.000000000000000000 ) ) ;
#1352 = ORIENTED_EDGE ( 'NONE', *, *, #56469, .T. ) ;
#1353 = CARTESIAN_POINT ( 'NONE',  ( 6.123233995736772200E-017, 18.50000000000000000, 14.00000000000000000 ) ) ;
#1354 = PLANE ( 'NONE',  #21737 ) ;
#1356 = EDGE_LOOP ( 'NONE', ( #43156, #7676, #58808, #6030 ) ) ;
#1355 = VECTOR ( 'NONE', #4992, 1000.000000000000000 ) ;
#1357 = DIRECTION ( 'NONE',  ( 1.000000000000000000, 0.0000000000000000000, 0.0000000000000000000 ) ) ;
#1358 = FACE_OUTER_BOUND ( 'NONE', #48319, .T. ) ;
#1359 = PRESENTATION_LAYER_ASSIGNMENT (  '', '', ( #74074 ) ) ;
#1360 = STYLED_ITEM ( 'NONE', ( #36684 ), #52116 ) ;
#1361 = CARTESIAN_POINT ( 'NONE',  ( 154.9000000000000100, 36.90000000000000600, 6.000000000000000000 ) ) ;
#1362 = EDGE_CURVE ( 'NONE', #17767, #65005, #36540, .T. ) ;
#1363 = CARTESIAN_POINT ( 'NONE',  ( -4.336808689942017700E-016, 1.999999999999999600, 6.000000000000000000 ) ) ;
#1364 = LINE ( 'NONE', #38606, #37392 ) ;
#1365 = DIRECTION ( 'NONE',  ( 0.0000000000000000000, 0.0000000000000000000, 1.000000000000000000 ) ) ;
#1366 = CARTESIAN_POINT ( 'NONE',  ( -9.877472577473087200, -1.127116661387696200, 1.524999999999999500 ) ) ;
#1367 = DIRECTION ( 'NONE',  ( 0.0000000000000000000, 0.0000000000000000000, 1.000000000000000000 ) ) ;
#1368 = AXIS2_PLACEMENT_3D ( 'NONE', #53157, #71124, #65645 ) ;
#1369 =( LENGTH_UNIT ( ) NAMED_UNIT ( * ) SI_UNIT ( .MILLI., .METRE. ) );
#1370 = AXIS2_PLACEMENT_3D ( 'NONE', #18626, #54317, #18889 ) ;
#1371 = PRODUCT_DEFINITION_SHAPE ( 'NONE', 'NONE',  #38410 ) ;
#1372 = ORIENTED_EDGE ( 'NONE', *, *, #42544, .F. ) ;
#1373 =( GEOMETRIC_REPRESENTATION_CONTEXT ( 3 ) GLOBAL_UNCERTAINTY_ASSIGNED_CONTEXT ( ( #5681 ) ) GLOBAL_UNIT_ASSIGNED_CONTEXT ( ( #19810, #61113, #66999 ) ) REPRESENTATION_CONTEXT ( 'NONE', 'WORKASPACE' ) );
#1374 = VERTEX_POINT ( 'NONE', #38382 ) ;
#1375 = DIRECTION ( 'NONE',  ( 1.000000000000000000, 0.0000000000000000000, 0.0000000000000000000 ) ) ;
#1376 = EDGE_LOOP ( 'NONE', ( #67146, #30148, #29528, #29865 ) ) ;
#1377 = CARTESIAN_POINT ( 'NONE',  ( -11.17578193648853400, -9.968613847799169000, 4.999999999999990200 ) ) ;
#1378 = CARTESIAN_POINT ( 'NONE',  ( -0.5230127018922580100, -1.250000000000004700, 0.0000000000000000000 ) ) ;
#1379 = STYLED_ITEM ( 'NONE', ( #31356 ), #21749 ) ;
#1380 = LINE ( 'NONE', #33661, #54127 ) ;
#1381 = SHAPE_DEFINITION_REPRESENTATION ( #16188, #47764 ) ;
#1382 = DIRECTION ( 'NONE',  ( -1.000000000000000000, -1.290716872006552300E-016, 0.0000000000000000000 ) ) ;
#1383 = FACE_OUTER_BOUND ( 'NONE', #70640, .T. ) ;
#1384 = STYLED_ITEM ( 'NONE', ( #8022 ), #802 ) ;
#1385 = UNCERTAINTY_MEASURE_WITH_UNIT (LENGTH_MEASURE( 1.000000000000000100E-005 ), #52518, 'distance_accuracy_value', 'NONE');
#1386 = AXIS2_PLACEMENT_3D ( 'NONE', #21709, #62986, #27660 ) ;
#1387 = DIRECTION ( 'NONE',  ( 0.0000000000000000000, 0.0000000000000000000, 1.000000000000000000 ) ) ;
#1388 = DIRECTION ( 'NONE',  ( 1.000000000000000000, 4.167503846190527600E-016, 0.0000000000000000000 ) ) ;
#1389 = LINE ( 'NONE', #59061, #49555 ) ;
#1390 = PRESENTATION_STYLE_ASSIGNMENT (( #398 ) ) ;
#1391 = MANIFOLD_SOLID_BREP ( 'Sweep1', #28503 ) ;
#1392 = VERTEX_POINT ( 'NONE', #44094 ) ;
#1393 = PRESENTATION_LAYER_ASSIGNMENT (  '', '', ( #22682 ) ) ;
#1394 = EDGE_CURVE ( 'NONE', #4960, #11010, #29236, .T. ) ;
#1395 = ORIENTED_EDGE ( 'NONE', *, *, #30227, .T. ) ;
#1396 = VECTOR ( 'NONE', #8373, 1000.000000000000000 ) ;
#1397 = LINE ( 'NONE', #7518, #7799 ) ;
#1398 = CARTESIAN_POINT ( 'NONE',  ( 104.6999999999999900, 2.999999999999998200, 0.0000000000000000000 ) ) ;
#1399 = DIRECTION ( 'NONE',  ( 1.156482317317871700E-015, -4.776611965246104000E-031, -1.000000000000000000 ) ) ;
#1400 = DIRECTION ( 'NONE',  ( -1.000000000000000000, -1.008560160451633000E-016, 0.0000000000000000000 ) ) ;
#1401 = ADVANCED_FACE ( 'NONE', ( #6045 ), #61804, .F. ) ;
#1402 = DIRECTION ( 'NONE',  ( 1.000000000000000000, 0.0000000000000000000, 0.0000000000000000000 ) ) ;
#1403 = DIRECTION ( 'NONE',  ( 0.0000000000000000000, 0.0000000000000000000, -1.000000000000000000 ) ) ;
#1404 = LINE ( 'NONE', #62574, #65060 ) ;
#1405 = EDGE_CURVE ( 'NONE', #74656, #44216, #21716, .T. ) ;
#1406 = FACE_OUTER_BOUND ( 'NONE', #73564, .T. ) ;
#1407 = EDGE_LOOP ( 'NONE', ( #4453, #18969, #72445, #5887 ) ) ;
#1408 = CIRCLE ( 'NONE', #6791, 1.200000000000014400 ) ;
#1409 = CARTESIAN_POINT ( 'NONE',  ( -2.400000000000003000, 2.170528621609724200, 6.200000000000002800 ) ) ;
#1410 = VECTOR ( 'NONE', #74725, 1000.000000000000000 ) ;
#1411 = DIRECTION ( 'NONE',  ( -1.000000000000000000, 0.0000000000000000000, 0.0000000000000000000 ) ) ;
#1412 = CARTESIAN_POINT ( 'NONE',  ( -14.00000000000000200, 0.0000000000000000000, 5.000000000000001800 ) ) ;
#1413 = DIRECTION ( 'NONE',  ( 0.0000000000000000000, 0.0000000000000000000, -1.000000000000000000 ) ) ;
#1414 = VERTEX_POINT ( 'NONE', #27508 ) ;
#1415 =( NAMED_UNIT ( * ) PLANE_ANGLE_UNIT ( ) SI_UNIT ( $, .RADIAN. ) );
#1416 = CARTESIAN_POINT ( 'NONE',  ( 207.4000000000000100, 66.69999999999998900, 2.899999999999999900 ) ) ;
#1417 = EDGE_CURVE ( 'NONE', #72184, #64372, #66037, .T. ) ;
#1418 = VERTEX_POINT ( 'NONE', #45376 ) ;
#1419 = PRESENTATION_STYLE_ASSIGNMENT (( #6339 ) ) ;
#1420 = VERTEX_POINT ( 'NONE', #26766 ) ;
#1421 = PRODUCT_DEFINITION_CONTEXT ( 'detailed design', #49551, 'design' ) ;
#1422 = DIRECTION ( 'NONE',  ( 0.0000000000000000000, -1.000000000000000000, 0.0000000000000000000 ) ) ;
#1423 = CARTESIAN_POINT ( 'NONE',  ( -6.351756600579429700, -4.034773038077442900, 0.0000000000000000000 ) ) ;
#1424 = EDGE_CURVE ( 'NONE', #2831, #54118, #50463, .T. ) ;
#1425 = DIRECTION ( 'NONE',  ( -0.0000000000000000000, -0.0000000000000000000, 1.000000000000000000 ) ) ;
#1426 = DIRECTION ( 'NONE',  ( 1.000000000000000000, 0.0000000000000000000, 0.0000000000000000000 ) ) ;
#1427 = ORIENTED_EDGE ( 'NONE', *, *, #46019, .F. ) ;
#1428 = FILL_AREA_STYLE_COLOUR ( '', #26406 ) ;
#1429 = LINE ( 'NONE', #60549, #9682 ) ;
#1430 = PLANE ( 'NONE',  #17945 ) ;
#1432 = ORIENTED_EDGE ( 'NONE', *, *, #34575, .F. ) ;
#1431 = ORIENTED_EDGE ( 'NONE', *, *, #6381, .F. ) ;
#1433 = PRESENTATION_STYLE_ASSIGNMENT (( #43718 ) ) ;
#1434 = DIRECTION ( 'NONE',  ( 1.000000000000000000, 0.0000000000000000000, 0.0000000000000000000 ) ) ;
#1436 = ORIENTED_EDGE ( 'NONE', *, *, #38391, .T. ) ;
#1435 = VECTOR ( 'NONE', #44411, 999.9999999999998900 ) ;
#1437 = EDGE_CURVE ( 'NONE', #26253, #45590, #1404, .T. ) ;
#1438 = DIRECTION ( 'NONE',  ( -0.0000000000000000000, 1.000000000000000000, -0.0000000000000000000 ) ) ;
#1439 = CARTESIAN_POINT ( 'NONE',  ( -13.80193574963352200, -8.376829998103319900, 4.999999999999990200 ) ) ;
#1440 = SURFACE_STYLE_USAGE ( .BOTH. , #37575 ) ;
#1441 = CARTESIAN_POINT ( 'NONE',  ( 12.97831196491651600, -9.792561590703361000, 4.999999999999990200 ) ) ;
#1442 = ORIENTED_EDGE ( 'NONE', *, *, #75653, .T. ) ;
#1443 = DIRECTION ( 'NONE',  ( 0.0000000000000000000, 0.0000000000000000000, 1.000000000000000000 ) ) ;
#1444 = EDGE_CURVE ( 'NONE', #50799, #56102, #13356, .T. ) ;
#1445 = ORIENTED_EDGE ( 'NONE', *, *, #5565, .F. ) ;
#1446 = CARTESIAN_POINT ( 'NONE',  ( -7.500023420948772400, -1.485864023976822800, 1.500000000000000200 ) ) ;
#1447 = CARTESIAN_POINT ( 'NONE',  ( -7.450773248588133900, -0.4738787426196475700, 1.525000000000000100 ) ) ;
#1448 = CARTESIAN_POINT ( 'NONE',  ( -11.17071491582310600, 5.534773038077442000, -0.1000000000000000100 ) ) ;
#1449 = FACE_OUTER_BOUND ( 'NONE', #55659, .T. ) ;
#1450 = CARTESIAN_POINT ( 'NONE',  ( 63.19999999999999600, 87.50000000000001400, 2.000000000000000000 ) ) ;
#1451 = PRODUCT_CONTEXT ( 'NONE', #34327, 'mechanical' ) ;
#1452 = VECTOR ( 'NONE', #13278, 1000.000000000000000 ) ;
#1453 = LINE ( 'NONE', #46934, #29213 ) ;
#1454 = CARTESIAN_POINT ( 'NONE',  ( -9.384809130410971500, -1.115384615384615400, 1.500000000000000000 ) ) ;
#1455 = EDGE_CURVE ( 'NONE', #30694, #10532, #61407, .T. ) ;
#1456 = CARTESIAN_POINT ( 'NONE',  ( 2.349999999999999600, 0.2499999999999998900, 2.000000000000000000 ) ) ;
#1457 = FILL_AREA_STYLE_COLOUR ( '', #55722 ) ;
#1458 = CIRCLE ( 'NONE', #7544, 0.5000000000000001100 ) ;
#1459 = SURFACE_STYLE_FILL_AREA ( #21061 ) ;
#1460 = ORIENTED_EDGE ( 'NONE', *, *, #43329, .F. ) ;
#1461 = AXIS2_PLACEMENT_3D ( 'NONE', #34103, #75129, #74862 ) ;
#1462 = CARTESIAN_POINT ( 'NONE',  ( -9.819359976479582000, -0.8993228661373855500, 1.524999999999999900 ) ) ;
#1463 = VERTEX_POINT ( 'NONE', #56981 ) ;
#1464 =( GEOMETRIC_REPRESENTATION_CONTEXT ( 3 ) GLOBAL_UNCERTAINTY_ASSIGNED_CONTEXT ( ( #13860 ) ) GLOBAL_UNIT_ASSIGNED_CONTEXT ( ( #62339, #20558, #67224 ) ) REPRESENTATION_CONTEXT ( 'NONE', 'WORKASPACE' ) );
#1465 = STYLED_ITEM ( 'NONE', ( #50169 ), #53383 ) ;
#1466 = EDGE_CURVE ( 'NONE', #69170, #15682, #76225, .T. ) ;
#1468 = CARTESIAN_POINT ( 'NONE',  ( -7.790628714010057200, -1.605528159085186600, 1.500000000000000000 ) ) ;
#1467 = DIRECTION ( 'NONE',  ( 1.000000000000000000, -1.196402113996815700E-016, 0.0000000000000000000 ) ) ;
#1469 = CARTESIAN_POINT ( 'NONE',  ( 83.99999999999997200, 33.94000000000001200, 3.000000000000000000 ) ) ;
#1470 =( NAMED_UNIT ( * ) PLANE_ANGLE_UNIT ( ) SI_UNIT ( $, .RADIAN. ) );
#1471 = PLANE ( 'NONE',  #60856 ) ;
#1472 = STYLED_ITEM ( 'NONE', ( #6008 ), #70742 ) ;
#1473 = AXIS2_PLACEMENT_3D ( 'NONE', #44, #59457, #17577 ) ;
#1474 = CIRCLE ( 'NONE', #26873, 0.1500000000000129600 ) ;
#1475 = CARTESIAN_POINT ( 'NONE',  ( -7.682148092471078500, -1.868942114465268900, 1.525000000000000400 ) ) ;
#1476 = CIRCLE ( 'NONE', #54360, 1.500000000000000000 ) ;
#1477 = SURFACE_STYLE_FILL_AREA ( #56664 ) ;
#1478 = PRESENTATION_LAYER_ASSIGNMENT (  '', '', ( #2479 ) ) ;
#1479 = PRODUCT_DEFINITION_SHAPE ( 'NONE', 'NONE',  #34466 ) ;
#1480 = LINE ( 'NONE', #28201, #51444 ) ;
#1481 = VECTOR ( 'NONE', #73727, 1000.000000000000000 ) ;
#1482 = AXIS2_PLACEMENT_3D ( 'NONE', #24998, #71951, #6883 ) ;
#1483 = FACE_OUTER_BOUND ( 'NONE', #50533, .T. ) ;
#1484 = VECTOR ( 'NONE', #12916, 1000.000000000000100 ) ;
#1485 =( GEOMETRIC_REPRESENTATION_CONTEXT ( 3 ) GLOBAL_UNCERTAINTY_ASSIGNED_CONTEXT ( ( #57473 ) ) GLOBAL_UNIT_ASSIGNED_CONTEXT ( ( #21300, #28300, #22339 ) ) REPRESENTATION_CONTEXT ( 'NONE', 'WORKASPACE' ) );
#1486 = UNCERTAINTY_MEASURE_WITH_UNIT (LENGTH_MEASURE( 1.000000000000000100E-005 ), #60892, 'distance_accuracy_value', 'NONE');
#1487 = CARTESIAN_POINT ( 'NONE',  ( 0.0000000000000000000, 0.0000000000000000000, 0.0000000000000000000 ) ) ;
#1488 = DIRECTION ( 'NONE',  ( -1.000000000000000000, -1.363240452634032700E-016, 0.0000000000000000000 ) ) ;
#1489 = CARTESIAN_POINT ( 'NONE',  ( -8.351756600579429700, -13.03477303807744300, -0.1000000000000000100 ) ) ;
#1490 = DIRECTION ( 'NONE',  ( -0.0000000000000000000, -0.0000000000000000000, -1.000000000000000000 ) ) ;
#1491 = EDGE_LOOP ( 'NONE', ( #61060, #67853 ) ) ;
#1492 = ADVANCED_FACE ( 'NONE', ( #7805 ), #70675, .T. ) ;
#1493 = PLANE ( 'NONE',  #11391 ) ;
#1494 = AXIS2_PLACEMENT_3D ( 'NONE', #22084, #33758, #75021 ) ;
#1495 =( NAMED_UNIT ( * ) PLANE_ANGLE_UNIT ( ) SI_UNIT ( $, .RADIAN. ) );
#1496 = DIRECTION ( 'NONE',  ( -0.0000000000000000000, 1.000000000000000000, -0.0000000000000000000 ) ) ;
#1497 = LINE ( 'NONE', #45718, #27367 ) ;
#1498 = ORIENTED_EDGE ( 'NONE', *, *, #73514, .F. ) ;
#1499 = VECTOR ( 'NONE', #75142, 1000.000000000000100 ) ;
#1500 = SURFACE_SIDE_STYLE ('',( #50730 ) ) ;
#1501 = STYLED_ITEM ( 'NONE', ( #47341 ), #9487 ) ;
#1502 = CARTESIAN_POINT ( 'NONE',  ( -12.50000000000000000, 0.0000000000000000000, 9.000025000000000800 ) ) ;
#1503 = EDGE_CURVE ( 'NONE', #332, #46866, #14253, .T. ) ;
#1504 = DIRECTION ( 'NONE',  ( -0.0000000000000000000, -0.0000000000000000000, -1.000000000000000000 ) ) ;
#1505 = LINE ( 'NONE', #48191, #35685 ) ;
#1506 = VERTEX_POINT ( 'NONE', #3701 ) ;
#1507 = CARTESIAN_POINT ( 'NONE',  ( -0.6707149158231057200, 26.53477303807745000, -0.1000000000000000100 ) ) ;
#1508 = DIRECTION ( 'NONE',  ( 0.0000000000000000000, 0.0000000000000000000, -1.000000000000000000 ) ) ;
#1509 = CARTESIAN_POINT ( 'NONE',  ( 4.351756600579392400, 0.0000000000000000000, -0.1000000000000000100 ) ) ;
#1511 = VERTEX_POINT ( 'NONE', #45122 ) ;
#1510 = ORIENTED_EDGE ( 'NONE', *, *, #29742, .T. ) ;
#1512 = FILL_AREA_STYLE_COLOUR ( '', #31805 ) ;
#1513 = PLANE ( 'NONE',  #57620 ) ;
#1514 = CYLINDRICAL_SURFACE ( 'NONE', #7308, 1.250000000000001100 ) ;
#1515 = ORIENTED_EDGE ( 'NONE', *, *, #27809, .F. ) ;
#1516 = FILL_AREA_STYLE ('',( #48580 ) ) ;
#1517 = EDGE_CURVE ( 'NONE', #9681, #30451, #53204, .T. ) ;
#1518 = EDGE_CURVE ( 'NONE', #10701, #13907, #50170, .T. ) ;
#1519 = SURFACE_SIDE_STYLE ('',( #71054 ) ) ;
#1520 = DIRECTION ( 'NONE',  ( -0.0000000000000000000, -0.0000000000000000000, 1.000000000000000000 ) ) ;
#1521 = DIRECTION ( 'NONE',  ( 1.000000000000000000, 0.0000000000000000000, 0.0000000000000000000 ) ) ;
#1522 = ORIENTED_EDGE ( 'NONE', *, *, #57714, .T. ) ;
#1523 = CARTESIAN_POINT ( 'NONE',  ( 156.4000000000000100, 19.90000000000000200, 0.0000000000000000000 ) ) ;
#1524 = EDGE_LOOP ( 'NONE', ( #53758, #67452, #12880, #69803 ) ) ;
#1525 =( NAMED_UNIT ( * ) PLANE_ANGLE_UNIT ( ) SI_UNIT ( $, .RADIAN. ) );
#1526 = EDGE_LOOP ( 'NONE', ( #40228, #30468 ) ) ;
#1527 =( NAMED_UNIT ( * ) SI_UNIT ( $, .STERADIAN. ) SOLID_ANGLE_UNIT ( ) );
#1528 = PRESENTATION_STYLE_ASSIGNMENT (( #71959 ) ) ;
#1529 = FILL_AREA_STYLE ('',( #30780 ) ) ;
#1530 = CARTESIAN_POINT ( 'NONE',  ( -7.714532809553479500, -1.859730965520370200, 1.525000000000000600 ) ) ;
#1531 = CARTESIAN_POINT ( 'NONE',  ( 68.49999999999998600, -6.349999999999999600, 3.000000000000000000 ) ) ;
#1532 = ORIENTED_EDGE ( 'NONE', *, *, #41312, .F. ) ;
#1533 = ORIENTED_EDGE ( 'NONE', *, *, #31203, .T. ) ;
#1534 = DIRECTION ( 'NONE',  ( 0.0000000000000000000, 0.0000000000000000000, -1.000000000000000000 ) ) ;
#1535 = DIRECTION ( 'NONE',  ( -0.0000000000000000000, -0.0000000000000000000, 1.000000000000000000 ) ) ;
#1536 = DIRECTION ( 'NONE',  ( -1.000000000000000000, -2.255718014459118400E-016, -1.110223024625156500E-016 ) ) ;
#1537 = EDGE_CURVE ( 'NONE', #12988, #20564, #49500, .T. ) ;
#1538 = FILL_AREA_STYLE_COLOUR ( '', #11656 ) ;
#1539 = ADVANCED_FACE ( 'NONE', ( #15216 ), #5979, .T. ) ;
#1540 = DIRECTION ( 'NONE',  ( 1.000000000000000000, 0.0000000000000000000, 0.0000000000000000000 ) ) ;
#1541 = DIRECTION ( 'NONE',  ( 0.0000000000000000000, 0.0000000000000000000, -1.000000000000000000 ) ) ;
#1542 = COLOUR_RGB ( '',0.8980392156862745400, 0.9176470588235293700, 0.9294117647058823800 ) ;
#1543 = CYLINDRICAL_SURFACE ( 'NONE', #59748, 2.750000000000002700 ) ;
#1544 = COLOUR_RGB ( '',1.000000000000000000, 1.000000000000000000, 0.0000000000000000000 ) ;
#1545 =( LENGTH_UNIT ( ) NAMED_UNIT ( * ) SI_UNIT ( .MILLI., .METRE. ) );
#1546 = FACE_BOUND ( 'NONE', #41097, .T. ) ;
#1547 = ORIENTED_EDGE ( 'NONE', *, *, #13018, .F. ) ;
#1548 = VECTOR ( 'NONE', #16622, 1000.000000000000000 ) ;
#1549 = EDGE_CURVE ( 'NONE', #54038, #37518, #55042, .T. ) ;
#1550 = SURFACE_STYLE_USAGE ( .BOTH. , #26105 ) ;
#1551 = VECTOR ( 'NONE', #71753, 1000.000000000000000 ) ;
#1552 = DIRECTION ( 'NONE',  ( 1.000000000000000000, 0.0000000000000000000, 0.0000000000000000000 ) ) ;
#1553 = ORIENTED_EDGE ( 'NONE', *, *, #19643, .T. ) ;
#1554 = CIRCLE ( 'NONE', #35859, 0.7500000000000284200 ) ;
#1555 = PLANE ( 'NONE',  #1111 ) ;
#1556 = CARTESIAN_POINT ( 'NONE',  ( 2.349999999999999600, 0.6500000000000001300, 0.0000000000000000000 ) ) ;
#1557 = DIRECTION ( 'NONE',  ( -0.0000000000000000000, -0.0000000000000000000, 1.000000000000000000 ) ) ;
#1558 = STYLED_ITEM ( 'NONE', ( #8724 ), #58958 ) ;
#1559 = EDGE_CURVE ( 'NONE', #72010, #48230, #74379, .T. ) ;
#1560 =( NAMED_UNIT ( * ) SI_UNIT ( $, .STERADIAN. ) SOLID_ANGLE_UNIT ( ) );
#1561 = ORIENTED_EDGE ( 'NONE', *, *, #39161, .T. ) ;
#1562 = PRESENTATION_STYLE_ASSIGNMENT (( #73835 ) ) ;
#1563 = ORIENTED_EDGE ( 'NONE', *, *, #67303, .T. ) ;
#1564 = UNCERTAINTY_MEASURE_WITH_UNIT (LENGTH_MEASURE( 1.000000000000000100E-005 ), #14971, 'distance_accuracy_value', 'NONE');
#1565 = CARTESIAN_POINT ( 'NONE',  ( -16.87064023002719200, -15.42623087681912400, -11.88023123991490600 ) ) ;
#1566 = AXIS2_PLACEMENT_3D ( 'NONE', #53920, #47966, #36563 ) ;
#1567 = AXIS2_PLACEMENT_3D ( 'NONE', #69808, #75276, #45389 ) ;
#1568 = LINE ( 'NONE', #27799, #60676 ) ;
#1569 = ORIENTED_EDGE ( 'NONE', *, *, #26581, .F. ) ;
#1570 = CARTESIAN_POINT ( 'NONE',  ( -1.867538242106281400E-014, 102.0000000000000100, 6.000000000000000000 ) ) ;
#1571 = ORIENTED_EDGE ( 'NONE', *, *, #49826, .F. ) ;
#1572 = AXIS2_PLACEMENT_3D ( 'NONE', #26992, #9346, #50551 ) ;
#1573 = VECTOR ( 'NONE', #28964, 1000.000000000000000 ) ;
#1574 = EDGE_CURVE ( 'NONE', #6212, #15829, #5814, .T. ) ;
#1575 = DIRECTION ( 'NONE',  ( -1.000000000000000000, 0.0000000000000000000, 0.0000000000000000000 ) ) ;
#1576 =( BOUNDED_CURVE ( )  B_SPLINE_CURVE ( 3, ( #46295, #45521, #63251, #15973 ),
 .UNSPECIFIED., .F., .F. ) 
 B_SPLINE_CURVE_WITH_KNOTS ( ( 4, 4 ),
 ( 4.712388980384689700, 6.283185307179586200 ),
 .UNSPECIFIED. ) 
 CURVE ( )  GEOMETRIC_REPRESENTATION_ITEM ( )  RATIONAL_B_SPLINE_CURVE ( ( 1.000000000000000000, 0.8047378541243649400, 0.8047378541243649400, 1.000000000000000000 ) ) 
 REPRESENTATION_ITEM ( '' )  );
#1577 = PLANE ( 'NONE',  #66550 ) ;
#1578 = ADVANCED_FACE ( 'NONE', ( #43028 ), #34243, .T. ) ;
#1579 = PLANE ( 'NONE',  #14330 ) ;
#1580 = LINE ( 'NONE', #6511, #3398 ) ;
#1582 = ORIENTED_EDGE ( 'NONE', *, *, #43896, .F. ) ;
#1581 = PRESENTATION_STYLE_ASSIGNMENT (( #17791 ) ) ;
#1583 = AXIS2_PLACEMENT_3D ( 'NONE', #60526, #8054, #37038 ) ;
#1584 = AXIS2_PLACEMENT_3D ( 'NONE', #8560, #50262, #15007 ) ;
#1585 = LINE ( 'NONE', #27953, #12630 ) ;
#1586 = CARTESIAN_POINT ( 'NONE',  ( 210.1500000000000100, 33.93999999999999800, 3.500000000000000000 ) ) ;
#1587 = DIRECTION ( 'NONE',  ( 0.0000000000000000000, 0.0000000000000000000, 1.000000000000000000 ) ) ;
#1588 = VERTEX_POINT ( 'NONE', #63605 ) ;
#1589 = ORIENTED_EDGE ( 'NONE', *, *, #45313, .F. ) ;
#1590 = CARTESIAN_POINT ( 'NONE',  ( -7.594867629325098500, -1.538693957425192100, 1.500000000000000400 ) ) ;
#1591 = ORIENTED_EDGE ( 'NONE', *, *, #22326, .F. ) ;
#1592 = ADVANCED_FACE ( 'NONE', ( #43924 ), #31029, .T. ) ;
#1593 = MECHANICAL_DESIGN_GEOMETRIC_PRESENTATION_REPRESENTATION (  '', ( #8435 ), #29812 ) ;
#1594 = ORIENTED_EDGE ( 'NONE', *, *, #42174, .T. ) ;
#1595 = AXIS2_PLACEMENT_3D ( 'NONE', #75997, #40681, #58749 ) ;
#1596 = STYLED_ITEM ( 'NONE', ( #11556 ), #49352 ) ;
#1597 = FACE_OUTER_BOUND ( 'NONE', #41001, .T. ) ;
#1598 = EDGE_CURVE ( 'NONE', #25202, #24364, #16095, .T. ) ;
#1599 = DIRECTION ( 'NONE',  ( -0.0000000000000000000, 1.000000000000000000, -0.0000000000000000000 ) ) ;
#1600 = DIRECTION ( 'NONE',  ( 0.0000000000000000000, -1.000000000000000000, 0.0000000000000000000 ) ) ;
#1602 = CYLINDRICAL_SURFACE ( 'NONE', #60950, 0.7500000000000007800 ) ;
#1601 =( NAMED_UNIT ( * ) PLANE_ANGLE_UNIT ( ) SI_UNIT ( $, .RADIAN. ) );
#1603 = VECTOR ( 'NONE', #3395, 1000.000000000000000 ) ;
#1604 = DIRECTION ( 'NONE',  ( 0.0000000000000000000, 0.0000000000000000000, -1.000000000000000000 ) ) ;
#1605 = PLANE ( 'NONE',  #37413 ) ;
#1606 = ORIENTED_EDGE ( 'NONE', *, *, #57336, .T. ) ;
#1607 = AXIS2_PLACEMENT_3D ( 'NONE', #53727, #69627, #6121 ) ;
#1608 = SURFACE_SIDE_STYLE ('',( #49139 ) ) ;
#1609 = CARTESIAN_POINT ( 'NONE',  ( -7.645852459895065700, -0.1217948717948718100, 1.500000000000000000 ) ) ;
#1610 = STYLED_ITEM ( 'NONE', ( #39430 ), #30698 ) ;
#1611 = ORIENTED_EDGE ( 'NONE', *, *, #24753, .T. ) ;
#1612 = EDGE_CURVE ( 'NONE', #72251, #14547, #439, .T. ) ;
#1613 = CARTESIAN_POINT ( 'NONE',  ( 0.0000000000000000000, 22.03477303807744300, -0.1000000000000000100 ) ) ;
#1614 = CARTESIAN_POINT ( 'NONE',  ( 8.351756600579392400, 10.03477303807744500, -0.1000000000000000100 ) ) ;
#1616 = ORIENTED_EDGE ( 'NONE', *, *, #26864, .F. ) ;
#1615 = CARTESIAN_POINT ( 'NONE',  ( -2.908920745308642900E-014, -1.034773038077843000, -0.1000000000000000100 ) ) ;
#1617 = DIRECTION ( 'NONE',  ( -0.0000000000000000000, -0.0000000000000000000, 1.000000000000000000 ) ) ;
#1618 = FILL_AREA_STYLE ('',( #55624 ) ) ;
#1619 = DIRECTION ( 'NONE',  ( 1.000000000000000000, 0.0000000000000000000, 0.0000000000000000000 ) ) ;
#1620 = DIRECTION ( 'NONE',  ( 0.0000000000000000000, 0.0000000000000000000, -1.000000000000000000 ) ) ;
#1621 =( NAMED_UNIT ( * ) PLANE_ANGLE_UNIT ( ) SI_UNIT ( $, .RADIAN. ) );
#1622 = CARTESIAN_POINT ( 'NONE',  ( -9.897249092860583600, -1.061046073294149800, 1.499999999999999300 ) ) ;
#1623 = CARTESIAN_POINT ( 'NONE',  ( 62.00000000000000000, 24.00000000000000000, 3.000000000000000000 ) ) ;
#1624 = DIRECTION ( 'NONE',  ( -1.000000000000000000, 0.0000000000000000000, 0.0000000000000000000 ) ) ;
#1625 = EDGE_CURVE ( 'NONE', #22649, #32191, #48600, .T. ) ;
#1626 = CIRCLE ( 'NONE', #4750, 1.000000000000005300 ) ;
#1627 = LINE ( 'NONE', #55304, #55251 ) ;
#1628 = EDGE_CURVE ( 'NONE', #49349, #60342, #58723, .T. ) ;
#1629 = LINE ( 'NONE', #33522, #58928 ) ;
#1630 = DIRECTION ( 'NONE',  ( 0.0000000000000000000, 0.0000000000000000000, 1.000000000000000000 ) ) ;
#1631 = CARTESIAN_POINT ( 'NONE',  ( 194.9999999999999700, 89.00000000000000000, 6.000000000000000000 ) ) ;
#1632 = ORIENTED_EDGE ( 'NONE', *, *, #29849, .T. ) ;
#1633 = LINE ( 'NONE', #56245, #45109 ) ;
#1634 = ADVANCED_FACE ( 'NONE', ( #31938 ), #64143, .F. ) ;
#1635 = CIRCLE ( 'NONE', #49394, 0.7000000000000052800 ) ;
#1636 = DIRECTION ( 'NONE',  ( 0.0000000000000000000, 0.0000000000000000000, -1.000000000000000000 ) ) ;
#1637 = VECTOR ( 'NONE', #22046, 1000.000000000000000 ) ;
#1638 = DIRECTION ( 'NONE',  ( 2.608348375706672700E-014, -1.000000000000000000, 0.0000000000000000000 ) ) ;
#1639 = ORIENTED_EDGE ( 'NONE', *, *, #47511, .T. ) ;
#1640 = CARTESIAN_POINT ( 'NONE',  ( 0.8517566005793924000, 0.0000000000000000000, -0.1000000000000000100 ) ) ;
#1641 = SURFACE_STYLE_FILL_AREA ( #4073 ) ;
#1642 = ADVANCED_FACE ( 'NONE', ( #67814 ), #23617, .F. ) ;
#1643 = ORIENTED_EDGE ( 'NONE', *, *, #61013, .T. ) ;
#1644 = ORIENTED_EDGE ( 'NONE', *, *, #1503, .F. ) ;
#1645 = LINE ( 'NONE', #4586, #35808 ) ;
#1646 = EDGE_LOOP ( 'NONE', ( #7399, #76188 ) ) ;
#1647 = VECTOR ( 'NONE', #60129, 1000.000000000000000 ) ;
#1648 = ORIENTED_EDGE ( 'NONE', *, *, #44345, .T. ) ;
#1649 = VECTOR ( 'NONE', #46020, 1000.000000000000000 ) ;
#1650 = CARTESIAN_POINT ( 'NONE',  ( -44.75999999999999800, 2.939152317953681900E-017, -18.33999999999999600 ) ) ;
#1651 = VECTOR ( 'NONE', #9007, 1000.000000000000000 ) ;
#1652 = CARTESIAN_POINT ( 'NONE',  ( -7.249750964504828600, 3.630528621609728600, -5.800000000000000700 ) ) ;
#1653 = CARTESIAN_POINT ( 'NONE',  ( 7.488080681636663600, -6.349999999999998800, 0.0000000000000000000 ) ) ;
#1654 = CIRCLE ( 'NONE', #66109, 2.750000000000002700 ) ;
#1655 =( NAMED_UNIT ( * ) SI_UNIT ( $, .STERADIAN. ) SOLID_ANGLE_UNIT ( ) );
#1658 = ORIENTED_EDGE ( 'NONE', *, *, #23630, .F. ) ;
#1657 = EDGE_CURVE ( 'NONE', #51464, #37675, #10546, .T. ) ;
#1656 = LINE ( 'NONE', #1454, #9002 ) ;
#1659 = PRODUCT ( 'cavo nero unione pad', 'cavo nero unione pad', '', ( #52199 ) ) ;
#1660 = CIRCLE ( 'NONE', #42162, 14.50000000000000000 ) ;
#1661 = UNCERTAINTY_MEASURE_WITH_UNIT (LENGTH_MEASURE( 1.000000000000000100E-005 ), #12568, 'distance_accuracy_value', 'NONE');
#1662 = EDGE_CURVE ( 'NONE', #59891, #56969, #13276, .T. ) ;
#1663 = VERTEX_POINT ( 'NONE', #46906 ) ;
#1664 =( NAMED_UNIT ( * ) PLANE_ANGLE_UNIT ( ) SI_UNIT ( $, .RADIAN. ) );
#1665 = VECTOR ( 'NONE', #45673, 1000.000000000000000 ) ;
#1666 = ORIENTED_EDGE ( 'NONE', *, *, #1796, .F. ) ;
#1667 = DIRECTION ( 'NONE',  ( 0.0000000000000000000, 0.0000000000000000000, 1.000000000000000000 ) ) ;
#1668 = CARTESIAN_POINT ( 'NONE',  ( 3.483385041049330800, -1.034773038077744500, -0.1000000000000000100 ) ) ;
#1669 = ORIENTED_EDGE ( 'NONE', *, *, #33618, .T. ) ;
#1670 = VERTEX_POINT ( 'NONE', #47412 ) ;
#1671 = COLOUR_RGB ( '',0.6980392156862744700, 0.6980392156862744700, 0.6980392156862744700 ) ;
#1672 = CARTESIAN_POINT ( 'NONE',  ( -9.884809130410971500, -0.4967948717948718100, 1.500000000000000000 ) ) ;
#1673 = ADVANCED_BREP_SHAPE_REPRESENTATION ( '', ( #43067, #48579 ), #67957 ) ;
#1674 =( NAMED_UNIT ( * ) PLANE_ANGLE_UNIT ( ) SI_UNIT ( $, .RADIAN. ) );
#1675 = EDGE_LOOP ( 'NONE', ( #29829, #63803, #43554, #37138 ) ) ;
#1676 = EDGE_CURVE ( 'NONE', #74211, #45513, #73408, .T. ) ;
#1677 =( NAMED_UNIT ( * ) SI_UNIT ( $, .STERADIAN. ) SOLID_ANGLE_UNIT ( ) );
#1678 = VERTEX_POINT ( 'NONE', #11434 ) ;
#1679 = CARTESIAN_POINT ( 'NONE',  ( 8.351756600579392400, 0.0000000000000000000, -0.1000000000000000100 ) ) ;
#1680 = DIRECTION ( 'NONE',  ( 1.000000000000000000, 0.0000000000000000000, 0.0000000000000000000 ) ) ;
#1681 = AXIS2_PLACEMENT_3D ( 'NONE', #55985, #26012, #2232 ) ;
#1682 = CARTESIAN_POINT ( 'NONE',  ( -7.668688998356604000, -1.278846153846154000, 1.525000000000000100 ) ) ;
#1683 = VERTEX_POINT ( 'NONE', #30087 ) ;
#1684 = PLANE ( 'NONE',  #49630 ) ;
#1685 = CARTESIAN_POINT ( 'NONE',  ( -5.460000000000000000, -6.275000000000001200, 6.399999999999999500 ) ) ;
#1686 = CARTESIAN_POINT ( 'NONE',  ( -6.938893903907228400E-015, 50.90000000000001300, 6.000000000000000000 ) ) ;
#1687 = ORIENTED_EDGE ( 'NONE', *, *, #23763, .F. ) ;
#1688 = EDGE_CURVE ( 'NONE', #58319, #16296, #1324, .T. ) ;
#1689 =( GEOMETRIC_REPRESENTATION_CONTEXT ( 3 ) GLOBAL_UNCERTAINTY_ASSIGNED_CONTEXT ( ( #72 ) ) GLOBAL_UNIT_ASSIGNED_CONTEXT ( ( #35129, #59385, #35400 ) ) REPRESENTATION_CONTEXT ( 'NONE', 'WORKASPACE' ) );
#1690 = DIRECTION ( 'NONE',  ( 1.000000000000000000, 1.934883877051052900E-014, 0.0000000000000000000 ) ) ;
#1691 = LINE ( 'NONE', #71209, #23871 ) ;
#1692 =( LENGTH_UNIT ( ) NAMED_UNIT ( * ) SI_UNIT ( .MILLI., .METRE. ) );
#1693 = PRESENTATION_STYLE_ASSIGNMENT (( #26156 ) ) ;
#1694 = ORIENTED_EDGE ( 'NONE', *, *, #41087, .T. ) ;
#1695 = CARTESIAN_POINT ( 'NONE',  ( 0.6717566005793923500, -19.21477303807744300, -0.1000000000000000100 ) ) ;
#1696 = SURFACE_STYLE_FILL_AREA ( #37132 ) ;
#1697 = CARTESIAN_POINT ( 'NONE',  ( -15.30000000000000400, -4.325000000000014400, 5.400000000000000400 ) ) ;
#1698 = FACE_OUTER_BOUND ( 'NONE', #54914, .T. ) ;
#1699 = DIRECTION ( 'NONE',  ( 2.312964634635743000E-016, -1.000000000000000000, 0.0000000000000000000 ) ) ;
#1700 = CARTESIAN_POINT ( 'NONE',  ( -7.460950921821121200, -0.4852978854179383400, 1.500000000000000400 ) ) ;
#1701 = PRESENTATION_LAYER_ASSIGNMENT (  '', '', ( #72921 ) ) ;
#1702 = DIRECTION ( 'NONE',  ( -1.000000000000000000, 0.0000000000000000000, 0.0000000000000000000 ) ) ;
#1703 = AXIS2_PLACEMENT_3D ( 'NONE', #6590, #53413, #52926 ) ;
#1704 = MECHANICAL_DESIGN_GEOMETRIC_PRESENTATION_REPRESENTATION (  '', ( #21948 ), #74879 ) ;
#1705 = PRESENTATION_LAYER_ASSIGNMENT (  '', '', ( #58652 ) ) ;
#1706 = SURFACE_SIDE_STYLE ('',( #2355 ) ) ;
#1707 = EDGE_CURVE ( 'NONE', #46044, #12334, #29098, .T. ) ;
#1708 = ORIENTED_EDGE ( 'NONE', *, *, #34942, .T. ) ;
#1709 = FACE_OUTER_BOUND ( 'NONE', #12884, .T. ) ;
#1710 = APPLICATION_PROTOCOL_DEFINITION ( 'draft international standard', 'automotive_design', 1998, #69083 ) ;
#1711 = DIRECTION ( 'NONE',  ( 0.0000000000000000000, 0.0000000000000000000, -1.000000000000000000 ) ) ;
#1712 =( LENGTH_UNIT ( ) NAMED_UNIT ( * ) SI_UNIT ( .MILLI., .METRE. ) );
#1713 = VECTOR ( 'NONE', #13881, 1000.000000000000100 ) ;
#1714 = SURFACE_STYLE_USAGE ( .BOTH. , #940 ) ;
#1715 = STYLED_ITEM ( 'NONE', ( #37979 ), #57397 ) ;
#1716 = DIRECTION ( 'NONE',  ( -1.000000000000000000, 0.0000000000000000000, -0.0000000000000000000 ) ) ;
#1717 = AXIS2_PLACEMENT_3D ( 'NONE', #31008, #48576, #48301 ) ;
#1718 = EDGE_LOOP ( 'NONE', ( #57444, #74540, #18925, #18608 ) ) ;
#1719 = EDGE_LOOP ( 'NONE', ( #31067, #5482, #73954, #39632 ) ) ;
#1720 = EDGE_CURVE ( 'NONE', #1006, #36915, #51290, .T. ) ;
#1721 = ADVANCED_FACE ( 'NONE', ( #69689 ), #76495, .T. ) ;
#1722 = CARTESIAN_POINT ( 'NONE',  ( -9.878615884028510800, -0.9604799865026655300, 1.525000000000000400 ) ) ;
#1723 = LINE ( 'NONE', #5406, #74683 ) ;
#1724 = CARTESIAN_POINT ( 'NONE',  ( 11.85175660057939200, -25.03477303807744600, 0.0000000000000000000 ) ) ;
#1725 = ORIENTED_EDGE ( 'NONE', *, *, #62316, .T. ) ;
#1726 = CYLINDRICAL_SURFACE ( 'NONE', #48386, 1.749999999999999800 ) ;
#1727 = CARTESIAN_POINT ( 'NONE',  ( -7.428354797994140700, -1.557572614083916800, 1.525000000000000400 ) ) ;
#1729 = CARTESIAN_POINT ( 'NONE',  ( 0.6717566005794740600, -28.21477303807744600, 0.0000000000000000000 ) ) ;
#1728 = CARTESIAN_POINT ( 'NONE',  ( -16.12064023002719200, -14.67623087681912400, -6.180231239914904900 ) ) ;
#1730 = CIRCLE ( 'NONE', #58976, 0.5000000000000004400 ) ;
#1731 =( LENGTH_UNIT ( ) NAMED_UNIT ( * ) SI_UNIT ( .MILLI., .METRE. ) );
#1732 = CARTESIAN_POINT ( 'NONE',  ( -12.98213394582472100, -10.72500000000000900, 2.252041252409755500E-014 ) ) ;
#1733 =( GEOMETRIC_REPRESENTATION_CONTEXT ( 3 ) GLOBAL_UNCERTAINTY_ASSIGNED_CONTEXT ( ( #44281 ) ) GLOBAL_UNIT_ASSIGNED_CONTEXT ( ( #37308, #54652, #2183 ) ) REPRESENTATION_CONTEXT ( 'NONE', 'WORKASPACE' ) );
#1734 = FACE_OUTER_BOUND ( 'NONE', #73716, .T. ) ;
#1735 = ORIENTED_EDGE ( 'NONE', *, *, #14441, .T. ) ;
#1736 = PRESENTATION_LAYER_ASSIGNMENT (  '', '', ( #14010 ) ) ;
#1737 =( NAMED_UNIT ( * ) SI_UNIT ( $, .STERADIAN. ) SOLID_ANGLE_UNIT ( ) );
#1738 = ADVANCED_FACE ( 'NONE', ( #15146 ), #68686, .F. ) ;
#1739 = CARTESIAN_POINT ( 'NONE',  ( 0.0000000000000000000, 1.214773038077438000, -0.1000000000000000100 ) ) ;
#1740 = CYLINDRICAL_SURFACE ( 'NONE', #2496, 1.199999999999999700 ) ;
#1741 = CARTESIAN_POINT ( 'NONE',  ( 89.20000000000000300, 30.75000000000000400, 6.000000000000000000 ) ) ;
#1742 = PRESENTATION_STYLE_ASSIGNMENT (( #9398 ) ) ;
#1743 = VERTEX_POINT ( 'NONE', #72088 ) ;
#1744 = VERTEX_POINT ( 'NONE', #13191 ) ;
#1745 = VERTEX_POINT ( 'NONE', #60720 ) ;
#1746 =( LENGTH_UNIT ( ) NAMED_UNIT ( * ) SI_UNIT ( .MILLI., .METRE. ) );
#1747 = AXIS2_PLACEMENT_3D ( 'NONE', #39551, #9781, #28191 ) ;
#1748 = CARTESIAN_POINT ( 'NONE',  ( 0.6717566005793923500, 0.0000000000000000000, 0.0000000000000000000 ) ) ;
#1749 = PLANE ( 'NONE',  #48903 ) ;
#1750 = SURFACE_STYLE_USAGE ( .BOTH. , #31769 ) ;
#1751 = ORIENTED_EDGE ( 'NONE', *, *, #17056, .F. ) ;
#1752 = DIRECTION ( 'NONE',  ( -0.0000000000000000000, -0.0000000000000000000, 1.000000000000000000 ) ) ;
#1753 = ORIENTED_EDGE ( 'NONE', *, *, #4774, .F. ) ;
#1754 = CARTESIAN_POINT ( 'NONE',  ( 11.35175660057939200, 4.034773038077442000, 0.0000000000000000000 ) ) ;
#1755 = MECHANICAL_DESIGN_GEOMETRIC_PRESENTATION_REPRESENTATION (  '', ( #74466 ), #45359 ) ;
#1756 = VERTEX_POINT ( 'NONE', #48922 ) ;
#1757 = VECTOR ( 'NONE', #75357, 1000.000000000000000 ) ;
#1758 = VECTOR ( 'NONE', #9359, 1000.000000000000000 ) ;
#1759 = EDGE_CURVE ( 'NONE', #11078, #24638, #57739, .T. ) ;
#1760 = DIRECTION ( 'NONE',  ( 0.0000000000000000000, 0.0000000000000000000, -1.000000000000000000 ) ) ;
#1761 = ORIENTED_EDGE ( 'NONE', *, *, #15320, .F. ) ;
#1762 = ORIENTED_EDGE ( 'NONE', *, *, #7515, .F. ) ;
#1763 = ORIENTED_EDGE ( 'NONE', *, *, #10490, .T. ) ;
#1764 = DIRECTION ( 'NONE',  ( 0.0000000000000000000, -1.000000000000000000, 0.0000000000000000000 ) ) ;
#1765 = CARTESIAN_POINT ( 'NONE',  ( 11.50000000000000200, 91.50000000000000000, 4.500000000000000900 ) ) ;
#1766 = SURFACE_SIDE_STYLE ('',( #16913 ) ) ;
#1767 = SURFACE_STYLE_USAGE ( .BOTH. , #61387 ) ;
#1768 = FILL_AREA_STYLE_COLOUR ( '', #53309 ) ;
#1769 = DIRECTION ( 'NONE',  ( 1.642730564371974000E-016, -1.000000000000000000, 0.0000000000000000000 ) ) ;
#1770 = ORIENTED_EDGE ( 'NONE', *, *, #52517, .T. ) ;
#1771 = CARTESIAN_POINT ( 'NONE',  ( 0.06364608181764520900, 8.253623188412607400, 0.7499999999999915600 ) ) ;
#1772 = LINE ( 'NONE', #51472, #8159 ) ;
#1773 = CARTESIAN_POINT ( 'NONE',  ( -11.47400472137252700, 14.77601705104607000, 1.750000000000000000 ) ) ;
#1774 = VECTOR ( 'NONE', #10723, 1000.000000000000000 ) ;
#1775 = LINE ( 'NONE', #46642, #18337 ) ;
#1776 = CARTESIAN_POINT ( 'NONE',  ( -7.805107980903335000, -1.631303844972948700, 1.525000000000000100 ) ) ;
#1777 = EDGE_CURVE ( 'NONE', #27076, #38027, #30958, .T. ) ;
#1778 = SURFACE_STYLE_FILL_AREA ( #23619 ) ;
#1779 = CARTESIAN_POINT ( 'NONE',  ( 89.45000000000000300, 31.00000000000000700, 0.0000000000000000000 ) ) ;
#1780 = VECTOR ( 'NONE', #5746, 1000.000000000000000 ) ;
#1781 = CARTESIAN_POINT ( 'NONE',  ( 77.99999999999998600, 60.00000000000000000, 0.5000000000000000000 ) ) ;
#1782 = VECTOR ( 'NONE', #7917, 1000.000000000000000 ) ;
#1783 = ADVANCED_FACE ( 'NONE', ( #38327 ), #66379, .F. ) ;
#1784 = EDGE_LOOP ( 'NONE', ( #20759, #53167, #32447, #5835 ) ) ;
#1785 = DIRECTION ( 'NONE',  ( 0.0000000000000000000, 0.0000000000000000000, 1.000000000000000000 ) ) ;
#1786 = EDGE_CURVE ( 'NONE', #48048, #65841, #17012, .T. ) ;
#1787 = TOROIDAL_SURFACE ( 'NONE', #9918, 0.9999999999999995600, 0.2399999999999999900 ) ;
#1788 = CARTESIAN_POINT ( 'NONE',  ( -7.770319917038018600, -1.822824970189744800, 1.525000000000000100 ) ) ;
#1789 = ORIENTED_EDGE ( 'NONE', *, *, #57814, .T. ) ;
#1791 = ORIENTED_EDGE ( 'NONE', *, *, #57814, .F. ) ;
#1790 = FACE_BOUND ( 'NONE', #47515, .T. ) ;
#1792 = AXIS2_PLACEMENT_3D ( 'NONE', #50642, #73541, #63955 ) ;
#1793 = CARTESIAN_POINT ( 'NONE',  ( 15.39999999999999700, 4.774999999999989700, 0.2000000000000000900 ) ) ;
#1794 = ORIENTED_EDGE ( 'NONE', *, *, #11701, .T. ) ;
#1795 = DIRECTION ( 'NONE',  ( 1.000000000000000000, 0.0000000000000000000, -1.301042606982605100E-016 ) ) ;
#1796 = EDGE_CURVE ( 'NONE', #20462, #3331, #21641, .T. ) ;
#1797 = VECTOR ( 'NONE', #35733, 1000.000000000000000 ) ;
#1798 = DIRECTION ( 'NONE',  ( 1.000000000000000000, 2.687366749130290600E-019, 0.0000000000000000000 ) ) ;
#1799 = CARTESIAN_POINT ( 'NONE',  ( 2.362640878790383900E-015, -10.21477303807744600, 0.0000000000000000000 ) ) ;
#1800 = MECHANICAL_DESIGN_GEOMETRIC_PRESENTATION_REPRESENTATION (  '', ( #34958 ), #33524 ) ;
#1802 = CIRCLE ( 'NONE', #59405, 0.5000000000000000000 ) ;
#1801 = AXIS2_PLACEMENT_3D ( 'NONE', #50209, #37994, #66603 ) ;
#1803 = DIRECTION ( 'NONE',  ( 1.000000000000000000, 0.0000000000000000000, 0.0000000000000000000 ) ) ;
#1804 = DIRECTION ( 'NONE',  ( 0.0000000000000000000, 1.000000000000000000, 0.0000000000000000000 ) ) ;
#1805 = DIRECTION ( 'NONE',  ( -1.000000000000000000, 0.0000000000000000000, 0.0000000000000000000 ) ) ;
#1806 = ORIENTED_EDGE ( 'NONE', *, *, #40759, .F. ) ;
#1807 = DIRECTION ( 'NONE',  ( 0.0000000000000000000, 0.0000000000000000000, 1.000000000000000000 ) ) ;
#1808 = VECTOR ( 'NONE', #38908, 1000.000000000000000 ) ;
#1809 = CARTESIAN_POINT ( 'NONE',  ( -20.00000000000000400, -3.000000000000002700, 0.0000000000000000000 ) ) ;
#1810 = ORIENTED_EDGE ( 'NONE', *, *, #6476, .F. ) ;
#1811 = ORIENTED_EDGE ( 'NONE', *, *, #51059, .T. ) ;
#1812 = EDGE_LOOP ( 'NONE', ( #1122, #37313, #18145, #52622 ) ) ;
#1813 = DIRECTION ( 'NONE',  ( 1.290716872006524200E-016, -1.000000000000000000, 0.0000000000000000000 ) ) ;
#1814 = AXIS2_PLACEMENT_3D ( 'NONE', #40011, #16418, #4568 ) ;
#1815 = PRESENTATION_LAYER_ASSIGNMENT (  '', '', ( #55816 ) ) ;
#1816 = EDGE_CURVE ( 'NONE', #56519, #35144, #76164, .T. ) ;
#1817 = CARTESIAN_POINT ( 'NONE',  ( -0.9999999999999991100, 0.0000000000000000000, 6.240000000000000200 ) ) ;
#1818 = DIRECTION ( 'NONE',  ( -0.0000000000000000000, -0.0000000000000000000, -1.000000000000000000 ) ) ;
#1819 = ORIENTED_EDGE ( 'NONE', *, *, #67884, .T. ) ;
#1820 = ORIENTED_EDGE ( 'NONE', *, *, #22863, .T. ) ;
#1821 = CARTESIAN_POINT ( 'NONE',  ( 3.749999999999999100, -0.3326404065718716600, -16.13473742988498900 ) ) ;
#1822 = FACE_OUTER_BOUND ( 'NONE', #19662, .T. ) ;
#1823 = EDGE_LOOP ( 'NONE', ( #38213, #60040, #21729, #72093 ) ) ;
#1824 =( GEOMETRIC_REPRESENTATION_CONTEXT ( 3 ) GLOBAL_UNCERTAINTY_ASSIGNED_CONTEXT ( ( #61189 ) ) GLOBAL_UNIT_ASSIGNED_CONTEXT ( ( #67259, #32270, #56012 ) ) REPRESENTATION_CONTEXT ( 'NONE', 'WORKASPACE' ) );
#1825 = ADVANCED_FACE ( 'NONE', ( #18876, #55918 ), #48161, .T. ) ;
#1826 = VECTOR ( 'NONE', #7844, 1000.000000000000000 ) ;
#1828 = UNCERTAINTY_MEASURE_WITH_UNIT (LENGTH_MEASURE( 1.000000000000000100E-005 ), #68730, 'distance_accuracy_value', 'NONE');
#1827 = AXIS2_PLACEMENT_3D ( 'NONE', #72415, #1434, #42803 ) ;
#1829 = VERTEX_POINT ( 'NONE', #49203 ) ;
#1830 = ORIENTED_EDGE ( 'NONE', *, *, #74314, .F. ) ;
#1831 = VERTEX_POINT ( 'NONE', #37505 ) ;
#1832 = CARTESIAN_POINT ( 'NONE',  ( 83.99999999999997200, 32.74000000000001600, 3.000000000000000000 ) ) ;
#1833 =( GEOMETRIC_REPRESENTATION_CONTEXT ( 3 ) GLOBAL_UNCERTAINTY_ASSIGNED_CONTEXT ( ( #61939 ) ) GLOBAL_UNIT_ASSIGNED_CONTEXT ( ( #52238, #16207, #27901 ) ) REPRESENTATION_CONTEXT ( 'NONE', 'WORKASPACE' ) );
#1835 = EDGE_CURVE ( 'NONE', #9844, #41838, #22621, .T. ) ;
#1834 = ORIENTED_EDGE ( 'NONE', *, *, #20886, .F. ) ;
#1836 = VECTOR ( 'NONE', #30846, 1000.000000000000000 ) ;
#1837 = CARTESIAN_POINT ( 'NONE',  ( 2.399999999999995500, -1.789471378390275600, -5.649999999999999500 ) ) ;
#1838 = DIRECTION ( 'NONE',  ( 1.000000000000000000, 0.0000000000000000000, 0.0000000000000000000 ) ) ;
#1839 = AXIS2_PLACEMENT_3D ( 'NONE', #21321, #56756, #32989 ) ;
#1840 = LINE ( 'NONE', #71310, #27713 ) ;
#1841 = CARTESIAN_POINT ( 'NONE',  ( 4.164999999999993800, -1.789471378390275600, 6.200000000000002800 ) ) ;
#1842 = FILL_AREA_STYLE_COLOUR ( '', #71079 ) ;
#1843 = LINE ( 'NONE', #73881, #43455 ) ;
#1844 = FILL_AREA_STYLE_COLOUR ( '', #10765 ) ;
#1845 = ORIENTED_EDGE ( 'NONE', *, *, #51746, .F. ) ;
#1846 = DIRECTION ( 'NONE',  ( -0.0000000000000000000, -0.0000000000000000000, -1.000000000000000000 ) ) ;
#1847 = CARTESIAN_POINT ( 'NONE',  ( -9.745780761873573900, -0.9696456433490519000, 1.500000000000000000 ) ) ;
#1848 = ORIENTED_EDGE ( 'NONE', *, *, #14468, .F. ) ;
#1849 = CIRCLE ( 'NONE', #53716, 1.500000000000001300 ) ;
#1850 = CYLINDRICAL_SURFACE ( 'NONE', #34561, 0.4999999999999998900 ) ;
#1851 = FILL_AREA_STYLE_COLOUR ( '', #44482 ) ;
#1852 = PRODUCT_RELATED_PRODUCT_CATEGORY ( 'part', '', ( #41949 ) ) ;
#1853 = VECTOR ( 'NONE', #74378, 1000.000000000000000 ) ;
#1854 = ORIENTED_EDGE ( 'NONE', *, *, #73613, .F. ) ;
#1855 = FILL_AREA_STYLE_COLOUR ( '', #50313 ) ;
#1856 = SURFACE_SIDE_STYLE ('',( #33288 ) ) ;
#1857 = PLANE ( 'NONE',  #41433 ) ;
#1858 = VECTOR ( 'NONE', #2633, 1000.000000000000000 ) ;
#1859 =( NAMED_UNIT ( * ) PLANE_ANGLE_UNIT ( ) SI_UNIT ( $, .RADIAN. ) );
#1860 =( NAMED_UNIT ( * ) SI_UNIT ( $, .STERADIAN. ) SOLID_ANGLE_UNIT ( ) );
#1861 = EDGE_CURVE ( 'NONE', #29903, #58974, #27216, .T. ) ;
#1862 = CARTESIAN_POINT ( 'NONE',  ( 1.224646799147354900E-016, -1.000000000000001600, 0.0000000000000000000 ) ) ;
#1863 = VERTEX_POINT ( 'NONE', #59978 ) ;
#1864 = ORIENTED_EDGE ( 'NONE', *, *, #18336, .T. ) ;
#1865 = CARTESIAN_POINT ( 'NONE',  ( -11.17071491582310600, 0.0000000000000000000, 0.0000000000000000000 ) ) ;
#1866 = CARTESIAN_POINT ( 'NONE',  ( -0.3756937464025325000, 8.692963016632784700, -0.7500000000000058800 ) ) ;
#1867 = DIRECTION ( 'NONE',  ( 0.0000000000000000000, 0.0000000000000000000, 1.000000000000000000 ) ) ;
#1868 = DIRECTION ( 'NONE',  ( -1.000000000000000000, 0.0000000000000000000, -0.0000000000000000000 ) ) ;
#1869 = DIRECTION ( 'NONE',  ( 3.854941057726234200E-016, 1.000000000000000000, -0.0000000000000000000 ) ) ;
#1870 = EDGE_LOOP ( 'NONE', ( #50481, #8912, #75753, #73317 ) ) ;
#1871 = DIRECTION ( 'NONE',  ( 0.0000000000000000000, 1.000000000000000000, 0.0000000000000000000 ) ) ;
#1872 = FILL_AREA_STYLE ('',( #72835 ) ) ;
#1873 = CYLINDRICAL_SURFACE ( 'NONE', #29245, 1.500000000000001300 ) ;
#1874 = ADVANCED_FACE ( 'NONE', ( #58659, #36471 ), #42214, .T. ) ;
#1875 = EDGE_CURVE ( 'NONE', #39434, #53817, #11450, .T. ) ;
#1876 = FACE_OUTER_BOUND ( 'NONE', #68795, .T. ) ;
#1877 = COLOUR_RGB ( '',1.000000000000000000, 1.000000000000000000, 0.0000000000000000000 ) ;
#1878 = LINE ( 'NONE', #8224, #69144 ) ;
#1879 = DIRECTION ( 'NONE',  ( 0.0000000000000000000, 0.0000000000000000000, -1.000000000000000000 ) ) ;
#1880 = ORIENTED_EDGE ( 'NONE', *, *, #7466, .F. ) ;
#1881 = DIRECTION ( 'NONE',  ( 1.000000000000000000, 0.0000000000000000000, 0.0000000000000000000 ) ) ;
#1882 = CARTESIAN_POINT ( 'NONE',  ( -11.47400472137252700, 14.77601705104607000, 0.0000000000000000000 ) ) ;
#1883 = FACE_OUTER_BOUND ( 'NONE', #75214, .T. ) ;
#1884 = EDGE_CURVE ( 'NONE', #7273, #11179, #41106, .T. ) ;
#1885 = LINE ( 'NONE', #17363, #65610 ) ;
#1886 = ORIENTED_EDGE ( 'NONE', *, *, #48434, .F. ) ;
#1887 = ORIENTED_EDGE ( 'NONE', *, *, #72238, .T. ) ;
#1888 = ORIENTED_EDGE ( 'NONE', *, *, #69357, .T. ) ;
#1889 = ORIENTED_EDGE ( 'NONE', *, *, #34190, .T. ) ;
#1890 = CIRCLE ( 'NONE', #20461, 1.169999999999996600 ) ;
#1891 = PLANE ( 'NONE',  #16002 ) ;
#1892 = SURFACE_SIDE_STYLE ('',( #66074 ) ) ;
#1893 = EDGE_CURVE ( 'NONE', #28960, #57237, #56789, .T. ) ;
#1894 = CARTESIAN_POINT ( 'NONE',  ( 4.799999999999995400, -1.789471378390275600, -5.800000000000000700 ) ) ;
#1895 = CARTESIAN_POINT ( 'NONE',  ( -17.62064023002719200, -14.67623087681912400, 7.619768760085095000 ) ) ;
#1896 = ORIENTED_EDGE ( 'NONE', *, *, #4797, .T. ) ;
#1897 = VECTOR ( 'NONE', #41122, 1000.000000000000000 ) ;
#1898 = ORIENTED_EDGE ( 'NONE', *, *, #46980, .T. ) ;
#1899 = ORIENTED_EDGE ( 'NONE', *, *, #72977, .T. ) ;
#1900 = VERTEX_POINT ( 'NONE', #14464 ) ;
#1901 = EDGE_CURVE ( 'NONE', #26450, #73099, #44446, .T. ) ;
#1902 = VERTEX_POINT ( 'NONE', #8016 ) ;
#1903 = VERTEX_POINT ( 'NONE', #31903 ) ;
#1904 = EDGE_CURVE ( 'NONE', #40046, #64906, #34567, .T. ) ;
#1905 = CARTESIAN_POINT ( 'NONE',  ( 0.0000000000000000000, 14.71477303807744100, -0.1000000000000000100 ) ) ;
#1906 = DIRECTION ( 'NONE',  ( 0.0000000000000000000, -1.000000000000000000, 0.0000000000000000000 ) ) ;
#1907 = CARTESIAN_POINT ( 'NONE',  ( 0.0000000000000000000, -16.03477303807743900, -0.1000000000000000100 ) ) ;
#1908 = CARTESIAN_POINT ( 'NONE',  ( -37.20000000000000300, -82.99999999999998600, 38.00000000000000000 ) ) ;
#1909 = AXIS2_PLACEMENT_3D ( 'NONE', #6285, #24415, #60002 ) ;
#1910 = FACE_OUTER_BOUND ( 'NONE', #12619, .T. ) ;
#1911 = FACE_OUTER_BOUND ( 'NONE', #55084, .T. ) ;
#1912 = VECTOR ( 'NONE', #41071, 1000.000000000000000 ) ;
#1913 = SURFACE_SIDE_STYLE ('',( #13087 ) ) ;
#1914 = VERTEX_POINT ( 'NONE', #73109 ) ;
#1915 =( NAMED_UNIT ( * ) SI_UNIT ( $, .STERADIAN. ) SOLID_ANGLE_UNIT ( ) );
#1916 = COLOUR_RGB ( '',0.6666666666666666300, 0.6666666666666666300, 0.6666666666666666300 ) ;
#1917 = ORIENTED_EDGE ( 'NONE', *, *, #71346, .F. ) ;
#1918 = CARTESIAN_POINT ( 'NONE',  ( 8.374999999999994700, -4.000000000000000900, -12.25000000000000000 ) ) ;
#1919 = LINE ( 'NONE', #54607, #62863 ) ;
#1920 = VECTOR ( 'NONE', #17329, 1000.000000000000000 ) ;
#1921 = CARTESIAN_POINT ( 'NONE',  ( -8.171756600579430000, -13.21477303807744300, -0.1000000000000000100 ) ) ;
#1922 =( GEOMETRIC_REPRESENTATION_CONTEXT ( 3 ) GLOBAL_UNCERTAINTY_ASSIGNED_CONTEXT ( ( #21523 ) ) GLOBAL_UNIT_ASSIGNED_CONTEXT ( ( #1731, #61087, #7369 ) ) REPRESENTATION_CONTEXT ( 'NONE', 'WORKASPACE' ) );
#1923 = MECHANICAL_DESIGN_GEOMETRIC_PRESENTATION_REPRESENTATION (  '', ( #3363 ), #9789 ) ;
#1924 = UNCERTAINTY_MEASURE_WITH_UNIT (LENGTH_MEASURE( 1.000000000000000100E-005 ), #32979, 'distance_accuracy_value', 'NONE');
#1925 = EDGE_CURVE ( 'NONE', #37359, #29513, #43855, .T. ) ;
#1926 = DIRECTION ( 'NONE',  ( -0.0000000000000000000, 1.000000000000000000, -0.0000000000000000000 ) ) ;
#1927 = SURFACE_STYLE_FILL_AREA ( #76458 ) ;
#1928 = CARTESIAN_POINT ( 'NONE',  ( -33.98309381686920000, -12.79752298579783700, 60.00000000000500200 ) ) ;
#1929 = ORIENTED_EDGE ( 'NONE', *, *, #61253, .F. ) ;
#1930 = PRESENTATION_LAYER_ASSIGNMENT (  '', '', ( #8315 ) ) ;
#1932 = ADVANCED_FACE ( 'NONE', ( #50326 ), #16022, .F. ) ;
#1931 = AXIS2_PLACEMENT_3D ( 'NONE', #3486, #21070, #50354 ) ;
#1933 = FILL_AREA_STYLE_COLOUR ( '', #71791 ) ;
#1934 = FACE_BOUND ( 'NONE', #50094, .T. ) ;
#1935 = STYLED_ITEM ( 'NONE', ( #49716 ), #15354 ) ;
#1936 = EDGE_LOOP ( 'NONE', ( #28741, #32544, #17233, #314 ) ) ;
#1937 = CARTESIAN_POINT ( 'NONE',  ( 60.33999999999999600, 50.90000000000001300, 3.000000000000000000 ) ) ;
#1939 = ORIENTED_EDGE ( 'NONE', *, *, #19819, .T. ) ;
#1938 = LINE ( 'NONE', #13497, #65589 ) ;
#1940 = AXIS2_PLACEMENT_3D ( 'NONE', #49136, #31063, #67067 ) ;
#1941 = DIRECTION ( 'NONE',  ( 0.0000000000000000000, -1.000000000000000000, 0.0000000000000000000 ) ) ;
#1943 = CARTESIAN_POINT ( 'NONE',  ( 8.171756600579392700, 0.0000000000000000000, -0.1000000000000000100 ) ) ;
#1942 = CARTESIAN_POINT ( 'NONE',  ( 9.790055245191359400, -3.725000000000019600, 4.500000000000000000 ) ) ;
#1944 = AXIS2_PLACEMENT_3D ( 'NONE', #21988, #27958, #27201 ) ;
#1945 = FILL_AREA_STYLE ('',( #25216 ) ) ;
#1946 = MECHANICAL_DESIGN_GEOMETRIC_PRESENTATION_REPRESENTATION (  '', ( #36114 ), #8331 ) ;
#1947 = ORIENTED_EDGE ( 'NONE', *, *, #43650, .T. ) ;
#1948 = CARTESIAN_POINT ( 'NONE',  ( 0.0000000000000000000, -19.21477303807744300, 0.0000000000000000000 ) ) ;
#1949 = PRESENTATION_LAYER_ASSIGNMENT (  '', '', ( #12742 ) ) ;
#1950 = CARTESIAN_POINT ( 'NONE',  ( 5.749999999999998200, 16.97000000000000200, 3.500000000000000000 ) ) ;
#1951 = PLANE ( 'NONE',  #22553 ) ;
#1952 =( GEOMETRIC_REPRESENTATION_CONTEXT ( 3 ) GLOBAL_UNCERTAINTY_ASSIGNED_CONTEXT ( ( #74924 ) ) GLOBAL_UNIT_ASSIGNED_CONTEXT ( ( #54718, #60577, #55461 ) ) REPRESENTATION_CONTEXT ( 'NONE', 'WORKASPACE' ) );
#1953 = COLOUR_RGB ( '',0.7529411764705882200, 0.7529411764705882200, 0.7529411764705882200 ) ;
#1954 = CIRCLE ( 'NONE', #46883, 0.7850000000000010300 ) ;
#1955 = EDGE_CURVE ( 'NONE', #26891, #22625, #10469, .T. ) ;
#1956 = ORIENTED_EDGE ( 'NONE', *, *, #48330, .F. ) ;
#1957 = DIRECTION ( 'NONE',  ( 0.0000000000000000000, 0.0000000000000000000, -1.000000000000000000 ) ) ;
#1958 = CARTESIAN_POINT ( 'NONE',  ( -7.393975048308617700, -0.3671543441941047500, 1.525000000000000400 ) ) ;
#1959 = ORIENTED_EDGE ( 'NONE', *, *, #27328, .F. ) ;
#1960 = VERTEX_POINT ( 'NONE', #55367 ) ;
#1961 = EDGE_LOOP ( 'NONE', ( #15509, #33219, #61271, #47281 ) ) ;
#1962 = DIRECTION ( 'NONE',  ( 0.0000000000000000000, -1.000000000000000000, 0.0000000000000000000 ) ) ;
#1963 = CARTESIAN_POINT ( 'NONE',  ( 0.5000000000000000000, 3.000000000000000900, 3.500000000000000000 ) ) ;
#1964 = ORIENTED_EDGE ( 'NONE', *, *, #3447, .T. ) ;
#1965 = DIRECTION ( 'NONE',  ( 2.202267607077350400E-016, 0.2425356250363329700, 0.9701425001453318800 ) ) ;
#1966 =( REPRESENTATION_RELATIONSHIP ('NONE','NONE', #46095, #44289 ) REPRESENTATION_RELATIONSHIP_WITH_TRANSFORMATION ( #44798 )SHAPE_REPRESENTATION_RELATIONSHIP( ) );
#1967 = ADVANCED_FACE ( 'NONE', ( #74236 ), #32378, .F. ) ;
#1968 = DIRECTION ( 'NONE',  ( 1.000000000000000000, 0.0000000000000000000, 0.0000000000000000000 ) ) ;
#1969 = CARTESIAN_POINT ( 'NONE',  ( -9.795065540667380300, -0.6602564102564101300, 1.525000000000000100 ) ) ;
#1970 = EDGE_LOOP ( 'NONE', ( #993, #17582, #57308, #5796 ) ) ;
#1971 = EDGE_CURVE ( 'NONE', #14000, #36288, #30736, .T. ) ;
#1972 = EDGE_CURVE ( 'NONE', #5886, #51702, #16939, .T. ) ;
#1973 = CARTESIAN_POINT ( 'NONE',  ( 51.50000000000000000, 91.50000000000000000, 4.500000000000000900 ) ) ;
#1974 = CARTESIAN_POINT ( 'NONE',  ( 5.249999999999999100, -0.6500000000000000200, -14.25000000000000200 ) ) ;
#1975 = ORIENTED_EDGE ( 'NONE', *, *, #72186, .T. ) ;
#1976 = ORIENTED_EDGE ( 'NONE', *, *, #52670, .F. ) ;
#1977 = ORIENTED_EDGE ( 'NONE', *, *, #53635, .T. ) ;
#1978 = CARTESIAN_POINT ( 'NONE',  ( -9.891575770609025000, -0.9929065371174251600, 1.499999999999999600 ) ) ;
#1979 = ORIENTED_EDGE ( 'NONE', *, *, #47421, .F. ) ;
#1980 = DIRECTION ( 'NONE',  ( 1.000000000000000000, 0.0000000000000000000, 0.0000000000000000000 ) ) ;
#1981 = PRESENTATION_STYLE_ASSIGNMENT (( #51214 ) ) ;
#1983 = COLOUR_RGB ( '',1.000000000000000000, 1.000000000000000000, 0.0000000000000000000 ) ;
#1982 = CARTESIAN_POINT ( 'NONE',  ( 15.29999999999999200, -4.225000000000025400, 3.500000000000000000 ) ) ;
#1984 = CARTESIAN_POINT ( 'NONE',  ( -24.09000000000000000, -29.49972068696497000, 0.0000000000000000000 ) ) ;
#1985 = DIRECTION ( 'NONE',  ( 0.9860109471186289100, 0.1666805692401615300, 0.0000000000000000000 ) ) ;
#1987 = CARTESIAN_POINT ( 'NONE',  ( 77.99999999999998600, 60.00000000000000000, 0.0000000000000000000 ) ) ;
#1986 = CARTESIAN_POINT ( 'NONE',  ( -7.538881306048911500, -1.371794871794872000, 1.525000000000000100 ) ) ;
#1988 = FACE_BOUND ( 'NONE', #9245, .T. ) ;
#1989 = SURFACE_SIDE_STYLE ('',( #29289 ) ) ;
#1990 = LINE ( 'NONE', #30910, #34331 ) ;
#1991 = CIRCLE ( 'NONE', #38131, 2.000000000000001800 ) ;
#1992 =( NAMED_UNIT ( * ) SI_UNIT ( $, .STERADIAN. ) SOLID_ANGLE_UNIT ( ) );
#1993 = ORIENTED_EDGE ( 'NONE', *, *, #27712, .F. ) ;
#1994 = PRESENTATION_STYLE_ASSIGNMENT (( #34464 ) ) ;
#1995 = CIRCLE ( 'NONE', #7315, 1.000000000000000900 ) ;
#1996 = EDGE_LOOP ( 'NONE', ( #49755, #22600, #68118, #5402 ) ) ;
#1997 = EDGE_LOOP ( 'NONE', ( #63432, #4219, #28759, #50749 ) ) ;
#1998 = LINE ( 'NONE', #33186, #32508 ) ;
#1999 = SURFACE_SIDE_STYLE ('',( #71850 ) ) ;
#2000 =( NAMED_UNIT ( * ) SI_UNIT ( $, .STERADIAN. ) SOLID_ANGLE_UNIT ( ) );
#2001 = CARTESIAN_POINT ( 'NONE',  ( -7.698136113741219000, -2.974358974358973600, 1.525000000000000100 ) ) ;
#2002 = DIRECTION ( 'NONE',  ( -0.0000000000000000000, -0.0000000000000000000, -1.000000000000000000 ) ) ;
#2003 = FILL_AREA_STYLE ('',( #37394 ) ) ;
#2004 = EDGE_CURVE ( 'NONE', #3603, #75706, #16032, .T. ) ;
#2005 = COLOUR_RGB ( '',0.9098039215686274400, 0.4431372549019607600, 0.03137254901960784300 ) ;
#2006 = FILL_AREA_STYLE ('',( #37136 ) ) ;
#2007 = ORIENTED_EDGE ( 'NONE', *, *, #1759, .F. ) ;
#2009 = ORIENTED_EDGE ( 'NONE', *, *, #8752, .F. ) ;
#2008 = VECTOR ( 'NONE', #25968, 1000.000000000000000 ) ;
#2010 = EDGE_CURVE ( 'NONE', #74109, #72489, #55845, .T. ) ;
#2011 = ADVANCED_FACE ( 'NONE', ( #24410 ), #47564, .T. ) ;
#2012 =( NAMED_UNIT ( * ) SI_UNIT ( $, .STERADIAN. ) SOLID_ANGLE_UNIT ( ) );
#2013 = CARTESIAN_POINT ( 'NONE',  ( 3.000000000000002700, 33.93999999999999800, 0.0000000000000000000 ) ) ;
#2014 = SURFACE_STYLE_USAGE ( .BOTH. , #60115 ) ;
#2015 = DIRECTION ( 'NONE',  ( -1.000000000000000000, -1.213093339843921100E-016, 0.0000000000000000000 ) ) ;
#2016 = DIRECTION ( 'NONE',  ( 0.0000000000000000000, 1.000000000000000000, 0.0000000000000000000 ) ) ;
#2017 = UNCERTAINTY_MEASURE_WITH_UNIT (LENGTH_MEASURE( 1.000000000000000100E-005 ), #14841, 'distance_accuracy_value', 'NONE');
#2018 = UNCERTAINTY_MEASURE_WITH_UNIT (LENGTH_MEASURE( 1.000000000000000100E-005 ), #57106, 'distance_accuracy_value', 'NONE');
#2019 = AXIS2_PLACEMENT_3D ( 'NONE', #62996, #15981, #59139 ) ;
#2020 = EDGE_CURVE ( 'NONE', #11699, #10740, #365, .T. ) ;
#2021 = ADVANCED_FACE ( 'NONE', ( #4947 ), #69731, .T. ) ;
#2022 = CARTESIAN_POINT ( 'NONE',  ( -7.698334883562606200, -1.446472291381919200, 1.525000000000000100 ) ) ;
#2023 = ORIENTED_EDGE ( 'NONE', *, *, #3698, .T. ) ;
#2024 = CARTESIAN_POINT ( 'NONE',  ( 207.4000000000000100, 16.95999999999999700, 3.500000000000000000 ) ) ;
#2025 = SURFACE_SIDE_STYLE ('',( #56226 ) ) ;
#2026 = CARTESIAN_POINT ( 'NONE',  ( 105.6999999999999900, 99.00000000000000000, 3.500000000000000000 ) ) ;
#2027 = AXIS2_PLACEMENT_3D ( 'NONE', #72820, #1600, #13418 ) ;
#2028 = PRESENTATION_LAYER_ASSIGNMENT (  '', '', ( #74744 ) ) ;
#2029 = PRESENTATION_STYLE_ASSIGNMENT (( #67060 ) ) ;
#2030 = VECTOR ( 'NONE', #74175, 1000.000000000000000 ) ;
#2031 = CLOSED_SHELL ( 'NONE', ( #14646, #42132, #19817, #31222, #58741, #40224, #42317, #45525, #62284, #75543, #25539, #43517, #23221, #8915, #72099, #49813, #40839, #13352, #53997, #56733, #76020, #49142, #46633, #24442, #22559, #29927, #10103, #27202, #46246, #19527, #52788, #46824, #56495, #68149, #40525, #49584, #31552, #31208, #66880, #55150, #59334, #33708, #69157, #20198 ) ) ;
#2033 = VERTEX_POINT ( 'NONE', #4941 ) ;
#2032 = DIRECTION ( 'NONE',  ( 4.130293990420953600E-016, -1.000000000000000000, 7.761994443524901600E-032 ) ) ;
#2034 = EDGE_LOOP ( 'NONE', ( #74037, #2810, #53442, #6700 ) ) ;
#2035 = ORIENTED_EDGE ( 'NONE', *, *, #12385, .F. ) ;
#2036 = PRESENTATION_STYLE_ASSIGNMENT (( #36934 ) ) ;
#2037 = CARTESIAN_POINT ( 'NONE',  ( 207.3999999999999500, 34.40000000000002700, 26.00000000000000400 ) ) ;
#2038 = EDGE_CURVE ( 'NONE', #10348, #26139, #1257, .T. ) ;
#2039 = ORIENTED_EDGE ( 'NONE', *, *, #306, .T. ) ;
#2040 = CARTESIAN_POINT ( 'NONE',  ( -24.00000000000000000, 0.0000000000000000000, -18.69999999999999900 ) ) ;
#2041 = CARTESIAN_POINT ( 'NONE',  ( -0.8507149158231057700, 0.0000000000000000000, -0.1000000000000000100 ) ) ;
#2042 = PRESENTATION_LAYER_ASSIGNMENT (  '', '', ( #74757 ) ) ;
#2043 = ORIENTED_EDGE ( 'NONE', *, *, #20594, .F. ) ;
#2044 = CARTESIAN_POINT ( 'NONE',  ( -7.647154543228398700, -1.871794871794872000, 1.525000000000000100 ) ) ;
#2045 = LINE ( 'NONE', #48923, #47379 ) ;
#2046 = ORIENTED_EDGE ( 'NONE', *, *, #42175, .F. ) ;
#2047 = AXIS2_PLACEMENT_3D ( 'NONE', #62418, #39493, #57066 ) ;
#2048 = ORIENTED_EDGE ( 'NONE', *, *, #71757, .T. ) ;
#2049 = FILL_AREA_STYLE_COLOUR ( '', #61503 ) ;
#2050 = ORIENTED_EDGE ( 'NONE', *, *, #38325, .F. ) ;
#2051 = PRESENTATION_LAYER_ASSIGNMENT (  '', '', ( #74768 ) ) ;
#2052 = ORIENTED_EDGE ( 'NONE', *, *, #47696, .T. ) ;
#2053 = DIRECTION ( 'NONE',  ( -0.0000000000000000000, 1.000000000000000000, -0.0000000000000000000 ) ) ;
#2054 = DIRECTION ( 'NONE',  ( 0.9999999999999998900, 5.517371797116435000E-013, -4.328135072562133700E-016 ) ) ;
#2055 = ADVANCED_FACE ( 'NONE', ( #31859 ), #16281, .F. ) ;
#2056 = ORIENTED_EDGE ( 'NONE', *, *, #13720, .F. ) ;
#2057 = DIRECTION ( 'NONE',  ( 0.0000000000000000000, 0.0000000000000000000, 1.000000000000000000 ) ) ;
#2058 = CARTESIAN_POINT ( 'NONE',  ( 146.9000000000000100, 36.90000000000000600, 6.000000000000000000 ) ) ;
#2059 = ORIENTED_EDGE ( 'NONE', *, *, #73325, .T. ) ;
#2060 = CARTESIAN_POINT ( 'NONE',  ( 0.6717566005793923500, 0.0000000000000000000, -0.1000000000000000100 ) ) ;
#2061 = AXIS2_PLACEMENT_3D ( 'NONE', #27215, #68419, #33159 ) ;
#2062 = ORIENTED_EDGE ( 'NONE', *, *, #55035, .T. ) ;
#2063 = SURFACE_STYLE_FILL_AREA ( #14025 ) ;
#2064 = VECTOR ( 'NONE', #48755, 1000.000000000000000 ) ;
#2065 = AXIS2_PLACEMENT_3D ( 'NONE', #61911, #67072, #73052 ) ;
#2066 = EDGE_CURVE ( 'NONE', #34434, #12138, #71502, .T. ) ;
#2067 = VERTEX_POINT ( 'NONE', #75441 ) ;
#2068 = FACE_OUTER_BOUND ( 'NONE', #59694, .T. ) ;
#2069 = ORIENTED_EDGE ( 'NONE', *, *, #74719, .F. ) ;
#2070 = LINE ( 'NONE', #7611, #37197 ) ;
#2071 = VECTOR ( 'NONE', #57351, 999.9999999999998900 ) ;
#2072 =( LENGTH_UNIT ( ) NAMED_UNIT ( * ) SI_UNIT ( .MILLI., .METRE. ) );
#2073 = CARTESIAN_POINT ( 'NONE',  ( 1.999999999999972700, 87.00000000000000000, 0.0000000000000000000 ) ) ;
#2074 = SURFACE_STYLE_USAGE ( .BOTH. , #19101 ) ;
#2075 = CARTESIAN_POINT ( 'NONE',  ( -11.92400472137256000, 12.27601705104605400, -1.749999999999986500 ) ) ;
#2076 = PRESENTATION_LAYER_ASSIGNMENT (  '', '', ( #46722 ) ) ;
#2077 = EDGE_CURVE ( 'NONE', #65291, #20225, #30885, .T. ) ;
#2078 = EDGE_CURVE ( 'NONE', #11849, #19191, #12330, .T. ) ;
#2079 = ORIENTED_EDGE ( 'NONE', *, *, #63981, .T. ) ;
#2080 = DIRECTION ( 'NONE',  ( -3.854941057726231200E-016, -1.000000000000000000, -0.0000000000000000000 ) ) ;
#2081 = SURFACE_STYLE_FILL_AREA ( #2995 ) ;
#2082 = DIRECTION ( 'NONE',  ( -0.0000000000000000000, -0.0000000000000000000, -1.000000000000000000 ) ) ;
#2083 = VERTEX_POINT ( 'NONE', #5198 ) ;
#2084 =( NAMED_UNIT ( * ) SI_UNIT ( $, .STERADIAN. ) SOLID_ANGLE_UNIT ( ) );
#2085 =( LENGTH_UNIT ( ) NAMED_UNIT ( * ) SI_UNIT ( .MILLI., .METRE. ) );
#2086 = SURFACE_STYLE_FILL_AREA ( #58614 ) ;
#2087 = VERTEX_POINT ( 'NONE', #76201 ) ;
#2088 = PRESENTATION_STYLE_ASSIGNMENT (( #56680 ) ) ;
#2089 = DIRECTION ( 'NONE',  ( 0.0000000000000000000, 0.0000000000000000000, 1.000000000000000000 ) ) ;
#2090 = UNCERTAINTY_MEASURE_WITH_UNIT (LENGTH_MEASURE( 1.000000000000000100E-005 ), #14512, 'distance_accuracy_value', 'NONE');
#2091 = CYLINDRICAL_SURFACE ( 'NONE', #46808, 1.749999999999998000 ) ;
#2093 = ADVANCED_FACE ( 'NONE', ( #60389 ), #16524, .T. ) ;
#2092 =( NAMED_UNIT ( * ) PLANE_ANGLE_UNIT ( ) SI_UNIT ( $, .RADIAN. ) );
#2094 = COLOUR_RGB ( '',0.2509803921568627400, 0.2509803921568627400, 0.2509803921568627400 ) ;
#2095 = CYLINDRICAL_SURFACE ( 'NONE', #11936, 1.170000000000010400 ) ;
#2096 = CARTESIAN_POINT ( 'NONE',  ( -7.594867629325098500, -1.538693957425192100, 1.525000000000000600 ) ) ;
#2097 = CARTESIAN_POINT ( 'NONE',  ( -12.57064023002719100, -14.67623087681912400, 6.119768760085093200 ) ) ;
#2098 = ORIENTED_EDGE ( 'NONE', *, *, #15137, .T. ) ;
#2099 = ORIENTED_EDGE ( 'NONE', *, *, #74845, .F. ) ;
#2100 = ORIENTED_EDGE ( 'NONE', *, *, #62251, .T. ) ;
#2101 = ORIENTED_EDGE ( 'NONE', *, *, #44542, .T. ) ;
#2102 = ORIENTED_EDGE ( 'NONE', *, *, #49387, .F. ) ;
#2103 = UNCERTAINTY_MEASURE_WITH_UNIT (LENGTH_MEASURE( 1.000000000000000100E-005 ), #44481, 'distance_accuracy_value', 'NONE');
#2104 = EDGE_CURVE ( 'NONE', #37675, #32103, #71425, .T. ) ;
#2105 = FILL_AREA_STYLE_COLOUR ( '', #66539 ) ;
#2106 = CARTESIAN_POINT ( 'NONE',  ( -11.60179911955955800, -10.19325099211574100, 4.999999999999990200 ) ) ;
#2107 = ORIENTED_EDGE ( 'NONE', *, *, #41979, .F. ) ;
#2108 = ADVANCED_FACE ( 'NONE', ( #45640 ), #73270, .F. ) ;
#2109 =( LENGTH_UNIT ( ) NAMED_UNIT ( * ) SI_UNIT ( .MILLI., .METRE. ) );
#2110 = FILL_AREA_STYLE ('',( #2349 ) ) ;
#2111 = CARTESIAN_POINT ( 'NONE',  ( -24.00000000000000000, 0.0000000000000000000, -17.93999999999999800 ) ) ;
#2112 = CARTESIAN_POINT ( 'NONE',  ( -379.9526625136877600, -1541.474380678243500, 0.0000000000000000000 ) ) ;
#2113 = ORIENTED_EDGE ( 'NONE', *, *, #59252, .T. ) ;
#2114 = PLANE ( 'NONE',  #74208 ) ;
#2115 = ORIENTED_EDGE ( 'NONE', *, *, #36177, .T. ) ;
#2116 = ORIENTED_EDGE ( 'NONE', *, *, #9774, .T. ) ;
#2117 = CARTESIAN_POINT ( 'NONE',  ( 60.70000000000000300, 6.000000000000008000, 3.000000000000000000 ) ) ;
#2118 = EDGE_CURVE ( 'NONE', #15310, #69004, #70527, .T. ) ;
#2119 = ORIENTED_EDGE ( 'NONE', *, *, #72561, .F. ) ;
#2120 = DIRECTION ( 'NONE',  ( -0.0000000000000000000, 0.0000000000000000000, 1.000000000000000000 ) ) ;
#2121 = PLANE ( 'NONE',  #54929 ) ;
#2122 = DIRECTION ( 'NONE',  ( -1.000000000000000000, 0.0000000000000000000, 0.0000000000000000000 ) ) ;
#2123 = CARTESIAN_POINT ( 'NONE',  ( -5.585000000000005300, -1.789471378390275600, -5.649999999999999500 ) ) ;
#2124 = CIRCLE ( 'NONE', #1250, 1.749999999999996900 ) ;
#2125 =( NAMED_UNIT ( * ) PLANE_ANGLE_UNIT ( ) SI_UNIT ( $, .RADIAN. ) );
#2126 = SURFACE_STYLE_FILL_AREA ( #33560 ) ;
#2127 = ORIENTED_EDGE ( 'NONE', *, *, #49377, .T. ) ;
#2128 = CARTESIAN_POINT ( 'NONE',  ( 17.10000000000000100, -21.60000000000000500, 2.000000000000001800 ) ) ;
#2129 = VERTEX_POINT ( 'NONE', #785 ) ;
#2130 = CIRCLE ( 'NONE', #56831, 2.750000000000002700 ) ;
#2131 = DIRECTION ( 'NONE',  ( -0.0000000000000000000, -0.0000000000000000000, 1.000000000000000000 ) ) ;
#2132 = CARTESIAN_POINT ( 'NONE',  ( -9.884955178435781400, -1.112308710955608900, 1.525000000000000400 ) ) ;
#2133 = EDGE_CURVE ( 'NONE', #36803, #19485, #4871, .T. ) ;
#2134 =( NAMED_UNIT ( * ) SI_UNIT ( $, .STERADIAN. ) SOLID_ANGLE_UNIT ( ) );
#2135 = DIRECTION ( 'NONE',  ( -0.0000000000000000000, -0.0000000000000000000, 1.000000000000000000 ) ) ;
#2136 = VERTEX_POINT ( 'NONE', #29519 ) ;
#2137 = VECTOR ( 'NONE', #3283, 1000.000000000000000 ) ;
#2138 = AXIS2_PLACEMENT_3D ( 'NONE', #15084, #56737, #50835 ) ;
#2139 = LINE ( 'NONE', #41046, #11364 ) ;
#2140 = ORIENTED_EDGE ( 'NONE', *, *, #15209, .F. ) ;
#2141 = VERTEX_POINT ( 'NONE', #5951 ) ;
#2142 = VECTOR ( 'NONE', #13022, 1000.000000000000000 ) ;
#2143 = DIRECTION ( 'NONE',  ( -0.0000000000000000000, -1.000000000000000000, -0.0000000000000000000 ) ) ;
#2144 = DIRECTION ( 'NONE',  ( 1.000000000000000000, 0.0000000000000000000, 0.0000000000000000000 ) ) ;
#2145 = EDGE_CURVE ( 'NONE', #41026, #45621, #63112, .T. ) ;
#2146 = CARTESIAN_POINT ( 'NONE',  ( 0.0000000000000000000, 23.71477303807744600, -0.1000000000000000100 ) ) ;
#2147 = SURFACE_STYLE_USAGE ( .BOTH. , #19172 ) ;
#2148 = MECHANICAL_DESIGN_GEOMETRIC_PRESENTATION_REPRESENTATION (  '', ( #53671 ), #1689 ) ;
#2149 = MECHANICAL_DESIGN_GEOMETRIC_PRESENTATION_REPRESENTATION (  '', ( #12944 ), #44738 ) ;
#2150 = CIRCLE ( 'NONE', #31901, 0.4000000000000001900 ) ;
#2151 = VECTOR ( 'NONE', #30273, 1000.000000000000000 ) ;
#2152 = LINE ( 'NONE', #41157, #4872 ) ;
#2153 = LINE ( 'NONE', #56897, #64075 ) ;
#2154 = ORIENTED_EDGE ( 'NONE', *, *, #1628, .F. ) ;
#2155 = COLOUR_RGB ( '',0.5019607843137254800, 1.000000000000000000, 1.000000000000000000 ) ;
#2156 = MECHANICAL_DESIGN_GEOMETRIC_PRESENTATION_REPRESENTATION (  '', ( #32410 ), #4619 ) ;
#2157 = MECHANICAL_DESIGN_GEOMETRIC_PRESENTATION_REPRESENTATION (  '', ( #62983 ), #6088 ) ;
#2158 = EDGE_CURVE ( 'NONE', #8364, #17549, #37287, .T. ) ;
#2159 = DIRECTION ( 'NONE',  ( 0.0000000000000000000, 0.0000000000000000000, -1.000000000000000000 ) ) ;
#2160 = EDGE_LOOP ( 'NONE', ( #70996, #11032 ) ) ;
#2161 = CARTESIAN_POINT ( 'NONE',  ( 1.249999999999980500, 66.70000000000001700, 3.500000000000000000 ) ) ;
#2162 = ADVANCED_FACE ( 'NONE', ( #75135 ), #35690, .F. ) ;
#2163 =( NAMED_UNIT ( * ) PLANE_ANGLE_UNIT ( ) SI_UNIT ( $, .RADIAN. ) );
#2164 = PLANE ( 'NONE',  #70573 ) ;
#2165 = CARTESIAN_POINT ( 'NONE',  ( -0.7850000000000031400, 2.170528621609724200, -5.649999999999999500 ) ) ;
#2166 = ORIENTED_EDGE ( 'NONE', *, *, #15298, .F. ) ;
#2167 = ORIENTED_EDGE ( 'NONE', *, *, #66413, .F. ) ;
#2168 = VECTOR ( 'NONE', #17466, 1000.000000000000000 ) ;
#2169 = AXIS2_PLACEMENT_3D ( 'NONE', #8994, #62461, #45002 ) ;
#2170 = AXIS2_PLACEMENT_3D ( 'NONE', #4618, #46026, #10536 ) ;
#2171 = CARTESIAN_POINT ( 'NONE',  ( -8.350714915823104400, 17.71477303807743900, 0.0000000000000000000 ) ) ;
#2172 = EDGE_CURVE ( 'NONE', #31425, #72233, #41036, .T. ) ;
#2173 = VECTOR ( 'NONE', #43942, 1000.000000000000000 ) ;
#2174 = CARTESIAN_POINT ( 'NONE',  ( 9.300000000000000700, 3.774999999999979900, 3.500000000000000000 ) ) ;
#2175 = CARTESIAN_POINT ( 'NONE',  ( -9.384809130410971500, -0.5705128205128204800, 1.500000000000000000 ) ) ;
#2176 = ORIENTED_EDGE ( 'NONE', *, *, #52158, .F. ) ;
#2177 = SURFACE_STYLE_USAGE ( .BOTH. , #72392 ) ;
#2178 = EDGE_LOOP ( 'NONE', ( #5215, #15244 ) ) ;
#2179 = ORIENTED_EDGE ( 'NONE', *, *, #55065, .T. ) ;
#2180 = VECTOR ( 'NONE', #43822, 1000.000000000000000 ) ;
#2181 = ORIENTED_EDGE ( 'NONE', *, *, #20733, .F. ) ;
#2182 = ADVANCED_FACE ( 'NONE', ( #65819 ), #53059, .T. ) ;
#2183 =( NAMED_UNIT ( * ) SI_UNIT ( $, .STERADIAN. ) SOLID_ANGLE_UNIT ( ) );
#2184 =( NAMED_UNIT ( * ) PLANE_ANGLE_UNIT ( ) SI_UNIT ( $, .RADIAN. ) );
#2185 = VECTOR ( 'NONE', #46874, 1000.000000000000000 ) ;
#2186 = AXIS2_PLACEMENT_3D ( 'NONE', #16054, #39883, #50791 ) ;
#2187 = AXIS2_PLACEMENT_3D ( 'NONE', #41702, #17612, #17879 ) ;
#2188 = CARTESIAN_POINT ( 'NONE',  ( -7.384033549638656000, -1.702924679487179500, 1.525000000000000100 ) ) ;
#2189 = ORIENTED_EDGE ( 'NONE', *, *, #58139, .T. ) ;
#2190 = EDGE_CURVE ( 'NONE', #59325, #65850, #14111, .T. ) ;
#2191 = SURFACE_SIDE_STYLE ('',( #51323 ) ) ;
#2192 = ORIENTED_EDGE ( 'NONE', *, *, #60686, .F. ) ;
#2193 = ORIENTED_EDGE ( 'NONE', *, *, #54438, .F. ) ;
#2194 = DIRECTION ( 'NONE',  ( -1.445602896647339700E-016, 1.000000000000000000, 0.0000000000000000000 ) ) ;
#2195 = VERTEX_POINT ( 'NONE', #59437 ) ;
#2196 = SURFACE_STYLE_USAGE ( .BOTH. , #61039 ) ;
#2198 = DIRECTION ( 'NONE',  ( -0.0000000000000000000, -1.000000000000000000, -0.0000000000000000000 ) ) ;
#2197 = DIRECTION ( 'NONE',  ( 0.0000000000000000000, 1.000000000000000000, 0.0000000000000000000 ) ) ;
#2199 = ORIENTED_EDGE ( 'NONE', *, *, #70836, .F. ) ;
#2200 = DIRECTION ( 'NONE',  ( -0.0000000000000000000, -0.0000000000000000000, -1.000000000000000000 ) ) ;
#2201 = DIRECTION ( 'NONE',  ( 1.000000000000000000, 0.0000000000000000000, 0.0000000000000000000 ) ) ;
#2202 = MECHANICAL_DESIGN_GEOMETRIC_PRESENTATION_REPRESENTATION (  '', ( #3632 ), #41826 ) ;
#2203 = ORIENTED_EDGE ( 'NONE', *, *, #4470, .F. ) ;
#2204 = ORIENTED_EDGE ( 'NONE', *, *, #36462, .F. ) ;
#2205 = VECTOR ( 'NONE', #17678, 1000.000000000000000 ) ;
#2206 = LINE ( 'NONE', #58360, #48502 ) ;
#2207 = AXIS2_PLACEMENT_3D ( 'NONE', #45361, #68456, #40174 ) ;
#2208 = ADVANCED_FACE ( 'NONE', ( #294 ), #54893, .F. ) ;
#2209 = CARTESIAN_POINT ( 'NONE',  ( 10.49005524519136200, -7.367893218813462900, 5.500000000000032000 ) ) ;
#2210 = EDGE_CURVE ( 'NONE', #23118, #70928, #51218, .T. ) ;
#2211 = ORIENTED_EDGE ( 'NONE', *, *, #64273, .T. ) ;
#2212 = VECTOR ( 'NONE', #49372, 1000.000000000000000 ) ;
#2213 = DIRECTION ( 'NONE',  ( 0.0000000000000000000, 0.0000000000000000000, 1.000000000000000000 ) ) ;
#2214 = CARTESIAN_POINT ( 'NONE',  ( 1.544024710238081700E-016, -1.214773038077437800, -0.1000000000000000100 ) ) ;
#2215 = ORIENTED_EDGE ( 'NONE', *, *, #31341, .F. ) ;
#2216 = CIRCLE ( 'NONE', #15144, 0.3999999999999993000 ) ;
#2217 = DIRECTION ( 'NONE',  ( -0.0000000000000000000, -0.0000000000000000000, 1.000000000000000000 ) ) ;
#2218 = DIRECTION ( 'NONE',  ( 1.000000000000000000, 0.0000000000000000000, 0.0000000000000000000 ) ) ;
#2219 = SURFACE_STYLE_USAGE ( .BOTH. , #37589 ) ;
#2220 = APPLICATION_PROTOCOL_DEFINITION ( 'draft international standard', 'automotive_design', 1998, #25995 ) ;
#2221 = EDGE_CURVE ( 'NONE', #66893, #74789, #57595, .T. ) ;
#2222 = DIRECTION ( 'NONE',  ( 6.938893903907227400E-016, -1.000000000000000000, 0.0000000000000000000 ) ) ;
#2223 = DIRECTION ( 'NONE',  ( -0.0000000000000000000, 1.000000000000000000, -0.0000000000000000000 ) ) ;
#2224 = DIRECTION ( 'NONE',  ( -0.0000000000000000000, -0.0000000000000000000, -1.000000000000000000 ) ) ;
#2225 = CARTESIAN_POINT ( 'NONE',  ( 29.31364608181765900, -4.746376811587397900, -0.9250000000000109200 ) ) ;
#2226 = FACE_OUTER_BOUND ( 'NONE', #2577, .T. ) ;
#2227 = FILL_AREA_STYLE ('',( #26272 ) ) ;
#2228 = ORIENTED_EDGE ( 'NONE', *, *, #25037, .T. ) ;
#2229 = EDGE_CURVE ( 'NONE', #74416, #67825, #69542, .T. ) ;
#2230 = CARTESIAN_POINT ( 'NONE',  ( -9.742351756170803500, -0.8803137769969345800, 1.525000000000000400 ) ) ;
#2231 = DIRECTION ( 'NONE',  ( -1.000000000000000000, 0.0000000000000000000, 0.0000000000000000000 ) ) ;
#2232 = DIRECTION ( 'NONE',  ( 0.0000000000000000000, 0.0000000000000000000, 1.000000000000000000 ) ) ;
#2233 = DIRECTION ( 'NONE',  ( 0.0000000000000000000, 1.000000000000000000, 0.0000000000000000000 ) ) ;
#2235 = PLANE ( 'NONE',  #8885 ) ;
#2234 = DIRECTION ( 'NONE',  ( 1.000000000000000000, 0.0000000000000000000, 0.0000000000000000000 ) ) ;
#2236 = ORIENTED_EDGE ( 'NONE', *, *, #4067, .F. ) ;
#2237 =( LENGTH_UNIT ( ) NAMED_UNIT ( * ) SI_UNIT ( .MILLI., .METRE. ) );
#2238 = ORIENTED_EDGE ( 'NONE', *, *, #19730, .F. ) ;
#2239 = SURFACE_STYLE_FILL_AREA ( #23522 ) ;
#2240 = EDGE_CURVE ( 'NONE', #69253, #50276, #67659, .T. ) ;
#2241 = LINE ( 'NONE', #46025, #55861 ) ;
#2242 =( NAMED_UNIT ( * ) SI_UNIT ( $, .STERADIAN. ) SOLID_ANGLE_UNIT ( ) );
#2243 = FILL_AREA_STYLE_COLOUR ( '', #58844 ) ;
#2244 = ORIENTED_EDGE ( 'NONE', *, *, #35530, .T. ) ;
#2245 = CARTESIAN_POINT ( 'NONE',  ( 61.53999999999999200, 50.90000000000001300, 3.000000000000000000 ) ) ;
#2246 = STYLED_ITEM ( 'NONE', ( #50343 ), #68054 ) ;
#2247 = ORIENTED_EDGE ( 'NONE', *, *, #28959, .T. ) ;
#2248 = VERTEX_POINT ( 'NONE', #55736 ) ;
#2249 = PLANE ( 'NONE',  #36557 ) ;
#2250 = DIRECTION ( 'NONE',  ( -0.0000000000000000000, -1.000000000000000000, 0.0000000000000000000 ) ) ;
#2251 = DIRECTION ( 'NONE',  ( 1.232317223371502600E-016, -1.000000000000000000, 0.0000000000000000000 ) ) ;
#2252 = ADVANCED_FACE ( 'NONE', ( #39165 ), #8893, .T. ) ;
#2253 = SURFACE_SIDE_STYLE ('',( #73695 ) ) ;
#2254 = VECTOR ( 'NONE', #55701, 1000.000000000000000 ) ;
#2255 = AXIS2_PLACEMENT_3D ( 'NONE', #33202, #73441, #56957 ) ;
#2256 = UNCERTAINTY_MEASURE_WITH_UNIT (LENGTH_MEASURE( 1.000000000000000100E-005 ), #12957, 'distance_accuracy_value', 'NONE');
#2257 =( LENGTH_UNIT ( ) NAMED_UNIT ( * ) SI_UNIT ( .MILLI., .METRE. ) );
#2258 = ORIENTED_EDGE ( 'NONE', *, *, #28353, .F. ) ;
#2259 = ORIENTED_EDGE ( 'NONE', *, *, #56080, .T. ) ;
#2260 = FILL_AREA_STYLE_COLOUR ( '', #63322 ) ;
#2261 =( LENGTH_UNIT ( ) NAMED_UNIT ( * ) SI_UNIT ( .MILLI., .METRE. ) );
#2262 = DIRECTION ( 'NONE',  ( 1.000000000000000000, 0.0000000000000000000, 0.0000000000000000000 ) ) ;
#2263 = DIRECTION ( 'NONE',  ( -0.0000000000000000000, -0.0000000000000000000, 1.000000000000000000 ) ) ;
#2264 = ORIENTED_EDGE ( 'NONE', *, *, #28735, .F. ) ;
#2265 = CARTESIAN_POINT ( 'NONE',  ( 28.39999999999999900, 6.000000000000003600, 3.000000000000000000 ) ) ;
#2266 =( NAMED_UNIT ( * ) SI_UNIT ( $, .STERADIAN. ) SOLID_ANGLE_UNIT ( ) );
#2267 =( GEOMETRIC_REPRESENTATION_CONTEXT ( 3 ) GLOBAL_UNCERTAINTY_ASSIGNED_CONTEXT ( ( #23899 ) ) GLOBAL_UNIT_ASSIGNED_CONTEXT ( ( #68665, #14484, #26443 ) ) REPRESENTATION_CONTEXT ( 'NONE', 'WORKASPACE' ) );
#2268 =( GEOMETRIC_REPRESENTATION_CONTEXT ( 3 ) GLOBAL_UNCERTAINTY_ASSIGNED_CONTEXT ( ( #65793 ) ) GLOBAL_UNIT_ASSIGNED_CONTEXT ( ( #34364, #52475, #4868 ) ) REPRESENTATION_CONTEXT ( 'NONE', 'WORKASPACE' ) );
#2269 = LINE ( 'NONE', #40603, #21684 ) ;
#2270 = EDGE_CURVE ( 'NONE', #62227, #14799, #8547, .T. ) ;
#2271 = CARTESIAN_POINT ( 'NONE',  ( -8.350714915823104400, 14.71477303807744100, -0.1000000000000000100 ) ) ;
#2272 = VERTEX_POINT ( 'NONE', #72959 ) ;
#2273 = PRESENTATION_LAYER_ASSIGNMENT (  '', '', ( #73518 ) ) ;
#2274 = SURFACE_STYLE_FILL_AREA ( #16780 ) ;
#2275 = CARTESIAN_POINT ( 'NONE',  ( 4.351756600579392400, 7.034773038077446500, -0.1000000000000000100 ) ) ;
#2276 = MECHANICAL_DESIGN_GEOMETRIC_PRESENTATION_REPRESENTATION (  '', ( #9116 ), #18542 ) ;
#2277 = CARTESIAN_POINT ( 'NONE',  ( 40.19999999999998900, -2.000000000000001800, 2.000000000000001800 ) ) ;
#2278 = PRESENTATION_LAYER_ASSIGNMENT (  '', '', ( #22068 ) ) ;
#2279 = ORIENTED_EDGE ( 'NONE', *, *, #56440, .F. ) ;
#2280 = EDGE_CURVE ( 'NONE', #15468, #15694, #3021, .T. ) ;
#2282 = ORIENTED_EDGE ( 'NONE', *, *, #46033, .T. ) ;
#2281 = ITEM_DEFINED_TRANSFORMATION ( 'NONE', 'NONE', #67955,  #48579 ) ;
#2283 = VECTOR ( 'NONE', #76542, 1000.000000000000000 ) ;
#2284 = CARTESIAN_POINT ( 'NONE',  ( 89.99999999999998600, 33.94000000000001900, 3.000000000000000000 ) ) ;
#2285 = AXIS2_PLACEMENT_3D ( 'NONE', #15848, #69285, #4258 ) ;
#2286 = LINE ( 'NONE', #49262, #48532 ) ;
#2287 = CARTESIAN_POINT ( 'NONE',  ( -7.817129762113896900, -1.737009447166013600, 1.524999999999999900 ) ) ;
#2288 = VERTEX_POINT ( 'NONE', #37378 ) ;
#2289 = DIRECTION ( 'NONE',  ( 1.000000000000000000, 0.0000000000000000000, 0.0000000000000000000 ) ) ;
#2290 = LINE ( 'NONE', #32726, #34712 ) ;
#2291 = CARTESIAN_POINT ( 'NONE',  ( 8.233320696033663600, 2.950000000000000200, -5.600000000000000500 ) ) ;
#2292 = VECTOR ( 'NONE', #29220, 1000.000000000000000 ) ;
#2293 = PLANE ( 'NONE',  #44355 ) ;
#2294 = PRODUCT_DEFINITION_FORMATION_WITH_SPECIFIED_SOURCE ( 'TUTTO', '', #6645, .NOT_KNOWN. ) ;
#2295 = ORIENTED_EDGE ( 'NONE', *, *, #45404, .F. ) ;
#2296 = PLANE ( 'NONE',  #49403 ) ;
#2297 = DIRECTION ( 'NONE',  ( 1.000000000000000000, 4.159990838791813100E-017, 4.159990838791813100E-017 ) ) ;
#2298 = ORIENTED_EDGE ( 'NONE', *, *, #6396, .T. ) ;
#2299 = PLANE ( 'NONE',  #575 ) ;
#2300 = CARTESIAN_POINT ( 'NONE',  ( 2.999999999999981300, 3.000000000000002700, 3.500000000000000000 ) ) ;
#2301 = ADVANCED_FACE ( 'NONE', ( #53933 ), #44347, .F. ) ;
#2302 = SURFACE_SIDE_STYLE ('',( #17837 ) ) ;
#2303 = ORIENTED_EDGE ( 'NONE', *, *, #31027, .T. ) ;
#2304 = EDGE_CURVE ( 'NONE', #69725, #22114, #1172, .T. ) ;
#2305 = DIRECTION ( 'NONE',  ( 0.0000000000000000000, -1.000000000000000000, 0.0000000000000000000 ) ) ;
#2306 = DIRECTION ( 'NONE',  ( 0.0000000000000000000, 1.000000000000000000, -0.0000000000000000000 ) ) ;
#2307 = DIRECTION ( 'NONE',  ( -1.000000000000000000, 0.0000000000000000000, -0.0000000000000000000 ) ) ;
#2308 = VECTOR ( 'NONE', #54722, 1000.000000000000000 ) ;
#2309 = VERTEX_POINT ( 'NONE', #44113 ) ;
#2310 = FACE_BOUND ( 'NONE', #43246, .T. ) ;
#2311 = VERTEX_POINT ( 'NONE', #14577 ) ;
#2312 = DIRECTION ( 'NONE',  ( -0.0000000000000000000, -0.0000000000000000000, 1.000000000000000000 ) ) ;
#2313 = FACE_OUTER_BOUND ( 'NONE', #57175, .T. ) ;
#2314 = CARTESIAN_POINT ( 'NONE',  ( -5.649999999999998600, -1.469405112454220900, -18.62024344060555900 ) ) ;
#2315 =( NAMED_UNIT ( * ) PLANE_ANGLE_UNIT ( ) SI_UNIT ( $, .RADIAN. ) );
#2316 = LINE ( 'NONE', #35312, #63284 ) ;
#2317 =( LENGTH_UNIT ( ) NAMED_UNIT ( * ) SI_UNIT ( .MILLI., .METRE. ) );
#2318 = CARTESIAN_POINT ( 'NONE',  ( 0.0000000000000000000, -16.03477303807743900, -0.1000000000000000100 ) ) ;
#2319 = EDGE_CURVE ( 'NONE', #11987, #65460, #39087, .T. ) ;
#2320 = ORIENTED_EDGE ( 'NONE', *, *, #29276, .T. ) ;
#2321 = ORIENTED_EDGE ( 'NONE', *, *, #65741, .F. ) ;
#2322 = PRESENTATION_STYLE_ASSIGNMENT (( #55385 ) ) ;
#2323 = DIRECTION ( 'NONE',  ( 1.000000000000000000, 0.0000000000000000000, 0.0000000000000000000 ) ) ;
#2324 =( LENGTH_UNIT ( ) NAMED_UNIT ( * ) SI_UNIT ( .MILLI., .METRE. ) );
#2325 = CARTESIAN_POINT ( 'NONE',  ( -7.396854062459167900, -0.5961538461538462600, 1.525000000000000100 ) ) ;
#2327 = ADVANCED_FACE ( 'NONE', ( #49273 ), #25223, .T. ) ;
#2326 = VECTOR ( 'NONE', #19772, 1000.000000000000000 ) ;
#2328 = FILL_AREA_STYLE ('',( #26127 ) ) ;
#2329 = UNCERTAINTY_MEASURE_WITH_UNIT (LENGTH_MEASURE( 1.000000000000000100E-005 ), #67174, 'distance_accuracy_value', 'NONE');
#2330 = EDGE_CURVE ( 'NONE', #30286, #1052, #61180, .T. ) ;
#2331 = CIRCLE ( 'NONE', #14999, 1.500000000000000400 ) ;
#2332 = DIRECTION ( 'NONE',  ( 1.000000000000000000, 2.040851148208008200E-016, 0.0000000000000000000 ) ) ;
#2333 = ORIENTED_EDGE ( 'NONE', *, *, #34161, .F. ) ;
#2334 = EDGE_CURVE ( 'NONE', #36522, #48788, #66702, .T. ) ;
#2335 = CARTESIAN_POINT ( 'NONE',  ( 1.799999999999999400, -1.445151549950586700, -18.52322919059102400 ) ) ;
#2336 = CARTESIAN_POINT ( 'NONE',  ( -7.522740170918185100, -1.580707910799137100, 1.525000000000000400 ) ) ;
#2337 = DIRECTION ( 'NONE',  ( 0.0000000000000000000, 0.0000000000000000000, 1.000000000000000000 ) ) ;
#2338 = ORIENTED_EDGE ( 'NONE', *, *, #71197, .T. ) ;
#2339 = SURFACE_SIDE_STYLE ('',( #2854 ) ) ;
#2340 = EDGE_CURVE ( 'NONE', #60694, #43436, #51148, .T. ) ;
#2341 = UNCERTAINTY_MEASURE_WITH_UNIT (LENGTH_MEASURE( 1.000000000000000100E-005 ), #32470, 'distance_accuracy_value', 'NONE');
#2342 = DIRECTION ( 'NONE',  ( 1.000000000000000000, 0.0000000000000000000, 0.0000000000000000000 ) ) ;
#2343 = MECHANICAL_DESIGN_GEOMETRIC_PRESENTATION_REPRESENTATION (  '', ( #34528 ), #22639 ) ;
#2344 = SURFACE_SIDE_STYLE ('',( #47176 ) ) ;
#2345 = AXIS2_PLACEMENT_3D ( 'NONE', #54694, #13525, #30949 ) ;
#2346 = PLANE ( 'NONE',  #14643 ) ;
#2347 = SURFACE_STYLE_USAGE ( .BOTH. , #72328 ) ;
#2348 = LINE ( 'NONE', #35573, #25522 ) ;
#2349 = FILL_AREA_STYLE_COLOUR ( '', #61026 ) ;
#2350 = SURFACE_STYLE_FILL_AREA ( #16027 ) ;
#2351 = DIRECTION ( 'NONE',  ( 0.0000000000000000000, -0.2425356250363329700, -0.9701425001453318800 ) ) ;
#2352 = FACE_OUTER_BOUND ( 'NONE', #19290, .T. ) ;
#2353 =( NAMED_UNIT ( * ) PLANE_ANGLE_UNIT ( ) SI_UNIT ( $, .RADIAN. ) );
#2354 = CARTESIAN_POINT ( 'NONE',  ( 207.4000000000000100, 3.000000000000000000, 0.0000000000000000000 ) ) ;
#2355 = SURFACE_STYLE_FILL_AREA ( #37588 ) ;
#2356 = DIRECTION ( 'NONE',  ( 0.0000000000000000000, -1.000000000000000000, 0.0000000000000000000 ) ) ;
#2357 = FILL_AREA_STYLE ('',( #73097 ) ) ;
#2358 = SURFACE_SIDE_STYLE ('',( #23977 ) ) ;
#2359 = DIRECTION ( 'NONE',  ( 0.0000000000000000000, 0.0000000000000000000, -1.000000000000000000 ) ) ;
#2360 = VECTOR ( 'NONE', #16233, 1000.000000000000000 ) ;
#2361 = AXIS2_PLACEMENT_3D ( 'NONE', #8865, #56213, #38110 ) ;
#2362 = CARTESIAN_POINT ( 'NONE',  ( -7.888945406525993000, -0.4019373772198645000, 1.500000000000000000 ) ) ;
#2363 = DIRECTION ( 'NONE',  ( 0.0000000000000000000, 0.0000000000000000000, 1.000000000000000000 ) ) ;
#2364 = EDGE_CURVE ( 'NONE', #38027, #27076, #23361, .T. ) ;
#2365 = DIRECTION ( 'NONE',  ( -0.0000000000000000000, -0.0000000000000000000, 1.000000000000000000 ) ) ;
#2366 = ORIENTED_EDGE ( 'NONE', *, *, #56852, .F. ) ;
#2367 = ORIENTED_EDGE ( 'NONE', *, *, #51962, .T. ) ;
#2368 = DIRECTION ( 'NONE',  ( -0.0000000000000000000, -0.0000000000000000000, 1.000000000000000000 ) ) ;
#2369 = DIRECTION ( 'NONE',  ( -1.000000000000000000, 0.0000000000000000000, 0.0000000000000000000 ) ) ;
#2370 = LINE ( 'NONE', #65047, #16185 ) ;
#2371 = STYLED_ITEM ( 'NONE', ( #73913 ), #69458 ) ;
#2372 = FILL_AREA_STYLE_COLOUR ( '', #62606 ) ;
#2373 = AXIS2_PLACEMENT_3D ( 'NONE', #62604, #56491, #55745 ) ;
#2375 = ORIENTED_EDGE ( 'NONE', *, *, #19833, .F. ) ;
#2374 = DIRECTION ( 'NONE',  ( 0.0000000000000000000, 1.000000000000000000, -0.0000000000000000000 ) ) ;
#2376 =( LENGTH_UNIT ( ) NAMED_UNIT ( * ) SI_UNIT ( .MILLI., .METRE. ) );
#2377 = AXIS2_PLACEMENT_3D ( 'NONE', #29403, #30416, #64936 ) ;
#2378 = AXIS2_PLACEMENT_3D ( 'NONE', #50362, #57248, #63153 ) ;
#2379 = ADVANCED_FACE ( 'NONE', ( #62118 ), #29847, .F. ) ;
#2380 = FACE_OUTER_BOUND ( 'NONE', #14014, .T. ) ;
#2381 = ORIENTED_EDGE ( 'NONE', *, *, #47657, .T. ) ;
#2382 = VECTOR ( 'NONE', #51240, 1000.000000000000000 ) ;
#2383 = CARTESIAN_POINT ( 'NONE',  ( -7.384258495647239700, -1.711617862722760700, 1.500000000000000200 ) ) ;
#2385 = ORIENTED_EDGE ( 'NONE', *, *, #56621, .T. ) ;
#2384 = EDGE_LOOP ( 'NONE', ( #68779, #14235, #75324, #68871, #68849, #27847, #56674, #50233 ) ) ;
#2386 = LINE ( 'NONE', #62883, #60622 ) ;
#2387 = FILL_AREA_STYLE ('',( #32148 ) ) ;
#2388 = MECHANICAL_DESIGN_GEOMETRIC_PRESENTATION_REPRESENTATION (  '', ( #15684 ), #60304 ) ;
#2389 = DIRECTION ( 'NONE',  ( 0.0000000000000000000, 0.0000000000000000000, -1.000000000000000000 ) ) ;
#2390 = AXIS2_PLACEMENT_3D ( 'NONE', #17874, #65095, #35505 ) ;
#2391 = VERTEX_POINT ( 'NONE', #51375 ) ;
#2392 = PRESENTATION_LAYER_ASSIGNMENT (  '', '', ( #75134 ) ) ;
#2393 = CARTESIAN_POINT ( 'NONE',  ( 51.50000000000000000, 91.50000000000000000, 4.500000000000000900 ) ) ;
#2394 = ADVANCED_FACE ( 'NONE', ( #75061 ), #32985, .F. ) ;
#2395 = STYLED_ITEM ( 'NONE', ( #26211 ), #8702 ) ;
#2396 = ORIENTED_EDGE ( 'NONE', *, *, #60260, .T. ) ;
#2397 = AXIS2_PLACEMENT_3D ( 'NONE', #44436, #50418, #2547 ) ;
#2398 = EDGE_CURVE ( 'NONE', #27126, #65465, #11301, .T. ) ;
#2399 = VERTEX_POINT ( 'NONE', #27293 ) ;
#2400 = ORIENTED_EDGE ( 'NONE', *, *, #74162, .T. ) ;
#2401 = CARTESIAN_POINT ( 'NONE',  ( 0.0000000000000000000, 19.21477303807744300, -0.1000000000000000100 ) ) ;
#2402 = VECTOR ( 'NONE', #48443, 1000.000000000000000 ) ;
#2403 = DIRECTION ( 'NONE',  ( -1.000000000000000000, 0.0000000000000000000, -1.864827736675066000E-015 ) ) ;
#2404 = DIRECTION ( 'NONE',  ( 0.0000000000000000000, -1.000000000000000000, 0.0000000000000000000 ) ) ;
#2405 = CARTESIAN_POINT ( 'NONE',  ( 2.667952210561963100E-015, -11.53477303807740600, -0.1000000000000000100 ) ) ;
#2406 = LINE ( 'NONE', #47008, #63377 ) ;
#2407 = VECTOR ( 'NONE', #26293, 1000.000000000000000 ) ;
#2408 = EDGE_CURVE ( 'NONE', #28878, #320, #9422, .T. ) ;
#2409 = EDGE_CURVE ( 'NONE', #51705, #43421, #14994, .T. ) ;
#2410 = VERTEX_POINT ( 'NONE', #45146 ) ;
#2411 = DIRECTION ( 'NONE',  ( 1.000000000000000000, 0.0000000000000000000, 0.0000000000000000000 ) ) ;
#2412 = CARTESIAN_POINT ( 'NONE',  ( 1.251563616299780000E-015, -7.214773038077728600, -0.1000000000000000100 ) ) ;
#2413 = ORIENTED_EDGE ( 'NONE', *, *, #44927, .F. ) ;
#2414 = SURFACE_SIDE_STYLE ('',( #62971 ) ) ;
#2415 = CARTESIAN_POINT ( 'NONE',  ( 63.19999999999999600, 89.00000000000000000, 5.000000000000000000 ) ) ;
#2416 = EDGE_CURVE ( 'NONE', #66616, #34818, #60309, .T. ) ;
#2417 = LINE ( 'NONE', #15628, #72649 ) ;
#2418 = FACE_OUTER_BOUND ( 'NONE', #1524, .T. ) ;
#2419 = FACE_OUTER_BOUND ( 'NONE', #55819, .T. ) ;
#2420 = EDGE_CURVE ( 'NONE', #67151, #76045, #27960, .T. ) ;
#2421 = DIRECTION ( 'NONE',  ( -1.000000000000000000, 0.0000000000000000000, 0.0000000000000000000 ) ) ;
#2423 = CARTESIAN_POINT ( 'NONE',  ( 104.5034120991429600, 44.90000000000000600, 4.200000000000000200 ) ) ;
#2422 = SURFACE_STYLE_USAGE ( .BOTH. , #8591 ) ;
#2424 = PRESENTATION_STYLE_ASSIGNMENT (( #56798 ) ) ;
#2425 =( NAMED_UNIT ( * ) PLANE_ANGLE_UNIT ( ) SI_UNIT ( $, .RADIAN. ) );
#2426 = COLOUR_RGB ( '',0.7921568627450980000, 0.8196078431372548800, 0.9333333333333333500 ) ;
#2427 = UNCERTAINTY_MEASURE_WITH_UNIT (LENGTH_MEASURE( 1.000000000000000100E-005 ), #67103, 'distance_accuracy_value', 'NONE');
#2428 = ORIENTED_EDGE ( 'NONE', *, *, #52655, .F. ) ;
#2429 = FACE_OUTER_BOUND ( 'NONE', #19222, .T. ) ;
#2430 =( BOUNDED_CURVE ( )  B_SPLINE_CURVE ( 3, ( #8557, #60752, #13987, #66655 ),
 .UNSPECIFIED., .F., .F. ) 
 B_SPLINE_CURVE_WITH_KNOTS ( ( 4, 4 ),
 ( 1.570796326794901200, 3.141592653589793100 ),
 .UNSPECIFIED. ) 
 CURVE ( )  GEOMETRIC_REPRESENTATION_ITEM ( )  RATIONAL_B_SPLINE_CURVE ( ( 1.000000000000000000, 0.8047378541243661600, 0.8047378541243661600, 1.000000000000000000 ) ) 
 REPRESENTATION_ITEM ( '' )  );
#2431 = VERTEX_POINT ( 'NONE', #27531 ) ;
#2432 = FILL_AREA_STYLE_COLOUR ( '', #53834 ) ;
#2433 = EDGE_CURVE ( 'NONE', #26432, #69397, #68536, .T. ) ;
#2434 = CARTESIAN_POINT ( 'NONE',  ( -6.166839572099761700, -3.469471378390276900, -5.900000000000000400 ) ) ;
#2435 = EDGE_LOOP ( 'NONE', ( #24183, #41611 ) ) ;
#2436 =( LENGTH_UNIT ( ) NAMED_UNIT ( * ) SI_UNIT ( .MILLI., .METRE. ) );
#2437 = EDGE_CURVE ( 'NONE', #75406, #74461, #3902, .T. ) ;
#2438 = LINE ( 'NONE', #18153, #54231 ) ;
#2439 = EDGE_LOOP ( 'NONE', ( #7765, #17068, #37452, #44680 ) ) ;
#2440 = DIRECTION ( 'NONE',  ( -1.197443817914285700E-016, 1.000000000000000000, 0.0000000000000000000 ) ) ;
#2442 = ORIENTED_EDGE ( 'NONE', *, *, #73376, .T. ) ;
#2441 = ORIENTED_EDGE ( 'NONE', *, *, #70634, .T. ) ;
#2443 = CARTESIAN_POINT ( 'NONE',  ( 3.000000000000000000, -0.0000000000000000000, 3.000000000000000000 ) ) ;
#2444 = FILL_AREA_STYLE ('',( #32218 ) ) ;
#2445 = CARTESIAN_POINT ( 'NONE',  ( -0.6717566005785048400, -13.21477303807744100, 0.0000000000000000000 ) ) ;
#2446 = PRODUCT_CONTEXT ( 'NONE', #22934, 'mechanical' ) ;
#2447 = FACE_OUTER_BOUND ( 'NONE', #44512, .T. ) ;
#2448 = ORIENTED_EDGE ( 'NONE', *, *, #38115, .F. ) ;
#2449 = PRESENTATION_LAYER_ASSIGNMENT (  '', '', ( #50060 ) ) ;
#2450 = CARTESIAN_POINT ( 'NONE',  ( 11.05431677051990600, -6.275000000000001200, 5.000000000000002700 ) ) ;
#2451 = EDGE_CURVE ( 'NONE', #8156, #2272, #41833, .T. ) ;
#2452 = CARTESIAN_POINT ( 'NONE',  ( 123.8999999999999300, 93.00000000000002800, 0.2000000000000000900 ) ) ;
#2453 = CARTESIAN_POINT ( 'NONE',  ( 0.0000000000000000000, 22.21477303807744300, -0.1000000000000000100 ) ) ;
#2454 = VECTOR ( 'NONE', #24585, 1000.000000000000000 ) ;
#2455 = EDGE_LOOP ( 'NONE', ( #24568, #7538 ) ) ;
#2456 = STYLED_ITEM ( 'NONE', ( #5468 ), #54999 ) ;
#2457 = ADVANCED_FACE ( 'NONE', ( #70449 ), #16866, .F. ) ;
#2458 = VERTEX_POINT ( 'NONE', #10156 ) ;
#2459 = EDGE_LOOP ( 'NONE', ( #70904, #73946, #33300, #30511 ) ) ;
#2460 = ORIENTED_EDGE ( 'NONE', *, *, #13391, .F. ) ;
#2461 = DIRECTION ( 'NONE',  ( -0.0000000000000000000, -0.0000000000000000000, -1.000000000000000000 ) ) ;
#2462 = AXIS2_PLACEMENT_3D ( 'NONE', #44506, #21464, #74398 ) ;
#2463 = AXIS2_PLACEMENT_3D ( 'NONE', #73469, #43868, #67746 ) ;
#2464 = EDGE_CURVE ( 'NONE', #47454, #38980, #57530, .T. ) ;
#2465 = CARTESIAN_POINT ( 'NONE',  ( 11.85175660057939200, 0.0000000000000000000, -0.1000000000000000100 ) ) ;
#2467 = CARTESIAN_POINT ( 'NONE',  ( 207.3999999999999500, 34.40000000000002700, 0.0000000000000000000 ) ) ;
#2466 = CARTESIAN_POINT ( 'NONE',  ( -7.819930985536091200, -1.703325320512820700, 1.500000000000000000 ) ) ;
#2468 = LINE ( 'NONE', #68765, #47817 ) ;
#2469 = SURFACE_STYLE_USAGE ( .BOTH. , #32745 ) ;
#2470 = DIRECTION ( 'NONE',  ( 1.000000000000000000, 0.0000000000000000000, 0.0000000000000000000 ) ) ;
#2471 = LINE ( 'NONE', #74579, #38525 ) ;
#2472 = PRESENTATION_STYLE_ASSIGNMENT (( #18777 ) ) ;
#2473 = DIRECTION ( 'NONE',  ( 0.0000000000000000000, 0.0000000000000000000, 1.000000000000000000 ) ) ;
#2474 = AXIS2_PLACEMENT_3D ( 'NONE', #44231, #55865, #8761 ) ;
#2475 = AXIS2_PLACEMENT_3D ( 'NONE', #35707, #1059, #42430 ) ;
#2476 = ADVANCED_FACE ( 'NONE', ( #13132 ), #11448, .T. ) ;
#2478 = LINE ( 'NONE', #15004, #35778 ) ;
#2477 = CARTESIAN_POINT ( 'NONE',  ( 33.49999999999999300, 30.99999999999999600, 0.0000000000000000000 ) ) ;
#2479 = STYLED_ITEM ( 'NONE', ( #42142 ), #15919 ) ;
#2480 = EDGE_LOOP ( 'NONE', ( #38209, #10104, #7794, #25399 ) ) ;
#2481 = ORIENTED_EDGE ( 'NONE', *, *, #14441, .F. ) ;
#2482 = AXIS2_PLACEMENT_3D ( 'NONE', #51816, #22285, #63569 ) ;
#2483 = AXIS2_PLACEMENT_3D ( 'NONE', #48433, #6521, #30596 ) ;
#2485 = DIRECTION ( 'NONE',  ( -0.0000000000000000000, -0.0000000000000000000, 1.000000000000000000 ) ) ;
#2484 = PRESENTATION_LAYER_ASSIGNMENT (  '', '', ( #11843 ) ) ;
#2486 = DIRECTION ( 'NONE',  ( -1.000000000000000000, 0.0000000000000000000, 0.0000000000000000000 ) ) ;
#2487 = CARTESIAN_POINT ( 'NONE',  ( -0.0000000000000000000, -23.71477303807744600, 0.0000000000000000000 ) ) ;
#2488 = DIRECTION ( 'NONE',  ( 0.0000000000000000000, 0.0000000000000000000, 1.000000000000000000 ) ) ;
#2489 = CARTESIAN_POINT ( 'NONE',  ( -7.473777139382245400, -1.701522435897435900, 1.525000000000000100 ) ) ;
#2490 = LINE ( 'NONE', #20570, #42269 ) ;
#2491 = CIRCLE ( 'NONE', #50872, 0.4000000000000001900 ) ;
#2492 =( GEOMETRIC_REPRESENTATION_CONTEXT ( 3 ) GLOBAL_UNCERTAINTY_ASSIGNED_CONTEXT ( ( #72365 ) ) GLOBAL_UNIT_ASSIGNED_CONTEXT ( ( #68397, #74417, #39346 ) ) REPRESENTATION_CONTEXT ( 'NONE', 'WORKASPACE' ) );
#2493 = VECTOR ( 'NONE', #29835, 1000.000000000000000 ) ;
#2494 = ORIENTED_EDGE ( 'NONE', *, *, #13720, .T. ) ;
#2495 = LINE ( 'NONE', #28328, #11663 ) ;
#2496 = AXIS2_PLACEMENT_3D ( 'NONE', #64360, #6263, #46920 ) ;
#2497 = CARTESIAN_POINT ( 'NONE',  ( -7.396854062459167900, -1.168669871794872000, 1.500000000000000000 ) ) ;
#2498 = SURFACE_SIDE_STYLE ('',( #65144 ) ) ;
#2499 = EDGE_CURVE ( 'NONE', #31636, #56954, #28876, .T. ) ;
#2500 = DIRECTION ( 'NONE',  ( 1.000000000000000000, 0.0000000000000000000, 0.0000000000000000000 ) ) ;
#2501 = VECTOR ( 'NONE', #36403, 1000.000000000000000 ) ;
#2502 = LINE ( 'NONE', #2718, #33073 ) ;
#2503 = CARTESIAN_POINT ( 'NONE',  ( 6.262323180469993000, 3.249999999999999600, -10.28143438810792200 ) ) ;
#2505 = CARTESIAN_POINT ( 'NONE',  ( 0.7849999999999979200, 2.170528621609724200, -5.649999999999999500 ) ) ;
#2504 = FACE_BOUND ( 'NONE', #30852, .T. ) ;
#2506 = ORIENTED_EDGE ( 'NONE', *, *, #45169, .T. ) ;
#2507 = LINE ( 'NONE', #14516, #33009 ) ;
#2508 = DIRECTION ( 'NONE',  ( 1.000000000000000000, 0.0000000000000000000, 0.0000000000000000000 ) ) ;
#2509 = LINE ( 'NONE', #56408, #7094 ) ;
#2510 = EDGE_CURVE ( 'NONE', #16123, #54367, #44576, .T. ) ;
#2511 = EDGE_CURVE ( 'NONE', #65905, #27176, #14917, .T. ) ;
#2512 = VERTEX_POINT ( 'NONE', #46683 ) ;
#2513 = FACE_OUTER_BOUND ( 'NONE', #56255, .T. ) ;
#2514 = ORIENTED_EDGE ( 'NONE', *, *, #42271, .T. ) ;
#2515 =( BOUNDED_CURVE ( )  B_SPLINE_CURVE ( 3, ( #35440, #35164, #71283, #41896 ),
 .UNSPECIFIED., .F., .F. ) 
 B_SPLINE_CURVE_WITH_KNOTS ( ( 4, 4 ),
 ( 1.570796326794896600, 3.141592653589793100 ),
 .UNSPECIFIED. ) 
 CURVE ( )  GEOMETRIC_REPRESENTATION_ITEM ( )  RATIONAL_B_SPLINE_CURVE ( ( 1.000000000000000000, 0.8047378541243649400, 0.8047378541243649400, 1.000000000000000000 ) ) 
 REPRESENTATION_ITEM ( '' )  );
#2516 =( LENGTH_UNIT ( ) NAMED_UNIT ( * ) SI_UNIT ( .MILLI., .METRE. ) );
#2517 = ORIENTED_EDGE ( 'NONE', *, *, #12174, .F. ) ;
#2518 = CARTESIAN_POINT ( 'NONE',  ( -16.50000000000000000, 2.020667218593133100E-015, 3.000000000000000000 ) ) ;
#2519 = DIRECTION ( 'NONE',  ( 0.0000000000000000000, -1.000000000000000000, 0.0000000000000000000 ) ) ;
#2520 = ORIENTED_EDGE ( 'NONE', *, *, #19387, .T. ) ;
#2521 = DIRECTION ( 'NONE',  ( 0.1805286216097214100, -0.9835697315288296500, -0.0000000000000000000 ) ) ;
#2522 = UNCERTAINTY_MEASURE_WITH_UNIT (LENGTH_MEASURE( 1.000000000000000100E-005 ), #54116, 'distance_accuracy_value', 'NONE');
#2523 = UNCERTAINTY_MEASURE_WITH_UNIT (LENGTH_MEASURE( 1.000000000000000100E-005 ), #58248, 'distance_accuracy_value', 'NONE');
#2524 = ORIENTED_EDGE ( 'NONE', *, *, #50077, .T. ) ;
#2525 = SURFACE_STYLE_FILL_AREA ( #38031 ) ;
#2526 = SURFACE_STYLE_USAGE ( .BOTH. , #19850 ) ;
#2527 = VERTEX_POINT ( 'NONE', #5027 ) ;
#2528 = ORIENTED_EDGE ( 'NONE', *, *, #47094, .T. ) ;
#2529 = EDGE_LOOP ( 'NONE', ( #3292, #2931 ) ) ;
#2530 = ORIENTED_EDGE ( 'NONE', *, *, #23091, .F. ) ;
#2531 = DIRECTION ( 'NONE',  ( -0.0000000000000000000, -0.0000000000000000000, 1.000000000000000000 ) ) ;
#2532 = ADVANCED_FACE ( 'NONE', ( #40074 ), #52377, .F. ) ;
#2533 = CARTESIAN_POINT ( 'NONE',  ( -15.40000000000000400, 4.774999999999988800, 3.200000000000000200 ) ) ;
#2534 = DIRECTION ( 'NONE',  ( -1.839191901379482200E-016, -5.097320284592820500E-017, -1.000000000000000000 ) ) ;
#2535 = VERTEX_POINT ( 'NONE', #23380 ) ;
#2536 = PRESENTATION_STYLE_ASSIGNMENT (( #7898 ) ) ;
#2537 = EDGE_CURVE ( 'NONE', #13046, #67044, #30734, .T. ) ;
#2538 = CARTESIAN_POINT ( 'NONE',  ( 26.00009685542713500, -2.607843137254900700, -6.724580714056441900E-015 ) ) ;
#2539 = CARTESIAN_POINT ( 'NONE',  ( -7.595283837833334500, -1.957129265391977600, 1.525000000000000100 ) ) ;
#2540 = DIRECTION ( 'NONE',  ( -1.000000000000000000, 0.0000000000000000000, 0.0000000000000000000 ) ) ;
#2541 = VECTOR ( 'NONE', #21965, 1000.000000000000000 ) ;
#2542 = CARTESIAN_POINT ( 'NONE',  ( 0.6717566005793923500, -22.21477303807744300, -0.1000000000000000100 ) ) ;
#2543 = ORIENTED_EDGE ( 'NONE', *, *, #29047, .T. ) ;
#2544 = EDGE_CURVE ( 'NONE', #48730, #73258, #18404, .T. ) ;
#2545 = VERTEX_POINT ( 'NONE', #16362 ) ;
#2546 = ORIENTED_EDGE ( 'NONE', *, *, #14972, .F. ) ;
#2547 = DIRECTION ( 'NONE',  ( -1.000000000000000000, 0.0000000000000000000, 0.0000000000000000000 ) ) ;
#2548 = DIRECTION ( 'NONE',  ( 1.000000000000000000, 0.0000000000000000000, 0.0000000000000000000 ) ) ;
#2549 = DIRECTION ( 'NONE',  ( 0.0000000000000000000, -1.000000000000000000, 0.0000000000000000000 ) ) ;
#2550 = PRESENTATION_LAYER_ASSIGNMENT (  '', '', ( #21346 ) ) ;
#2551 = EDGE_CURVE ( 'NONE', #55389, #5001, #24255, .T. ) ;
#2552 = FILL_AREA_STYLE ('',( #43437 ) ) ;
#2553 = ADVANCED_FACE ( 'NONE', ( #60234 ), #63624, .T. ) ;
#2554 = FACE_OUTER_BOUND ( 'NONE', #1053, .T. ) ;
#2555 = PRODUCT_DEFINITION_CONTEXT ( 'detailed design', #69625, 'design' ) ;
#2556 = FACE_OUTER_BOUND ( 'NONE', #16857, .T. ) ;
#2557 = SURFACE_SIDE_STYLE ('',( #707 ) ) ;
#2558 = ORIENTED_EDGE ( 'NONE', *, *, #67160, .T. ) ;
#2559 =( GEOMETRIC_REPRESENTATION_CONTEXT ( 3 ) GLOBAL_UNCERTAINTY_ASSIGNED_CONTEXT ( ( #9565 ) ) GLOBAL_UNIT_ASSIGNED_CONTEXT ( ( #1088, #7019, #60230 ) ) REPRESENTATION_CONTEXT ( 'NONE', 'WORKASPACE' ) );
#2560 = AXIS2_PLACEMENT_3D ( 'NONE', #59014, #11173, #67307 ) ;
#2561 = SURFACE_STYLE_FILL_AREA ( #62465 ) ;
#2562 = LINE ( 'NONE', #48749, #71862 ) ;
#2563 = ORIENTED_EDGE ( 'NONE', *, *, #62316, .F. ) ;
#2564 = EDGE_CURVE ( 'NONE', #25284, #49601, #53856, .T. ) ;
#2565 = CARTESIAN_POINT ( 'NONE',  ( 22.19999999999999600, 0.0000000000000000000, 0.0000000000000000000 ) ) ;
#2566 = ORIENTED_EDGE ( 'NONE', *, *, #39473, .T. ) ;
#2567 = CARTESIAN_POINT ( 'NONE',  ( 89.45000000000000300, 37.15000000000000600, 3.000000000000000000 ) ) ;
#2568 = VECTOR ( 'NONE', #57025, 1000.000000000000000 ) ;
#2569 = CARTESIAN_POINT ( 'NONE',  ( 4.889999999999999700, -9.455000000000001800, 8.199999999999999300 ) ) ;
#2570 = DIRECTION ( 'NONE',  ( 1.000000000000000000, 1.197443817914285700E-016, -0.0000000000000000000 ) ) ;
#2571 =( NAMED_UNIT ( * ) SI_UNIT ( $, .STERADIAN. ) SOLID_ANGLE_UNIT ( ) );
#2572 = PRESENTATION_LAYER_ASSIGNMENT (  '', '', ( #20907 ) ) ;
#2573 = AXIS2_PLACEMENT_3D ( 'NONE', #47685, #65127, #71384 ) ;
#2574 = VERTEX_POINT ( 'NONE', #23113 ) ;
#2575 = ORIENTED_EDGE ( 'NONE', *, *, #47798, .T. ) ;
#2576 = SURFACE_STYLE_USAGE ( .BOTH. , #38511 ) ;
#2577 = EDGE_LOOP ( 'NONE', ( #284, #66795, #34440, #56667 ) ) ;
#2578 = PLANE ( 'NONE',  #15148 ) ;
#2579 = LINE ( 'NONE', #21960, #64509 ) ;
#2580 = DIRECTION ( 'NONE',  ( 0.0000000000000000000, 0.0000000000000000000, 1.000000000000000000 ) ) ;
#2581 = AXIS2_PLACEMENT_3D ( 'NONE', #63797, #75684, #58432 ) ;
#2582 = ORIENTED_EDGE ( 'NONE', *, *, #22727, .T. ) ;
#2583 = AXIS2_PLACEMENT_3D ( 'NONE', #2799, #31829, #56060 ) ;
#2584 = VECTOR ( 'NONE', #43460, 1000.000000000000000 ) ;
#2585 = AXIS2_PLACEMENT_3D ( 'NONE', #37670, #49382, #37936 ) ;
#2586 = EDGE_CURVE ( 'NONE', #41189, #36776, #65743, .T. ) ;
#2587 = VECTOR ( 'NONE', #67460, 1000.000000000000000 ) ;
#2589 = ORIENTED_EDGE ( 'NONE', *, *, #28913, .F. ) ;
#2588 = COLOUR_RGB ( '',0.9098039215686274400, 0.4431372549019607600, 0.03137254901960784300 ) ;
#2590 = DIRECTION ( 'NONE',  ( -0.0000000000000000000, -1.000000000000000000, -0.0000000000000000000 ) ) ;
#2591 = DIRECTION ( 'NONE',  ( -0.0000000000000000000, -0.0000000000000000000, 1.000000000000000000 ) ) ;
#2592 = SURFACE_STYLE_USAGE ( .BOTH. , #19390 ) ;
#2593 = SURFACE_STYLE_USAGE ( .BOTH. , #43216 ) ;
#2594 = CARTESIAN_POINT ( 'NONE',  ( 11.85175660057939200, 0.0000000000000000000, -0.1000000000000000100 ) ) ;
#2595 = SURFACE_STYLE_USAGE ( .BOTH. , #67877 ) ;
#2596 = AXIS2_PLACEMENT_3D ( 'NONE', #35696, #35183, #47610 ) ;
#2597 = UNCERTAINTY_MEASURE_WITH_UNIT (LENGTH_MEASURE( 1.000000000000000100E-005 ), #75694, 'distance_accuracy_value', 'NONE');
#2598 = CARTESIAN_POINT ( 'NONE',  ( 8.171756600579392700, 13.21477303807744100, 0.0000000000000000000 ) ) ;
#2599 = CARTESIAN_POINT ( 'NONE',  ( -7.819818467053178100, -0.2794877810642222800, 1.500000000000000000 ) ) ;
#2600 = AXIS2_PLACEMENT_3D ( 'NONE', #74878, #21438, #2841 ) ;
#2601 = ORIENTED_EDGE ( 'NONE', *, *, #26145, .T. ) ;
#2602 = PRESENTATION_STYLE_ASSIGNMENT (( #23738 ) ) ;
#2603 = EDGE_CURVE ( 'NONE', #54844, #74702, #8561, .T. ) ;
#2604 = ORIENTED_EDGE ( 'NONE', *, *, #51343, .F. ) ;
#2605 = CARTESIAN_POINT ( 'NONE',  ( -0.0000000000000000000, -22.03477303807744300, 0.0000000000000000000 ) ) ;
#2606 = ORIENTED_EDGE ( 'NONE', *, *, #13858, .T. ) ;
#2607 = DIRECTION ( 'NONE',  ( 0.0000000000000000000, 1.000000000000000000, 0.0000000000000000000 ) ) ;
#2608 = ORIENTED_EDGE ( 'NONE', *, *, #52963, .F. ) ;
#2609 = CARTESIAN_POINT ( 'NONE',  ( -379.5133226854676400, -1561.649380678243700, 0.7499999999999841200 ) ) ;
#2610 = DIRECTION ( 'NONE',  ( 1.000000000000000000, 0.0000000000000000000, -0.0000000000000000000 ) ) ;
#2611 = DIRECTION ( 'NONE',  ( 0.0000000000000000000, -0.0000000000000000000, 1.000000000000000000 ) ) ;
#2612 = PLANE ( 'NONE',  #57811 ) ;
#2613 = ADVANCED_BREP_SHAPE_REPRESENTATION ( '', ( #74216, #48579 ), #23492 ) ;
#2614 = ADVANCED_FACE ( 'NONE', ( #62036 ), #76512, .F. ) ;
#2615 = ORIENTED_EDGE ( 'NONE', *, *, #4148, .T. ) ;
#2616 = PRESENTATION_LAYER_ASSIGNMENT (  '', '', ( #63459 ) ) ;
#2617 =( GEOMETRIC_REPRESENTATION_CONTEXT ( 3 ) GLOBAL_UNCERTAINTY_ASSIGNED_CONTEXT ( ( #72555 ) ) GLOBAL_UNIT_ASSIGNED_CONTEXT ( ( #32969, #27275, #75269 ) ) REPRESENTATION_CONTEXT ( 'NONE', 'WORKASPACE' ) );
#2618 =( LENGTH_UNIT ( ) NAMED_UNIT ( * ) SI_UNIT ( .MILLI., .METRE. ) );
#2619 = SURFACE_SIDE_STYLE ('',( #9043 ) ) ;
#2620 = EDGE_CURVE ( 'NONE', #11208, #55006, #9348, .T. ) ;
#2621 = VECTOR ( 'NONE', #48913, 1000.000000000000000 ) ;
#2622 = EDGE_CURVE ( 'NONE', #13027, #67043, #8468, .T. ) ;
#2623 = PRODUCT_DEFINITION_SHAPE ( 'NONE', 'NONE',  #2734 ) ;
#2624 = ORIENTED_EDGE ( 'NONE', *, *, #52158, .T. ) ;
#2625 = ORIENTED_EDGE ( 'NONE', *, *, #21213, .T. ) ;
#2626 = ORIENTED_EDGE ( 'NONE', *, *, #31313, .F. ) ;
#2627 = CARTESIAN_POINT ( 'NONE',  ( -7.388408607781663300, -1.754018523898948500, 1.500000000000000000 ) ) ;
#2628 = ORIENTED_EDGE ( 'NONE', *, *, #41385, .F. ) ;
#2629 =( NAMED_UNIT ( * ) SI_UNIT ( $, .STERADIAN. ) SOLID_ANGLE_UNIT ( ) );
#2630 = CARTESIAN_POINT ( 'NONE',  ( 0.6717566005784677600, 11.53477303807744600, -0.1000000000000000100 ) ) ;
#2631 = PRESENTATION_STYLE_ASSIGNMENT (( #36608 ) ) ;
#2632 = VERTEX_POINT ( 'NONE', #41232 ) ;
#2633 = DIRECTION ( 'NONE',  ( 0.0000000000000000000, 1.000000000000000000, -0.0000000000000000000 ) ) ;
#2634 = CARTESIAN_POINT ( 'NONE',  ( -25.09999999999998700, -61.39999999999998400, 5.000000000000001800 ) ) ;
#2635 = LINE ( 'NONE', #23858, #59068 ) ;
#2636 = PRESENTATION_STYLE_ASSIGNMENT (( #35375 ) ) ;
#2637 = VECTOR ( 'NONE', #41698, 1000.000000000000000 ) ;
#2638 = FACE_OUTER_BOUND ( 'NONE', #59481, .T. ) ;
#2639 = DIRECTION ( 'NONE',  ( 0.0000000000000000000, -0.0000000000000000000, 1.000000000000000000 ) ) ;
#2640 = FACE_BOUND ( 'NONE', #15204, .T. ) ;
#2641 =( NAMED_UNIT ( * ) PLANE_ANGLE_UNIT ( ) SI_UNIT ( $, .RADIAN. ) );
#2642 = DIRECTION ( 'NONE',  ( 0.0000000000000000000, 0.0000000000000000000, 1.000000000000000000 ) ) ;
#2643 = CARTESIAN_POINT ( 'NONE',  ( 2.349999999999999600, 0.6500000000000001300, 2.000000000000000000 ) ) ;
#2644 = DIRECTION ( 'NONE',  ( 0.0000000000000000000, 0.0000000000000000000, -1.000000000000000000 ) ) ;
#2645 = EDGE_CURVE ( 'NONE', #45367, #67168, #4891, .T. ) ;
#2646 = VECTOR ( 'NONE', #32516, 1000.000000000000000 ) ;
#2647 = VECTOR ( 'NONE', #25346, 1000.000000000000000 ) ;
#2648 =( LENGTH_UNIT ( ) NAMED_UNIT ( * ) SI_UNIT ( .MILLI., .METRE. ) );
#2649 = ORIENTED_EDGE ( 'NONE', *, *, #45163, .F. ) ;
#2650 = EDGE_LOOP ( 'NONE', ( #5437, #16667, #28581, #70405 ) ) ;
#2651 = EDGE_CURVE ( 'NONE', #24360, #23480, #22396, .T. ) ;
#2652 = FILL_AREA_STYLE ('',( #50015 ) ) ;
#2653 = ORIENTED_EDGE ( 'NONE', *, *, #11969, .F. ) ;
#2654 = SURFACE_STYLE_FILL_AREA ( #74934 ) ;
#2655 = CARTESIAN_POINT ( 'NONE',  ( -7.384033549638656000, -0.2930689102564103000, 1.525000000000000100 ) ) ;
#2656 = VECTOR ( 'NONE', #1869, 1000.000000000000000 ) ;
#2657 =( NAMED_UNIT ( * ) PLANE_ANGLE_UNIT ( ) SI_UNIT ( $, .RADIAN. ) );
#2658 = CARTESIAN_POINT ( 'NONE',  ( 121.2000000000000000, 30.40000000000000200, 6.000000000000000000 ) ) ;
#2659 = VECTOR ( 'NONE', #6929, 1000.000000000000000 ) ;
#2660 = CIRCLE ( 'NONE', #22288, 1.199999999999999700 ) ;
#2661 = EDGE_CURVE ( 'NONE', #43317, #20328, #55694, .T. ) ;
#2662 = ADVANCED_FACE ( 'NONE', ( #70378 ), #18654, .T. ) ;
#2663 = CARTESIAN_POINT ( 'NONE',  ( -10.80000000000000600, 0.0000000000000000000, 9.000000000000000000 ) ) ;
#2664 = VERTEX_POINT ( 'NONE', #47180 ) ;
#2665 = PRODUCT_DEFINITION_SHAPE ( 'NONE', 'NONE',  #76636 ) ;
#2666 = DIRECTION ( 'NONE',  ( -1.000000000000000000, 0.0000000000000000000, 0.0000000000000000000 ) ) ;
#2667 = MECHANICAL_DESIGN_GEOMETRIC_PRESENTATION_REPRESENTATION (  '', ( #65398 ), #19980 ) ;
#2668 = FACE_OUTER_BOUND ( 'NONE', #4996, .T. ) ;
#2669 = CARTESIAN_POINT ( 'NONE',  ( 46.20000000000000300, 2.000000000000000000, 0.0000000000000000000 ) ) ;
#2670 = CARTESIAN_POINT ( 'NONE',  ( -9.570706566308407700, -2.211538461538461700, 1.525000000000000100 ) ) ;
#2671 = EDGE_LOOP ( 'NONE', ( #71339, #74337, #26288, #40445 ) ) ;
#2672 = ORIENTED_EDGE ( 'NONE', *, *, #2901, .T. ) ;
#2673 = ORIENTED_EDGE ( 'NONE', *, *, #27932, .F. ) ;
#2674 = ORIENTED_EDGE ( 'NONE', *, *, #7903, .T. ) ;
#2675 = ORIENTED_EDGE ( 'NONE', *, *, #48290, .F. ) ;
#2676 = FACE_OUTER_BOUND ( 'NONE', #51034, .T. ) ;
#2677 = DIRECTION ( 'NONE',  ( 1.000000000000000000, 0.0000000000000000000, 0.0000000000000000000 ) ) ;
#2678 = AXIS2_PLACEMENT_3D ( 'NONE', #26976, #26731, #14011 ) ;
#2679 = PLANE ( 'NONE',  #43139 ) ;
#2680 = DIRECTION ( 'NONE',  ( -3.717264591378876700E-015, 1.535339560257677700E-030, -1.000000000000000000 ) ) ;
#2681 = ORIENTED_EDGE ( 'NONE', *, *, #17312, .T. ) ;
#2682 = COLOUR_RGB ( '',1.000000000000000000, 1.000000000000000000, 1.000000000000000000 ) ;
#2683 = LINE ( 'NONE', #8613, #56318 ) ;
#2684 = ORIENTED_EDGE ( 'NONE', *, *, #32721, .F. ) ;
#2685 = EDGE_LOOP ( 'NONE', ( #27092, #24220, #31614, #22420 ) ) ;
#2686 =( NAMED_UNIT ( * ) SI_UNIT ( $, .STERADIAN. ) SOLID_ANGLE_UNIT ( ) );
#2687 = VERTEX_POINT ( 'NONE', #29346 ) ;
#2688 = CARTESIAN_POINT ( 'NONE',  ( -7.419121007517798500, -1.572239828432157900, 1.500000000000000000 ) ) ;
#2689 = SURFACE_SIDE_STYLE ('',( #30408 ) ) ;
#2690 = DIRECTION ( 'NONE',  ( 0.0000000000000000000, 0.0000000000000000000, 1.000000000000000000 ) ) ;
#2691 = AXIS2_PLACEMENT_3D ( 'NONE', #32813, #74060, #3302 ) ;
#2692 = AXIS2_PLACEMENT_3D ( 'NONE', #42017, #54154, #12977 ) ;
#2693 = STYLED_ITEM ( 'NONE', ( #62005 ), #51177 ) ;
#2694 = SURFACE_SIDE_STYLE ('',( #53210 ) ) ;
#2695 = EDGE_CURVE ( 'NONE', #484, #38569, #2940, .T. ) ;
#2696 = DIRECTION ( 'NONE',  ( -0.0000000000000000000, -0.0000000000000000000, 1.000000000000000000 ) ) ;
#2697 = APPLICATION_PROTOCOL_DEFINITION ( 'draft international standard', 'automotive_design', 1998, #16164 ) ;
#2698 = ADVANCED_FACE ( 'NONE', ( #18737 ), #45578, .T. ) ;
#2699 = FACE_OUTER_BOUND ( 'NONE', #70247, .T. ) ;
#2700 = CARTESIAN_POINT ( 'NONE',  ( 0.8517566005793907300, 1.399206601177342300E-016, -0.1000000000000000100 ) ) ;
#2701 = FILL_AREA_STYLE_COLOUR ( '', #5350 ) ;
#2702 = ORIENTED_EDGE ( 'NONE', *, *, #66837, .F. ) ;
#2703 =( LENGTH_UNIT ( ) NAMED_UNIT ( * ) SI_UNIT ( .MILLI., .METRE. ) );
#2704 = DIRECTION ( 'NONE',  ( 0.0000000000000000000, 0.0000000000000000000, 1.000000000000000000 ) ) ;
#2705 = LINE ( 'NONE', #36870, #15637 ) ;
#2706 = CARTESIAN_POINT ( 'NONE',  ( 50.50000000000000000, -6.400000000000000400, 0.0000000000000000000 ) ) ;
#2707 = SURFACE_SIDE_STYLE ('',( #12450 ) ) ;
#2708 = STYLED_ITEM ( 'NONE', ( #17163 ), #12454 ) ;
#2709 = VECTOR ( 'NONE', #33207, 1000.000000000000000 ) ;
#2710 = STYLED_ITEM ( 'NONE', ( #23880 ), #32511 ) ;
#2711 = EDGE_CURVE ( 'NONE', #6621, #58363, #23377, .T. ) ;
#2712 = CARTESIAN_POINT ( 'NONE',  ( -9.384809130410971500, -2.301282051282051100, 1.500000000000000000 ) ) ;
#2713 = CARTESIAN_POINT ( 'NONE',  ( -6.803809956299690300, 3.750000000000001300, -10.25024263325086900 ) ) ;
#2714 = CARTESIAN_POINT ( 'NONE',  ( 5.249999999999999100, -0.6500000000000000200, -0.2500000000000002200 ) ) ;
#2716 = DIRECTION ( 'NONE',  ( -0.0000000000000000000, -0.0000000000000000000, -1.000000000000000000 ) ) ;
#2715 = CARTESIAN_POINT ( 'NONE',  ( -24.10535831459990400, 0.01255508516738923000, -0.1000000000000000100 ) ) ;
#2717 = CARTESIAN_POINT ( 'NONE',  ( 5.250000000000000900, -0.1499999999999999700, -12.25000000000000000 ) ) ;
#2718 = CARTESIAN_POINT ( 'NONE',  ( 156.4000000000000100, 36.90000000000000600, 0.0000000000000000000 ) ) ;
#2719 = ORIENTED_EDGE ( 'NONE', *, *, #52910, .F. ) ;
#2720 = PRESENTATION_LAYER_ASSIGNMENT (  '', '', ( #71515 ) ) ;
#2721 = CIRCLE ( 'NONE', #26946, 0.2399999999999997700 ) ;
#2722 = AXIS2_PLACEMENT_3D ( 'NONE', #65975, #7133, #48547 ) ;
#2723 = DIRECTION ( 'NONE',  ( -0.0000000000000000000, -0.0000000000000000000, 1.000000000000000000 ) ) ;
#2724 = CARTESIAN_POINT ( 'NONE',  ( 7.249750964504833900, 4.130528621609724600, -5.900000000000000400 ) ) ;
#2725 = DIRECTION ( 'NONE',  ( 1.000000000000000000, 0.0000000000000000000, 0.0000000000000000000 ) ) ;
#2726 = EDGE_LOOP ( 'NONE', ( #72774, #50876, #60922, #76247 ) ) ;
#2727 = CARTESIAN_POINT ( 'NONE',  ( -7.899999999999994100, 4.074999999999998400, 9.000000000000000000 ) ) ;
#2729 = ORIENTED_EDGE ( 'NONE', *, *, #33469, .T. ) ;
#2728 = CYLINDRICAL_SURFACE ( 'NONE', #16822, 0.7000000000000009500 ) ;
#2730 = ORIENTED_EDGE ( 'NONE', *, *, #47545, .T. ) ;
#2731 = FACE_OUTER_BOUND ( 'NONE', #14801, .T. ) ;
#2732 = SURFACE_SIDE_STYLE ('',( #2081 ) ) ;
#2733 = DIRECTION ( 'NONE',  ( 0.0000000000000000000, 0.0000000000000000000, 1.000000000000000000 ) ) ;
#2734 = PRODUCT_DEFINITION ( 'NON CONOSCIUTO', '', #44420, #12440 ) ;
#2735 = DIRECTION ( 'NONE',  ( 0.3746227327780723400, 0.9271773336778078600, -0.0000000000000000000 ) ) ;
#2736 = LINE ( 'NONE', #16300, #20306 ) ;
#2737 = DIRECTION ( 'NONE',  ( 0.0000000000000000000, -0.0000000000000000000, -1.000000000000000000 ) ) ;
#2738 = CARTESIAN_POINT ( 'NONE',  ( -0.6350000000000050000, -1.789471378390275600, 6.200000000000002800 ) ) ;
#2739 = CARTESIAN_POINT ( 'NONE',  ( -0.9999999999999991100, 0.0000000000000000000, 6.000000000000000000 ) ) ;
#2740 = FACE_BOUND ( 'NONE', #11488, .T. ) ;
#2741 = CARTESIAN_POINT ( 'NONE',  ( -14.29691049646410600, -7.881855251272735800, 4.999999999999990200 ) ) ;
#2742 = LINE ( 'NONE', #37473, #44366 ) ;
#2743 = ORIENTED_EDGE ( 'NONE', *, *, #23746, .T. ) ;
#2744 = EDGE_CURVE ( 'NONE', #64847, #28660, #57207, .T. ) ;
#2745 = CIRCLE ( 'NONE', #49545, 1.499999999999999600 ) ;
#2747 = ADVANCED_FACE ( 'NONE', ( #51158 ), #75071, .T. ) ;
#2746 = DIRECTION ( 'NONE',  ( 1.000000000000000000, 1.008560160451633000E-016, -0.0000000000000000000 ) ) ;
#2748 = CARTESIAN_POINT ( 'NONE',  ( -9.384809130410971500, -1.205128205128205300, 1.525000000000000100 ) ) ;
#2749 = PLANE ( 'NONE',  #34570 ) ;
#2750 = DIRECTION ( 'NONE',  ( -0.0000000000000000000, -0.0000000000000000000, -1.000000000000000000 ) ) ;
#2751 = VERTEX_POINT ( 'NONE', #5786 ) ;
#2752 = ORIENTED_EDGE ( 'NONE', *, *, #74412, .T. ) ;
#2753 = DIRECTION ( 'NONE',  ( -0.0000000000000000000, -0.0000000000000000000, 1.000000000000000000 ) ) ;
#2754 = VERTEX_POINT ( 'NONE', #61255 ) ;
#2755 = ORIENTED_EDGE ( 'NONE', *, *, #14598, .T. ) ;
#2756 = PRESENTATION_STYLE_ASSIGNMENT (( #12444 ) ) ;
#2757 =( NAMED_UNIT ( * ) SI_UNIT ( $, .STERADIAN. ) SOLID_ANGLE_UNIT ( ) );
#2758 = DIRECTION ( 'NONE',  ( -1.000000000000000000, -7.859880601346715100E-016, 0.0000000000000000000 ) ) ;
#2759 = VERTEX_POINT ( 'NONE', #31129 ) ;
#2760 = ORIENTED_EDGE ( 'NONE', *, *, #56891, .T. ) ;
#2761 = ADVANCED_FACE ( 'NONE', ( #72308 ), #42825, .F. ) ;
#2762 = CARTESIAN_POINT ( 'NONE',  ( -7.899297292318695300, -1.624583415753700200, 1.525000000000000400 ) ) ;
#2763 = VECTOR ( 'NONE', #59403, 1000.000000000000000 ) ;
#2764 = COLOUR_RGB ( '',1.000000000000000000, 1.000000000000000000, 0.0000000000000000000 ) ;
#2765 = EDGE_LOOP ( 'NONE', ( #39191, #62822, #21301, #14640 ) ) ;
#2766 = CARTESIAN_POINT ( 'NONE',  ( 11.49999999999998900, 11.50000000000000000, 2.000000000000000000 ) ) ;
#2767 = ORIENTED_EDGE ( 'NONE', *, *, #6928, .T. ) ;
#2768 = CARTESIAN_POINT ( 'NONE',  ( -7.814754507318567400, -1.658860785550992700, 1.499999999999999800 ) ) ;
#2769 =( GEOMETRIC_REPRESENTATION_CONTEXT ( 3 ) GLOBAL_UNCERTAINTY_ASSIGNED_CONTEXT ( ( #22660 ) ) GLOBAL_UNIT_ASSIGNED_CONTEXT ( ( #12912, #65851, #48145 ) ) REPRESENTATION_CONTEXT ( 'NONE', 'WORKASPACE' ) );
#2770 = ORIENTED_EDGE ( 'NONE', *, *, #45638, .T. ) ;
#2771 = PLANE ( 'NONE',  #6897 ) ;
#2772 = PRESENTATION_STYLE_ASSIGNMENT (( #59704 ) ) ;
#2773 = COLOUR_RGB ( '',0.2509803921568627400, 0.2509803921568627400, 0.2509803921568627400 ) ;
#2774 = EDGE_CURVE ( 'NONE', #8993, #31666, #60326, .T. ) ;
#2775 = DIRECTION ( 'NONE',  ( 1.000000000000000000, 0.0000000000000000000, 0.0000000000000000000 ) ) ;
#2776 = CIRCLE ( 'NONE', #13097, 1.750000000000004000 ) ;
#2777 = CIRCLE ( 'NONE', #67671, 2.499999999999998200 ) ;
#2778 = AXIS2_PLACEMENT_3D ( 'NONE', #72488, #67262, #19046 ) ;
#2779 = CARTESIAN_POINT ( 'NONE',  ( -7.249750964504823300, 3.130528621609725900, 0.0000000000000000000 ) ) ;
#2780 = FACE_OUTER_BOUND ( 'NONE', #28832, .T. ) ;
#2781 = ORIENTED_EDGE ( 'NONE', *, *, #10476, .F. ) ;
#2783 = ORIENTED_EDGE ( 'NONE', *, *, #9544, .T. ) ;
#2782 = SHAPE_REPRESENTATION_RELATIONSHIP ( 'NONE' , 'NONE' ,  #69701, #40989 ) ;
#2784 = FACE_OUTER_BOUND ( 'NONE', #55432, .T. ) ;
#2785 = VECTOR ( 'NONE', #72312, 1000.000000000000000 ) ;
#2786 =( NAMED_UNIT ( * ) SI_UNIT ( $, .STERADIAN. ) SOLID_ANGLE_UNIT ( ) );
#2787 = EDGE_CURVE ( 'NONE', #33904, #24316, #49293, .T. ) ;
#2788 = CARTESIAN_POINT ( 'NONE',  ( 6.249999999999999100, 3.575000000000000200, 1.500000000000000000 ) ) ;
#2789 = CYLINDRICAL_SURFACE ( 'NONE', #55580, 1.499999999999999600 ) ;
#2790 = DIRECTION ( 'NONE',  ( 1.000000000000000000, 0.0000000000000000000, 0.0000000000000000000 ) ) ;
#2791 = APPLICATION_CONTEXT ( 'automotive_design' ) ;
#2792 = ORIENTED_EDGE ( 'NONE', *, *, #60572, .F. ) ;
#2793 = CARTESIAN_POINT ( 'NONE',  ( 3.000000000000000000, 6.000000000000000000, 4.200000000000000200 ) ) ;
#2794 = AXIS2_PLACEMENT_3D ( 'NONE', #24427, #887, #53393 ) ;
#2795 = CARTESIAN_POINT ( 'NONE',  ( 4.875000000000003600, 3.250000000000000000, -10.50000000000000000 ) ) ;
#2796 = SURFACE_STYLE_USAGE ( .BOTH. , #38222 ) ;
#2797 = FACE_OUTER_BOUND ( 'NONE', #41222, .T. ) ;
#2798 = DIRECTION ( 'NONE',  ( -0.0000000000000000000, -1.000000000000000000, -0.0000000000000000000 ) ) ;
#2799 = CARTESIAN_POINT ( 'NONE',  ( 194.9999999999999700, 87.00000000000000000, 6.000000000000000000 ) ) ;
#2800 = ORIENTED_EDGE ( 'NONE', *, *, #49593, .T. ) ;
#2801 = ORIENTED_EDGE ( 'NONE', *, *, #9987, .T. ) ;
#2802 = PLANE ( 'NONE',  #35118 ) ;
#2803 = AXIS2_PLACEMENT_3D ( 'NONE', #35676, #5695, #53283 ) ;
#2804 = EDGE_CURVE ( 'NONE', #63401, #3163, #9435, .T. ) ;
#2805 = DIRECTION ( 'NONE',  ( -1.000000000000000000, 7.228014483236698500E-016, -2.891205793294679300E-016 ) ) ;
#2806 = CARTESIAN_POINT ( 'NONE',  ( 5.249999999999999100, -1.708823529411764200, -18.48529411764705800 ) ) ;
#2807 = FACE_OUTER_BOUND ( 'NONE', #219, .T. ) ;
#2808 = PLANE ( 'NONE',  #65433 ) ;
#2809 = AXIS2_PLACEMENT_3D ( 'NONE', #27385, #9989, #63991 ) ;
#2810 = ORIENTED_EDGE ( 'NONE', *, *, #53389, .T. ) ;
#2811 = PRESENTATION_LAYER_ASSIGNMENT (  '', '', ( #75556 ) ) ;
#2812 = DIRECTION ( 'NONE',  ( 0.0000000000000000000, 0.0000000000000000000, -1.000000000000000000 ) ) ;
#2813 = PRESENTATION_LAYER_ASSIGNMENT (  '', '', ( #75559 ) ) ;
#2814 = LINE ( 'NONE', #66382, #68329 ) ;
#2815 = ORIENTED_EDGE ( 'NONE', *, *, #51999, .F. ) ;
#2816 = ORIENTED_EDGE ( 'NONE', *, *, #47102, .F. ) ;
#2817 = ORIENTED_EDGE ( 'NONE', *, *, #36702, .T. ) ;
#2818 = VERTEX_POINT ( 'NONE', #60504 ) ;
#2819 = EDGE_LOOP ( 'NONE', ( #47810, #63142, #69481, #27209 ) ) ;
#2820 = AXIS2_PLACEMENT_3D ( 'NONE', #13661, #55093, #49433 ) ;
#2821 = CARTESIAN_POINT ( 'NONE',  ( 24.56372676702348200, 4.110169491525414100, -47.99999999999999300 ) ) ;
#2822 = SURFACE_SIDE_STYLE ('',( #44330 ) ) ;
#2823 = DIRECTION ( 'NONE',  ( -0.0000000000000000000, 0.0000000000000000000, -1.000000000000000000 ) ) ;
#2824 = STYLED_ITEM ( 'NONE', ( #41250 ), #1238 ) ;
#2825 =( LENGTH_UNIT ( ) NAMED_UNIT ( * ) SI_UNIT ( .MILLI., .METRE. ) );
#2826 = AXIS2_PLACEMENT_3D ( 'NONE', #57450, #28518, #40169 ) ;
#2827 = ORIENTED_EDGE ( 'NONE', *, *, #75518, .F. ) ;
#2828 = LINE ( 'NONE', #45283, #64687 ) ;
#2829 = DIRECTION ( 'NONE',  ( 0.0000000000000000000, 0.0000000000000000000, 1.000000000000000000 ) ) ;
#2830 = CARTESIAN_POINT ( 'NONE',  ( 207.4000000000000100, 3.000000000000000000, 0.0000000000000000000 ) ) ;
#2831 = VERTEX_POINT ( 'NONE', #19951 ) ;
#2832 = PRESENTATION_LAYER_ASSIGNMENT (  '', '', ( #30617 ) ) ;
#2833 = ORIENTED_EDGE ( 'NONE', *, *, #28997, .F. ) ;
#2834 = MECHANICAL_DESIGN_GEOMETRIC_PRESENTATION_REPRESENTATION (  '', ( #11753 ), #59757 ) ;
#2835 = ORIENTED_EDGE ( 'NONE', *, *, #56027, .T. ) ;
#2837 = ADVANCED_FACE ( 'NONE', ( #27086 ), #30614, .T. ) ;
#2836 = DIRECTION ( 'NONE',  ( -2.725258616386970200E-033, 8.362744596897009900E-018, -1.000000000000000000 ) ) ;
#2838 = EDGE_CURVE ( 'NONE', #26525, #51002, #63040, .T. ) ;
#2839 = DIRECTION ( 'NONE',  ( 1.000000000000000000, 0.0000000000000000000, 0.0000000000000000000 ) ) ;
#2840 = CARTESIAN_POINT ( 'NONE',  ( 13.80193574963351100, -8.376829998103316300, 5.499999999999990200 ) ) ;
#2841 = DIRECTION ( 'NONE',  ( 1.000000000000000000, 0.0000000000000000000, -0.0000000000000000000 ) ) ;
#2842 = CIRCLE ( 'NONE', #5964, 1.199999999999999500 ) ;
#2843 = PRODUCT_RELATED_PRODUCT_CATEGORY ( 'part', '', ( #31524 ) ) ;
#2844 = DIRECTION ( 'NONE',  ( -1.000000000000000000, 0.0000000000000000000, -1.734723475976805500E-015 ) ) ;
#2845 = DIRECTION ( 'NONE',  ( 0.0000000000000000000, 0.0000000000000000000, 1.000000000000000000 ) ) ;
#2846 = ADVANCED_FACE ( 'NONE', ( #31717 ), #49221, .F. ) ;
#2847 =( NAMED_UNIT ( * ) PLANE_ANGLE_UNIT ( ) SI_UNIT ( $, .RADIAN. ) );
#2848 = DIRECTION ( 'NONE',  ( -0.0000000000000000000, 0.0000000000000000000, 1.000000000000000000 ) ) ;
#2849 = PLANE ( 'NONE',  #2474 ) ;
#2850 = EDGE_CURVE ( 'NONE', #23021, #51773, #15892, .T. ) ;
#2851 = LINE ( 'NONE', #5567, #22292 ) ;
#2852 =( LENGTH_UNIT ( ) NAMED_UNIT ( * ) SI_UNIT ( .MILLI., .METRE. ) );
#2853 = CARTESIAN_POINT ( 'NONE',  ( 61.53999999999999200, 44.90000000000001300, 3.000000000000000000 ) ) ;
#2854 = SURFACE_STYLE_FILL_AREA ( #61212 ) ;
#2855 = FACE_BOUND ( 'NONE', #64320, .T. ) ;
#2856 = CARTESIAN_POINT ( 'NONE',  ( -7.818606192537950000, -0.2678942761322684600, 1.500000000000000000 ) ) ;
#2857 = ORIENTED_EDGE ( 'NONE', *, *, #58365, .F. ) ;
#2858 =( NAMED_UNIT ( * ) PLANE_ANGLE_UNIT ( ) SI_UNIT ( $, .RADIAN. ) );
#2859 = CARTESIAN_POINT ( 'NONE',  ( -7.668139490435398100, -1.532655427061517400, 1.500000000000000000 ) ) ;
#2860 = VERTEX_POINT ( 'NONE', #55149 ) ;
#2861 = CYLINDRICAL_SURFACE ( 'NONE', #32662, 0.7499999999999840100 ) ;
#2862 = DIRECTION ( 'NONE',  ( 0.0000000000000000000, -1.000000000000000000, 0.0000000000000000000 ) ) ;
#2863 = CARTESIAN_POINT ( 'NONE',  ( 0.8517566005793882900, 1.399206601177332700E-016, 0.0000000000000000000 ) ) ;
#2864 = UNCERTAINTY_MEASURE_WITH_UNIT (LENGTH_MEASURE( 1.000000000000000100E-005 ), #8874, 'distance_accuracy_value', 'NONE');
#2865 = CARTESIAN_POINT ( 'NONE',  ( -7.397567978035905200, -1.618955728426399600, 1.499999999999999300 ) ) ;
#2866 = CARTESIAN_POINT ( 'NONE',  ( 8.375000000000001800, 3.999999999999998200, -0.2500000000000002200 ) ) ;
#2867 = EDGE_CURVE ( 'NONE', #19331, #33496, #16875, .T. ) ;
#2868 = ORIENTED_EDGE ( 'NONE', *, *, #63717, .T. ) ;
#2869 = CARTESIAN_POINT ( 'NONE',  ( -15.30000000000000200, -4.225000000000012100, 3.500000000000000000 ) ) ;
#2870 = CARTESIAN_POINT ( 'NONE',  ( 53.00000000000000000, 93.00000000000000000, 4.500000000000000900 ) ) ;
#2871 = CARTESIAN_POINT ( 'NONE',  ( 207.3999999999999500, 34.40000000000002700, 5.999999999999998200 ) ) ;
#2872 = SURFACE_STYLE_USAGE ( .BOTH. , #2619 ) ;
#2873 = DIRECTION ( 'NONE',  ( -1.000000000000000000, 0.0000000000000000000, 0.0000000000000000000 ) ) ;
#2874 =( LENGTH_UNIT ( ) NAMED_UNIT ( * ) SI_UNIT ( .MILLI., .METRE. ) );
#2875 = VECTOR ( 'NONE', #47370, 1000.000000000000000 ) ;
#2876 = EDGE_LOOP ( 'NONE', ( #70400, #31802, #13995, #63291 ) ) ;
#2878 = ORIENTED_EDGE ( 'NONE', *, *, #67738, .F. ) ;
#2877 = SURFACE_STYLE_FILL_AREA ( #49524 ) ;
#2879 = EDGE_CURVE ( 'NONE', #38365, #65518, #12194, .T. ) ;
#2880 = CARTESIAN_POINT ( 'NONE',  ( -7.394436716789805100, -1.778345076842244200, 1.500000000000000000 ) ) ;
#2881 = FACE_BOUND ( 'NONE', #76113, .T. ) ;
#2882 = DIRECTION ( 'NONE',  ( -0.0000000000000000000, 1.000000000000000000, -0.0000000000000000000 ) ) ;
#2883 = EDGE_CURVE ( 'NONE', #29858, #46021, #3915, .T. ) ;
#2884 = CARTESIAN_POINT ( 'NONE',  ( 15.19005524519136900, -4.225000000000021000, 4.500000000000000000 ) ) ;
#2885 = CARTESIAN_POINT ( 'NONE',  ( -0.8517566005794323700, -1.399206601177405200E-016, 0.0000000000000000000 ) ) ;
#2886 = VERTEX_POINT ( 'NONE', #73393 ) ;
#2887 = VECTOR ( 'NONE', #62673, 1000.000000000000000 ) ;
#2888 = EDGE_CURVE ( 'NONE', #29256, #5725, #15008, .T. ) ;
#2889 = LINE ( 'NONE', #45379, #47364 ) ;
#2890 = COLOUR_RGB ( '',0.2509803921568627400, 0.2509803921568627400, 0.2509803921568627400 ) ;
#2891 = ORIENTED_EDGE ( 'NONE', *, *, #6208, .F. ) ;
#2892 = ORIENTED_EDGE ( 'NONE', *, *, #50672, .F. ) ;
#2893 = ORIENTED_EDGE ( 'NONE', *, *, #28597, .T. ) ;
#2894 = ORIENTED_EDGE ( 'NONE', *, *, #75695, .F. ) ;
#2895 = ORIENTED_EDGE ( 'NONE', *, *, #64960, .T. ) ;
#2896 = ORIENTED_EDGE ( 'NONE', *, *, #46359, .F. ) ;
#2897 = DIRECTION ( 'NONE',  ( 0.0000000000000000000, 0.0000000000000000000, 1.000000000000000000 ) ) ;
#2898 = ORIENTED_EDGE ( 'NONE', *, *, #15481, .T. ) ;
#2899 = DIRECTION ( 'NONE',  ( 0.0000000000000000000, 0.0000000000000000000, -1.000000000000000000 ) ) ;
#2900 = PRESENTATION_LAYER_ASSIGNMENT (  '', '', ( #14748 ) ) ;
#2901 = EDGE_CURVE ( 'NONE', #15649, #43874, #39098, .T. ) ;
#2902 = ORIENTED_EDGE ( 'NONE', *, *, #24617, .T. ) ;
#2903 = CARTESIAN_POINT ( 'NONE',  ( -379.2026625136877600, -1562.399380678243500, 2.220446049250313100E-013 ) ) ;
#2904 = EDGE_LOOP ( 'NONE', ( #74098, #69643, #12112, #58371 ) ) ;
#2905 = ORIENTED_EDGE ( 'NONE', *, *, #58790, .F. ) ;
#2906 = MECHANICAL_DESIGN_GEOMETRIC_PRESENTATION_REPRESENTATION (  '', ( #74174 ), #45533 ) ;
#2907 = CARTESIAN_POINT ( 'NONE',  ( -7.673959228044248300, -0.03263148790785980200, 1.524999999999999900 ) ) ;
#2908 = ORIENTED_EDGE ( 'NONE', *, *, #18814, .T. ) ;
#2909 = ORIENTED_EDGE ( 'NONE', *, *, #40522, .T. ) ;
#2910 = CARTESIAN_POINT ( 'NONE',  ( 40.19999999999998900, -2.000000000000001800, 2.000000000000001800 ) ) ;
#2911 = VECTOR ( 'NONE', #53643, 1000.000000000000000 ) ;
#2912 = STYLED_ITEM ( 'NONE', ( #20920 ), #62853 ) ;
#2913 = AXIS2_PLACEMENT_3D ( 'NONE', #74585, #4327, #45740 ) ;
#2914 = EDGE_CURVE ( 'NONE', #69877, #1242, #27976, .T. ) ;
#2915 = ORIENTED_EDGE ( 'NONE', *, *, #20203, .T. ) ;
#2916 = ADVANCED_FACE ( 'NONE', ( #53000 ), #56393, .F. ) ;
#2917 = CARTESIAN_POINT ( 'NONE',  ( -7.432264581757802800, -0.4497315715998576000, 1.525000000000000600 ) ) ;
#2918 = DIRECTION ( 'NONE',  ( -0.0000000000000000000, -0.0000000000000000000, 1.000000000000000000 ) ) ;
#2919 = PLANE ( 'NONE',  #59607 ) ;
#2920 = PRESENTATION_LAYER_ASSIGNMENT (  '', '', ( #1935 ) ) ;
#2921 = LINE ( 'NONE', #11000, #17730 ) ;
#2922 = VERTEX_POINT ( 'NONE', #50745 ) ;
#2923 = DIRECTION ( 'NONE',  ( 0.0000000000000000000, 0.0000000000000000000, 1.000000000000000000 ) ) ;
#2924 = UNCERTAINTY_MEASURE_WITH_UNIT (LENGTH_MEASURE( 1.000000000000000100E-005 ), #32867, 'distance_accuracy_value', 'NONE');
#2925 = AXIS2_PLACEMENT_3D ( 'NONE', #28934, #190, #11004 ) ;
#2926 = ORIENTED_EDGE ( 'NONE', *, *, #38780, .F. ) ;
#2927 = LINE ( 'NONE', #14283, #48278 ) ;
#2928 = PLANE ( 'NONE',  #62387 ) ;
#2929 = CARTESIAN_POINT ( 'NONE',  ( -9.877472577473087200, -1.127116661387696200, 1.524999999999999500 ) ) ;
#2930 =( NAMED_UNIT ( * ) SI_UNIT ( $, .STERADIAN. ) SOLID_ANGLE_UNIT ( ) );
#2931 = ORIENTED_EDGE ( 'NONE', *, *, #50888, .F. ) ;
#2932 = ORIENTED_EDGE ( 'NONE', *, *, #5399, .T. ) ;
#2933 = CIRCLE ( 'NONE', #47488, 1.250000000000001100 ) ;
#2934 = PRESENTATION_LAYER_ASSIGNMENT (  '', '', ( #32198 ) ) ;
#2935 = DIRECTION ( 'NONE',  ( 0.0000000000000000000, -1.000000000000000000, 0.0000000000000000000 ) ) ;
#2936 = MECHANICAL_DESIGN_GEOMETRIC_PRESENTATION_REPRESENTATION (  '', ( #29249 ), #59854 ) ;
#2937 =( GEOMETRIC_REPRESENTATION_CONTEXT ( 3 ) GLOBAL_UNCERTAINTY_ASSIGNED_CONTEXT ( ( #13658 ) ) GLOBAL_UNIT_ASSIGNED_CONTEXT ( ( #28481, #22788, #58435 ) ) REPRESENTATION_CONTEXT ( 'NONE', 'WORKASPACE' ) );
#2938 = SURFACE_SIDE_STYLE ('',( #37991 ) ) ;
#2939 =( NAMED_UNIT ( * ) SI_UNIT ( $, .STERADIAN. ) SOLID_ANGLE_UNIT ( ) );
#2940 = LINE ( 'NONE', #30351, #39974 ) ;
#2941 = ADVANCED_FACE ( 'NONE', ( #37217 ), #74167, .F. ) ;
#2942 = PLANE ( 'NONE',  #53454 ) ;
#2944 = MECHANICAL_DESIGN_GEOMETRIC_PRESENTATION_REPRESENTATION (  '', ( #66248 ), #3964 ) ;
#2943 = UNCERTAINTY_MEASURE_WITH_UNIT (LENGTH_MEASURE( 1.000000000000000100E-005 ), #58415, 'distance_accuracy_value', 'NONE');
#2945 = EDGE_LOOP ( 'NONE', ( #37408, #31661, #43508, #60262 ) ) ;
#2947 = EDGE_LOOP ( 'NONE', ( #27585, #40920, #25393, #8675 ) ) ;
#2946 = SURFACE_STYLE_FILL_AREA ( #39941 ) ;
#2948 = FILL_AREA_STYLE ('',( #25983 ) ) ;
#2949 = PLANE ( 'NONE',  #44879 ) ;
#2950 = AXIS2_PLACEMENT_3D ( 'NONE', #51611, #62844, #40202 ) ;
#2951 = EDGE_CURVE ( 'NONE', #14947, #69956, #13142, .T. ) ;
#2952 = CARTESIAN_POINT ( 'NONE',  ( -7.428354797994140700, -1.557572614083916800, 1.500000000000000200 ) ) ;
#2953 = CARTESIAN_POINT ( 'NONE',  ( -10.99005524519136400, -4.725000000000011200, 4.999999999999999100 ) ) ;
#2954 = CARTESIAN_POINT ( 'NONE',  ( -7.514631873805677200, -1.476815860096632100, 1.525000000000000100 ) ) ;
#2955 = DIRECTION ( 'NONE',  ( -1.000000000000000000, 0.0000000000000000000, 0.0000000000000000000 ) ) ;
#2956 = UNCERTAINTY_MEASURE_WITH_UNIT (LENGTH_MEASURE( 1.000000000000000100E-005 ), #13144, 'distance_accuracy_value', 'NONE');
#2957 = ORIENTED_EDGE ( 'NONE', *, *, #55216, .F. ) ;
#2958 = UNCERTAINTY_MEASURE_WITH_UNIT (LENGTH_MEASURE( 1.000000000000000100E-005 ), #67551, 'distance_accuracy_value', 'NONE');
#2959 =( REPRESENTATION_RELATIONSHIP ('NONE','NONE', #46095, #68248 ) REPRESENTATION_RELATIONSHIP_WITH_TRANSFORMATION ( #69667 )SHAPE_REPRESENTATION_RELATIONSHIP( ) );
#2960 = FACE_OUTER_BOUND ( 'NONE', #76425, .T. ) ;
#2961 = VECTOR ( 'NONE', #16757, 1000.000000000000000 ) ;
#2962 = CARTESIAN_POINT ( 'NONE',  ( 0.8517566005794738900, -26.71477303807745000, -0.1000000000000000100 ) ) ;
#2963 = DIRECTION ( 'NONE',  ( 0.0000000000000000000, 0.0000000000000000000, 1.000000000000000000 ) ) ;
#2964 = CARTESIAN_POINT ( 'NONE',  ( -9.384809130410971500, -1.774439102564102900, 1.525000000000000100 ) ) ;
#2965 = SURFACE_STYLE_USAGE ( .BOTH. , #13533 ) ;
#2966 = EDGE_CURVE ( 'NONE', #50247, #5213, #54824, .T. ) ;
#2967 = EDGE_LOOP ( 'NONE', ( #13652, #17135, #66866, #19712 ) ) ;
#2968 = EDGE_CURVE ( 'NONE', #14134, #64431, #40969, .T. ) ;
#2969 = CARTESIAN_POINT ( 'NONE',  ( 61.00000000000000000, 10.50000000000000400, 1.000000000000000000 ) ) ;
#2970 = CARTESIAN_POINT ( 'NONE',  ( 207.3999999999999500, 99.00000000000001400, 3.500000000000000000 ) ) ;
#2971 = CIRCLE ( 'NONE', #63241, 1.500000000000001300 ) ;
#2972 = SURFACE_STYLE_FILL_AREA ( #66720 ) ;
#2973 = FACE_OUTER_BOUND ( 'NONE', #35640, .T. ) ;
#2974 = ORIENTED_EDGE ( 'NONE', *, *, #8745, .F. ) ;
#2975 = ORIENTED_EDGE ( 'NONE', *, *, #57070, .T. ) ;
#2976 = ORIENTED_EDGE ( 'NONE', *, *, #69425, .F. ) ;
#2977 = DIRECTION ( 'NONE',  ( 0.0000000000000000000, 0.0000000000000000000, -1.000000000000000000 ) ) ;
#2978 = ORIENTED_EDGE ( 'NONE', *, *, #10284, .T. ) ;
#2979 = LINE ( 'NONE', #72026, #32612 ) ;
#2980 = DIRECTION ( 'NONE',  ( 1.000000000000000000, 0.0000000000000000000, 0.0000000000000000000 ) ) ;
#2981 = LINE ( 'NONE', #52720, #6694 ) ;
#2982 = ORIENTED_EDGE ( 'NONE', *, *, #46613, .T. ) ;
#2983 = FILL_AREA_STYLE_COLOUR ( '', #74333 ) ;
#2985 = DIRECTION ( 'NONE',  ( -0.0000000000000000000, 0.0000000000000000000, 1.000000000000000000 ) ) ;
#2984 = CARTESIAN_POINT ( 'NONE',  ( -9.171756600579431800, 0.0000000000000000000, -0.1000000000000000100 ) ) ;
#2986 = CIRCLE ( 'NONE', #75895, 1.749999999999996900 ) ;
#2987 = CARTESIAN_POINT ( 'NONE',  ( -9.384809130410971500, -1.774439102564102900, 1.500000000000000000 ) ) ;
#2988 = ORIENTED_EDGE ( 'NONE', *, *, #16625, .F. ) ;
#2989 = DIRECTION ( 'NONE',  ( 1.000000000000000000, 0.0000000000000000000, 0.0000000000000000000 ) ) ;
#2990 = ORIENTED_EDGE ( 'NONE', *, *, #50771, .T. ) ;
#2991 = ORIENTED_EDGE ( 'NONE', *, *, #857, .F. ) ;
#2992 = ORIENTED_EDGE ( 'NONE', *, *, #21115, .F. ) ;
#2993 = CIRCLE ( 'NONE', #73961, 1.750000000000001600 ) ;
#2994 = LINE ( 'NONE', #35309, #63972 ) ;
#2995 = FILL_AREA_STYLE ('',( #32764 ) ) ;
#2996 = DIRECTION ( 'NONE',  ( -1.000000000000000000, 0.0000000000000000000, 0.0000000000000000000 ) ) ;
#2997 = ORIENTED_EDGE ( 'NONE', *, *, #36053, .F. ) ;
#2998 = DIRECTION ( 'NONE',  ( 0.0000000000000000000, 0.0000000000000000000, -1.000000000000000000 ) ) ;
#2999 = ADVANCED_FACE ( 'NONE', ( #73200 ), #28888, .T. ) ;
#3000 = CARTESIAN_POINT ( 'NONE',  ( -21.09999999999999100, -51.39999999999997700, 2.500000000000003600 ) ) ;
#3001 = VECTOR ( 'NONE', #11569, 1000.000000000000000 ) ;
#3002 = DIRECTION ( 'NONE',  ( -0.0000000000000000000, -0.0000000000000000000, 1.000000000000000000 ) ) ;
#3003 = VERTEX_POINT ( 'NONE', #3158 ) ;
#3004 = VECTOR ( 'NONE', #33252, 1000.000000000000000 ) ;
#3005 = EDGE_CURVE ( 'NONE', #4634, #50188, #11233, .T. ) ;
#3006 =( NAMED_UNIT ( * ) PLANE_ANGLE_UNIT ( ) SI_UNIT ( $, .RADIAN. ) );
#3007 = EDGE_LOOP ( 'NONE', ( #65166, #63070 ) ) ;
#3008 = LINE ( 'NONE', #1448, #9409 ) ;
#3009 = EDGE_CURVE ( 'NONE', #56504, #62904, #5708, .T. ) ;
#3010 = FILL_AREA_STYLE_COLOUR ( '', #41266 ) ;
#3011 = SURFACE_SIDE_STYLE ('',( #28363 ) ) ;
#3012 = VERTEX_POINT ( 'NONE', #2634 ) ;
#3013 = ORIENTED_EDGE ( 'NONE', *, *, #37949, .F. ) ;
#3014 = LINE ( 'NONE', #13794, #12250 ) ;
#3015 = VECTOR ( 'NONE', #23759, 1000.000000000000000 ) ;
#3016 = CARTESIAN_POINT ( 'NONE',  ( 15.35175660057939200, 28.03477303807745000, -0.1000000000000000100 ) ) ;
#3017 = CARTESIAN_POINT ( 'NONE',  ( -6.375000000000000900, 4.000000000000000900, -10.50000000000000000 ) ) ;
#3018 = EDGE_CURVE ( 'NONE', #32549, #25755, #39019, .T. ) ;
#3019 = SURFACE_STYLE_FILL_AREA ( #37816 ) ;
#3020 = DIRECTION ( 'NONE',  ( 1.000000000000000000, 0.0000000000000000000, 0.0000000000000000000 ) ) ;
#3021 = LINE ( 'NONE', #49828, #53066 ) ;
#3023 = VERTEX_POINT ( 'NONE', #51011 ) ;
#3022 = DIRECTION ( 'NONE',  ( 1.000000000000000000, 0.0000000000000000000, 0.0000000000000000000 ) ) ;
#3024 = DIRECTION ( 'NONE',  ( 0.0000000000000000000, -1.000000000000000000, 0.0000000000000000000 ) ) ;
#3025 = AXIS2_PLACEMENT_3D ( 'NONE', #27410, #67617, #50460 ) ;
#3026 = AXIS2_PLACEMENT_3D ( 'NONE', #17357, #532, #17465 ) ;
#3027 = DIRECTION ( 'NONE',  ( 1.000000000000000000, 0.0000000000000000000, 0.0000000000000000000 ) ) ;
#3028 = AXIS2_PLACEMENT_3D ( 'NONE', #14382, #20860, #56042 ) ;
#3029 = CARTESIAN_POINT ( 'NONE',  ( -7.537679382971988100, -1.282051282051282200, 1.500000000000000000 ) ) ;
#3030 = EDGE_CURVE ( 'NONE', #45360, #13384, #24271, .T. ) ;
#3031 = ORIENTED_EDGE ( 'NONE', *, *, #45987, .T. ) ;
#3032 = PRESENTATION_STYLE_ASSIGNMENT (( #20595 ) ) ;
#3033 = COLOUR_RGB ( '',0.0000000000000000000, 0.0000000000000000000, 0.7529411764705882200 ) ;
#3034 = SURFACE_STYLE_USAGE ( .BOTH. , #68282 ) ;
#3035 = AXIS2_PLACEMENT_3D ( 'NONE', #31400, #66419, #31147 ) ;
#3036 = CARTESIAN_POINT ( 'NONE',  ( 7.157836000982813500, 3.249999999999999600, -10.28143438810792200 ) ) ;
#3037 =( GEOMETRIC_REPRESENTATION_CONTEXT ( 3 ) GLOBAL_UNCERTAINTY_ASSIGNED_CONTEXT ( ( #37520 ) ) GLOBAL_UNIT_ASSIGNED_CONTEXT ( ( #14593, #61111, #7646 ) ) REPRESENTATION_CONTEXT ( 'NONE', 'WORKASPACE' ) );
#3038 = ORIENTED_EDGE ( 'NONE', *, *, #11384, .F. ) ;
#3039 = UNCERTAINTY_MEASURE_WITH_UNIT (LENGTH_MEASURE( 1.000000000000000100E-005 ), #5164, 'distance_accuracy_value', 'NONE');
#3040 = VECTOR ( 'NONE', #5610, 1000.000000000000000 ) ;
#3041 = VECTOR ( 'NONE', #44469, 1000.000000000000000 ) ;
#3042 = ORIENTED_EDGE ( 'NONE', *, *, #74941, .T. ) ;
#3043 = EDGE_LOOP ( 'NONE', ( #64454, #44397, #58307, #25199 ) ) ;
#3044 = AXIS2_PLACEMENT_3D ( 'NONE', #53661, #1426, #42797 ) ;
#3045 = EDGE_LOOP ( 'NONE', ( #32260, #54312, #55191, #72114, #262, #63730 ) ) ;
#3046 = VERTEX_POINT ( 'NONE', #4659 ) ;
#3047 = VECTOR ( 'NONE', #40623, 1000.000000000000000 ) ;
#3048 = CARTESIAN_POINT ( 'NONE',  ( -10.60000000000000500, -4.225000000000011200, 2.500000000000000000 ) ) ;
#3049 = AXIS2_PLACEMENT_3D ( 'NONE', #50720, #27675, #44489 ) ;
#3050 = AXIS2_PLACEMENT_3D ( 'NONE', #56456, #33482, #62327 ) ;
#3051 = DIRECTION ( 'NONE',  ( 0.0000000000000000000, -0.0000000000000000000, 1.000000000000000000 ) ) ;
#3052 = ORIENTED_EDGE ( 'NONE', *, *, #46509, .T. ) ;
#3053 = UNCERTAINTY_MEASURE_WITH_UNIT (LENGTH_MEASURE( 1.000000000000000100E-005 ), #11413, 'distance_accuracy_value', 'NONE');
#3054 = CARTESIAN_POINT ( 'NONE',  ( 15.35175660057939200, 0.0000000000000000000, -0.1000000000000000100 ) ) ;
#3055 = DIRECTION ( 'NONE',  ( 1.777001007124730500E-017, -1.000000000000000000, -5.439032678267352300E-017 ) ) ;
#3056 = LINE ( 'NONE', #71812, #1205 ) ;
#3057 = VECTOR ( 'NONE', #19626, 1000.000000000000000 ) ;
#3058 = DIRECTION ( 'NONE',  ( -0.0000000000000000000, -0.0000000000000000000, 1.000000000000000000 ) ) ;
#3059 = ADVANCED_FACE ( 'NONE', ( #32598 ), #63286, .F. ) ;
#3060 = CARTESIAN_POINT ( 'NONE',  ( 118.0000000000000000, 18.00000000000000400, 2.000000000000000000 ) ) ;
#3061 = ORIENTED_EDGE ( 'NONE', *, *, #20733, .T. ) ;
#3062 = DIRECTION ( 'NONE',  ( 1.000000000000000000, 0.0000000000000000000, 0.0000000000000000000 ) ) ;
#3063 = CARTESIAN_POINT ( 'NONE',  ( -15.17071491582310600, 0.0000000000000000000, 0.0000000000000000000 ) ) ;
#3064 = CARTESIAN_POINT ( 'NONE',  ( 198.9000000000000100, 91.50000000000000000, 5.000000000000000000 ) ) ;
#3065 = AXIS2_PLACEMENT_3D ( 'NONE', #24400, #60243, #36003 ) ;
#3066 = VERTEX_POINT ( 'NONE', #16266 ) ;
#3067 = ORIENTED_EDGE ( 'NONE', *, *, #23881, .T. ) ;
#3068 = VERTEX_POINT ( 'NONE', #33403 ) ;
#3069 = STYLED_ITEM ( 'NONE', ( #17127 ), #30832 ) ;
#3071 = EDGE_CURVE ( 'NONE', #3199, #29439, #35306, .T. ) ;
#3070 = FILL_AREA_STYLE ('',( #60660 ) ) ;
#3072 = CLOSED_SHELL ( 'NONE', ( #5051, #11967, #58958, #73202, #24000, #27507 ) ) ;
#3073 = CARTESIAN_POINT ( 'NONE',  ( 11.17175660057939300, 4.214773038077441700, -0.1000000000000000100 ) ) ;
#3074 = LINE ( 'NONE', #24530, #64052 ) ;
#3075 = SURFACE_STYLE_FILL_AREA ( #38712 ) ;
#3076 = VERTEX_POINT ( 'NONE', #68670 ) ;
#3078 = FILL_AREA_STYLE_COLOUR ( '', #76027 ) ;
#3077 = DIRECTION ( 'NONE',  ( -0.0000000000000000000, 0.9701425001453318800, -0.2425356250363330200 ) ) ;
#3079 = CARTESIAN_POINT ( 'NONE',  ( 89.20000000000000300, 30.40000000000000200, 3.000000000000000000 ) ) ;
#3080 =( GEOMETRIC_REPRESENTATION_CONTEXT ( 3 ) GLOBAL_UNCERTAINTY_ASSIGNED_CONTEXT ( ( #53759 ) ) GLOBAL_UNIT_ASSIGNED_CONTEXT ( ( #58576, #17927, #53182 ) ) REPRESENTATION_CONTEXT ( 'NONE', 'WORKASPACE' ) );
#3081 = ORIENTED_EDGE ( 'NONE', *, *, #5465, .F. ) ;
#3082 = CIRCLE ( 'NONE', #69973, 2.750000000000002700 ) ;
#3083 = EDGE_CURVE ( 'NONE', #42398, #25714, #6670, .T. ) ;
#3084 = EDGE_CURVE ( 'NONE', #37606, #32250, #1106, .T. ) ;
#3085 = PLANE ( 'NONE',  #32777 ) ;
#3086 = ORIENTED_EDGE ( 'NONE', *, *, #39574, .T. ) ;
#3087 = CYLINDRICAL_SURFACE ( 'NONE', #49418, 0.7499999999999972200 ) ;
#3088 = ORIENTED_EDGE ( 'NONE', *, *, #57422, .T. ) ;
#3089 = FACE_OUTER_BOUND ( 'NONE', #48833, .T. ) ;
#3090 = PRESENTATION_STYLE_ASSIGNMENT (( #7244 ) ) ;
#3091 = DIRECTION ( 'NONE',  ( 1.000000000000000000, 0.0000000000000000000, 0.0000000000000000000 ) ) ;
#3092 = CARTESIAN_POINT ( 'NONE',  ( 16.00000000000000000, 24.00000000000000000, 3.000000000000000000 ) ) ;
#3093 = ADVANCED_FACE ( 'NONE', ( #8479 ), #21482, .T. ) ;
#3094 = DIRECTION ( 'NONE',  ( -0.0000000000000000000, -0.0000000000000000000, -1.000000000000000000 ) ) ;
#3095 = FILL_AREA_STYLE_COLOUR ( '', #7814 ) ;
#3096 = FACE_BOUND ( 'NONE', #13158, .T. ) ;
#3097 = LINE ( 'NONE', #63295, #30886 ) ;
#3098 = CARTESIAN_POINT ( 'NONE',  ( -49.70854177124071800, -32.39247217095361700, 0.7500000000000007800 ) ) ;
#3099 = TOROIDAL_SURFACE ( 'NONE', #47329, 1.000000000000000900, 0.2399999999999999900 ) ;
#3100 = ORIENTED_EDGE ( 'NONE', *, *, #7406, .T. ) ;
#3101 = VECTOR ( 'NONE', #57090, 1000.000000000000000 ) ;
#3102 = DIRECTION ( 'NONE',  ( 0.0000000000000000000, 0.0000000000000000000, -1.000000000000000000 ) ) ;
#3103 = FACE_OUTER_BOUND ( 'NONE', #10353, .T. ) ;
#3104 = DIRECTION ( 'NONE',  ( 0.0000000000000000000, 0.0000000000000000000, -1.000000000000000000 ) ) ;
#3105 = SURFACE_SIDE_STYLE ('',( #42762 ) ) ;
#3106 = CARTESIAN_POINT ( 'NONE',  ( 10.00000000000001200, 10.50000000000002300, 5.000000000000000000 ) ) ;
#3107 = CARTESIAN_POINT ( 'NONE',  ( -7.614802780407885900, -2.974358974358973600, 1.525000000000000100 ) ) ;
#3108 = ORIENTED_EDGE ( 'NONE', *, *, #24758, .F. ) ;
#3109 = ORIENTED_EDGE ( 'NONE', *, *, #61940, .F. ) ;
#3110 = DIRECTION ( 'NONE',  ( 0.0000000000000000000, 0.0000000000000000000, 1.000000000000000000 ) ) ;
#3111 = EDGE_CURVE ( 'NONE', #38785, #21200, #48304, .T. ) ;
#3112 = SURFACE_STYLE_FILL_AREA ( #55050 ) ;
#3113 = DIRECTION ( 'NONE',  ( 1.000000000000000000, 0.0000000000000000000, 0.0000000000000000000 ) ) ;
#3114 = LINE ( 'NONE', #18529, #75152 ) ;
#3115 = FILL_AREA_STYLE_COLOUR ( '', #629 ) ;
#3116 = CARTESIAN_POINT ( 'NONE',  ( 74.10999999999998500, 59.50000000000000000, 0.4900000000000031600 ) ) ;
#3117 = ORIENTED_EDGE ( 'NONE', *, *, #56199, .T. ) ;
#3118 = VECTOR ( 'NONE', #68584, 1000.000000000000000 ) ;
#3119 = CARTESIAN_POINT ( 'NONE',  ( -69.70854177124071800, -32.39247217095364600, 0.7500000000000007800 ) ) ;
#3120 = CARTESIAN_POINT ( 'NONE',  ( 92.14999999999999100, 23.40000000000000200, 6.000000000000000000 ) ) ;
#3121 = SURFACE_STYLE_USAGE ( .BOTH. , #74126 ) ;
#3122 = DIRECTION ( 'NONE',  ( -1.261617073437678000E-016, 1.000000000000000000, -0.0000000000000000000 ) ) ;
#3123 = DIRECTION ( 'NONE',  ( 1.290716872006552300E-016, -1.000000000000000000, 0.0000000000000000000 ) ) ;
#3124 = EDGE_CURVE ( 'NONE', #38691, #32325, #60249, .T. ) ;
#3125 = CIRCLE ( 'NONE', #27291, 2.499999999999998200 ) ;
#3126 = CARTESIAN_POINT ( 'NONE',  ( 14.13650185459808700, -7.721446609406724400, 5.499999999999990200 ) ) ;
#3127 = CARTESIAN_POINT ( 'NONE',  ( -0.9999999999999991100, 2.939152317953647400E-017, 5.760000000000000700 ) ) ;
#3128 = ORIENTED_EDGE ( 'NONE', *, *, #9875, .F. ) ;
#3129 = ORIENTED_EDGE ( 'NONE', *, *, #73978, .F. ) ;
#3130 = ORIENTED_EDGE ( 'NONE', *, *, #27680, .F. ) ;
#3131 = FACE_OUTER_BOUND ( 'NONE', #68571, .T. ) ;
#3132 = DIRECTION ( 'NONE',  ( 0.0000000000000000000, 0.0000000000000000000, 1.000000000000000000 ) ) ;
#3133 = CARTESIAN_POINT ( 'NONE',  ( -7.438192510029066000, -1.543466811772440200, 1.524999999999999900 ) ) ;
#3134 = DIRECTION ( 'NONE',  ( 1.000000000000000000, -0.0000000000000000000, -0.0000000000000000000 ) ) ;
#3135 = SURFACE_STYLE_FILL_AREA ( #64113 ) ;
#3136 = DIRECTION ( 'NONE',  ( -1.000000000000000000, 0.0000000000000000000, 0.0000000000000000000 ) ) ;
#3137 = DIRECTION ( 'NONE',  ( -1.000000000000000000, 0.0000000000000000000, -0.0000000000000000000 ) ) ;
#3138 = EDGE_CURVE ( 'NONE', #55810, #5881, #7528, .T. ) ;
#3139 = CARTESIAN_POINT ( 'NONE',  ( -11.87500000000000000, -1.726492874992732900, -18.55597149997093000 ) ) ;
#3140 = CARTESIAN_POINT ( 'NONE',  ( 73.00000000000000000, -0.3500000000000000300, 3.000000000000000000 ) ) ;
#3141 = VERTEX_POINT ( 'NONE', #63027 ) ;
#3142 = DIRECTION ( 'NONE',  ( 1.000000000000000000, 2.816109538923388500E-017, 0.0000000000000000000 ) ) ;
#3143 = CARTESIAN_POINT ( 'NONE',  ( 5.749999999999984000, 34.40000000000002700, 3.500000000000000000 ) ) ;
#3144 = ORIENTED_EDGE ( 'NONE', *, *, #27680, .T. ) ;
#3145 = EDGE_LOOP ( 'NONE', ( #32808, #23058, #69674, #66262 ) ) ;
#3146 = AXIS2_PLACEMENT_3D ( 'NONE', #63034, #68922, #72833 ) ;
#3147 = ADVANCED_FACE ( 'NONE', ( #44592 ), #39584, .F. ) ;
#3148 = ORIENTED_EDGE ( 'NONE', *, *, #23623, .T. ) ;
#3149 = CARTESIAN_POINT ( 'NONE',  ( -0.0000000000000000000, -23.53477303807744600, 0.0000000000000000000 ) ) ;
#3150 = DIRECTION ( 'NONE',  ( 1.051830606278087800E-016, 0.9701425001453318800, -0.2425356250363331100 ) ) ;
#3151 = EDGE_CURVE ( 'NONE', #69004, #15310, #50184, .T. ) ;
#3152 = SURFACE_STYLE_FILL_AREA ( #40102 ) ;
#3153 = CONTEXT_DEPENDENT_SHAPE_REPRESENTATION ( #51597, #2665 ) ;
#3154 = DIRECTION ( 'NONE',  ( 0.0000000000000000000, 0.0000000000000000000, 1.000000000000000000 ) ) ;
#3155 = ORIENTED_EDGE ( 'NONE', *, *, #17056, .T. ) ;
#3156 = CARTESIAN_POINT ( 'NONE',  ( 10.99005524519135700, -4.225000000000021800, 4.500000000000002700 ) ) ;
#3157 = MECHANICAL_DESIGN_GEOMETRIC_PRESENTATION_REPRESENTATION (  '', ( #40314 ), #34862 ) ;
#3158 = CARTESIAN_POINT ( 'NONE',  ( -25.09999999999998700, -51.39999999999997700, 5.000000000000001800 ) ) ;
#3159 = ADVANCED_FACE ( 'NONE', ( #14930 ), #16514, .F. ) ;
#3160 = PRESENTATION_STYLE_ASSIGNMENT (( #522 ) ) ;
#3161 = SHAPE_REPRESENTATION_RELATIONSHIP ( 'NONE' , 'NONE' ,  #42785, #42474 ) ;
#3162 = ORIENTED_EDGE ( 'NONE', *, *, #9284, .T. ) ;
#3163 = VERTEX_POINT ( 'NONE', #10057 ) ;
#3164 = STYLED_ITEM ( 'NONE', ( #62728 ), #6675 ) ;
#3165 = CIRCLE ( 'NONE', #4095, 0.2399999999999999900 ) ;
#3166 = LINE ( 'NONE', #51573, #48520 ) ;
#3167 = PRESENTATION_LAYER_ASSIGNMENT (  '', '', ( #45778 ) ) ;
#3168 = AXIS2_PLACEMENT_3D ( 'NONE', #16573, #46645, #52586 ) ;
#3169 = CARTESIAN_POINT ( 'NONE',  ( -8.374999999999998200, 0.2500000000000011100, 0.0000000000000000000 ) ) ;
#3170 = EDGE_CURVE ( 'NONE', #52488, #47031, #29860, .T. ) ;
#3171 = CARTESIAN_POINT ( 'NONE',  ( 75.17999999999997800, 0.5000000000000000000, 0.2500000000000000000 ) ) ;
#3172 = CARTESIAN_POINT ( 'NONE',  ( -39.00000000000000000, 2.939152317953640000E-017, -19.71999999999999500 ) ) ;
#3173 = CARTESIAN_POINT ( 'NONE',  ( 2.999999999999981300, 34.40000000000002700, 0.0000000000000000000 ) ) ;
#3174 = CARTESIAN_POINT ( 'NONE',  ( -3.673940397442061300E-016, 8.000000000000000000, 0.0000000000000000000 ) ) ;
#3175 = PRESENTATION_STYLE_ASSIGNMENT (( #3949 ) ) ;
#3176 = PRESENTATION_LAYER_ASSIGNMENT (  '', '', ( #34881 ) ) ;
#3177 = ORIENTED_EDGE ( 'NONE', *, *, #6157, .F. ) ;
#3178 = VECTOR ( 'NONE', #71644, 1000.000000000000000 ) ;
#3179 = STYLED_ITEM ( 'NONE', ( #68587 ), #31605 ) ;
#3180 = CARTESIAN_POINT ( 'NONE',  ( -7.726763530095867700, -0.04182607154290353400, 1.524999999999999900 ) ) ;
#3181 = EDGE_CURVE ( 'NONE', #41217, #35686, #51077, .T. ) ;
#3182 = VECTOR ( 'NONE', #22000, 1000.000000000000000 ) ;
#3183 = DIRECTION ( 'NONE',  ( 0.0000000000000000000, 1.000000000000000000, 0.0000000000000000000 ) ) ;
#3184 = DIRECTION ( 'NONE',  ( 1.141019353178383100E-016, -1.000000000000000000, 0.0000000000000000000 ) ) ;
#3185 = ORIENTED_EDGE ( 'NONE', *, *, #16518, .T. ) ;
#3186 = CARTESIAN_POINT ( 'NONE',  ( -7.388873589529391800, -0.2409210742844046800, 1.500000000000000000 ) ) ;
#3187 = ADVANCED_FACE ( 'NONE', ( #23291, #58439 ), #75675, .T. ) ;
#3188 =( GEOMETRIC_REPRESENTATION_CONTEXT ( 3 ) GLOBAL_UNCERTAINTY_ASSIGNED_CONTEXT ( ( #2090 ) ) GLOBAL_UNIT_ASSIGNED_CONTEXT ( ( #14512, #38336, #74190 ) ) REPRESENTATION_CONTEXT ( 'NONE', 'WORKASPACE' ) );
#3189 = ORIENTED_EDGE ( 'NONE', *, *, #50117, .F. ) ;
#3190 = COLOUR_RGB ( '',1.000000000000000000, 1.000000000000000000, 0.0000000000000000000 ) ;
#3191 = DIRECTION ( 'NONE',  ( -0.0000000000000000000, 1.000000000000000000, -0.0000000000000000000 ) ) ;
#3192 = ORIENTED_EDGE ( 'NONE', *, *, #66652, .F. ) ;
#3193 = CARTESIAN_POINT ( 'NONE',  ( -13.44481795760177400, -9.793250992115741100, 4.999999999999990200 ) ) ;
#3194 = CARTESIAN_POINT ( 'NONE',  ( 0.7716780982019022500, -1.250000000000004000, 0.0000000000000000000 ) ) ;
#3195 = CARTESIAN_POINT ( 'NONE',  ( -49.70854177124072500, -59.14247217095362400, 0.0000000000000000000 ) ) ;
#3196 = LINE ( 'NONE', #45650, #34661 ) ;
#3198 = DIRECTION ( 'NONE',  ( 1.000000000000000000, 0.0000000000000000000, -0.0000000000000000000 ) ) ;
#3197 = CARTESIAN_POINT ( 'NONE',  ( -9.868143529646637500, -1.140938606068673300, 1.525000000000000800 ) ) ;
#3199 = VERTEX_POINT ( 'NONE', #63379 ) ;
#3201 =( NAMED_UNIT ( * ) PLANE_ANGLE_UNIT ( ) SI_UNIT ( $, .RADIAN. ) );
#3200 = DIRECTION ( 'NONE',  ( -1.000000000000000000, 8.673617379883989100E-016, 0.0000000000000000000 ) ) ;
#3202 = VECTOR ( 'NONE', #9337, 1000.000000000000000 ) ;
#3203 = DIRECTION ( 'NONE',  ( -1.000000000000000000, 0.0000000000000000000, -0.0000000000000000000 ) ) ;
#3205 = ORIENTED_EDGE ( 'NONE', *, *, #17861, .F. ) ;
#3204 = FACE_BOUND ( 'NONE', #15022, .T. ) ;
#3206 = SURFACE_STYLE_FILL_AREA ( #15688 ) ;
#3207 = AXIS2_PLACEMENT_3D ( 'NONE', #62990, #40082, #51493 ) ;
#3208 = CYLINDRICAL_SURFACE ( 'NONE', #43260, 1.200000000000014400 ) ;
#3209 = CIRCLE ( 'NONE', #37781, 1.999999999999999600 ) ;
#3210 = DIRECTION ( 'NONE',  ( -1.000000000000000000, 0.0000000000000000000, 0.0000000000000000000 ) ) ;
#3211 = AXIS2_PLACEMENT_3D ( 'NONE', #56959, #45863, #46122 ) ;
#3212 = CARTESIAN_POINT ( 'NONE',  ( 17.10000000000000100, -21.60000000000000500, 12.00000000000000200 ) ) ;
#3213 =( BOUNDED_CURVE ( )  B_SPLINE_CURVE ( 3, ( #65184, #64701, #29412, #11762 ),
 .UNSPECIFIED., .F., .F. ) 
 B_SPLINE_CURVE_WITH_KNOTS ( ( 4, 4 ),
 ( 1.570796326795193000, 3.141592653589793100 ),
 .UNSPECIFIED. ) 
 CURVE ( )  GEOMETRIC_REPRESENTATION_ITEM ( )  RATIONAL_B_SPLINE_CURVE ( ( 1.000000000000000000, 0.8047378541244347700, 0.8047378541244347700, 1.000000000000000000 ) ) 
 REPRESENTATION_ITEM ( '' )  );
#3214 = EDGE_CURVE ( 'NONE', #49160, #37808, #27008, .T. ) ;
#3215 = ORIENTED_EDGE ( 'NONE', *, *, #26953, .F. ) ;
#3216 = CARTESIAN_POINT ( 'NONE',  ( -14.00000000000000200, 0.0000000000000000000, 9.000025000000000800 ) ) ;
#3217 = VERTEX_POINT ( 'NONE', #11818 ) ;
#3218 = ORIENTED_EDGE ( 'NONE', *, *, #24105, .T. ) ;
#3219 = CARTESIAN_POINT ( 'NONE',  ( 15.35175660057939200, 0.0000000000000000000, -0.1000000000000000100 ) ) ;
#3220 = LINE ( 'NONE', #50996, #31009 ) ;
#3221 = CARTESIAN_POINT ( 'NONE',  ( 59.50000000000000700, 6.000000000000008000, 3.000000000000000000 ) ) ;
#3222 =( REPRESENTATION_RELATIONSHIP ('NONE','NONE', #48028, #45722 ) REPRESENTATION_RELATIONSHIP_WITH_TRANSFORMATION ( #48517 )SHAPE_REPRESENTATION_RELATIONSHIP( ) );
#3223 = SHAPE_DEFINITION_REPRESENTATION ( #36050, #45722 ) ;
#3224 = VECTOR ( 'NONE', #9638, 1000.000000000000000 ) ;
#3225 = CARTESIAN_POINT ( 'NONE',  ( 3.000000000000000000, 3.000000000000002700, 2.899999999999999900 ) ) ;
#3226 = DIRECTION ( 'NONE',  ( 1.000000000000000000, 0.0000000000000000000, 0.0000000000000000000 ) ) ;
#3227 = DIRECTION ( 'NONE',  ( 0.0000000000000000000, 0.0000000000000000000, 1.000000000000000000 ) ) ;
#3228 = DIRECTION ( 'NONE',  ( 1.000000000000000000, 1.445602896647339700E-016, 0.0000000000000000000 ) ) ;
#3229 = EDGE_CURVE ( 'NONE', #12128, #3456, #69469, .T. ) ;
#3230 = ORIENTED_EDGE ( 'NONE', *, *, #75354, .T. ) ;
#3231 = ADVANCED_FACE ( 'NONE', ( #67589 ), #69941, .F. ) ;
#3232 = ORIENTED_EDGE ( 'NONE', *, *, #64941, .F. ) ;
#3233 = CIRCLE ( 'NONE', #36674, 1.750000000000001600 ) ;
#3234 = FACE_OUTER_BOUND ( 'NONE', #9818, .T. ) ;
#3235 = CARTESIAN_POINT ( 'NONE',  ( -352.4526625136878700, -1564.149380678243700, 36.04999999999987600 ) ) ;
#3236 =( NAMED_UNIT ( * ) PLANE_ANGLE_UNIT ( ) SI_UNIT ( $, .RADIAN. ) );
#3237 = DIRECTION ( 'NONE',  ( 0.0000000000000000000, 1.000000000000000000, 0.0000000000000000000 ) ) ;
#3238 = SURFACE_STYLE_USAGE ( .BOTH. , #38658 ) ;
#3240 = CARTESIAN_POINT ( 'NONE',  ( 2.999999999999997300, 2.999999999999999100, 3.500000000000000000 ) ) ;
#3239 = CARTESIAN_POINT ( 'NONE',  ( 0.6717566005793923500, 14.53477303807744100, 0.0000000000000000000 ) ) ;
#3241 = EDGE_CURVE ( 'NONE', #49263, #14817, #62956, .T. ) ;
#3242 = DIRECTION ( 'NONE',  ( 0.0000000000000000000, 0.0000000000000000000, -1.000000000000000000 ) ) ;
#3243 = ADVANCED_FACE ( 'NONE', ( #72234 ), #17022, .F. ) ;
#3244 = COLOUR_RGB ( '',0.5019607843137254800, 1.000000000000000000, 1.000000000000000000 ) ;
#3245 = ORIENTED_EDGE ( 'NONE', *, *, #28768, .T. ) ;
#3246 = LINE ( 'NONE', #32778, #44897 ) ;
#3247 = PRESENTATION_STYLE_ASSIGNMENT (( #33376 ) ) ;
#3248 = PLANE ( 'NONE',  #2373 ) ;
#3249 = CARTESIAN_POINT ( 'NONE',  ( -2.000000000000001800, -2.000000000000001800, 38.00000000000000000 ) ) ;
#3250 = DIRECTION ( 'NONE',  ( 1.000000000000000000, 0.0000000000000000000, 0.0000000000000000000 ) ) ;
#3251 = ORIENTED_EDGE ( 'NONE', *, *, #55421, .F. ) ;
#3252 = CARTESIAN_POINT ( 'NONE',  ( -17.62064023002719200, -14.67623087681912400, -5.430231239914904900 ) ) ;
#3253 = ORIENTED_EDGE ( 'NONE', *, *, #5504, .F. ) ;
#3254 = STYLED_ITEM ( 'NONE', ( #44449 ), #74837 ) ;
#3255 = AXIS2_PLACEMENT_3D ( 'NONE', #61047, #43306, #1690 ) ;
#3256 = PLANE ( 'NONE',  #11039 ) ;
#3257 = ORIENTED_EDGE ( 'NONE', *, *, #4694, .T. ) ;
#3258 =( NAMED_UNIT ( * ) SI_UNIT ( $, .STERADIAN. ) SOLID_ANGLE_UNIT ( ) );
#3259 = SURFACE_STYLE_USAGE ( .BOTH. , #13829 ) ;
#3260 = DIRECTION ( 'NONE',  ( -0.9351227727095673400, 0.3543238630969848800, 0.0000000000000000000 ) ) ;
#3261 = DIRECTION ( 'NONE',  ( -0.0000000000000000000, 1.000000000000000000, -0.0000000000000000000 ) ) ;
#3262 = VERTEX_POINT ( 'NONE', #29750 ) ;
#3264 =( NAMED_UNIT ( * ) PLANE_ANGLE_UNIT ( ) SI_UNIT ( $, .RADIAN. ) );
#3263 = VECTOR ( 'NONE', #8328, 1000.000000000000000 ) ;
#3266 = ORIENTED_EDGE ( 'NONE', *, *, #17134, .F. ) ;
#3265 = ORIENTED_EDGE ( 'NONE', *, *, #28059, .T. ) ;
#3267 = LINE ( 'NONE', #56089, #50494 ) ;
#3268 = MECHANICAL_DESIGN_GEOMETRIC_PRESENTATION_REPRESENTATION (  '', ( #41444 ), #46899 ) ;
#3269 = AXIS2_PLACEMENT_3D ( 'NONE', #17486, #23224, #28957 ) ;
#3270 = EDGE_CURVE ( 'NONE', #30693, #22889, #49218, .T. ) ;
#3271 =( NAMED_UNIT ( * ) SI_UNIT ( $, .STERADIAN. ) SOLID_ANGLE_UNIT ( ) );
#3273 = VERTEX_POINT ( 'NONE', #5923 ) ;
#3272 = CYLINDRICAL_SURFACE ( 'NONE', #74312, 0.2400000000000031000 ) ;
#3274 = DIRECTION ( 'NONE',  ( -0.0000000000000000000, -0.0000000000000000000, -1.000000000000000000 ) ) ;
#3275 = MECHANICAL_DESIGN_GEOMETRIC_PRESENTATION_REPRESENTATION (  '', ( #33546 ), #4733 ) ;
#3276 = CARTESIAN_POINT ( 'NONE',  ( 8.351756600579392400, 13.03477303807744100, 0.0000000000000000000 ) ) ;
#3277 = DIRECTION ( 'NONE',  ( 1.000000000000000000, 0.0000000000000000000, 0.0000000000000000000 ) ) ;
#3278 = VERTEX_POINT ( 'NONE', #58669 ) ;
#3279 = EDGE_CURVE ( 'NONE', #14384, #2860, #4725, .T. ) ;
#3280 = DIRECTION ( 'NONE',  ( -1.000000000000000000, 0.0000000000000000000, 0.0000000000000000000 ) ) ;
#3281 = ORIENTED_EDGE ( 'NONE', *, *, #58040, .F. ) ;
#3282 =( NAMED_UNIT ( * ) SI_UNIT ( $, .STERADIAN. ) SOLID_ANGLE_UNIT ( ) );
#3283 = DIRECTION ( 'NONE',  ( 2.312964634635743000E-016, -1.000000000000000000, 0.0000000000000000000 ) ) ;
#3284 = PRESENTATION_STYLE_ASSIGNMENT (( #9115 ) ) ;
#3285 = PRESENTATION_LAYER_ASSIGNMENT (  '', '', ( #36469 ) ) ;
#3286 = AXIS2_PLACEMENT_3D ( 'NONE', #58984, #76243, #23335 ) ;
#3287 = DIRECTION ( 'NONE',  ( 0.0000000000000000000, -0.0000000000000000000, 1.000000000000000000 ) ) ;
#3288 = FACE_OUTER_BOUND ( 'NONE', #279, .T. ) ;
#3289 = VECTOR ( 'NONE', #32754, 1000.000000000000000 ) ;
#3290 = MECHANICAL_DESIGN_GEOMETRIC_PRESENTATION_REPRESENTATION (  '', ( #44408 ), #7237 ) ;
#3291 = CARTESIAN_POINT ( 'NONE',  ( 3.749999999999999100, -4.470298169691703000, -15.10032298910502600 ) ) ;
#3292 = ORIENTED_EDGE ( 'NONE', *, *, #33853, .F. ) ;
#3293 = VERTEX_POINT ( 'NONE', #5165 ) ;
#3294 = PRESENTATION_STYLE_ASSIGNMENT (( #16214 ) ) ;
#3295 = UNCERTAINTY_MEASURE_WITH_UNIT (LENGTH_MEASURE( 1.000000000000000100E-005 ), #18712, 'distance_accuracy_value', 'NONE');
#3297 =( NAMED_UNIT ( * ) SI_UNIT ( $, .STERADIAN. ) SOLID_ANGLE_UNIT ( ) );
#3296 = PRODUCT_DEFINITION_FORMATION_WITH_SPECIFIED_SOURCE ( 'TUTTO', '', #26126, .NOT_KNOWN. ) ;
#3298 = ADVANCED_FACE ( 'NONE', ( #41758 ), #53263, .T. ) ;
#3299 = APPLICATION_CONTEXT ( 'automotive_design' ) ;
#3300 = CARTESIAN_POINT ( 'NONE',  ( 10.00000000000000200, 93.00000000000000000, 4.500000000000000900 ) ) ;
#3301 = CARTESIAN_POINT ( 'NONE',  ( -4.150000000000049200, -4.773467700987119100, -16.31300111428669200 ) ) ;
#3302 = DIRECTION ( 'NONE',  ( 0.0000000000000000000, 0.0000000000000000000, 1.000000000000000000 ) ) ;
#3303 = DIRECTION ( 'NONE',  ( -0.0000000000000000000, -0.0000000000000000000, -1.000000000000000000 ) ) ;
#3304 = CIRCLE ( 'NONE', #75803, 1.199999999999985700 ) ;
#3305 = VECTOR ( 'NONE', #64943, 1000.000000000000000 ) ;
#3306 = FACE_OUTER_BOUND ( 'NONE', #11367, .T. ) ;
#3307 = EDGE_CURVE ( 'NONE', #6188, #70974, #42674, .T. ) ;
#3308 = CARTESIAN_POINT ( 'NONE',  ( -7.879600050841203200, -1.577632500752731000, 1.500000000000000700 ) ) ;
#3309 = EDGE_LOOP ( 'NONE', ( #8879, #74964 ) ) ;
#3310 = VECTOR ( 'NONE', #36536, 1000.000000000000000 ) ;
#3311 = CARTESIAN_POINT ( 'NONE',  ( -7.896854062459167900, -2.498898237179487200, 1.525000000000000100 ) ) ;
#3312 = SURFACE_SIDE_STYLE ('',( #60317 ) ) ;
#3313 = ORIENTED_EDGE ( 'NONE', *, *, #5015, .F. ) ;
#3314 = EDGE_CURVE ( 'NONE', #61635, #65291, #28815, .T. ) ;
#3315 = DIRECTION ( 'NONE',  ( -0.0000000000000000000, 0.0000000000000000000, 1.000000000000000000 ) ) ;
#3316 = ADVANCED_FACE ( 'NONE', ( #152 ), #35410, .T. ) ;
#3317 = ORIENTED_EDGE ( 'NONE', *, *, #59924, .T. ) ;
#3318 = CARTESIAN_POINT ( 'NONE',  ( -7.393975048308617700, -0.3671543441941047500, 1.500000000000000200 ) ) ;
#3319 = EDGE_CURVE ( 'NONE', #70140, #19327, #65136, .T. ) ;
#3320 = VERTEX_POINT ( 'NONE', #53766 ) ;
#3321 = FACE_OUTER_BOUND ( 'NONE', #26337, .T. ) ;
#3323 = ORIENTED_EDGE ( 'NONE', *, *, #3151, .F. ) ;
#3322 = VERTEX_POINT ( 'NONE', #19065 ) ;
#3324 = FACE_BOUND ( 'NONE', #33656, .T. ) ;
#3325 = DIRECTION ( 'NONE',  ( -1.000000000000000000, 0.0000000000000000000, 0.0000000000000000000 ) ) ;
#3326 = CARTESIAN_POINT ( 'NONE',  ( -2.349999999999999600, 0.2500000000000005600, 2.000000000000000000 ) ) ;
#3327 = CARTESIAN_POINT ( 'NONE',  ( -15.35071491582310600, 31.41000000000000700, 0.0000000000000000000 ) ) ;
#3328 = FILL_AREA_STYLE_COLOUR ( '', #13747 ) ;
#3329 = FACE_OUTER_BOUND ( 'NONE', #66504, .T. ) ;
#3331 = VERTEX_POINT ( 'NONE', #71251 ) ;
#3330 = VECTOR ( 'NONE', #36168, 1000.000000000000000 ) ;
#3332 = DIRECTION ( 'NONE',  ( -0.0000000000000000000, 0.0000000000000000000, 1.000000000000000000 ) ) ;
#3333 = EDGE_CURVE ( 'NONE', #11159, #43059, #20450, .T. ) ;
#3334 = CARTESIAN_POINT ( 'NONE',  ( -9.807541122370469800, -1.051914713142130000, 1.525000000000000100 ) ) ;
#3335 = CARTESIAN_POINT ( 'NONE',  ( 101.0399999999999800, 4.999999999999977800, 6.000000000000000000 ) ) ;
#3336 = ORIENTED_EDGE ( 'NONE', *, *, #30927, .F. ) ;
#3337 = EDGE_CURVE ( 'NONE', #26198, #33671, #9286, .T. ) ;
#3338 = SURFACE_STYLE_USAGE ( .BOTH. , #61693 ) ;
#3339 = ORIENTED_EDGE ( 'NONE', *, *, #69918, .F. ) ;
#3340 = CARTESIAN_POINT ( 'NONE',  ( -0.8517566005794323700, -1.399206601177405200E-016, -0.1000000000000000100 ) ) ;
#3341 = ORIENTED_EDGE ( 'NONE', *, *, #9052, .T. ) ;
#3342 = DIRECTION ( 'NONE',  ( -0.0000000000000000000, 1.000000000000000000, -0.0000000000000000000 ) ) ;
#3343 = CARTESIAN_POINT ( 'NONE',  ( -7.674968850441175100, -1.960844555917432600, 1.500000000000000200 ) ) ;
#3344 = EDGE_CURVE ( 'NONE', #29178, #39980, #18163, .T. ) ;
#3345 = FACE_OUTER_BOUND ( 'NONE', #17025, .T. ) ;
#3346 = DIRECTION ( 'NONE',  ( 1.290716872006552300E-016, -1.000000000000000000, 0.0000000000000000000 ) ) ;
#3347 = LINE ( 'NONE', #42331, #31144 ) ;
#3348 = MECHANICAL_DESIGN_GEOMETRIC_PRESENTATION_REPRESENTATION (  '', ( #68106 ), #62714 ) ;
#3349 = DIRECTION ( 'NONE',  ( 1.000000000000000000, 0.0000000000000000000, 0.0000000000000000000 ) ) ;
#3350 = AXIS2_PLACEMENT_3D ( 'NONE', #48410, #18905, #24372 ) ;
#3351 = CARTESIAN_POINT ( 'NONE',  ( 0.6349999999999980100, 2.170528621609724200, 6.200000000000002800 ) ) ;
#3352 = CARTESIAN_POINT ( 'NONE',  ( 156.4000000000000100, 43.39999999999999900, 1.000000000000000000 ) ) ;
#3353 = CARTESIAN_POINT ( 'NONE',  ( -39.00000000000000000, 0.0000000000000000000, -19.47999999999999300 ) ) ;
#3354 = DIRECTION ( 'NONE',  ( 0.7427177593666806100, 0.6696046071536080300, -0.0000000000000000000 ) ) ;
#3355 = CARTESIAN_POINT ( 'NONE',  ( -15.40000000000000400, -4.774999999999991500, 0.2000000000000000900 ) ) ;
#3356 = CARTESIAN_POINT ( 'NONE',  ( -7.797729458327721900, -0.2039497241101079200, 1.499999999999999600 ) ) ;
#3357 = ORIENTED_EDGE ( 'NONE', *, *, #61747, .F. ) ;
#3358 = DIRECTION ( 'NONE',  ( 0.0000000000000000000, 0.0000000000000000000, 1.000000000000000000 ) ) ;
#3359 = CARTESIAN_POINT ( 'NONE',  ( -7.723616205193384800, -1.547015475780771700, 1.499999999999999600 ) ) ;
#3361 = EDGE_LOOP ( 'NONE', ( #5137, #24373 ) ) ;
#3360 =( NAMED_UNIT ( * ) SI_UNIT ( $, .STERADIAN. ) SOLID_ANGLE_UNIT ( ) );
#3362 = AXIS2_PLACEMENT_3D ( 'NONE', #31626, #54595, #43227 ) ;
#3363 = STYLED_ITEM ( 'NONE', ( #34493 ), #53199 ) ;
#3364 = CARTESIAN_POINT ( 'NONE',  ( -7.386089520625840300, -1.668539062297098100, 1.499999999999999800 ) ) ;
#3365 = EDGE_CURVE ( 'NONE', #2527, #63147, #72157, .T. ) ;
#3366 = ADVANCED_FACE ( 'NONE', ( #73119 ), #67520, .T. ) ;
#3368 = PLANE ( 'NONE',  #32968 ) ;
#3367 =( GEOMETRIC_REPRESENTATION_CONTEXT ( 3 ) GLOBAL_UNCERTAINTY_ASSIGNED_CONTEXT ( ( #13336 ) ) GLOBAL_UNIT_ASSIGNED_CONTEXT ( ( #61856, #3264, #26559 ) ) REPRESENTATION_CONTEXT ( 'NONE', 'WORKASPACE' ) );
#3369 = CARTESIAN_POINT ( 'NONE',  ( -7.896854062459167900, -2.254006410256410100, 1.525000000000000100 ) ) ;
#3370 = MECHANICAL_DESIGN_GEOMETRIC_PRESENTATION_REPRESENTATION (  '', ( #4849 ), #73619 ) ;
#3371 = FACE_OUTER_BOUND ( 'NONE', #34096, .T. ) ;
#3372 = CARTESIAN_POINT ( 'NONE',  ( -9.384809130410971500, -0.2116386217948718100, 1.525000000000000100 ) ) ;
#3373 =( LENGTH_UNIT ( ) NAMED_UNIT ( * ) SI_UNIT ( .MILLI., .METRE. ) );
#3374 = AXIS2_PLACEMENT_3D ( 'NONE', #8791, #48390, #50243 ) ;
#3375 = LINE ( 'NONE', #19400, #63468 ) ;
#3376 =( GEOMETRIC_REPRESENTATION_CONTEXT ( 3 ) GLOBAL_UNCERTAINTY_ASSIGNED_CONTEXT ( ( #48523 ) ) GLOBAL_UNIT_ASSIGNED_CONTEXT ( ( #16287, #21760, #10072 ) ) REPRESENTATION_CONTEXT ( 'NONE', 'WORKASPACE' ) );
#3377 = CYLINDRICAL_SURFACE ( 'NONE', #2573, 1.500000000000001300 ) ;
#3378 = CARTESIAN_POINT ( 'NONE',  ( 0.0000000000000000000, 0.0000000000000000000, 0.0000000000000000000 ) ) ;
#3379 = AXIS2_PLACEMENT_3D ( 'NONE', #8038, #48947, #25436 ) ;
#3380 = DIRECTION ( 'NONE',  ( -0.0000000000000000000, 1.000000000000000000, -0.0000000000000000000 ) ) ;
#3381 = UNCERTAINTY_MEASURE_WITH_UNIT (LENGTH_MEASURE( 1.000000000000000100E-005 ), #72332, 'distance_accuracy_value', 'NONE');
#3382 = ORIENTED_EDGE ( 'NONE', *, *, #18105, .F. ) ;
#3383 = UNCERTAINTY_MEASURE_WITH_UNIT (LENGTH_MEASURE( 1.000000000000000100E-005 ), #52173, 'distance_accuracy_value', 'NONE');
#3384 = CARTESIAN_POINT ( 'NONE',  ( 15.40000000000000400, 2.824999999999999300, 5.400000000000003900 ) ) ;
#3385 = AXIS2_PLACEMENT_3D ( 'NONE', #65600, #59728, #29843 ) ;
#3386 = MECHANICAL_DESIGN_GEOMETRIC_PRESENTATION_REPRESENTATION (  '', ( #57844 ), #4869 ) ;
#3387 = CARTESIAN_POINT ( 'NONE',  ( 4.889999999999997000, -6.275000000000001200, 4.200000000000000200 ) ) ;
#3388 = ORIENTED_EDGE ( 'NONE', *, *, #19487, .F. ) ;
#3389 = EDGE_LOOP ( 'NONE', ( #27536, #22161 ) ) ;
#3390 = PRESENTATION_LAYER_ASSIGNMENT (  '', '', ( #15700 ) ) ;
#3391 = EDGE_CURVE ( 'NONE', #49052, #3957, #54672, .T. ) ;
#3392 = ORIENTED_EDGE ( 'NONE', *, *, #11928, .F. ) ;
#3393 = ORIENTED_EDGE ( 'NONE', *, *, #1103, .F. ) ;
#3394 = CARTESIAN_POINT ( 'NONE',  ( -0.6717566005794287600, -22.21477303807744300, -0.1000000000000000100 ) ) ;
#3395 = DIRECTION ( 'NONE',  ( 0.0000000000000000000, 1.000000000000000000, 0.0000000000000000000 ) ) ;
#3396 = CARTESIAN_POINT ( 'NONE',  ( 37.20000000000000300, -83.00000000000000000, 0.0000000000000000000 ) ) ;
#3397 = SURFACE_STYLE_USAGE ( .BOTH. , #68161 ) ;
#3398 = VECTOR ( 'NONE', #35985, 1000.000000000000000 ) ;
#3399 =( NAMED_UNIT ( * ) SI_UNIT ( $, .STERADIAN. ) SOLID_ANGLE_UNIT ( ) );
#3401 = ORIENTED_EDGE ( 'NONE', *, *, #18816, .T. ) ;
#3400 = VECTOR ( 'NONE', #3226, 1000.000000000000000 ) ;
#3402 = CARTESIAN_POINT ( 'NONE',  ( 27.00000000000000000, 14.94999999999999900, 2.839999999999999900 ) ) ;
#3403 = EDGE_CURVE ( 'NONE', #36110, #59497, #31640, .T. ) ;
#3404 = EDGE_CURVE ( 'NONE', #29394, #41442, #58357, .T. ) ;
#3405 = LINE ( 'NONE', #32657, #50635 ) ;
#3406 = ORIENTED_EDGE ( 'NONE', *, *, #34079, .T. ) ;
#3407 = ORIENTED_EDGE ( 'NONE', *, *, #3404, .F. ) ;
#3408 = ORIENTED_EDGE ( 'NONE', *, *, #31625, .F. ) ;
#3409 = CARTESIAN_POINT ( 'NONE',  ( 6.749999999999971600, 79.49999999999998600, 6.000000000000000000 ) ) ;
#3410 = ORIENTED_EDGE ( 'NONE', *, *, #10783, .F. ) ;
#3411 = COLOUR_RGB ( '',0.0000000000000000000, 0.0000000000000000000, 0.7529411764705882200 ) ;
#3412 = CARTESIAN_POINT ( 'NONE',  ( -7.485277202979316000, -0.08341883034192866500, 1.500000000000000000 ) ) ;
#3413 = CARTESIAN_POINT ( 'NONE',  ( 1.501247773737000000, -0.3144689601967193800, -16.06205164438438300 ) ) ;
#3414 = SURFACE_STYLE_FILL_AREA ( #34531 ) ;
#3415 = FACE_OUTER_BOUND ( 'NONE', #67355, .T. ) ;
#3416 = ADVANCED_FACE ( 'NONE', ( #2881, #10254 ), #32289, .T. ) ;
#3417 = DIRECTION ( 'NONE',  ( 0.0000000000000000000, -0.0000000000000000000, -1.000000000000000000 ) ) ;
#3418 = ORIENTED_EDGE ( 'NONE', *, *, #45892, .T. ) ;
#3419 =( LENGTH_UNIT ( ) NAMED_UNIT ( * ) SI_UNIT ( .MILLI., .METRE. ) );
#3420 = FILL_AREA_STYLE ('',( #45344 ) ) ;
#3421 = SURFACE_STYLE_USAGE ( .BOTH. , #15040 ) ;
#3422 = EDGE_LOOP ( 'NONE', ( #14244, #14995, #30503, #27006 ) ) ;
#3424 = FILL_AREA_STYLE_COLOUR ( '', #63056 ) ;
#3423 = PLANE ( 'NONE',  #13300 ) ;
#3426 = DIRECTION ( 'NONE',  ( -0.0000000000000000000, 0.0000000000000000000, 1.000000000000000000 ) ) ;
#3425 = CARTESIAN_POINT ( 'NONE',  ( -7.909674575279681500, -1.703625801282051300, 1.525000000000000100 ) ) ;
#3427 = CARTESIAN_POINT ( 'NONE',  ( 4.500000000000000900, 16.97000000000000200, 0.0000000000000000000 ) ) ;
#3428 = ORIENTED_EDGE ( 'NONE', *, *, #39826, .F. ) ;
#3429 = VECTOR ( 'NONE', #15369, 1000.000000000000000 ) ;
#3430 = EDGE_CURVE ( 'NONE', #64924, #30604, #44519, .T. ) ;
#3431 = CARTESIAN_POINT ( 'NONE',  ( -9.850714915823104400, 23.71477303807744600, -0.1000000000000000100 ) ) ;
#3432 = CARTESIAN_POINT ( 'NONE',  ( -0.8507149158231057700, 8.714773038077448000, 0.0000000000000000000 ) ) ;
#3433 = VECTOR ( 'NONE', #37886, 1000.000000000000000 ) ;
#3434 = CARTESIAN_POINT ( 'NONE',  ( 53.34999999999993000, 3.000000000000000000, 5.999999999999998200 ) ) ;
#3435 = LINE ( 'NONE', #69526, #15418 ) ;
#3436 = VERTEX_POINT ( 'NONE', #43143 ) ;
#3437 = CARTESIAN_POINT ( 'NONE',  ( -7.896854062459167900, -0.8589743589743591400, 1.525000000000000100 ) ) ;
#3438 = EDGE_CURVE ( 'NONE', #41493, #55759, #29779, .T. ) ;
#3439 = LINE ( 'NONE', #63758, #8973 ) ;
#3440 = CARTESIAN_POINT ( 'NONE',  ( 90.00000000000000000, 50.90000000000001300, 0.0000000000000000000 ) ) ;
#3441 = DIRECTION ( 'NONE',  ( 0.0000000000000000000, -0.0000000000000000000, 1.000000000000000000 ) ) ;
#3442 = ORIENTED_EDGE ( 'NONE', *, *, #57757, .T. ) ;
#3443 = ORIENTED_EDGE ( 'NONE', *, *, #6157, .T. ) ;
#3444 = CARTESIAN_POINT ( 'NONE',  ( 0.0000000000000000000, 0.0000000000000000000, 0.0000000000000000000 ) ) ;
#3445 = ADVANCED_FACE ( 'NONE', ( #55641 ), #37161, .T. ) ;
#3446 =( GEOMETRIC_REPRESENTATION_CONTEXT ( 3 ) GLOBAL_UNCERTAINTY_ASSIGNED_CONTEXT ( ( #30132 ) ) GLOBAL_UNIT_ASSIGNED_CONTEXT ( ( #12715, #37048, #47955 ) ) REPRESENTATION_CONTEXT ( 'NONE', 'WORKASPACE' ) );
#3447 = EDGE_CURVE ( 'NONE', #48006, #35467, #74997, .T. ) ;
#3448 = DIRECTION ( 'NONE',  ( 3.309856213911768500E-018, 1.000000000000000000, 0.0000000000000000000 ) ) ;
#3449 = PRESENTATION_STYLE_ASSIGNMENT (( #19165 ) ) ;
#3450 = CARTESIAN_POINT ( 'NONE',  ( -2.602085213965210600E-015, 2.170528621609724200, 6.200000000000002800 ) ) ;
#3452 = ORIENTED_EDGE ( 'NONE', *, *, #57666, .F. ) ;
#3451 = CARTESIAN_POINT ( 'NONE',  ( -7.488642889118180400, -1.228877365278101100, 1.500000000000000200 ) ) ;
#3453 = CARTESIAN_POINT ( 'NONE',  ( -7.396854062459167900, -0.5961538461538462600, 1.525000000000000100 ) ) ;
#3454 = ORIENTED_EDGE ( 'NONE', *, *, #39700, .T. ) ;
#3455 = VECTOR ( 'NONE', #43121, 1000.000000000000000 ) ;
#3456 = VERTEX_POINT ( 'NONE', #67033 ) ;
#3457 = UNCERTAINTY_MEASURE_WITH_UNIT (LENGTH_MEASURE( 1.000000000000000100E-005 ), #75482, 'distance_accuracy_value', 'NONE');
#3458 = AXIS2_PLACEMENT_3D ( 'NONE', #3679, #22313, #74979 ) ;
#3459 = AXIS2_PLACEMENT_3D ( 'NONE', #28646, #17719, #47017 ) ;
#3460 = VECTOR ( 'NONE', #54499, 1000.000000000000000 ) ;
#3461 = CARTESIAN_POINT ( 'NONE',  ( 7.899999999999990600, 4.075000000000002000, 8.900000000000000400 ) ) ;
#3462 = ORIENTED_EDGE ( 'NONE', *, *, #56411, .F. ) ;
#3463 = AXIS2_PLACEMENT_3D ( 'NONE', #70744, #36163, #23261 ) ;
#3464 = CARTESIAN_POINT ( 'NONE',  ( 8.375000000000001800, 0.2499999999999985000, -0.2500000000000002200 ) ) ;
#3465 = EDGE_CURVE ( 'NONE', #9541, #23141, #11152, .T. ) ;
#3466 = CARTESIAN_POINT ( 'NONE',  ( -9.807886053487896700, -1.039963942307692500, 1.525000000000000400 ) ) ;
#3467 = COLOUR_RGB ( '',0.0000000000000000000, 0.0000000000000000000, 0.7529411764705882200 ) ;
#3468 = UNCERTAINTY_MEASURE_WITH_UNIT (LENGTH_MEASURE( 1.000000000000000100E-005 ), #52435, 'distance_accuracy_value', 'NONE');
#3469 = DIRECTION ( 'NONE',  ( 0.0000000000000000000, 0.0000000000000000000, 1.000000000000000000 ) ) ;
#3470 = DIRECTION ( 'NONE',  ( 0.0000000000000000000, -1.000000000000000000, 0.0000000000000000000 ) ) ;
#3471 = CIRCLE ( 'NONE', #22653, 0.1500000000000112400 ) ;
#3472 = CLOSED_SHELL ( 'NONE', ( #65967, #62553, #34583, #7351, #56443, #61692, #16546, #15533, #74421, #61110, #32136, #36047 ) ) ;
#3473 = CARTESIAN_POINT ( 'NONE',  ( -7.396925559577223200, -1.188875238961056800, 1.525000000000000800 ) ) ;
#3474 = AXIS2_PLACEMENT_3D ( 'NONE', #53472, #23740, #64230 ) ;
#3475 = DIRECTION ( 'NONE',  ( 0.0000000000000000000, -1.000000000000000000, 0.0000000000000000000 ) ) ;
#3476 =( LENGTH_UNIT ( ) NAMED_UNIT ( * ) SI_UNIT ( .MILLI., .METRE. ) );
#3477 = FACE_OUTER_BOUND ( 'NONE', #22426, .T. ) ;
#3478 = CARTESIAN_POINT ( 'NONE',  ( -0.5230127018922580100, -1.250000000000004700, -3.000000000000000000 ) ) ;
#3479 = VERTEX_POINT ( 'NONE', #43394 ) ;
#3480 = ORIENTED_EDGE ( 'NONE', *, *, #50741, .T. ) ;
#3481 = ORIENTED_EDGE ( 'NONE', *, *, #24917, .F. ) ;
#3482 = AXIS2_PLACEMENT_3D ( 'NONE', #14963, #32879, #69697 ) ;
#3483 = ORIENTED_EDGE ( 'NONE', *, *, #35730, .F. ) ;
#3484 = STYLED_ITEM ( 'NONE', ( #30538 ), #24087 ) ;
#3486 = CARTESIAN_POINT ( 'NONE',  ( -14.35175660057943000, 0.0000000000000000000, -0.1000000000000000100 ) ) ;
#3485 = STYLED_ITEM ( 'NONE', ( #61637 ), #48644 ) ;
#3487 = FILL_AREA_STYLE ('',( #33772 ) ) ;
#3488 = DIRECTION ( 'NONE',  ( -1.000000000000000000, 0.0000000000000000000, 0.0000000000000000000 ) ) ;
#3489 = CARTESIAN_POINT ( 'NONE',  ( 6.999999999999990200, 4.999999999999977800, 4.000000000000000000 ) ) ;
#3491 = EDGE_LOOP ( 'NONE', ( #48127, #23920, #62688, #76313 ) ) ;
#3490 = SURFACE_STYLE_FILL_AREA ( #25130 ) ;
#3492 = CARTESIAN_POINT ( 'NONE',  ( -6.166839572099761700, -2.769471378390274900, -5.900000000000000400 ) ) ;
#3493 = COLOUR_RGB ( '',0.2509803921568627400, 0.2509803921568627400, 0.2509803921568627400 ) ;
#3494 = CARTESIAN_POINT ( 'NONE',  ( 0.0000000000000000000, 0.0000000000000000000, 0.1000000000000000100 ) ) ;
#3495 = DIRECTION ( 'NONE',  ( 1.000000000000000000, -5.452961810536132800E-016, 0.0000000000000000000 ) ) ;
#3496 = PRESENTATION_STYLE_ASSIGNMENT (( #18944 ) ) ;
#3497 = DIRECTION ( 'NONE',  ( 1.000000000000000000, 0.0000000000000000000, 0.0000000000000000000 ) ) ;
#3498 = ORIENTED_EDGE ( 'NONE', *, *, #57081, .F. ) ;
#3499 = AXIS2_PLACEMENT_3D ( 'NONE', #47280, #36369, #53460 ) ;
#3500 = ORIENTED_EDGE ( 'NONE', *, *, #44695, .T. ) ;
#3502 = ADVANCED_FACE ( 'NONE', ( #36189 ), #55778, .F. ) ;
#3501 =( NAMED_UNIT ( * ) PLANE_ANGLE_UNIT ( ) SI_UNIT ( $, .RADIAN. ) );
#3503 = DIRECTION ( 'NONE',  ( 0.6696046071536079200, -0.7427177593666805000, 0.0000000000000000000 ) ) ;
#3504 = EDGE_CURVE ( 'NONE', #15136, #61672, #74021, .T. ) ;
#3505 = PLANE ( 'NONE',  #62650 ) ;
#3506 = DIRECTION ( 'NONE',  ( 0.0000000000000000000, 0.0000000000000000000, 1.000000000000000000 ) ) ;
#3507 = DIRECTION ( 'NONE',  ( 0.0000000000000000000, 1.084202172485504400E-016, -1.000000000000000000 ) ) ;
#3508 = VERTEX_POINT ( 'NONE', #14119 ) ;
#3509 = CARTESIAN_POINT ( 'NONE',  ( 0.0000000000000000000, 0.0000000000000000000, 0.5000000000000000000 ) ) ;
#3510 = CARTESIAN_POINT ( 'NONE',  ( 5.882823745728111400, -0.1588313718005588700, -15.43950129079973600 ) ) ;
#3511 = ADVANCED_FACE ( 'NONE', ( #74916 ), #31567, .T. ) ;
#3512 = EDGE_CURVE ( 'NONE', #74307, #15038, #34284, .T. ) ;
#3513 = EDGE_CURVE ( 'NONE', #45236, #69170, #55560, .T. ) ;
#3514 = VECTOR ( 'NONE', #18257, 1000.000000000000000 ) ;
#3515 = DIRECTION ( 'NONE',  ( -1.000000000000000000, 0.0000000000000000000, 0.0000000000000000000 ) ) ;
#3516 = CARTESIAN_POINT ( 'NONE',  ( 0.8517566005784678000, 13.03477303807744100, -0.1000000000000000100 ) ) ;
#3517 = CARTESIAN_POINT ( 'NONE',  ( -11.00000000000000000, 1.836970198721029400E-016, 3.499999999999999600 ) ) ;
#3518 = VECTOR ( 'NONE', #972, 1000.000000000000000 ) ;
#3519 = COLOUR_RGB ( '',0.9882352941176471000, 0.7372549019607843600, 0.5176470588235293500 ) ;
#3520 =( NAMED_UNIT ( * ) PLANE_ANGLE_UNIT ( ) SI_UNIT ( $, .RADIAN. ) );
#3521 = LINE ( 'NONE', #31789, #15500 ) ;
#3522 = ORIENTED_EDGE ( 'NONE', *, *, #15209, .T. ) ;
#3523 = TOROIDAL_SURFACE ( 'NONE', #46795, 0.7850000000000005900, 0.1499999999999999900 ) ;
#3524 = FACE_OUTER_BOUND ( 'NONE', #15617, .T. ) ;
#3525 = VERTEX_POINT ( 'NONE', #55528 ) ;
#3526 = ORIENTED_EDGE ( 'NONE', *, *, #10434, .F. ) ;
#3527 = CIRCLE ( 'NONE', #49608, 1.250000000000001100 ) ;
#3528 = ORIENTED_EDGE ( 'NONE', *, *, #10338, .F. ) ;
#3529 = VECTOR ( 'NONE', #14493, 1000.000000000000000 ) ;
#3530 = CARTESIAN_POINT ( 'NONE',  ( 207.1919601084501900, 44.90000000000000600, 3.000000000000000000 ) ) ;
#3531 = DIRECTION ( 'NONE',  ( -0.9999999999999998900, -2.949029909160572100E-016, 1.208748130159138300E-017 ) ) ;
#3532 = ADVANCED_FACE ( 'NONE', ( #22248 ), #68032, .T. ) ;
#3533 = CYLINDRICAL_SURFACE ( 'NONE', #17157, 0.2999999999999999300 ) ;
#3535 = VERTEX_POINT ( 'NONE', #25322 ) ;
#3534 = EDGE_CURVE ( 'NONE', #1101, #43745, #43563, .T. ) ;
#3536 = CARTESIAN_POINT ( 'NONE',  ( 26.99999999999999600, 27.50000000000000000, 6.000000000000000000 ) ) ;
#3537 = PLANE ( 'NONE',  #24147 ) ;
#3538 = CARTESIAN_POINT ( 'NONE',  ( 3.483385041049330800, -1.034773038077744500, -0.1000000000000000100 ) ) ;
#3539 = DIRECTION ( 'NONE',  ( 0.0000000000000000000, 0.0000000000000000000, -1.000000000000000000 ) ) ;
#3540 = CARTESIAN_POINT ( 'NONE',  ( 0.0000000000000000000, 15.00000000000000000, 0.0000000000000000000 ) ) ;
#3541 = FACE_BOUND ( 'NONE', #28132, .T. ) ;
#3542 = EDGE_CURVE ( 'NONE', #9312, #32233, #3762, .T. ) ;
#3543 = LINE ( 'NONE', #27045, #64524 ) ;
#3544 =( NAMED_UNIT ( * ) SI_UNIT ( $, .STERADIAN. ) SOLID_ANGLE_UNIT ( ) );
#3545 = ORIENTED_EDGE ( 'NONE', *, *, #18273, .T. ) ;
#3546 = EDGE_LOOP ( 'NONE', ( #62140, #43597, #9807, #20392 ) ) ;
#3547 = ADVANCED_FACE ( 'NONE', ( #35235, #12044, #73043, #6512 ), #2771, .F. ) ;
#3548 = ORIENTED_EDGE ( 'NONE', *, *, #58721, .F. ) ;
#3549 = FILL_AREA_STYLE_COLOUR ( '', #36195 ) ;
#3550 = FILL_AREA_STYLE ('',( #4583 ) ) ;
#3551 = DIRECTION ( 'NONE',  ( 1.000000000000000000, 0.0000000000000000000, -0.0000000000000000000 ) ) ;
#3552 = UNCERTAINTY_MEASURE_WITH_UNIT (LENGTH_MEASURE( 1.000000000000000100E-005 ), #76067, 'distance_accuracy_value', 'NONE');
#3553 = VERTEX_POINT ( 'NONE', #33022 ) ;
#3554 = ORIENTED_EDGE ( 'NONE', *, *, #11586, .F. ) ;
#3556 = CARTESIAN_POINT ( 'NONE',  ( 0.6717566005793923500, 22.21477303807744300, -0.1000000000000000100 ) ) ;
#3555 = DIRECTION ( 'NONE',  ( 1.000000000000000000, 0.0000000000000000000, 0.0000000000000000000 ) ) ;
#3557 = FACE_OUTER_BOUND ( 'NONE', #75055, .T. ) ;
#3558 = EDGE_CURVE ( 'NONE', #7144, #71249, #53733, .T. ) ;
#3559 = ORIENTED_EDGE ( 'NONE', *, *, #22337, .T. ) ;
#3560 = CARTESIAN_POINT ( 'NONE',  ( -7.896854062459167900, -2.097355769230769200, 1.525000000000000100 ) ) ;
#3561 = VECTOR ( 'NONE', #57074, 1000.000000000000000 ) ;
#3562 = FACE_OUTER_BOUND ( 'NONE', #71742, .T. ) ;
#3563 = ORIENTED_EDGE ( 'NONE', *, *, #56409, .F. ) ;
#3564 = ORIENTED_EDGE ( 'NONE', *, *, #71898, .F. ) ;
#3565 = CARTESIAN_POINT ( 'NONE',  ( -7.403735474351151400, -0.3957710082750573500, 1.500000000000000400 ) ) ;
#3566 = AXIS2_PLACEMENT_3D ( 'NONE', #12928, #53606, #72351 ) ;
#3567 = STYLED_ITEM ( 'NONE', ( #10343 ), #56746 ) ;
#3568 = ORIENTED_EDGE ( 'NONE', *, *, #29025, .F. ) ;
#3569 = EDGE_CURVE ( 'NONE', #61915, #17490, #48158, .T. ) ;
#3570 = SURFACE_STYLE_USAGE ( .BOTH. , #39015 ) ;
#3571 = DIRECTION ( 'NONE',  ( 1.000000000000000000, -0.0000000000000000000, -0.0000000000000000000 ) ) ;
#3572 = CARTESIAN_POINT ( 'NONE',  ( -14.24000000000000200, 0.0000000000000000000, 5.000000000000001800 ) ) ;
#3573 = CARTESIAN_POINT ( 'NONE',  ( -2.400000000000004400, -1.789471378390275600, -5.649999999999999500 ) ) ;
#3574 = CARTESIAN_POINT ( 'NONE',  ( -17.10000000000000100, -21.60000000000000500, 2.000000000000001800 ) ) ;
#3575 = CARTESIAN_POINT ( 'NONE',  ( 41.00009685542713100, -0.8578431372549023500, -20.00000000000000000 ) ) ;
#3576 = LINE ( 'NONE', #74080, #29527 ) ;
#3577 = CARTESIAN_POINT ( 'NONE',  ( -0.7733056302908671900, 1.250508054722739400, 0.0000000000000000000 ) ) ;
#3578 = VERTEX_POINT ( 'NONE', #26833 ) ;
#3579 = MECHANICAL_DESIGN_GEOMETRIC_PRESENTATION_REPRESENTATION (  '', ( #27396 ), #10466 ) ;
#3580 = STYLED_ITEM ( 'NONE', ( #44674 ), #43991 ) ;
#3581 = VECTOR ( 'NONE', #2082, 1000.000000000000000 ) ;
#3582 = CARTESIAN_POINT ( 'NONE',  ( -9.775472437800020800, -1.104515810664412400, 1.500000000000000200 ) ) ;
#3583 = VECTOR ( 'NONE', #20528, 1000.000000000000000 ) ;
#3584 = VECTOR ( 'NONE', #53100, 1000.000000000000000 ) ;
#3585 = COLOUR_RGB ( '',1.000000000000000000, 1.000000000000000000, 0.0000000000000000000 ) ;
#3586 = ADVANCED_FACE ( 'NONE', ( #8332 ), #37064, .T. ) ;
#3587 = CARTESIAN_POINT ( 'NONE',  ( 12.50000000000000000, -6.275000000000001200, 5.400000000000003900 ) ) ;
#3588 = CARTESIAN_POINT ( 'NONE',  ( 22.50000000000000000, 5.899999999999999500, 6.429999999999999700 ) ) ;
#3589 = LINE ( 'NONE', #34721, #76579 ) ;
#3590 = AXIS2_PLACEMENT_3D ( 'NONE', #23370, #41221, #5778 ) ;
#3591 = CARTESIAN_POINT ( 'NONE',  ( 0.0000000000000000000, 0.0000000000000000000, 3.200000000000000200 ) ) ;
#3592 = DIRECTION ( 'NONE',  ( 0.0000000000000000000, 0.0000000000000000000, 1.000000000000000000 ) ) ;
#3593 = CARTESIAN_POINT ( 'NONE',  ( -7.749629870760567300, -1.943126112516589700, 1.499999999999999300 ) ) ;
#3594 = EDGE_CURVE ( 'NONE', #3693, #14660, #5641, .T. ) ;
#3595 = ORIENTED_EDGE ( 'NONE', *, *, #46711, .T. ) ;
#3596 =( NAMED_UNIT ( * ) SI_UNIT ( $, .STERADIAN. ) SOLID_ANGLE_UNIT ( ) );
#3597 = CYLINDRICAL_SURFACE ( 'NONE', #75436, 1.500000000000000400 ) ;
#3598 = SURFACE_SIDE_STYLE ('',( #51660 ) ) ;
#3599 = CYLINDRICAL_SURFACE ( 'NONE', #66361, 0.3999999999999993000 ) ;
#3600 = ADVANCED_FACE ( 'NONE', ( #21344 ), #1873, .F. ) ;
#3601 =( LENGTH_UNIT ( ) NAMED_UNIT ( * ) SI_UNIT ( .MILLI., .METRE. ) );
#3602 = SURFACE_SIDE_STYLE ('',( #45334 ) ) ;
#3603 = VERTEX_POINT ( 'NONE', #42786 ) ;
#3605 = EDGE_LOOP ( 'NONE', ( #47566, #65658, #59807, #49943 ) ) ;
#3604 = VECTOR ( 'NONE', #18090, 1000.000000000000000 ) ;
#3606 =( LENGTH_UNIT ( ) NAMED_UNIT ( * ) SI_UNIT ( .MILLI., .METRE. ) );
#3607 = CARTESIAN_POINT ( 'NONE',  ( -24.00000000000000400, 15.00000000000000000, -0.1000000000000000100 ) ) ;
#3608 = CARTESIAN_POINT ( 'NONE',  ( -0.6717566005794315400, -8.670475782496388200E-017, -0.1000000000000000100 ) ) ;
#3609 = AXIS2_PLACEMENT_3D ( 'NONE', #63171, #58297, #76075 ) ;
#3610 = EDGE_CURVE ( 'NONE', #22007, #33284, #36994, .T. ) ;
#3611 =( LENGTH_UNIT ( ) NAMED_UNIT ( * ) SI_UNIT ( .MILLI., .METRE. ) );
#3612 = ORIENTED_EDGE ( 'NONE', *, *, #60242, .T. ) ;
#3613 =( NAMED_UNIT ( * ) PLANE_ANGLE_UNIT ( ) SI_UNIT ( $, .RADIAN. ) );
#3614 = CARTESIAN_POINT ( 'NONE',  ( -7.449092235375720100, -1.530381163059632700, 1.525000000000000400 ) ) ;
#3615 = VECTOR ( 'NONE', #29840, 1000.000000000000000 ) ;
#3616 = AXIS2_PLACEMENT_3D ( 'NONE', #21005, #61305, #44566 ) ;
#3617 = VECTOR ( 'NONE', #56091, 1000.000000000000000 ) ;
#3618 = DIRECTION ( 'NONE',  ( 1.000000000000000000, 0.0000000000000000000, 0.0000000000000000000 ) ) ;
#3619 = PRESENTATION_LAYER_ASSIGNMENT (  '', '', ( #50239 ) ) ;
#3620 = DIRECTION ( 'NONE',  ( 1.000000000000000000, 1.758984159487325100E-016, 0.0000000000000000000 ) ) ;
#3621 = FILL_AREA_STYLE ('',( #32647 ) ) ;
#3622 = ORIENTED_EDGE ( 'NONE', *, *, #71102, .F. ) ;
#3623 = EDGE_CURVE ( 'NONE', #71088, #67446, #66497, .T. ) ;
#3624 = CARTESIAN_POINT ( 'NONE',  ( -378.4526625136878700, -1543.899380678243900, -0.7499999999999836800 ) ) ;
#3625 = CARTESIAN_POINT ( 'NONE',  ( -11.67175660057942600, 0.0000000000000000000, -0.1000000000000000100 ) ) ;
#3626 = VECTOR ( 'NONE', #74491, 1000.000000000000000 ) ;
#3627 = SURFACE_STYLE_FILL_AREA ( #69117 ) ;
#3628 = EDGE_LOOP ( 'NONE', ( #4581, #64035, #18573, #61903 ) ) ;
#3629 = VERTEX_POINT ( 'NONE', #19463 ) ;
#3630 = DIRECTION ( 'NONE',  ( 0.0000000000000000000, 0.0000000000000000000, 1.000000000000000000 ) ) ;
#3631 = VERTEX_POINT ( 'NONE', #25706 ) ;
#3632 = STYLED_ITEM ( 'NONE', ( #42403 ), #38594 ) ;
#3633 = CARTESIAN_POINT ( 'NONE',  ( 146.9000000000000100, 36.90000000000000600, 1.000000000000000000 ) ) ;
#3634 = ORIENTED_EDGE ( 'NONE', *, *, #24758, .T. ) ;
#3635 = MECHANICAL_DESIGN_GEOMETRIC_PRESENTATION_REPRESENTATION (  '', ( #53738 ), #61546 ) ;
#3636 = CLOSED_SHELL ( 'NONE', ( #50305, #40441, #23715, #69362, #44265, #59685, #17405, #67089, #35667, #16040 ) ) ;
#3637 = EDGE_CURVE ( 'NONE', #29903, #52431, #35156, .T. ) ;
#3638 = ORIENTED_EDGE ( 'NONE', *, *, #59368, .F. ) ;
#3639 = ORIENTED_EDGE ( 'NONE', *, *, #54535, .F. ) ;
#3640 = ORIENTED_EDGE ( 'NONE', *, *, #18446, .F. ) ;
#3641 = CARTESIAN_POINT ( 'NONE',  ( 0.0000000000000000000, 0.0000000000000000000, 0.0000000000000000000 ) ) ;
#3642 = CARTESIAN_POINT ( 'NONE',  ( 195.0000000000000000, 2.000000000000000000, 0.0000000000000000000 ) ) ;
#3643 =( NAMED_UNIT ( * ) PLANE_ANGLE_UNIT ( ) SI_UNIT ( $, .RADIAN. ) );
#3644 = DIRECTION ( 'NONE',  ( 1.000000000000000000, 1.100682442519174500E-016, -0.0000000000000000000 ) ) ;
#3645 = DIRECTION ( 'NONE',  ( 0.0000000000000000000, 1.000000000000000000, -0.0000000000000000000 ) ) ;
#3646 = PLANE ( 'NONE',  #31170 ) ;
#3647 = EDGE_CURVE ( 'NONE', #40832, #54255, #19405, .T. ) ;
#3648 =( NAMED_UNIT ( * ) PLANE_ANGLE_UNIT ( ) SI_UNIT ( $, .RADIAN. ) );
#3649 = CYLINDRICAL_SURFACE ( 'NONE', #33643, 1.200000000000014400 ) ;
#3650 = EDGE_CURVE ( 'NONE', #69877, #48030, #57315, .T. ) ;
#3651 =( LENGTH_UNIT ( ) NAMED_UNIT ( * ) SI_UNIT ( .MILLI., .METRE. ) );
#3652 = ORIENTED_EDGE ( 'NONE', *, *, #35181, .F. ) ;
#3654 = EDGE_LOOP ( 'NONE', ( #9942, #2333, #74826, #13848 ) ) ;
#3653 = PRESENTATION_STYLE_ASSIGNMENT (( #42198 ) ) ;
#3655 = CYLINDRICAL_SURFACE ( 'NONE', #28456, 1.500000000000001300 ) ;
#3656 = ADVANCED_FACE ( 'NONE', ( #45354 ), #72086, .T. ) ;
#3657 = CARTESIAN_POINT ( 'NONE',  ( -7.384109106500959600, -0.2981128362899168600, 1.525000000000000100 ) ) ;
#3658 = DIRECTION ( 'NONE',  ( 1.000000000000000000, 0.0000000000000000000, 0.0000000000000000000 ) ) ;
#3659 =( NAMED_UNIT ( * ) PLANE_ANGLE_UNIT ( ) SI_UNIT ( $, .RADIAN. ) );
#3660 = VERTEX_POINT ( 'NONE', #26468 ) ;
#3661 = EDGE_CURVE ( 'NONE', #7114, #75667, #69231, .T. ) ;
#3662 = FILL_AREA_STYLE ('',( #27234 ) ) ;
#3663 = LINE ( 'NONE', #66397, #62790 ) ;
#3664 = EDGE_LOOP ( 'NONE', ( #22038, #7465, #18772, #8280 ) ) ;
#3665 = DIRECTION ( 'NONE',  ( 1.000000000000000000, 0.0000000000000000000, 0.0000000000000000000 ) ) ;
#3667 = ORIENTED_EDGE ( 'NONE', *, *, #72685, .T. ) ;
#3666 = TOROIDAL_SURFACE ( 'NONE', #10805, 1.299999999999999600, 0.2000000000000000100 ) ;
#3668 = AXIS2_PLACEMENT_3D ( 'NONE', #23025, #11354, #29247 ) ;
#3670 = PLANE ( 'NONE',  #71375 ) ;
#3669 = CARTESIAN_POINT ( 'NONE',  ( -9.830890631882285300, -1.176248136576833800, 1.525000000000000400 ) ) ;
#3672 = SURFACE_STYLE_USAGE ( .BOTH. , #27738 ) ;
#3671 = CARTESIAN_POINT ( 'NONE',  ( -7.909056708425808300, -1.676361581006268400, 1.524999999999999900 ) ) ;
#3673 = CARTESIAN_POINT ( 'NONE',  ( 6.166839572099764400, -3.269471378390278500, -5.800000000000000700 ) ) ;
#3674 = ORIENTED_EDGE ( 'NONE', *, *, #16132, .F. ) ;
#3675 = CARTESIAN_POINT ( 'NONE',  ( -7.785423787683377000, -0.1854557086472088900, 1.524999999999999900 ) ) ;
#3676 = LINE ( 'NONE', #50523, #11973 ) ;
#3677 = VECTOR ( 'NONE', #46060, 1000.000000000000000 ) ;
#3678 = AXIS2_PLACEMENT_3D ( 'NONE', #38175, #56013, #61608 ) ;
#3679 = CARTESIAN_POINT ( 'NONE',  ( 186.2000000000000200, 102.0000000000000000, 2.899999999999999900 ) ) ;
#3680 = AXIS2_PLACEMENT_3D ( 'NONE', #13256, #25221, #43567 ) ;
#3681 = FILL_AREA_STYLE ('',( #56442 ) ) ;
#3683 = ORIENTED_EDGE ( 'NONE', *, *, #2319, .F. ) ;
#3682 = ADVANCED_FACE ( 'NONE', ( #21267 ), #26871, .F. ) ;
#3684 =( LENGTH_UNIT ( ) NAMED_UNIT ( * ) SI_UNIT ( .MILLI., .METRE. ) );
#3685 = DIRECTION ( 'NONE',  ( 1.000000000000000000, 0.0000000000000000000, 0.0000000000000000000 ) ) ;
#3686 = DIRECTION ( 'NONE',  ( 0.0000000000000000000, -1.000000000000000000, 0.0000000000000000000 ) ) ;
#3687 = CARTESIAN_POINT ( 'NONE',  ( 7.157836000982813500, 3.749999999999999100, -10.63421216588569800 ) ) ;
#3688 = CYLINDRICAL_SURFACE ( 'NONE', #5743, 2.750000000000002700 ) ;
#3689 = ORIENTED_EDGE ( 'NONE', *, *, #49609, .F. ) ;
#3690 = CARTESIAN_POINT ( 'NONE',  ( -14.35071491582310600, 1.034773038077438000, 0.0000000000000000000 ) ) ;
#3691 = ORIENTED_EDGE ( 'NONE', *, *, #49153, .F. ) ;
#3692 = ORIENTED_EDGE ( 'NONE', *, *, #9933, .T. ) ;
#3693 = VERTEX_POINT ( 'NONE', #3413 ) ;
#3694 = CARTESIAN_POINT ( 'NONE',  ( 210.1500000000000100, 16.97000000000000200, 3.500000000000000000 ) ) ;
#3695 =( GEOMETRIC_REPRESENTATION_CONTEXT ( 3 ) GLOBAL_UNCERTAINTY_ASSIGNED_CONTEXT ( ( #29084 ) ) GLOBAL_UNIT_ASSIGNED_CONTEXT ( ( #2703, #8876, #26269 ) ) REPRESENTATION_CONTEXT ( 'NONE', 'WORKASPACE' ) );
#3696 =( GEOMETRIC_REPRESENTATION_CONTEXT ( 3 ) GLOBAL_UNCERTAINTY_ASSIGNED_CONTEXT ( ( #42385 ) ) GLOBAL_UNIT_ASSIGNED_CONTEXT ( ( #63788, #45810, #75187 ) ) REPRESENTATION_CONTEXT ( 'NONE', 'WORKASPACE' ) );
#3697 = DIRECTION ( 'NONE',  ( 1.000000000000000000, 0.0000000000000000000, 0.0000000000000000000 ) ) ;
#3698 = EDGE_CURVE ( 'NONE', #50941, #15099, #17538, .T. ) ;
#3699 = FILL_AREA_STYLE ('',( #3976 ) ) ;
#3700 = UNCERTAINTY_MEASURE_WITH_UNIT (LENGTH_MEASURE( 1.000000000000000100E-005 ), #35009, 'distance_accuracy_value', 'NONE');
#3701 = CARTESIAN_POINT ( 'NONE',  ( 0.2899999999999969300, -6.275000000000001200, 3.800000000000000300 ) ) ;
#3702 = DIRECTION ( 'NONE',  ( -0.0000000000000000000, -0.0000000000000000000, 1.000000000000000000 ) ) ;
#3703 = SURFACE_STYLE_USAGE ( .BOTH. , #74736 ) ;
#3704 = VERTEX_POINT ( 'NONE', #20755 ) ;
#3705 = CARTESIAN_POINT ( 'NONE',  ( -0.6717566005794292100, -19.21477303807744300, -0.1000000000000000100 ) ) ;
#3706 = AXIS2_PLACEMENT_3D ( 'NONE', #44786, #75921, #58912 ) ;
#3707 = CARTESIAN_POINT ( 'NONE',  ( -7.509049000072015400, -1.272277246927731000, 1.500000000000000000 ) ) ;
#3708 = DIRECTION ( 'NONE',  ( 0.0000000000000000000, 0.0000000000000000000, 1.000000000000000000 ) ) ;
#3710 = MANIFOLD_SOLID_BREP ( 'Conatcts[1]', #7746 ) ;
#3709 = AXIS2_PLACEMENT_3D ( 'NONE', #64259, #17781, #34891 ) ;
#3711 = EDGE_LOOP ( 'NONE', ( #59758, #48696, #67365, #41788 ) ) ;
#3712 = ORIENTED_EDGE ( 'NONE', *, *, #71498, .F. ) ;
#3713 = ORIENTED_EDGE ( 'NONE', *, *, #42620, .F. ) ;
#3714 = AXIS2_PLACEMENT_3D ( 'NONE', #15982, #57360, #33642 ) ;
#3716 = VERTEX_POINT ( 'NONE', #2658 ) ;
#3715 = EDGE_CURVE ( 'NONE', #52347, #6933, #9211, .T. ) ;
#3717 = SURFACE_STYLE_USAGE ( .BOTH. , #39172 ) ;
#3718 = EDGE_LOOP ( 'NONE', ( #20864, #67629, #76283, #34347, #12083 ) ) ;
#3719 = CARTESIAN_POINT ( 'NONE',  ( 13.99005524519136200, -7.367893218813451400, 5.500000000000006200 ) ) ;
#3721 = PRESENTATION_STYLE_ASSIGNMENT (( #34720 ) ) ;
#3720 = DIRECTION ( 'NONE',  ( -1.000000000000000000, -1.224646799147353000E-016, 0.0000000000000000000 ) ) ;
#3722 = CARTESIAN_POINT ( 'NONE',  ( -9.755406242171256200, -1.111602574295341000, 1.525000000000000100 ) ) ;
#3723 = CARTESIAN_POINT ( 'NONE',  ( 4.351756600579334700, -5.714773038077408900, -0.1000000000000000100 ) ) ;
#3724 = MECHANICAL_DESIGN_GEOMETRIC_PRESENTATION_REPRESENTATION (  '', ( #44888 ), #7683 ) ;
#3725 = PRESENTATION_STYLE_ASSIGNMENT (( #51538 ) ) ;
#3726 = AXIS2_PLACEMENT_3D ( 'NONE', #62455, #3102, #39538 ) ;
#3727 = CARTESIAN_POINT ( 'NONE',  ( -7.436836283260198000, -1.331135637905679300, 1.499999999999999800 ) ) ;
#3728 = CARTESIAN_POINT ( 'NONE',  ( 6.351756600579391500, -4.034773038077442900, -0.1000000000000000100 ) ) ;
#3729 = EDGE_CURVE ( 'NONE', #11167, #69587, #71133, .T. ) ;
#3730 = VECTOR ( 'NONE', #16539, 1000.000000000000000 ) ;
#3731 = CIRCLE ( 'NONE', #37096, 1.250000000000001100 ) ;
#3732 = DIRECTION ( 'NONE',  ( 0.0000000000000000000, 0.0000000000000000000, 1.000000000000000000 ) ) ;
#3733 = COLOUR_RGB ( '',0.2509803921568627400, 0.2509803921568627400, 0.2509803921568627400 ) ;
#3734 = COLOUR_RGB ( '',0.2509803921568627400, 0.2509803921568627400, 0.2509803921568627400 ) ;
#3735 = ORIENTED_EDGE ( 'NONE', *, *, #46496, .F. ) ;
#3736 = FACE_OUTER_BOUND ( 'NONE', #57325, .T. ) ;
#3737 = ORIENTED_EDGE ( 'NONE', *, *, #20123, .F. ) ;
#3738 = DIRECTION ( 'NONE',  ( -1.000000000000000000, -0.0000000000000000000, -0.0000000000000000000 ) ) ;
#3739 = SURFACE_SIDE_STYLE ('',( #39507 ) ) ;
#3740 = PRODUCT_RELATED_PRODUCT_CATEGORY ( 'part', '', ( #29416 ) ) ;
#3741 = DIRECTION ( 'NONE',  ( -0.0000000000000000000, -0.0000000000000000000, 1.000000000000000000 ) ) ;
#3742 = LINE ( 'NONE', #46863, #64716 ) ;
#3743 = CARTESIAN_POINT ( 'NONE',  ( 10.85857864376269400, -5.089121766812524200, 9.000000000000000000 ) ) ;
#3744 = ADVANCED_FACE ( 'NONE', ( #70233 ), #56174, .F. ) ;
#3745 = DIRECTION ( 'NONE',  ( -0.0000000000000000000, -0.0000000000000000000, 1.000000000000000000 ) ) ;
#3746 = CARTESIAN_POINT ( 'NONE',  ( 22.25000000000000000, 3.000000000000000000, 3.500000000000000000 ) ) ;
#3747 = EDGE_LOOP ( 'NONE', ( #68702, #76448, #28107, #17620 ) ) ;
#3748 = CARTESIAN_POINT ( 'NONE',  ( 4.749999999999995600, -0.4500000000000000100, -14.25000000000000200 ) ) ;
#3749 = FACE_BOUND ( 'NONE', #44011, .T. ) ;
#3750 = EDGE_CURVE ( 'NONE', #11332, #31327, #3676, .T. ) ;
#3751 = DIRECTION ( 'NONE',  ( 1.000000000000000000, 6.938893903907228400E-016, -0.0000000000000000000 ) ) ;
#3752 = ORIENTED_EDGE ( 'NONE', *, *, #63406, .F. ) ;
#3754 = ORIENTED_EDGE ( 'NONE', *, *, #76353, .F. ) ;
#3753 = VECTOR ( 'NONE', #56691, 1000.000000000000000 ) ;
#3755 =( LENGTH_UNIT ( ) NAMED_UNIT ( * ) SI_UNIT ( .MILLI., .METRE. ) );
#3756 = CARTESIAN_POINT ( 'NONE',  ( -2.327762393396833700, 0.04010726350129530800, -16.70529956240115200 ) ) ;
#3757 = PLANE ( 'NONE',  #10660 ) ;
#3758 = CARTESIAN_POINT ( 'NONE',  ( 23.81372676702348200, 10.86016949152541300, 0.0000000000000000000 ) ) ;
#3759 = CARTESIAN_POINT ( 'NONE',  ( 2.500000000000000900, -6.000000000000000000, 3.000000000000000000 ) ) ;
#3761 = DIRECTION ( 'NONE',  ( 1.000000000000000000, 2.312964634635743400E-016, -0.0000000000000000000 ) ) ;
#3760 = PLANE ( 'NONE',  #58673 ) ;
#3762 = LINE ( 'NONE', #67803, #27815 ) ;
#3763 = FACE_OUTER_BOUND ( 'NONE', #50663, .T. ) ;
#3764 = VERTEX_POINT ( 'NONE', #20232 ) ;
#3765 = FACE_OUTER_BOUND ( 'NONE', #3389, .T. ) ;
#3766 = FILL_AREA_STYLE ('',( #74542 ) ) ;
#3767 = EDGE_CURVE ( 'NONE', #38852, #32171, #53648, .T. ) ;
#3768 = LINE ( 'NONE', #45886, #64738 ) ;
#3769 = VECTOR ( 'NONE', #15321, 1000.000000000000000 ) ;
#3770 = DIRECTION ( 'NONE',  ( 0.0000000000000000000, 1.000000000000000000, 0.0000000000000000000 ) ) ;
#3771 = ORIENTED_EDGE ( 'NONE', *, *, #14255, .F. ) ;
#3772 = ORIENTED_EDGE ( 'NONE', *, *, #4724, .F. ) ;
#3773 = ORIENTED_EDGE ( 'NONE', *, *, #32780, .F. ) ;
#3774 = CARTESIAN_POINT ( 'NONE',  ( 9.351756600579392400, -8.714773038077448000, 0.0000000000000000000 ) ) ;
#3775 = ORIENTED_EDGE ( 'NONE', *, *, #13793, .F. ) ;
#3776 = CARTESIAN_POINT ( 'NONE',  ( 2.999999999999999600, 24.50000000000000000, 3.500000000000000000 ) ) ;
#3777 = EDGE_CURVE ( 'NONE', #74220, #41671, #60976, .T. ) ;
#3778 = VERTEX_POINT ( 'NONE', #9063 ) ;
#3779 = VECTOR ( 'NONE', #43766, 1000.000000000000000 ) ;
#3780 = COLOUR_RGB ( '',0.2509803921568627400, 0.2509803921568627400, 0.2509803921568627400 ) ;
#3781 = ORIENTED_EDGE ( 'NONE', *, *, #71411, .T. ) ;
#3782 = ORIENTED_EDGE ( 'NONE', *, *, #49178, .T. ) ;
#3783 = CARTESIAN_POINT ( 'NONE',  ( 53.34999999999999400, 3.000000000000000000, 2.500000000000000000 ) ) ;
#3784 = CARTESIAN_POINT ( 'NONE',  ( 189.0000000000000000, 9.499999999999976900, 6.000000000000000000 ) ) ;
#3785 = EDGE_CURVE ( 'NONE', #5054, #14584, #25901, .T. ) ;
#3786 = ORIENTED_EDGE ( 'NONE', *, *, #14812, .F. ) ;
#3787 = ORIENTED_EDGE ( 'NONE', *, *, #14322, .T. ) ;
#3788 = VECTOR ( 'NONE', #3839, 1000.000000000000000 ) ;
#3789 = CARTESIAN_POINT ( 'NONE',  ( -9.384809130410971500, -1.682191506410256600, 1.500000000000000000 ) ) ;
#3790 = EDGE_CURVE ( 'NONE', #4558, #76489, #41617, .T. ) ;
#3791 = CIRCLE ( 'NONE', #57036, 0.2500000000000002200 ) ;
#3792 = SURFACE_SIDE_STYLE ('',( #8919 ) ) ;
#3793 = SURFACE_STYLE_USAGE ( .BOTH. , #32567 ) ;
#3794 = APPLICATION_CONTEXT ( 'automotive_design' ) ;
#3795 = CARTESIAN_POINT ( 'NONE',  ( 204.6500000000000100, 66.69999999999998900, 0.0000000000000000000 ) ) ;
#3796 = PRESENTATION_LAYER_ASSIGNMENT (  '', '', ( #34528 ) ) ;
#3797 = AXIS2_PLACEMENT_3D ( 'NONE', #64937, #24475, #71433 ) ;
#3798 = SURFACE_SIDE_STYLE ('',( #59783 ) ) ;
#3799 = ADVANCED_FACE ( 'NONE', ( #40739 ), #69213, .T. ) ;
#3800 = DIRECTION ( 'NONE',  ( 0.0000000000000000000, 0.0000000000000000000, 1.000000000000000000 ) ) ;
#3801 = DIRECTION ( 'NONE',  ( 0.0000000000000000000, -1.000000000000000000, 0.0000000000000000000 ) ) ;
#3802 = VECTOR ( 'NONE', #1926, 1000.000000000000000 ) ;
#3803 = FACE_BOUND ( 'NONE', #10208, .T. ) ;
#3804 = CARTESIAN_POINT ( 'NONE',  ( 0.0000000000000000000, 0.0000000000000000000, 0.0000000000000000000 ) ) ;
#3805 = CARTESIAN_POINT ( 'NONE',  ( -14.43107929314531100, -8.683714995549317800, 4.999999999999990200 ) ) ;
#3806 = EDGE_LOOP ( 'NONE', ( #22276, #47890, #65549, #74817 ) ) ;
#3807 = FACE_OUTER_BOUND ( 'NONE', #52134, .T. ) ;
#3808 = DIRECTION ( 'NONE',  ( 1.000000000000000000, 9.035018104045873200E-017, -0.0000000000000000000 ) ) ;
#3809 = ORIENTED_EDGE ( 'NONE', *, *, #48290, .T. ) ;
#3810 = ORIENTED_EDGE ( 'NONE', *, *, #1012, .T. ) ;
#3811 = FACE_OUTER_BOUND ( 'NONE', #70317, .T. ) ;
#3812 = CARTESIAN_POINT ( 'NONE',  ( -13.44481795760177100, -10.19325099211574100, 4.999999999999990200 ) ) ;
#3813 = AXIS2_PLACEMENT_3D ( 'NONE', #25235, #36587, #54420 ) ;
#3814 = MECHANICAL_DESIGN_GEOMETRIC_PRESENTATION_REPRESENTATION (  '', ( #24673 ), #19675 ) ;
#3815 =( BOUNDED_CURVE ( )  B_SPLINE_CURVE ( 3, ( #36423, #54267, #71523, #36675 ),
 .UNSPECIFIED., .F., .F. ) 
 B_SPLINE_CURVE_WITH_KNOTS ( ( 4, 4 ),
 ( 4.712388980384691500, 6.283185307179586200 ),
 .UNSPECIFIED. ) 
 CURVE ( )  GEOMETRIC_REPRESENTATION_ITEM ( )  RATIONAL_B_SPLINE_CURVE ( ( 1.000000000000000000, 0.8047378541243654900, 0.8047378541243654900, 1.000000000000000000 ) ) 
 REPRESENTATION_ITEM ( '' )  );
#3816 = EDGE_CURVE ( 'NONE', #4083, #69219, #24058, .T. ) ;
#3818 = DIRECTION ( 'NONE',  ( 0.0000000000000000000, 0.0000000000000000000, 1.000000000000000000 ) ) ;
#3817 = CARTESIAN_POINT ( 'NONE',  ( 83.99999999999997200, 16.96000000000001900, 3.000000000000000000 ) ) ;
#3819 = DIRECTION ( 'NONE',  ( -0.0000000000000000000, 0.0000000000000000000, 1.000000000000000000 ) ) ;
#3821 = SURFACE_STYLE_USAGE ( .BOTH. , #39262 ) ;
#3820 = CARTESIAN_POINT ( 'NONE',  ( -7.249750964504830400, 3.830528621609726100, -5.900000000000000400 ) ) ;
#3822 = DIRECTION ( 'NONE',  ( -0.0000000000000000000, -0.0000000000000000000, -1.000000000000000000 ) ) ;
#3823 = AXIS2_PLACEMENT_3D ( 'NONE', #74090, #67333, #38762 ) ;
#3824 = VECTOR ( 'NONE', #15338, 1000.000000000000000 ) ;
#3825 = AXIS2_PLACEMENT_3D ( 'NONE', #38303, #54311, #24852 ) ;
#3826 = PRESENTATION_STYLE_ASSIGNMENT (( #2177 ) ) ;
#3827 = PRODUCT_DEFINITION_CONTEXT ( 'detailed design', #57297, 'design' ) ;
#3828 = ORIENTED_EDGE ( 'NONE', *, *, #70619, .F. ) ;
#3829 = ORIENTED_EDGE ( 'NONE', *, *, #24787, .F. ) ;
#3830 = AXIS2_PLACEMENT_3D ( 'NONE', #12694, #54144, #13223 ) ;
#3831 = AXIS2_PLACEMENT_3D ( 'NONE', #9240, #50190, #26893 ) ;
#3832 = CARTESIAN_POINT ( 'NONE',  ( 16.00000000000000000, 1.959434878635765100E-015, 0.1000000000000000100 ) ) ;
#3833 = CARTESIAN_POINT ( 'NONE',  ( 1.614999999999996700, 2.170528621609724200, -5.799999999999999800 ) ) ;
#3834 = FACE_OUTER_BOUND ( 'NONE', #57298, .T. ) ;
#3835 = CARTESIAN_POINT ( 'NONE',  ( -10.99005524519137100, -3.725000000000010700, 5.500000000000000000 ) ) ;
#3836 = ADVANCED_FACE ( 'NONE', ( #66425 ), #63060, .T. ) ;
#3837 = FILL_AREA_STYLE_COLOUR ( '', #46177 ) ;
#3838 = AXIS2_PLACEMENT_3D ( 'NONE', #28137, #52203, #57561 ) ;
#3839 = DIRECTION ( 'NONE',  ( 1.290716872006556200E-016, -1.000000000000000000, 0.0000000000000000000 ) ) ;
#3840 = CARTESIAN_POINT ( 'NONE',  ( 0.0000000000000000000, -22.03477303807744300, -0.1000000000000000100 ) ) ;
#3841 =( GEOMETRIC_REPRESENTATION_CONTEXT ( 3 ) GLOBAL_UNCERTAINTY_ASSIGNED_CONTEXT ( ( #70179 ) ) GLOBAL_UNIT_ASSIGNED_CONTEXT ( ( #12328, #742, #42116 ) ) REPRESENTATION_CONTEXT ( 'NONE', 'WORKASPACE' ) );
#3842 = EDGE_LOOP ( 'NONE', ( #51564, #10529, #28929, #27464 ) ) ;
#3843 = CARTESIAN_POINT ( 'NONE',  ( -9.761437903899741600, -1.110229590666529200, 1.525000000000000400 ) ) ;
#3844 = CARTESIAN_POINT ( 'NONE',  ( 105.6999999999999900, 99.00000000000000000, 3.500000000000000000 ) ) ;
#3845 = FACE_OUTER_BOUND ( 'NONE', #51065, .T. ) ;
#3846 = AXIS2_PLACEMENT_3D ( 'NONE', #55368, #42738, #7514 ) ;
#3847 = VECTOR ( 'NONE', #32486, 1000.000000000000000 ) ;
#3848 = FACE_OUTER_BOUND ( 'NONE', #50132, .T. ) ;
#3849 = VECTOR ( 'NONE', #67935, 1000.000000000000200 ) ;
#3850 = SURFACE_STYLE_FILL_AREA ( #61529 ) ;
#3851 = EDGE_CURVE ( 'NONE', #1392, #22461, #2736, .T. ) ;
#3852 = FILL_AREA_STYLE ('',( #21431 ) ) ;
#3853 = CARTESIAN_POINT ( 'NONE',  ( -7.549452022340316800, -0.1488420646419635900, 1.499999999999999800 ) ) ;
#3854 = ORIENTED_EDGE ( 'NONE', *, *, #2603, .T. ) ;
#3855 = ORIENTED_EDGE ( 'NONE', *, *, #63103, .T. ) ;
#3856 = ORIENTED_EDGE ( 'NONE', *, *, #44345, .F. ) ;
#3857 = DIRECTION ( 'NONE',  ( 0.0000000000000000000, -1.000000000000000000, 0.0000000000000000000 ) ) ;
#3858 = VERTEX_POINT ( 'NONE', #27725 ) ;
#3859 = FACE_OUTER_BOUND ( 'NONE', #57984, .T. ) ;
#3860 = DIRECTION ( 'NONE',  ( 1.000000000000000000, 0.0000000000000000000, 0.0000000000000000000 ) ) ;
#3861 = DIRECTION ( 'NONE',  ( 0.0000000000000000000, 0.0000000000000000000, 1.000000000000000000 ) ) ;
#3862 = VERTEX_POINT ( 'NONE', #15774 ) ;
#3863 = DIRECTION ( 'NONE',  ( -0.0000000000000000000, 1.000000000000000000, -0.0000000000000000000 ) ) ;
#3864 = FILL_AREA_STYLE_COLOUR ( '', #4410 ) ;
#3865 = ORIENTED_EDGE ( 'NONE', *, *, #30097, .F. ) ;
#3866 = SURFACE_STYLE_USAGE ( .BOTH. , #10022 ) ;
#3867 =( LENGTH_UNIT ( ) NAMED_UNIT ( * ) SI_UNIT ( .MILLI., .METRE. ) );
#3868 = EDGE_CURVE ( 'NONE', #33050, #48239, #68247, .T. ) ;
#3869 = EDGE_CURVE ( 'NONE', #61055, #5720, #54522, .T. ) ;
#3870 = VERTEX_POINT ( 'NONE', #75224 ) ;
#3871 = SURFACE_SIDE_STYLE ('',( #57203 ) ) ;
#3872 = ORIENTED_EDGE ( 'NONE', *, *, #19037, .T. ) ;
#3873 = ORIENTED_EDGE ( 'NONE', *, *, #14488, .F. ) ;
#3874 = FILL_AREA_STYLE_COLOUR ( '', #64467 ) ;
#3875 = DIRECTION ( 'NONE',  ( 0.0000000000000000000, 0.0000000000000000000, -1.000000000000000000 ) ) ;
#3876 = CIRCLE ( 'NONE', #48810, 0.1499999999999999700 ) ;
#3877 = CARTESIAN_POINT ( 'NONE',  ( -7.384110575958629900, -1.697143896211352300, 1.524999999999999700 ) ) ;
#3878 = ORIENTED_EDGE ( 'NONE', *, *, #71438, .F. ) ;
#3879 = EDGE_CURVE ( 'NONE', #70481, #13384, #9143, .T. ) ;
#3880 = ORIENTED_EDGE ( 'NONE', *, *, #40759, .T. ) ;
#3881 = VECTOR ( 'NONE', #76529, 1000.000000000000000 ) ;
#3882 = CARTESIAN_POINT ( 'NONE',  ( 0.8517566005784673600, -13.03477303807744300, -0.1000000000000000100 ) ) ;
#3883 = SURFACE_STYLE_USAGE ( .BOTH. , #63519 ) ;
#3884 = FACE_OUTER_BOUND ( 'NONE', #19724, .T. ) ;
#3885 = ORIENTED_EDGE ( 'NONE', *, *, #27873, .F. ) ;
#3886 = PRODUCT_DEFINITION_SHAPE ( 'NONE', 'NONE',  #5234 ) ;
#3887 = EDGE_CURVE ( 'NONE', #41006, #49380, #21192, .T. ) ;
#3888 = ORIENTED_EDGE ( 'NONE', *, *, #45922, .F. ) ;
#3889 = ADVANCED_FACE ( 'NONE', ( #47144 ), #32375, .F. ) ;
#3890 = ORIENTED_EDGE ( 'NONE', *, *, #54897, .F. ) ;
#3891 = ORIENTED_EDGE ( 'NONE', *, *, #62435, .T. ) ;
#3892 = LINE ( 'NONE', #67977, #29838 ) ;
#3893 = CIRCLE ( 'NONE', #37013, 0.2399999999999997700 ) ;
#3894 = CARTESIAN_POINT ( 'NONE',  ( -24.00000000000000000, -15.00000000000000000, -3.000000000000000000 ) ) ;
#3895 = DIRECTION ( 'NONE',  ( -1.000000000000000000, 0.0000000000000000000, 0.0000000000000000000 ) ) ;
#3896 = PLANE ( 'NONE',  #62623 ) ;
#3897 = EDGE_CURVE ( 'NONE', #72233, #31425, #38800, .T. ) ;
#3898 = CARTESIAN_POINT ( 'NONE',  ( -10.60000000000000500, -5.047700410575214600, 9.000000000000000000 ) ) ;
#3899 = DIRECTION ( 'NONE',  ( 0.0000000000000000000, 0.0000000000000000000, -1.000000000000000000 ) ) ;
#3900 = ADVANCED_FACE ( 'NONE', ( #34217 ), #70154, .T. ) ;
#3901 = VECTOR ( 'NONE', #48989, 1000.000000000000000 ) ;
#3902 = LINE ( 'NONE', #74758, #33545 ) ;
#3903 = FACE_BOUND ( 'NONE', #42382, .T. ) ;
#3904 = UNCERTAINTY_MEASURE_WITH_UNIT (LENGTH_MEASURE( 1.000000000000000100E-005 ), #55138, 'distance_accuracy_value', 'NONE');
#3905 = ORIENTED_EDGE ( 'NONE', *, *, #47986, .T. ) ;
#3906 = LINE ( 'NONE', #27042, #63033 ) ;
#3907 = EDGE_CURVE ( 'NONE', #56519, #73001, #50850, .T. ) ;
#3909 = DIRECTION ( 'NONE',  ( 0.0000000000000000000, 0.0000000000000000000, 1.000000000000000000 ) ) ;
#3908 = UNCERTAINTY_MEASURE_WITH_UNIT (LENGTH_MEASURE( 1.000000000000000100E-005 ), #58085, 'distance_accuracy_value', 'NONE');
#3910 = CARTESIAN_POINT ( 'NONE',  ( -9.300000000000004300, 3.774999999999988400, 3.500000000000000000 ) ) ;
#3911 = VERTEX_POINT ( 'NONE', #65861 ) ;
#3912 = UNCERTAINTY_MEASURE_WITH_UNIT (LENGTH_MEASURE( 1.000000000000000100E-005 ), #29942, 'distance_accuracy_value', 'NONE');
#3913 =( LENGTH_UNIT ( ) NAMED_UNIT ( * ) SI_UNIT ( .MILLI., .METRE. ) );
#3914 = VECTOR ( 'NONE', #55768, 1000.000000000000000 ) ;
#3915 = LINE ( 'NONE', #44264, #62130 ) ;
#3916 = DIRECTION ( 'NONE',  ( -0.0000000000000000000, -0.0000000000000000000, 1.000000000000000000 ) ) ;
#3917 =( GEOMETRIC_REPRESENTATION_CONTEXT ( 3 ) GLOBAL_UNCERTAINTY_ASSIGNED_CONTEXT ( ( #62230 ) ) GLOBAL_UNIT_ASSIGNED_CONTEXT ( ( #65921, #54391, #71652 ) ) REPRESENTATION_CONTEXT ( 'NONE', 'WORKASPACE' ) );
#3918 = EDGE_CURVE ( 'NONE', #29178, #74871, #61844, .T. ) ;
#3919 = CARTESIAN_POINT ( 'NONE',  ( 0.0000000000000000000, -1.250000000000004700, -3.000000000000000000 ) ) ;
#3920 = ORIENTED_EDGE ( 'NONE', *, *, #39728, .T. ) ;
#3921 = MECHANICAL_DESIGN_GEOMETRIC_PRESENTATION_REPRESENTATION (  '', ( #60396 ), #42124 ) ;
#3922 = DIRECTION ( 'NONE',  ( 1.000000000000000000, 0.0000000000000000000, 0.0000000000000000000 ) ) ;
#3923 = FACE_BOUND ( 'NONE', #73292, .T. ) ;
#3924 = VECTOR ( 'NONE', #68621, 1000.000000000000000 ) ;
#3925 = EDGE_LOOP ( 'NONE', ( #65964, #53320, #16768, #18940 ) ) ;
#3926 = ORIENTED_EDGE ( 'NONE', *, *, #43572, .T. ) ;
#3927 = CARTESIAN_POINT ( 'NONE',  ( -22.00000000000000000, 0.0000000000000000000, 6.240000000000002900 ) ) ;
#3928 = VERTEX_POINT ( 'NONE', #10605 ) ;
#3929 = ORIENTED_EDGE ( 'NONE', *, *, #43652, .T. ) ;
#3930 = AXIS2_PLACEMENT_3D ( 'NONE', #69708, #75173, #46050 ) ;
#3931 = STYLED_ITEM ( 'NONE', ( #57542 ), #53478 ) ;
#3932 = EDGE_CURVE ( 'NONE', #61686, #44557, #76602, .T. ) ;
#3933 = ORIENTED_EDGE ( 'NONE', *, *, #74994, .F. ) ;
#3934 = DIRECTION ( 'NONE',  ( 1.000000000000000000, -4.130293990420953600E-016, -1.734723475976807500E-015 ) ) ;
#3935 = CARTESIAN_POINT ( 'NONE',  ( -7.527739592143601200, -0.05722799948266392400, 1.500000000000000400 ) ) ;
#3936 = ADVANCED_FACE ( 'NONE', ( #30516 ), #36505, .T. ) ;
#3937 = DIRECTION ( 'NONE',  ( -0.5773502691896228400, 0.5773502691896266200, 0.5773502691896278400 ) ) ;
#3938 = AXIS2_PLACEMENT_3D ( 'NONE', #43058, #47970, #30925 ) ;
#3939 = PRESENTATION_LAYER_ASSIGNMENT (  '', '', ( #53029 ) ) ;
#3940 = PLANE ( 'NONE',  #25019 ) ;
#3941 = ORIENTED_EDGE ( 'NONE', *, *, #20806, .T. ) ;
#3942 = MECHANICAL_DESIGN_GEOMETRIC_PRESENTATION_REPRESENTATION (  '', ( #12297 ), #75232 ) ;
#3943 = CARTESIAN_POINT ( 'NONE',  ( 64.69999999999998900, 89.00000000000000000, 2.000000000000000000 ) ) ;
#3944 = SURFACE_STYLE_USAGE ( .BOTH. , #68962 ) ;
#3945 = ORIENTED_EDGE ( 'NONE', *, *, #38132, .F. ) ;
#3946 = PRESENTATION_LAYER_ASSIGNMENT (  '', '', ( #18779 ) ) ;
#3947 = ORIENTED_EDGE ( 'NONE', *, *, #26658, .T. ) ;
#3948 = ORIENTED_EDGE ( 'NONE', *, *, #38316, .T. ) ;
#3949 = SURFACE_STYLE_USAGE ( .BOTH. , #74455 ) ;
#3950 = ORIENTED_EDGE ( 'NONE', *, *, #11561, .F. ) ;
#3951 = CARTESIAN_POINT ( 'NONE',  ( -9.351756600579431500, 0.0000000000000000000, -0.1000000000000000100 ) ) ;
#3952 = ADVANCED_FACE ( 'NONE', ( #35086 ), #59222, .T. ) ;
#3953 =( GEOMETRIC_REPRESENTATION_CONTEXT ( 3 ) GLOBAL_UNCERTAINTY_ASSIGNED_CONTEXT ( ( #24148 ) ) GLOBAL_UNIT_ASSIGNED_CONTEXT ( ( #20607, #3520, #3282 ) ) REPRESENTATION_CONTEXT ( 'NONE', 'WORKASPACE' ) );
#3954 = CARTESIAN_POINT ( 'NONE',  ( -15.30000000000000200, -4.225000000000012100, 3.500000000000000000 ) ) ;
#3955 =( GEOMETRIC_REPRESENTATION_CONTEXT ( 3 ) GLOBAL_UNCERTAINTY_ASSIGNED_CONTEXT ( ( #34747 ) ) GLOBAL_UNIT_ASSIGNED_CONTEXT ( ( #46147, #34746, #17367 ) ) REPRESENTATION_CONTEXT ( 'NONE', 'WORKASPACE' ) );
#3956 = MECHANICAL_DESIGN_GEOMETRIC_PRESENTATION_REPRESENTATION (  '', ( #48608 ), #14339 ) ;
#3957 = VERTEX_POINT ( 'NONE', #47646 ) ;
#3958 = ORIENTED_EDGE ( 'NONE', *, *, #66084, .T. ) ;
#3959 = VECTOR ( 'NONE', #72220, 1000.000000000000000 ) ;
#3960 = DIRECTION ( 'NONE',  ( 9.637352644315595200E-017, -1.000000000000000000, 0.0000000000000000000 ) ) ;
#3961 = CARTESIAN_POINT ( 'NONE',  ( -8.599999999999996100, -4.225000000000012100, 8.900000000000000400 ) ) ;
#3962 =( NAMED_UNIT ( * ) SI_UNIT ( $, .STERADIAN. ) SOLID_ANGLE_UNIT ( ) );
#3963 = CARTESIAN_POINT ( 'NONE',  ( -9.170714915823106500, 7.214773038077446200, 0.0000000000000000000 ) ) ;
#3964 =( GEOMETRIC_REPRESENTATION_CONTEXT ( 3 ) GLOBAL_UNCERTAINTY_ASSIGNED_CONTEXT ( ( #31255 ) ) GLOBAL_UNIT_ASSIGNED_CONTEXT ( ( #37377, #19019, #66486 ) ) REPRESENTATION_CONTEXT ( 'NONE', 'WORKASPACE' ) );
#3965 = VERTEX_POINT ( 'NONE', #41689 ) ;
#3966 = PRESENTATION_STYLE_ASSIGNMENT (( #46734 ) ) ;
#3967 = FACE_OUTER_BOUND ( 'NONE', #66743, .T. ) ;
#3968 = CARTESIAN_POINT ( 'NONE',  ( -2.349999999999999600, -0.6500000000000000200, -12.25000000000000000 ) ) ;
#3969 = PRESENTATION_LAYER_ASSIGNMENT (  '', '', ( #9 ) ) ;
#3970 = EDGE_CURVE ( 'NONE', #54367, #13844, #51832, .T. ) ;
#3971 = CARTESIAN_POINT ( 'NONE',  ( 7.741535830269247900, 3.040264310804862800, -5.900000000000000400 ) ) ;
#3972 = ORIENTED_EDGE ( 'NONE', *, *, #12575, .F. ) ;
#3973 = LINE ( 'NONE', #48764, #2142 ) ;
#3974 = TOROIDAL_SURFACE ( 'NONE', #26634, 1.000000000000000900, 0.2399999999999999900 ) ;
#3975 = CARTESIAN_POINT ( 'NONE',  ( -9.569003841949433200, -1.714743589743590100, 1.525000000000000100 ) ) ;
#3976 = FILL_AREA_STYLE_COLOUR ( '', #33990 ) ;
#3977 = CARTESIAN_POINT ( 'NONE',  ( 0.0000000000000000000, -83.00000000000000000, 38.00000000000000000 ) ) ;
#3978 =( NAMED_UNIT ( * ) SI_UNIT ( $, .STERADIAN. ) SOLID_ANGLE_UNIT ( ) );
#3979 = DIRECTION ( 'NONE',  ( 0.0000000000000000000, 0.0000000000000000000, 1.000000000000000000 ) ) ;
#3980 = VECTOR ( 'NONE', #49571, 1000.000000000000000 ) ;
#3981 = EDGE_CURVE ( 'NONE', #27417, #37752, #60022, .T. ) ;
#3982 = CIRCLE ( 'NONE', #50988, 0.3999999999999993000 ) ;
#3983 = EDGE_CURVE ( 'NONE', #61972, #17024, #12848, .T. ) ;
#3984 = CARTESIAN_POINT ( 'NONE',  ( -7.490597498454073700, -1.240717091281485100, 1.500000000000000400 ) ) ;
#3985 = ORIENTED_EDGE ( 'NONE', *, *, #966, .F. ) ;
#3986 = FACE_OUTER_BOUND ( 'NONE', #41121, .T. ) ;
#3987 = ADVANCED_FACE ( 'NONE', ( #48974 ), #17467, .F. ) ;
#3988 = CARTESIAN_POINT ( 'NONE',  ( -9.710129643231484300, -0.9679487179487178400, 1.525000000000000100 ) ) ;
#3989 = CARTESIAN_POINT ( 'NONE',  ( -9.795065540667380300, -2.032051282051281900, 1.525000000000000100 ) ) ;
#3990 = CARTESIAN_POINT ( 'NONE',  ( 2.000000000000000000, 20.00000000000000000, 0.0000000000000000000 ) ) ;
#3991 = ORIENTED_EDGE ( 'NONE', *, *, #70977, .F. ) ;
#3992 = DIRECTION ( 'NONE',  ( -0.0000000000000000000, -0.0000000000000000000, 1.000000000000000000 ) ) ;
#3993 = CARTESIAN_POINT ( 'NONE',  ( -7.704759354496384400, -0.1300740391930217100, 1.524999999999999900 ) ) ;
#3994 = ORIENTED_EDGE ( 'NONE', *, *, #46069, .F. ) ;
#3995 = LINE ( 'NONE', #12351, #36417 ) ;
#3996 = FACE_OUTER_BOUND ( 'NONE', #14898, .T. ) ;
#3997 = CARTESIAN_POINT ( 'NONE',  ( -7.506287510379782400, -1.368842563983483600, 1.499999999999999600 ) ) ;
#3998 = ADVANCED_FACE ( 'NONE', ( #52713 ), #31408, .T. ) ;
#3999 = VERTEX_POINT ( 'NONE', #53594 ) ;
#4000 = VECTOR ( 'NONE', #52962, 1000.000000000000000 ) ;
#4001 = FILL_AREA_STYLE ('',( #51621 ) ) ;
#4002 = UNCERTAINTY_MEASURE_WITH_UNIT (LENGTH_MEASURE( 1.000000000000000100E-005 ), #34573, 'distance_accuracy_value', 'NONE');
#4003 = ORIENTED_EDGE ( 'NONE', *, *, #49557, .F. ) ;
#4004 = ORIENTED_EDGE ( 'NONE', *, *, #21902, .T. ) ;
#4005 = ORIENTED_EDGE ( 'NONE', *, *, #8390, .F. ) ;
#4006 = LINE ( 'NONE', #36311, #26223 ) ;
#4007 = SURFACE_SIDE_STYLE ('',( #2946 ) ) ;
#4008 = CARTESIAN_POINT ( 'NONE',  ( 11.49999999999997900, 90.50000000000001400, 2.000000000000000000 ) ) ;
#4009 = DIRECTION ( 'NONE',  ( -1.000000000000000000, -0.0000000000000000000, -0.0000000000000000000 ) ) ;
#4010 = DIRECTION ( 'NONE',  ( 0.0000000000000000000, 0.0000000000000000000, 1.000000000000000000 ) ) ;
#4011 = UNCERTAINTY_MEASURE_WITH_UNIT (LENGTH_MEASURE( 1.000000000000000100E-005 ), #35722, 'distance_accuracy_value', 'NONE');
#4012 = DIRECTION ( 'NONE',  ( 0.0000000000000000000, 0.0000000000000000000, 1.000000000000000000 ) ) ;
#4013 = CARTESIAN_POINT ( 'NONE',  ( 0.0000000000000000000, 22.21477303807744300, 0.0000000000000000000 ) ) ;
#4014 = DIRECTION ( 'NONE',  ( 1.000000000000000000, 0.0000000000000000000, 0.0000000000000000000 ) ) ;
#4015 = PRESENTATION_STYLE_ASSIGNMENT (( #17350 ) ) ;
#4016 = CARTESIAN_POINT ( 'NONE',  ( 53.34999999999993000, 3.000000000000000000, 0.0000000000000000000 ) ) ;
#4017 = EDGE_CURVE ( 'NONE', #31168, #39891, #65521, .T. ) ;
#4018 = ORIENTED_EDGE ( 'NONE', *, *, #53005, .T. ) ;
#4019 = CARTESIAN_POINT ( 'NONE',  ( 23.99999999999999300, 15.00000000000000000, 0.0000000000000000000 ) ) ;
#4020 = ORIENTED_EDGE ( 'NONE', *, *, #19455, .T. ) ;
#4021 = EDGE_LOOP ( 'NONE', ( #15757, #5259, #20389, #30839 ) ) ;
#4022 = EDGE_LOOP ( 'NONE', ( #48916, #15698, #65986, #8217 ) ) ;
#4023 = EDGE_CURVE ( 'NONE', #12683, #50198, #62731, .T. ) ;
#4024 = CARTESIAN_POINT ( 'NONE',  ( -7.436836283260198000, -1.331135637905679300, 1.500000000000000000 ) ) ;
#4025 = CARTESIAN_POINT ( 'NONE',  ( 9.351756600579392400, -7.034773038077728900, -0.1000000000000000100 ) ) ;
#4026 = CARTESIAN_POINT ( 'NONE',  ( -2.040667459217971200, -0.2241889756869779000, -16.78704980988589000 ) ) ;
#4027 = FILL_AREA_STYLE_COLOUR ( '', #60146 ) ;
#4028 = CARTESIAN_POINT ( 'NONE',  ( 26.75000000000000000, 24.50000000000000000, 6.000000000000000000 ) ) ;
#4029 = EDGE_LOOP ( 'NONE', ( #24084, #29421 ) ) ;
#4030 = CARTESIAN_POINT ( 'NONE',  ( -7.410391724330469100, -0.4106541187523166100, 1.500000000000000000 ) ) ;
#4031 = ORIENTED_EDGE ( 'NONE', *, *, #21699, .F. ) ;
#4032 = CARTESIAN_POINT ( 'NONE',  ( -13.44481795760177400, -9.793250992115741100, 5.499999999999990200 ) ) ;
#4033 = CONTEXT_DEPENDENT_SHAPE_REPRESENTATION ( #7848, #66942 ) ;
#4034 = ORIENTED_EDGE ( 'NONE', *, *, #32415, .F. ) ;
#4035 = EDGE_CURVE ( 'NONE', #57291, #30981, #29557, .T. ) ;
#4036 = DIRECTION ( 'NONE',  ( 0.0000000000000000000, 1.000000000000000000, 0.0000000000000000000 ) ) ;
#4037 = DIRECTION ( 'NONE',  ( 0.0000000000000000000, -1.000000000000000000, 0.0000000000000000000 ) ) ;
#4038 = DIRECTION ( 'NONE',  ( 0.0000000000000000000, 0.0000000000000000000, -1.000000000000000000 ) ) ;
#4039 = DIRECTION ( 'NONE',  ( 0.0000000000000000000, 0.0000000000000000000, 1.000000000000000000 ) ) ;
#4040 = VERTEX_POINT ( 'NONE', #48417 ) ;
#4041 = CIRCLE ( 'NONE', #40898, 14.49999999999999800 ) ;
#4042 = MECHANICAL_DESIGN_GEOMETRIC_PRESENTATION_REPRESENTATION (  '', ( #43715 ), #64868 ) ;
#4043 = CARTESIAN_POINT ( 'NONE',  ( 200.4000000000000100, 93.00000000000000000, 4.500000000000000900 ) ) ;
#4044 = CARTESIAN_POINT ( 'NONE',  ( 30.81364608181765500, -4.746376811587397900, -0.7500000000000074400 ) ) ;
#4045 = PRESENTATION_LAYER_ASSIGNMENT (  '', '', ( #66238 ) ) ;
#4046 = ORIENTED_EDGE ( 'NONE', *, *, #36781, .F. ) ;
#4047 = LINE ( 'NONE', #60020, #33688 ) ;
#4048 = PRESENTATION_LAYER_ASSIGNMENT (  '', '', ( #58513 ) ) ;
#4049 = CARTESIAN_POINT ( 'NONE',  ( -9.782245027846869300, -0.3620793269230769300, 1.525000000000000100 ) ) ;
#4050 = EDGE_CURVE ( 'NONE', #35902, #63125, #11002, .T. ) ;
#4051 = DIRECTION ( 'NONE',  ( 1.000000000000000000, 0.0000000000000000000, 0.0000000000000000000 ) ) ;
#4052 =( GEOMETRIC_REPRESENTATION_CONTEXT ( 3 ) GLOBAL_UNCERTAINTY_ASSIGNED_CONTEXT ( ( #72992 ) ) GLOBAL_UNIT_ASSIGNED_CONTEXT ( ( #55171, #1664, #61275 ) ) REPRESENTATION_CONTEXT ( 'NONE', 'WORKASPACE' ) );
#4053 = CARTESIAN_POINT ( 'NONE',  ( -4.310000000000003200, -9.455000000000001800, 4.049999999999989200 ) ) ;
#4054 = AXIS2_PLACEMENT_3D ( 'NONE', #29621, #59765, #29875 ) ;
#4055 = VECTOR ( 'NONE', #22571, 1000.000000000000000 ) ;
#4056 = PRESENTATION_STYLE_ASSIGNMENT (( #73652 ) ) ;
#4057 = VERTEX_POINT ( 'NONE', #12170 ) ;
#4058 = CARTESIAN_POINT ( 'NONE',  ( 1.440000000000000400, -6.275000000000001200, 5.600000000000000500 ) ) ;
#4059 = SURFACE_STYLE_USAGE ( .BOTH. , #16669 ) ;
#4060 = VECTOR ( 'NONE', #64288, 1000.000000000000000 ) ;
#4061 = AXIS2_PLACEMENT_3D ( 'NONE', #55311, #2307, #7201 ) ;
#4062 = DIRECTION ( 'NONE',  ( 1.000000000000000000, 1.734723475976807100E-015, 0.0000000000000000000 ) ) ;
#4063 = AXIS2_PLACEMENT_3D ( 'NONE', #58221, #41687, #71067 ) ;
#4064 = AXIS2_PLACEMENT_3D ( 'NONE', #1531, #72013, #1022 ) ;
#4065 = DIRECTION ( 'NONE',  ( -1.553483709829976500E-016, -1.000000000000000000, 0.0000000000000000000 ) ) ;
#4067 = EDGE_CURVE ( 'NONE', #75902, #3525, #18355, .T. ) ;
#4066 = ADVANCED_FACE ( 'NONE', ( #33247 ), #18646, .F. ) ;
#4068 = ORIENTED_EDGE ( 'NONE', *, *, #73022, .T. ) ;
#4069 = CARTESIAN_POINT ( 'NONE',  ( -7.396854062459167900, -2.412960737179487200, 1.500000000000000000 ) ) ;
#4070 = APPLICATION_PROTOCOL_DEFINITION ( 'draft international standard', 'automotive_design', 1998, #28915 ) ;
#4071 = ORIENTED_EDGE ( 'NONE', *, *, #38269, .F. ) ;
#4073 = FILL_AREA_STYLE ('',( #50911 ) ) ;
#4072 = LINE ( 'NONE', #59149, #72458 ) ;
#4074 = PRESENTATION_STYLE_ASSIGNMENT (( #70751 ) ) ;
#4075 =( NAMED_UNIT ( * ) SI_UNIT ( $, .STERADIAN. ) SOLID_ANGLE_UNIT ( ) );
#4076 = VERTEX_POINT ( 'NONE', #12657 ) ;
#4077 = CARTESIAN_POINT ( 'NONE',  ( -7.722966178309770100, -1.452299306022890400, 1.500000000000000000 ) ) ;
#4078 = CARTESIAN_POINT ( 'NONE',  ( 190.0000000000000000, 81.99999999999998600, 4.000000000000000000 ) ) ;
#4079 = STYLED_ITEM ( 'NONE', ( #35806 ), #11206 ) ;
#4080 = MECHANICAL_DESIGN_GEOMETRIC_PRESENTATION_REPRESENTATION (  '', ( #17403 ), #58550 ) ;
#4081 = EDGE_CURVE ( 'NONE', #61900, #15624, #14636, .T. ) ;
#4082 = SURFACE_STYLE_FILL_AREA ( #11445 ) ;
#4083 = VERTEX_POINT ( 'NONE', #73101 ) ;
#4084 = PLANE ( 'NONE',  #12746 ) ;
#4085 = EDGE_LOOP ( 'NONE', ( #67804, #74394, #53493, #3086 ) ) ;
#4086 = LINE ( 'NONE', #311, #28149 ) ;
#4088 = PLANE ( 'NONE',  #2913 ) ;
#4087 = SURFACE_SIDE_STYLE ('',( #73815 ) ) ;
#4089 =( NAMED_UNIT ( * ) SI_UNIT ( $, .STERADIAN. ) SOLID_ANGLE_UNIT ( ) );
#4090 = CYLINDRICAL_SURFACE ( 'NONE', #62379, 0.3999999999999993000 ) ;
#4092 =( NAMED_UNIT ( * ) PLANE_ANGLE_UNIT ( ) SI_UNIT ( $, .RADIAN. ) );
#4091 = FILL_AREA_STYLE ('',( #62942 ) ) ;
#4093 = MECHANICAL_DESIGN_GEOMETRIC_PRESENTATION_REPRESENTATION (  '', ( #46254 ), #36805 ) ;
#4094 = LINE ( 'NONE', #26494, #41143 ) ;
#4095 = AXIS2_PLACEMENT_3D ( 'NONE', #73033, #67309, #7711 ) ;
#4096 = DIRECTION ( 'NONE',  ( -0.0000000000000000000, -0.0000000000000000000, -1.000000000000000000 ) ) ;
#4097 = EDGE_CURVE ( 'NONE', #62120, #923, #43410, .T. ) ;
#4098 = ADVANCED_FACE ( 'NONE', ( #25829 ), #37744, .T. ) ;
#4099 = EDGE_CURVE ( 'NONE', #32019, #57128, #75654, .T. ) ;
#4100 = CARTESIAN_POINT ( 'NONE',  ( -7.384033549638656000, -0.2930689102564103000, 1.500000000000000000 ) ) ;
#4101 = ORIENTED_EDGE ( 'NONE', *, *, #34692, .F. ) ;
#4102 = ORIENTED_EDGE ( 'NONE', *, *, #53287, .T. ) ;
#4103 = ORIENTED_EDGE ( 'NONE', *, *, #27857, .F. ) ;
#4104 = DIRECTION ( 'NONE',  ( -2.315223389161755100E-016, -1.000000000000000000, 0.0000000000000000000 ) ) ;
#4105 = CARTESIAN_POINT ( 'NONE',  ( 0.0000000000000000000, 0.0000000000000000000, 6.000000000000000000 ) ) ;
#4106 =( NAMED_UNIT ( * ) PLANE_ANGLE_UNIT ( ) SI_UNIT ( $, .RADIAN. ) );
#4107 = DIRECTION ( 'NONE',  ( -0.0000000000000000000, -0.0000000000000000000, 1.000000000000000000 ) ) ;
#4108 = ITEM_DEFINED_TRANSFORMATION ( 'NONE', 'NONE', #23026,  #48579 ) ;
#4109 = CARTESIAN_POINT ( 'NONE',  ( -42.20000000000000300, -69.99999999999998600, 38.00000000000000000 ) ) ;
#4110 = SURFACE_STYLE_FILL_AREA ( #33976 ) ;
#4111 = DIRECTION ( 'NONE',  ( -1.000000000000000000, 0.0000000000000000000, 0.0000000000000000000 ) ) ;
#4112 = CARTESIAN_POINT ( 'NONE',  ( -8.599999999999992500, 4.074999999999998400, 9.000000000000000000 ) ) ;
#4113 = VECTOR ( 'NONE', #8409, 1000.000000000000000 ) ;
#4114 = CARTESIAN_POINT ( 'NONE',  ( 3.000000000000000000, 3.000000000000002700, 0.0000000000000000000 ) ) ;
#4115 = ORIENTED_EDGE ( 'NONE', *, *, #48195, .F. ) ;
#4116 = CARTESIAN_POINT ( 'NONE',  ( -38.50000000000000700, 15.00000000000000200, -3.000000000000000000 ) ) ;
#4117 = DIRECTION ( 'NONE',  ( 3.469446951953611200E-016, -1.000000000000000000, 0.0000000000000000000 ) ) ;
#4118 = ORIENTED_EDGE ( 'NONE', *, *, #42995, .T. ) ;
#4119 = CARTESIAN_POINT ( 'NONE',  ( 24.00000000000000000, 3.000000000000000000, 3.500000000000000000 ) ) ;
#4120 = PLANE ( 'NONE',  #38370 ) ;
#4121 = CARTESIAN_POINT ( 'NONE',  ( -7.563776137082054900, -0.1404940987870035600, 1.500000000000000400 ) ) ;
#4123 = ORIENTED_EDGE ( 'NONE', *, *, #41446, .T. ) ;
#4122 = CONTEXT_DEPENDENT_SHAPE_REPRESENTATION ( #62826, #22519 ) ;
#4124 = COLOUR_RGB ( '',0.5019607843137254800, 1.000000000000000000, 1.000000000000000000 ) ;
#4125 = FACE_OUTER_BOUND ( 'NONE', #73056, .T. ) ;
#4126 = CARTESIAN_POINT ( 'NONE',  ( 198.8999999999999500, 90.50000000000001400, 0.0000000000000000000 ) ) ;
#4127 =( NAMED_UNIT ( * ) PLANE_ANGLE_UNIT ( ) SI_UNIT ( $, .RADIAN. ) );
#4128 = EDGE_CURVE ( 'NONE', #50581, #25647, #57243, .T. ) ;
#4129 = DIRECTION ( 'NONE',  ( -1.000000000000000000, 0.0000000000000000000, 0.0000000000000000000 ) ) ;
#4130 = DIRECTION ( 'NONE',  ( -1.000000000000000000, 0.0000000000000000000, 0.0000000000000000000 ) ) ;
#4131 =( LENGTH_UNIT ( ) NAMED_UNIT ( * ) SI_UNIT ( .MILLI., .METRE. ) );
#4132 = VECTOR ( 'NONE', #62326, 1000.000000000000000 ) ;
#4133 = SURFACE_STYLE_FILL_AREA ( #71613 ) ;
#4134 = VERTEX_POINT ( 'NONE', #31893 ) ;
#4135 = DIRECTION ( 'NONE',  ( -4.519281659259943800E-016, 0.2425356250363329700, 0.9701425001453318800 ) ) ;
#4136 = SURFACE_STYLE_FILL_AREA ( #38942 ) ;
#4137 = DIRECTION ( 'NONE',  ( -1.734723475976807500E-015, -6.686261026320252600E-031, 1.000000000000000000 ) ) ;
#4138 = EDGE_CURVE ( 'NONE', #52078, #42468, #42449, .T. ) ;
#4139 = SURFACE_STYLE_USAGE ( .BOTH. , #14709 ) ;
#4140 = CARTESIAN_POINT ( 'NONE',  ( 0.0000000000000000000, 0.0000000000000000000, 0.0000000000000000000 ) ) ;
#4141 = LINE ( 'NONE', #48825, #21725 ) ;
#4142 = DIRECTION ( 'NONE',  ( -0.0000000000000000000, -0.0000000000000000000, -1.000000000000000000 ) ) ;
#4143 = ORIENTED_EDGE ( 'NONE', *, *, #56116, .T. ) ;
#4144 = ADVANCED_FACE ( 'NONE', ( #6369 ), #60971, .F. ) ;
#4145 = ORIENTED_EDGE ( 'NONE', *, *, #28552, .T. ) ;
#4146 = VECTOR ( 'NONE', #73372, 1000.000000000000000 ) ;
#4147 =( NAMED_UNIT ( * ) PLANE_ANGLE_UNIT ( ) SI_UNIT ( $, .RADIAN. ) );
#4148 = EDGE_CURVE ( 'NONE', #21249, #69432, #22096, .T. ) ;
#4149 = FACE_OUTER_BOUND ( 'NONE', #31845, .T. ) ;
#4150 = CARTESIAN_POINT ( 'NONE',  ( 0.0000000000000000000, 22.21477303807744300, -0.1000000000000000100 ) ) ;
#4151 =( LENGTH_UNIT ( ) NAMED_UNIT ( * ) SI_UNIT ( .MILLI., .METRE. ) );
#4153 = ORIENTED_EDGE ( 'NONE', *, *, #59234, .T. ) ;
#4152 = CARTESIAN_POINT ( 'NONE',  ( -9.737954166943810100, -0.9688666214095466000, 1.499999999999999300 ) ) ;
#4154 = VERTEX_POINT ( 'NONE', #66618 ) ;
#4155 = LINE ( 'NONE', #32196, #59596 ) ;
#4157 = EDGE_LOOP ( 'NONE', ( #47714, #47028, #45552, #52010 ) ) ;
#4156 = VERTEX_POINT ( 'NONE', #54591 ) ;
#4158 = COLOUR_RGB ( '',0.2509803921568627400, 0.2509803921568627400, 0.2509803921568627400 ) ;
#4159 = DIRECTION ( 'NONE',  ( 0.0000000000000000000, 0.0000000000000000000, -1.000000000000000000 ) ) ;
#4160 = EDGE_CURVE ( 'NONE', #24529, #57562, #56293, .T. ) ;
#4161 = DIRECTION ( 'NONE',  ( -0.0000000000000000000, 1.000000000000000000, -0.0000000000000000000 ) ) ;
#4162 = VECTOR ( 'NONE', #28879, 1000.000000000000000 ) ;
#4163 = DIRECTION ( 'NONE',  ( -2.312964634635743000E-016, 1.000000000000000000, 0.0000000000000000000 ) ) ;
#4164 = PRESENTATION_LAYER_ASSIGNMENT (  '', '', ( #71481 ) ) ;
#4165 = AXIS2_PLACEMENT_3D ( 'NONE', #69491, #10089, #69214 ) ;
#4166 = CARTESIAN_POINT ( 'NONE',  ( -353.7526625136879400, -1562.399380678243500, 23.18000000000002500 ) ) ;
#4167 = ORIENTED_EDGE ( 'NONE', *, *, #59879, .F. ) ;
#4168 = CARTESIAN_POINT ( 'NONE',  ( -379.9526625136877600, -1561.649380678243700, 0.7499999999999840100 ) ) ;
#4169 = CARTESIAN_POINT ( 'NONE',  ( -0.2499031445728733000, 0.8921568627450942000, -6.938893903907228400E-015 ) ) ;
#4170 = EDGE_LOOP ( 'NONE', ( #39603, #57407, #52200, #40302 ) ) ;
#4171 = AXIS2_PLACEMENT_3D ( 'NONE', #75607, #53967, #6631 ) ;
#4172 = AXIS2_PLACEMENT_3D ( 'NONE', #30025, #35162, #23546 ) ;
#4173 = CARTESIAN_POINT ( 'NONE',  ( 11.60179911955954800, -10.19325099211574000, 4.999999999999990200 ) ) ;
#4174 = EDGE_CURVE ( 'NONE', #14804, #53873, #69156, .T. ) ;
#4175 = DIRECTION ( 'NONE',  ( -0.0000000000000000000, -1.000000000000000000, -0.0000000000000000000 ) ) ;
#4176 = COLOUR_RGB ( '',0.0000000000000000000, 0.0000000000000000000, 0.7529411764705882200 ) ;
#4177 = PRESENTATION_STYLE_ASSIGNMENT (( #29348 ) ) ;
#4178 = AXIS2_PLACEMENT_3D ( 'NONE', #57974, #69254, #17115 ) ;
#4179 =( GEOMETRIC_REPRESENTATION_CONTEXT ( 3 ) GLOBAL_UNCERTAINTY_ASSIGNED_CONTEXT ( ( #28193 ) ) GLOBAL_UNIT_ASSIGNED_CONTEXT ( ( #36887, #66008, #7402 ) ) REPRESENTATION_CONTEXT ( 'NONE', 'WORKASPACE' ) );
#4180 = MECHANICAL_DESIGN_GEOMETRIC_PRESENTATION_REPRESENTATION (  '', ( #29033 ), #56731 ) ;
#4181 = VERTEX_POINT ( 'NONE', #50722 ) ;
#4182 = DIRECTION ( 'NONE',  ( -0.9835697315288296500, 0.1805286216097216600, 0.0000000000000000000 ) ) ;
#4183 = EDGE_CURVE ( 'NONE', #69281, #53102, #65445, .T. ) ;
#4184 = ORIENTED_EDGE ( 'NONE', *, *, #32670, .T. ) ;
#4185 = DIRECTION ( 'NONE',  ( 1.000000000000000000, -0.0000000000000000000, -0.0000000000000000000 ) ) ;
#4186 = LINE ( 'NONE', #71351, #31921 ) ;
#4187 = DIRECTION ( 'NONE',  ( 0.0000000000000000000, -0.0000000000000000000, 1.000000000000000000 ) ) ;
#4188 = CARTESIAN_POINT ( 'NONE',  ( 5.943167557212083500, -0.09719599397824982300, -16.27921845796190000 ) ) ;
#4189 = AXIS2_PLACEMENT_3D ( 'NONE', #42524, #53398, #12714 ) ;
#4190 = AXIS2_PLACEMENT_3D ( 'NONE', #453, #59837, #6372 ) ;
#4191 = ADVANCED_FACE ( 'NONE', ( #40597, #5417, #12773 ), #32633, .F. ) ;
#4192 = CARTESIAN_POINT ( 'NONE',  ( 6.000000000000000000, 14.94999999999999900, 3.160000000000000600 ) ) ;
#4193 = CYLINDRICAL_SURFACE ( 'NONE', #9481, 1.000000000000000900 ) ;
#4194 = LINE ( 'NONE', #13789, #39371 ) ;
#4195 = FACE_OUTER_BOUND ( 'NONE', #3842, .T. ) ;
#4196 = DIRECTION ( 'NONE',  ( 0.0000000000000000000, 0.0000000000000000000, 1.000000000000000000 ) ) ;
#4197 =( LENGTH_UNIT ( ) NAMED_UNIT ( * ) SI_UNIT ( .MILLI., .METRE. ) );
#4198 = CARTESIAN_POINT ( 'NONE',  ( 15.35175660057934400, -31.41000000000000000, -0.1000000000000000100 ) ) ;
#4200 = DIRECTION ( 'NONE',  ( 1.000000000000000000, 2.816109538923388500E-017, 0.0000000000000000000 ) ) ;
#4199 = CARTESIAN_POINT ( 'NONE',  ( -7.866122795817677400, -1.555940469044692700, 1.499999999999999600 ) ) ;
#4201 = COLOUR_RGB ( '',0.9686274509803921600, 0.8784313725490196000, 0.5999999999999999800 ) ;
#4202 = DIRECTION ( 'NONE',  ( -0.0000000000000000000, 0.0000000000000000000, 1.000000000000000000 ) ) ;
#4203 = VECTOR ( 'NONE', #57122, 1000.000000000000000 ) ;
#4204 = CARTESIAN_POINT ( 'NONE',  ( -7.819893317930626300, -0.2873230443787945200, 1.499999999999999800 ) ) ;
#4205 = LINE ( 'NONE', #38422, #25533 ) ;
#4206 = PRODUCT_DEFINITION ( 'NON CONOSCIUTO', '', #822, #47215 ) ;
#4207 = ORIENTED_EDGE ( 'NONE', *, *, #38567, .T. ) ;
#4208 = ORIENTED_EDGE ( 'NONE', *, *, #39150, .T. ) ;
#4209 = VECTOR ( 'NONE', #23952, 1000.000000000000000 ) ;
#4210 = CARTESIAN_POINT ( 'NONE',  ( -9.836641530592279600, -0.9104720476641766600, 1.500000000000000200 ) ) ;
#4211 = DIRECTION ( 'NONE',  ( 1.000000000000000000, 0.0000000000000000000, 0.0000000000000000000 ) ) ;
#4212 = CIRCLE ( 'NONE', #37249, 0.5000000000000004400 ) ;
#4213 =( NAMED_UNIT ( * ) SI_UNIT ( $, .STERADIAN. ) SOLID_ANGLE_UNIT ( ) );
#4214 = ORIENTED_EDGE ( 'NONE', *, *, #29440, .F. ) ;
#4215 = CARTESIAN_POINT ( 'NONE',  ( 49.00000000000000000, -2.500000000000000000, 2.000000000000000000 ) ) ;
#4216 = EDGE_CURVE ( 'NONE', #35515, #44845, #74301, .T. ) ;
#4217 = DIRECTION ( 'NONE',  ( 1.000000000000000000, 0.0000000000000000000, 0.0000000000000000000 ) ) ;
#4218 =( LENGTH_UNIT ( ) NAMED_UNIT ( * ) SI_UNIT ( .MILLI., .METRE. ) );
#4219 = ORIENTED_EDGE ( 'NONE', *, *, #69535, .F. ) ;
#4220 = VECTOR ( 'NONE', #60704, 1000.000000000000000 ) ;
#4221 = CARTESIAN_POINT ( 'NONE',  ( 203.8999999999999500, 6.499999999999999100, 2.000000000000000000 ) ) ;
#4223 = ORIENTED_EDGE ( 'NONE', *, *, #69800, .T. ) ;
#4222 = ORIENTED_EDGE ( 'NONE', *, *, #34250, .T. ) ;
#4224 = CARTESIAN_POINT ( 'NONE',  ( -7.512981132794472200, -0.06504817377347808800, 1.500000000000000000 ) ) ;
#4225 = VECTOR ( 'NONE', #69041, 1000.000000000000000 ) ;
#4226 = CARTESIAN_POINT ( 'NONE',  ( 3.000000000000002700, 33.93999999999999800, 6.000000000000000000 ) ) ;
#4227 =( REPRESENTATION_RELATIONSHIP ('NONE','NONE', #46095, #18764 ) REPRESENTATION_RELATIONSHIP_WITH_TRANSFORMATION ( #13347 )SHAPE_REPRESENTATION_RELATIONSHIP( ) );
#4228 = ADVANCED_FACE ( 'NONE', ( #35962 ), #14711, .T. ) ;
#4229 = LINE ( 'NONE', #56271, #66065 ) ;
#4231 = ORIENTED_EDGE ( 'NONE', *, *, #12241, .F. ) ;
#4230 = PRESENTATION_STYLE_ASSIGNMENT (( #2526 ) ) ;
#4232 = CARTESIAN_POINT ( 'NONE',  ( -0.9999999999999991100, 0.0000000000000000000, 6.000000000000000000 ) ) ;
#4233 = CARTESIAN_POINT ( 'NONE',  ( 0.0000000000000000000, 50.89999999999999900, 6.000000000000000000 ) ) ;
#4234 = DIRECTION ( 'NONE',  ( -0.0000000000000000000, -0.0000000000000000000, 1.000000000000000000 ) ) ;
#4235 = DIRECTION ( 'NONE',  ( -1.000000000000000000, 0.0000000000000000000, 0.0000000000000000000 ) ) ;
#4236 = CARTESIAN_POINT ( 'NONE',  ( -7.486597652202758200, -1.184395032051282200, 1.500000000000000000 ) ) ;
#4237 = AXIS2_PLACEMENT_3D ( 'NONE', #14953, #50214, #14702 ) ;
#4238 = EDGE_LOOP ( 'NONE', ( #42596, #42769, #8238, #64531 ) ) ;
#4239 = ORIENTED_EDGE ( 'NONE', *, *, #10553, .T. ) ;
#4240 = VERTEX_POINT ( 'NONE', #56118 ) ;
#4241 = CARTESIAN_POINT ( 'NONE',  ( 2.964999999999997200, 0.1905286216097243400, 6.200000000000002800 ) ) ;
#4242 = LINE ( 'NONE', #46409, #65180 ) ;
#4243 = CARTESIAN_POINT ( 'NONE',  ( -7.693672833809078100, -0.1270839561108697800, 1.525000000000000600 ) ) ;
#4244 =( NAMED_UNIT ( * ) PLANE_ANGLE_UNIT ( ) SI_UNIT ( $, .RADIAN. ) );
#4245 = LINE ( 'NONE', #52448, #26456 ) ;
#4246 = VECTOR ( 'NONE', #31753, 1000.000000000000000 ) ;
#4247 = EDGE_CURVE ( 'NONE', #56634, #3163, #55341, .T. ) ;
#4248 = CARTESIAN_POINT ( 'NONE',  ( -7.402361311177306100, -1.256299701538559500, 1.525000000000000400 ) ) ;
#4249 = DIRECTION ( 'NONE',  ( -1.000000000000000000, -1.284980352575412900E-016, -0.0000000000000000000 ) ) ;
#4250 = FACE_OUTER_BOUND ( 'NONE', #69215, .T. ) ;
#4251 = SURFACE_SIDE_STYLE ('',( #14380 ) ) ;
#4252 = AXIS2_PLACEMENT_3D ( 'NONE', #28908, #58591, #12002 ) ;
#4253 = ORIENTED_EDGE ( 'NONE', *, *, #38115, .T. ) ;
#4254 = VERTEX_POINT ( 'NONE', #32370 ) ;
#4255 = EDGE_CURVE ( 'NONE', #45621, #41026, #59027, .T. ) ;
#4256 = UNCERTAINTY_MEASURE_WITH_UNIT (LENGTH_MEASURE( 1.000000000000000100E-005 ), #6267, 'distance_accuracy_value', 'NONE');
#4257 = DIRECTION ( 'NONE',  ( 0.0000000000000000000, 0.0000000000000000000, 1.000000000000000000 ) ) ;
#4258 = DIRECTION ( 'NONE',  ( -1.000000000000000000, 0.0000000000000000000, 0.0000000000000000000 ) ) ;
#4259 = FILL_AREA_STYLE ('',( #75034 ) ) ;
#4260 = DIRECTION ( 'NONE',  ( 0.0000000000000000000, 0.0000000000000000000, -1.000000000000000000 ) ) ;
#4261 = CARTESIAN_POINT ( 'NONE',  ( 158.8999999999999800, 93.00000000000000000, 5.000000000000000000 ) ) ;
#4262 = CARTESIAN_POINT ( 'NONE',  ( 30.40818181818181600, -11.85000000000000300, 0.0000000000000000000 ) ) ;
#4263 = CARTESIAN_POINT ( 'NONE',  ( -7.413739557671957100, -1.824215535527388400, 1.500000000000000400 ) ) ;
#4264 = DIRECTION ( 'NONE',  ( -1.000000000000000000, 0.0000000000000000000, 0.0000000000000000000 ) ) ;
#4265 =( GEOMETRIC_REPRESENTATION_CONTEXT ( 3 ) GLOBAL_UNCERTAINTY_ASSIGNED_CONTEXT ( ( #50375 ) ) GLOBAL_UNIT_ASSIGNED_CONTEXT ( ( #74094, #55578, #44457 ) ) REPRESENTATION_CONTEXT ( 'NONE', 'WORKASPACE' ) );
#4266 = MECHANICAL_DESIGN_GEOMETRIC_PRESENTATION_REPRESENTATION (  '', ( #324 ), #13623 ) ;
#4267 = LINE ( 'NONE', #9171, #23725 ) ;
#4268 = SURFACE_STYLE_FILL_AREA ( #65196 ) ;
#4269 = ORIENTED_EDGE ( 'NONE', *, *, #36193, .F. ) ;
#4270 = ADVANCED_FACE ( 'NONE', ( #20160 ), #8771, .T. ) ;
#4271 = DIRECTION ( 'NONE',  ( 0.0000000000000000000, -0.0000000000000000000, 1.000000000000000000 ) ) ;
#4272 =( LENGTH_UNIT ( ) NAMED_UNIT ( * ) SI_UNIT ( .MILLI., .METRE. ) );
#4273 = COLOUR_RGB ( '',0.8980392156862745400, 0.9176470588235293700, 0.9294117647058823800 ) ;
#4274 = CARTESIAN_POINT ( 'NONE',  ( -8.374999999999998200, 0.2500000000000011100, 0.0000000000000000000 ) ) ;
#4275 = CARTESIAN_POINT ( 'NONE',  ( 137.5999999999999900, 37.15000000000000600, 3.000000000000000000 ) ) ;
#4277 = CARTESIAN_POINT ( 'NONE',  ( 210.1499999999999500, 99.00000000000001400, 3.500000000000000000 ) ) ;
#4276 = VECTOR ( 'NONE', #57459, 1000.000000000000000 ) ;
#4278 = STYLED_ITEM ( 'NONE', ( #37630 ), #51975 ) ;
#4279 = EDGE_CURVE ( 'NONE', #48248, #2083, #30364, .T. ) ;
#4280 = ORIENTED_EDGE ( 'NONE', *, *, #48759, .T. ) ;
#4281 = ORIENTED_EDGE ( 'NONE', *, *, #61513, .T. ) ;
#4283 = ADVANCED_FACE ( 'NONE', ( #65364 ), #73863, .T. ) ;
#4282 = PRESENTATION_LAYER_ASSIGNMENT (  '', '', ( #32531 ) ) ;
#4284 = ORIENTED_EDGE ( 'NONE', *, *, #29774, .T. ) ;
#4285 =( GEOMETRIC_REPRESENTATION_CONTEXT ( 3 ) GLOBAL_UNCERTAINTY_ASSIGNED_CONTEXT ( ( #7302 ) ) GLOBAL_UNIT_ASSIGNED_CONTEXT ( ( #30064, #71051, #35718 ) ) REPRESENTATION_CONTEXT ( 'NONE', 'WORKASPACE' ) );
#4286 = FACE_OUTER_BOUND ( 'NONE', #43463, .T. ) ;
#4287 = CARTESIAN_POINT ( 'NONE',  ( -7.486164507281632300, -1.767326979650975800, 1.500000000000000200 ) ) ;
#4288 = CARTESIAN_POINT ( 'NONE',  ( -9.795065540667380300, -0.8012820512820512100, 1.525000000000000100 ) ) ;
#4289 = AXIS2_PLACEMENT_3D ( 'NONE', #9499, #38767, #20906 ) ;
#4290 = EDGE_CURVE ( 'NONE', #49602, #68518, #41479, .T. ) ;
#4291 = PRESENTATION_STYLE_ASSIGNMENT (( #54630 ) ) ;
#4292 = VERTEX_POINT ( 'NONE', #67887 ) ;
#4293 = SURFACE_STYLE_FILL_AREA ( #59035 ) ;
#4294 = DIRECTION ( 'NONE',  ( 0.0000000000000000000, 0.0000000000000000000, 1.000000000000000000 ) ) ;
#4296 = ORIENTED_EDGE ( 'NONE', *, *, #48918, .T. ) ;
#4295 = ORIENTED_EDGE ( 'NONE', *, *, #46649, .F. ) ;
#4297 = FACE_OUTER_BOUND ( 'NONE', #6703, .T. ) ;
#4298 = MECHANICAL_DESIGN_GEOMETRIC_PRESENTATION_REPRESENTATION (  '', ( #26627 ), #56834 ) ;
#4299 = AXIS2_PLACEMENT_3D ( 'NONE', #38729, #20871, #8710 ) ;
#4300 = LINE ( 'NONE', #59001, #65245 ) ;
#4302 = ORIENTED_EDGE ( 'NONE', *, *, #9207, .F. ) ;
#4301 = VECTOR ( 'NONE', #5967, 1000.000000000000000 ) ;
#4303 = CARTESIAN_POINT ( 'NONE',  ( -0.08999999999999419600, 0.0000000000000000000, 0.0000000000000000000 ) ) ;
#4304 = CARTESIAN_POINT ( 'NONE',  ( -15.17175660057951200, -31.58999999999999300, -0.1000000000000000100 ) ) ;
#4305 = CIRCLE ( 'NONE', #33785, 0.9999999999999991100 ) ;
#4306 = ORIENTED_EDGE ( 'NONE', *, *, #60170, .F. ) ;
#4307 = EDGE_LOOP ( 'NONE', ( #11263, #55742, #5373, #38609 ) ) ;
#4308 = ORIENTED_EDGE ( 'NONE', *, *, #53406, .T. ) ;
#4309 = ORIENTED_EDGE ( 'NONE', *, *, #63814, .F. ) ;
#4310 = CARTESIAN_POINT ( 'NONE',  ( -44.00000000000000000, 0.0000000000000000000, 5.000000000000005300 ) ) ;
#4311 = DIRECTION ( 'NONE',  ( 0.0000000000000000000, 0.0000000000000000000, 1.000000000000000000 ) ) ;
#4312 = FACE_OUTER_BOUND ( 'NONE', #40830, .T. ) ;
#4313 =( NAMED_UNIT ( * ) PLANE_ANGLE_UNIT ( ) SI_UNIT ( $, .RADIAN. ) );
#4314 = APPLICATION_CONTEXT ( 'automotive_design' ) ;
#4315 = ADVANCED_FACE ( 'NONE', ( #49820 ), #47935, .F. ) ;
#4316 = DIRECTION ( 'NONE',  ( -0.0000000000000000000, -1.000000000000000000, -0.0000000000000000000 ) ) ;
#4317 = DIRECTION ( 'NONE',  ( 1.000000000000000000, 0.0000000000000000000, 0.0000000000000000000 ) ) ;
#4318 = DIRECTION ( 'NONE',  ( -0.0000000000000000000, -0.0000000000000000000, 1.000000000000000000 ) ) ;
#4319 = VECTOR ( 'NONE', #16791, 1000.000000000000000 ) ;
#4320 = EDGE_CURVE ( 'NONE', #74704, #13798, #57179, .T. ) ;
#4321 =( NAMED_UNIT ( * ) SI_UNIT ( $, .STERADIAN. ) SOLID_ANGLE_UNIT ( ) );
#4322 = DIRECTION ( 'NONE',  ( 1.000000000000000000, 0.0000000000000000000, 0.0000000000000000000 ) ) ;
#4323 = ORIENTED_EDGE ( 'NONE', *, *, #49941, .T. ) ;
#4324 = ADVANCED_FACE ( 'NONE', ( #8119 ), #57129, .T. ) ;
#4325 = ORIENTED_EDGE ( 'NONE', *, *, #25892, .T. ) ;
#4327 = DIRECTION ( 'NONE',  ( 0.0000000000000000000, -1.000000000000000000, -0.0000000000000000000 ) ) ;
#4326 = SURFACE_STYLE_USAGE ( .BOTH. , #4087 ) ;
#4328 = CARTESIAN_POINT ( 'NONE',  ( 1.207652945338392600, 1.499999999999996200, -3.000000000000000000 ) ) ;
#4329 = EDGE_CURVE ( 'NONE', #8184, #46007, #43336, .T. ) ;
#4330 = SURFACE_SIDE_STYLE ('',( #37777 ) ) ;
#4331 = DIRECTION ( 'NONE',  ( 0.0000000000000000000, 1.000000000000000000, 0.0000000000000000000 ) ) ;
#4332 = VECTOR ( 'NONE', #12427, 1000.000000000000000 ) ;
#4333 = ORIENTED_EDGE ( 'NONE', *, *, #6278, .F. ) ;
#4334 = EDGE_CURVE ( 'NONE', #47469, #12266, #17394, .T. ) ;
#4335 = VECTOR ( 'NONE', #28189, 1000.000000000000000 ) ;
#4336 = LINE ( 'NONE', #25519, #48804 ) ;
#4337 =( BOUNDED_CURVE ( )  B_SPLINE_CURVE ( 3, ( #39393, #68726, #33467, #3961 ),
 .UNSPECIFIED., .F., .F. ) 
 B_SPLINE_CURVE_WITH_KNOTS ( ( 4, 4 ),
 ( 4.712388980384689700, 6.283185307179586200 ),
 .UNSPECIFIED. ) 
 CURVE ( )  GEOMETRIC_REPRESENTATION_ITEM ( )  RATIONAL_B_SPLINE_CURVE ( ( 1.000000000000000000, 0.8047378541243649400, 0.8047378541243649400, 1.000000000000000000 ) ) 
 REPRESENTATION_ITEM ( '' )  );
#4338 = FILL_AREA_STYLE_COLOUR ( '', #73342 ) ;
#4339 = ORIENTED_EDGE ( 'NONE', *, *, #38649, .F. ) ;
#4340 = CARTESIAN_POINT ( 'NONE',  ( 120.0000000000000000, 18.00000000000000400, 0.0000000000000000000 ) ) ;
#4341 = COLOUR_RGB ( '',1.000000000000000000, 1.000000000000000000, 0.0000000000000000000 ) ;
#4342 = UNCERTAINTY_MEASURE_WITH_UNIT (LENGTH_MEASURE( 1.000000000000000100E-005 ), #47362, 'distance_accuracy_value', 'NONE');
#4343 = CARTESIAN_POINT ( 'NONE',  ( -10.57775360053430600, 3.142645416137355200, 1.700000000000000200 ) ) ;
#4344 = DIRECTION ( 'NONE',  ( 0.0000000000000000000, 1.084202172485504400E-016, -1.000000000000000000 ) ) ;
#4345 = SURFACE_SIDE_STYLE ('',( #39239 ) ) ;
#4346 = EDGE_CURVE ( 'NONE', #31428, #65748, #1730, .T. ) ;
#4347 = VERTEX_POINT ( 'NONE', #33384 ) ;
#4348 = PRESENTATION_STYLE_ASSIGNMENT (( #42706 ) ) ;
#4349 = SURFACE_SIDE_STYLE ('',( #67320 ) ) ;
#4350 = ORIENTED_EDGE ( 'NONE', *, *, #67181, .F. ) ;
#4351 = EDGE_CURVE ( 'NONE', #59173, #47111, #39611, .T. ) ;
#4353 = ADVANCED_FACE ( 'NONE', ( #66351 ), #50776, .F. ) ;
#4352 = FILL_AREA_STYLE_COLOUR ( '', #64258 ) ;
#4354 = CARTESIAN_POINT ( 'NONE',  ( 0.0000000000000000000, 0.0000000000000000000, 0.0000000000000000000 ) ) ;
#4355 = SURFACE_STYLE_FILL_AREA ( #74772 ) ;
#4356 = ORIENTED_EDGE ( 'NONE', *, *, #29104, .F. ) ;
#4357 =( NAMED_UNIT ( * ) SI_UNIT ( $, .STERADIAN. ) SOLID_ANGLE_UNIT ( ) );
#4358 = ORIENTED_EDGE ( 'NONE', *, *, #26849, .T. ) ;
#4359 = DIRECTION ( 'NONE',  ( 2.312964634635743000E-016, -1.000000000000000000, 0.0000000000000000000 ) ) ;
#4360 = CIRCLE ( 'NONE', #19674, 2.750000000000000900 ) ;
#4361 = DIRECTION ( 'NONE',  ( -0.0000000000000000000, -1.000000000000000000, 0.0000000000000000000 ) ) ;
#4362 = ORIENTED_EDGE ( 'NONE', *, *, #21118, .T. ) ;
#4363 = PRESENTATION_LAYER_ASSIGNMENT (  '', '', ( #17256 ) ) ;
#4364 = CARTESIAN_POINT ( 'NONE',  ( 0.0000000000000000000, 0.9999999999999956700, -3.000000000000000000 ) ) ;
#4365 = EDGE_CURVE ( 'NONE', #9383, #14695, #34058, .T. ) ;
#4366 = ADVANCED_FACE ( 'NONE', ( #33173 ), #47833, .T. ) ;
#4367 = DIRECTION ( 'NONE',  ( -0.5472551839042084600, -0.001770495795560539100, 0.8369639353249389600 ) ) ;
#4368 = CARTESIAN_POINT ( 'NONE',  ( -13.80432855389422300, -9.968613847799169000, 4.999999999999990200 ) ) ;
#4369 = LINE ( 'NONE', #7525, #48839 ) ;
#4370 = CARTESIAN_POINT ( 'NONE',  ( 10.00000000000001200, 8.999999999999994700, 4.500000000000000900 ) ) ;
#4371 = CARTESIAN_POINT ( 'NONE',  ( -9.884809130410971500, -2.301282051282051100, 1.525000000000000100 ) ) ;
#4372 = CARTESIAN_POINT ( 'NONE',  ( -0.6717566005794294300, -16.21477303807743900, -0.1000000000000000100 ) ) ;
#4373 = ORIENTED_EDGE ( 'NONE', *, *, #31525, .F. ) ;
#4374 = AXIS2_PLACEMENT_3D ( 'NONE', #70088, #34786, #5297 ) ;
#4375 = ORIENTED_EDGE ( 'NONE', *, *, #1424, .F. ) ;
#4376 = CARTESIAN_POINT ( 'NONE',  ( 77.03999999999997800, 0.5000000000000000000, 0.2500000000000000000 ) ) ;
#4377 = ORIENTED_EDGE ( 'NONE', *, *, #9977, .F. ) ;
#4378 = DIRECTION ( 'NONE',  ( -0.0000000000000000000, 1.000000000000000000, 0.0000000000000000000 ) ) ;
#4379 = ORIENTED_EDGE ( 'NONE', *, *, #35984, .T. ) ;
#4380 = STYLED_ITEM ( 'NONE', ( #2322 ), #63253 ) ;
#4381 = AXIS2_PLACEMENT_3D ( 'NONE', #55401, #37785, #32418 ) ;
#4382 = CARTESIAN_POINT ( 'NONE',  ( 129.6499999999999800, 15.15000000000000000, 0.0000000000000000000 ) ) ;
#4383 = EDGE_CURVE ( 'NONE', #51464, #13075, #60825, .T. ) ;
#4384 = CIRCLE ( 'NONE', #34293, 0.3999999999999993000 ) ;
#4385 = ORIENTED_EDGE ( 'NONE', *, *, #57231, .T. ) ;
#4386 = VECTOR ( 'NONE', #15182, 1000.000000000000000 ) ;
#4387 = DIRECTION ( 'NONE',  ( -0.0000000000000000000, -0.0000000000000000000, 1.000000000000000000 ) ) ;
#4388 = DIRECTION ( 'NONE',  ( 1.000000000000000000, 0.0000000000000000000, 0.0000000000000000000 ) ) ;
#4389 = SURFACE_SIDE_STYLE ('',( #23556 ) ) ;
#4390 = CYLINDRICAL_SURFACE ( 'NONE', #41239, 1.200000000000000000 ) ;
#4391 = SURFACE_STYLE_FILL_AREA ( #36024 ) ;
#4392 = FILL_AREA_STYLE_COLOUR ( '', #51811 ) ;
#4393 = PRESENTATION_LAYER_ASSIGNMENT (  '', '', ( #52025 ) ) ;
#4394 = ORIENTED_EDGE ( 'NONE', *, *, #66839, .F. ) ;
#4395 = AXIS2_PLACEMENT_3D ( 'NONE', #17723, #35615, #5367 ) ;
#4396 = VERTEX_POINT ( 'NONE', #15986 ) ;
#4397 = CARTESIAN_POINT ( 'NONE',  ( -4.170714915823106500, 7.214773038077446200, -0.1000000000000000100 ) ) ;
#4398 = ORIENTED_EDGE ( 'NONE', *, *, #40937, .F. ) ;
#4399 = FILL_AREA_STYLE ('',( #40366 ) ) ;
#4400 = FACE_OUTER_BOUND ( 'NONE', #4607, .T. ) ;
#4401 = CARTESIAN_POINT ( 'NONE',  ( -2.349999999999999600, -0.6500000000000000200, 2.000000000000000000 ) ) ;
#4402 = CARTESIAN_POINT ( 'NONE',  ( 0.0000000000000000000, 0.0000000000000000000, -0.1000000000000000100 ) ) ;
#4403 = LINE ( 'NONE', #66757, #728 ) ;
#4404 = AXIS2_PLACEMENT_3D ( 'NONE', #61451, #75127, #15190 ) ;
#4405 = ORIENTED_EDGE ( 'NONE', *, *, #27694, .T. ) ;
#4406 =( GEOMETRIC_REPRESENTATION_CONTEXT ( 3 ) GLOBAL_UNCERTAINTY_ASSIGNED_CONTEXT ( ( #19997 ) ) GLOBAL_UNIT_ASSIGNED_CONTEXT ( ( #6364, #447, #59583 ) ) REPRESENTATION_CONTEXT ( 'NONE', 'WORKASPACE' ) );
#4408 = EDGE_CURVE ( 'NONE', #11770, #9088, #29483, .T. ) ;
#4407 = DIRECTION ( 'NONE',  ( 1.290716872006556200E-016, -1.000000000000000000, 0.0000000000000000000 ) ) ;
#4409 = B_SPLINE_CURVE_WITH_KNOTS ( 'NONE', 3,
 ( #31974, #26261, #61328, #43315, #72922, #25738, #73196, #66962, #55706, #32217, #20529, #66460, #49283, #43076, #13521, #54958, #19496, #60801, #66711 ),
 .UNSPECIFIED., .F., .F.,
 ( 4, 1, 1, 1, 1, 1, 1, 1, 1, 1, 1, 1, 1, 1, 1, 1, 4 ),
 ( 0.0000000000000000000, 0.06414066055732455000, 0.1261987668919983800, 0.1868215284377035000, 0.2469097531839963600, 0.3072238656433103300, 0.3681115661124252900, 0.4303215350331294200, 0.4941194617509018200, 0.5582179220090762700, 0.6211001148787199700, 0.6825583079831010200, 0.7440627692318110300, 0.8059092120500771500, 0.8689819958482254400, 0.9332544886889154700, 1.000000000000000000 ),
 .UNSPECIFIED. ) ;
#4410 = COLOUR_RGB ( '',0.7960784313725489700, 0.8235294117647058400, 0.9372549019607843100 ) ;
#4411 = SURFACE_STYLE_FILL_AREA ( #29182 ) ;
#4412 = CYLINDRICAL_SURFACE ( 'NONE', #16036, 1.000000000000000900 ) ;
#4413 = ORIENTED_EDGE ( 'NONE', *, *, #46226, .F. ) ;
#4414 =( NAMED_UNIT ( * ) SI_UNIT ( $, .STERADIAN. ) SOLID_ANGLE_UNIT ( ) );
#4415 = ORIENTED_EDGE ( 'NONE', *, *, #56236, .F. ) ;
#4416 =( NAMED_UNIT ( * ) PLANE_ANGLE_UNIT ( ) SI_UNIT ( $, .RADIAN. ) );
#4417 = DIRECTION ( 'NONE',  ( -0.0000000000000000000, -1.000000000000000000, -0.0000000000000000000 ) ) ;
#4418 =( NAMED_UNIT ( * ) PLANE_ANGLE_UNIT ( ) SI_UNIT ( $, .RADIAN. ) );
#4419 = DIRECTION ( 'NONE',  ( 0.0000000000000000000, 0.0000000000000000000, 1.000000000000000000 ) ) ;
#4420 = VECTOR ( 'NONE', #55547, 1000.000000000000000 ) ;
#4421 = CARTESIAN_POINT ( 'NONE',  ( -23.00000000000000700, -31.14004314681526300, 0.0000000000000000000 ) ) ;
#4422 = EDGE_CURVE ( 'NONE', #57750, #25245, #33897, .T. ) ;
#4423 = EDGE_CURVE ( 'NONE', #15391, #29763, #5029, .T. ) ;
#4424 = ORIENTED_EDGE ( 'NONE', *, *, #29216, .T. ) ;
#4425 = ORIENTED_EDGE ( 'NONE', *, *, #31559, .T. ) ;
#4426 = ORIENTED_EDGE ( 'NONE', *, *, #23034, .F. ) ;
#4427 = UNCERTAINTY_MEASURE_WITH_UNIT (LENGTH_MEASURE( 1.000000000000000100E-005 ), #19276, 'distance_accuracy_value', 'NONE');
#4428 = CARTESIAN_POINT ( 'NONE',  ( 1.799999999999997400, -0.3929122374614883500, -14.31427194063463300 ) ) ;
#4429 = DIRECTION ( 'NONE',  ( 0.0000000000000000000, 0.0000000000000000000, 1.000000000000000000 ) ) ;
#4430 = EDGE_LOOP ( 'NONE', ( #62910, #54106, #67647, #10635 ) ) ;
#4431 = CIRCLE ( 'NONE', #4759, 2.750000000000000400 ) ;
#4432 = ADVANCED_FACE ( 'NONE', ( #76089 ), #20534, .F. ) ;
#4433 = FILL_AREA_STYLE ('',( #45592 ) ) ;
#4434 = UNCERTAINTY_MEASURE_WITH_UNIT (LENGTH_MEASURE( 1.000000000000000100E-005 ), #41601, 'distance_accuracy_value', 'NONE');
#4435 = CARTESIAN_POINT ( 'NONE',  ( 24.08999999999999300, 0.0000000000000000000, -0.1000000000000000100 ) ) ;
#4436 = CARTESIAN_POINT ( 'NONE',  ( 10.68319999391864200, -7.881855251272732200, 4.999999999999990200 ) ) ;
#4437 = CARTESIAN_POINT ( 'NONE',  ( 34.99999999999999300, 30.99999999999999600, -3.000000000000000000 ) ) ;
#4438 = VECTOR ( 'NONE', #44590, 1000.000000000000000 ) ;
#4440 = ORIENTED_EDGE ( 'NONE', *, *, #43174, .T. ) ;
#4439 = LINE ( 'NONE', #50128, #25761 ) ;
#4441 = FILL_AREA_STYLE_COLOUR ( '', #4341 ) ;
#4442 = LINE ( 'NONE', #1377, #24796 ) ;
#4443 = FILL_AREA_STYLE ('',( #38865 ) ) ;
#4444 = CARTESIAN_POINT ( 'NONE',  ( 0.0000000000000000000, 1.999999999999986200, 2.000000000000000000 ) ) ;
#4445 = ORIENTED_EDGE ( 'NONE', *, *, #74835, .T. ) ;
#4447 = DIRECTION ( 'NONE',  ( 1.000000000000000000, 0.0000000000000000000, 0.0000000000000000000 ) ) ;
#4446 = DIRECTION ( 'NONE',  ( 1.000000000000000000, 8.783410004945859900E-017, 0.0000000000000000000 ) ) ;
#4449 = FILL_AREA_STYLE ('',( #16312 ) ) ;
#4448 = DIRECTION ( 'NONE',  ( 0.0000000000000000000, 0.0000000000000000000, -1.000000000000000000 ) ) ;
#4450 = ORIENTED_EDGE ( 'NONE', *, *, #50045, .T. ) ;
#4451 = DIRECTION ( 'NONE',  ( 1.000000000000000000, 0.0000000000000000000, 0.0000000000000000000 ) ) ;
#4452 = VERTEX_POINT ( 'NONE', #28010 ) ;
#4453 = ORIENTED_EDGE ( 'NONE', *, *, #6496, .F. ) ;
#4454 = CARTESIAN_POINT ( 'NONE',  ( -7.797729458327721900, -0.2039497241101079200, 1.524999999999999700 ) ) ;
#4455 = VERTEX_POINT ( 'NONE', #52334 ) ;
#4456 = EDGE_LOOP ( 'NONE', ( #50868, #57327, #45230, #73854 ) ) ;
#4457 = CARTESIAN_POINT ( 'NONE',  ( -15.30000000000000400, 3.774999999999988400, 2.500000000000000000 ) ) ;
#4458 = EDGE_CURVE ( 'NONE', #11613, #29054, #27074, .T. ) ;
#4459 = CARTESIAN_POINT ( 'NONE',  ( -9.683086374000714300, -0.8782051282051280800, 1.500000000000000000 ) ) ;
#4460 = ADVANCED_FACE ( 'NONE', ( #3834 ), #34459, .F. ) ;
#4462 = LINE ( 'NONE', #70821, #51717 ) ;
#4461 = SURFACE_STYLE_USAGE ( .BOTH. , #39896 ) ;
#4463 = LINE ( 'NONE', #29357, #20190 ) ;
#4464 = DIRECTION ( 'NONE',  ( -0.0000000000000000000, -0.0000000000000000000, 1.000000000000000000 ) ) ;
#4465 = CARTESIAN_POINT ( 'NONE',  ( 0.0000000000000000000, 0.0000000000000000000, 0.5000000000000000000 ) ) ;
#4466 = VERTEX_POINT ( 'NONE', #22298 ) ;
#4467 = ORIENTED_EDGE ( 'NONE', *, *, #4919, .F. ) ;
#4468 = DIRECTION ( 'NONE',  ( 1.000000000000000000, 1.232317223371502400E-016, -0.0000000000000000000 ) ) ;
#4469 = CARTESIAN_POINT ( 'NONE',  ( -11.87500000000000000, -1.702239312489098400, -18.45895724995639500 ) ) ;
#4470 = EDGE_CURVE ( 'NONE', #33764, #39533, #27895, .T. ) ;
#4471 = EDGE_LOOP ( 'NONE', ( #4415, #23129, #40867, #61806, #55934, #51760, #72852, #5793, #73499, #37160, #41722, #61185 ) ) ;
#4472 = CARTESIAN_POINT ( 'NONE',  ( -16.87064023002719200, -13.92623087681912400, -10.38023123991490100 ) ) ;
#4473 = CARTESIAN_POINT ( 'NONE',  ( -1.999903144572873200, 29.14215686274511400, -6.938893903907228400E-015 ) ) ;
#4474 = ORIENTED_EDGE ( 'NONE', *, *, #75405, .F. ) ;
#4475 = CARTESIAN_POINT ( 'NONE',  ( -7.472435157236173400, -0.09388859274756924900, 1.525000000000000400 ) ) ;
#4476 = CARTESIAN_POINT ( 'NONE',  ( 28.59410679353229800, -1.940535746042519000, 1.000000000000000000 ) ) ;
#4477 = DIRECTION ( 'NONE',  ( 1.000000000000000000, 0.0000000000000000000, 0.0000000000000000000 ) ) ;
#4478 =( GEOMETRIC_REPRESENTATION_CONTEXT ( 3 ) GLOBAL_UNCERTAINTY_ASSIGNED_CONTEXT ( ( #4434 ) ) GLOBAL_UNIT_ASSIGNED_CONTEXT ( ( #41601, #28980, #23515 ) ) REPRESENTATION_CONTEXT ( 'NONE', 'WORKASPACE' ) );
#4479 = ORIENTED_EDGE ( 'NONE', *, *, #7075, .T. ) ;
#4480 = CARTESIAN_POINT ( 'NONE',  ( -23.90900517940362500, 31.41000000000000700, -0.1000000000000000100 ) ) ;
#4481 = EDGE_CURVE ( 'NONE', #56504, #17176, #15597, .T. ) ;
#4482 = CARTESIAN_POINT ( 'NONE',  ( -35.00000000000000000, -30.99999999999999600, -3.000000000000000000 ) ) ;
#4483 = FACE_OUTER_BOUND ( 'NONE', #47290, .T. ) ;
#4484 = VECTOR ( 'NONE', #62696, 1000.000000000000000 ) ;
#4485 =( NAMED_UNIT ( * ) SI_UNIT ( $, .STERADIAN. ) SOLID_ANGLE_UNIT ( ) );
#4486 = SURFACE_STYLE_USAGE ( .BOTH. , #69258 ) ;
#4487 = SURFACE_STYLE_FILL_AREA ( #23699 ) ;
#4488 = LINE ( 'NONE', #28280, #20208 ) ;
#4489 = AXIS2_PLACEMENT_3D ( 'NONE', #76118, #40546, #16696 ) ;
#4490 = LINE ( 'NONE', #75747, #41527 ) ;
#4491 = CYLINDRICAL_SURFACE ( 'NONE', #75538, 1.500000000000001300 ) ;
#4492 = CARTESIAN_POINT ( 'NONE',  ( -3.482864198667627900, 1.034773038077438000, -0.1000000000000000100 ) ) ;
#4493 = AXIS2_PLACEMENT_3D ( 'NONE', #4802, #29147, #22418 ) ;
#4494 =( NAMED_UNIT ( * ) SI_UNIT ( $, .STERADIAN. ) SOLID_ANGLE_UNIT ( ) );
#4495 = EDGE_CURVE ( 'NONE', #75336, #21434, #76523, .T. ) ;
#4496 = CARTESIAN_POINT ( 'NONE',  ( 104.6999999999999300, 3.000000000000000000, 3.500000000000000000 ) ) ;
#4497 = FACE_OUTER_BOUND ( 'NONE', #5870, .T. ) ;
#4498 = CARTESIAN_POINT ( 'NONE',  ( -8.350714915823104400, 11.71477303807744400, -0.1000000000000000100 ) ) ;
#4499 = CIRCLE ( 'NONE', #33413, 1.199999999999999700 ) ;
#4500 = AXIS2_PLACEMENT_3D ( 'NONE', #43205, #18623, #31330 ) ;
#4501 = PRESENTATION_STYLE_ASSIGNMENT (( #65525 ) ) ;
#4502 = ORIENTED_EDGE ( 'NONE', *, *, #2661, .F. ) ;
#4504 = VERTEX_POINT ( 'NONE', #40658 ) ;
#4503 = CYLINDRICAL_SURFACE ( 'NONE', #4963, 0.3999999999999993000 ) ;
#4505 = AXIS2_PLACEMENT_3D ( 'NONE', #12358, #65805, #13378 ) ;
#4506 = AXIS2_PLACEMENT_3D ( 'NONE', #19474, #37815, #7579 ) ;
#4507 = ORIENTED_EDGE ( 'NONE', *, *, #60572, .T. ) ;
#4508 = PRESENTATION_LAYER_ASSIGNMENT (  '', '', ( #3484 ) ) ;
#4509 = FACE_OUTER_BOUND ( 'NONE', #59104, .T. ) ;
#4510 = CARTESIAN_POINT ( 'NONE',  ( 0.2499999999999980600, 66.69999999999998900, 5.000000000000000000 ) ) ;
#4511 = DIRECTION ( 'NONE',  ( 0.0000000000000000000, 1.000000000000000000, 0.0000000000000000000 ) ) ;
#4512 = CARTESIAN_POINT ( 'NONE',  ( 207.4000000000000100, 6.000000000000000000, 4.200000000000014400 ) ) ;
#4513 = VECTOR ( 'NONE', #8007, 1000.000000000000000 ) ;
#4514 = CARTESIAN_POINT ( 'NONE',  ( 40.19999999999999600, -68.00000000000000000, 38.00000000000000000 ) ) ;
#4515 = ADVANCED_FACE ( 'NONE', ( #65207 ), #51825, .F. ) ;
#4516 = DIRECTION ( 'NONE',  ( 1.000000000000000000, 0.0000000000000000000, 0.0000000000000000000 ) ) ;
#4517 = CIRCLE ( 'NONE', #7203, 1.750000000000001600 ) ;
#4518 = PLANE ( 'NONE',  #48936 ) ;
#4519 = LINE ( 'NONE', #71992, #32309 ) ;
#4520 = VERTEX_POINT ( 'NONE', #69502 ) ;
#4521 = DIRECTION ( 'NONE',  ( -0.0000000000000000000, -0.0000000000000000000, 1.000000000000000000 ) ) ;
#4522 = STYLED_ITEM ( 'NONE', ( #4501 ), #10543 ) ;
#4523 = MECHANICAL_DESIGN_GEOMETRIC_PRESENTATION_REPRESENTATION (  '', ( #56505 ), #8457 ) ;
#4524 = CARTESIAN_POINT ( 'NONE',  ( -7.527702238827773200, -1.371690705187592000, 1.499999999999999800 ) ) ;
#4525 = EDGE_CURVE ( 'NONE', #3322, #34167, #24126, .T. ) ;
#4526 = DIRECTION ( 'NONE',  ( -1.000000000000000000, 0.0000000000000000000, 0.0000000000000000000 ) ) ;
#4527 =( NAMED_UNIT ( * ) SI_UNIT ( $, .STERADIAN. ) SOLID_ANGLE_UNIT ( ) );
#4528 = VERTEX_POINT ( 'NONE', #63580 ) ;
#4529 = DIRECTION ( 'NONE',  ( 1.000000000000000000, -1.553483709829976500E-016, 0.0000000000000000000 ) ) ;
#4530 = CARTESIAN_POINT ( 'NONE',  ( 0.0000000000000000000, -83.00000000000000000, 38.00000000000000000 ) ) ;
#4531 = VERTEX_POINT ( 'NONE', #46110 ) ;
#4532 = CARTESIAN_POINT ( 'NONE',  ( -380.7026625136877600, -1562.838720506463700, -0.4393398282200504100 ) ) ;
#4533 = ORIENTED_EDGE ( 'NONE', *, *, #16899, .T. ) ;
#4534 = CARTESIAN_POINT ( 'NONE',  ( -380.3920023419079800, -1563.149380678243700, -0.7499999999999844600 ) ) ;
#4535 = FILL_AREA_STYLE_COLOUR ( '', #17764 ) ;
#4536 = ORIENTED_EDGE ( 'NONE', *, *, #40080, .T. ) ;
#4537 = EDGE_LOOP ( 'NONE', ( #61626, #60454, #61892, #23374, #2119, #61525, #72564, #75070, #43917, #39939, #45481, #72570, #62460 ) ) ;
#4538 = FACE_OUTER_BOUND ( 'NONE', #38662, .T. ) ;
#4539 = MECHANICAL_DESIGN_GEOMETRIC_PRESENTATION_REPRESENTATION (  '', ( #59407 ), #44193 ) ;
#4540 = ORIENTED_EDGE ( 'NONE', *, *, #25392, .F. ) ;
#4541 = DIRECTION ( 'NONE',  ( 0.0000000000000000000, 0.0000000000000000000, -1.000000000000000000 ) ) ;
#4542 = EDGE_CURVE ( 'NONE', #72104, #35751, #48368, .T. ) ;
#4543 = PRESENTATION_STYLE_ASSIGNMENT (( #4326 ) ) ;
#4544 = FACE_OUTER_BOUND ( 'NONE', #33748, .T. ) ;
#4545 = EDGE_CURVE ( 'NONE', #75815, #39851, #15515, .T. ) ;
#4546 = CARTESIAN_POINT ( 'NONE',  ( 104.5034120991429600, 44.90000000000000600, 3.000000000000000000 ) ) ;
#4547 = ORIENTED_EDGE ( 'NONE', *, *, #74332, .F. ) ;
#4548 = DIRECTION ( 'NONE',  ( 0.0000000000000000000, 0.0000000000000000000, 1.000000000000000000 ) ) ;
#4549 = DIRECTION ( 'NONE',  ( -0.0000000000000000000, -0.0000000000000000000, 1.000000000000000000 ) ) ;
#4550 = EDGE_LOOP ( 'NONE', ( #58220, #61987, #74794, #73879 ) ) ;
#4551 = VERTEX_POINT ( 'NONE', #10364 ) ;
#4552 = DIRECTION ( 'NONE',  ( -0.0000000000000000000, -0.0000000000000000000, -1.000000000000000000 ) ) ;
#4553 = DIRECTION ( 'NONE',  ( 1.000000000000000000, 0.0000000000000000000, 0.0000000000000000000 ) ) ;
#4554 = DIRECTION ( 'NONE',  ( 0.0000000000000000000, 0.0000000000000000000, 1.000000000000000000 ) ) ;
#4555 = FACE_BOUND ( 'NONE', #10599, .T. ) ;
#4556 = DIRECTION ( 'NONE',  ( -7.709882115452476900E-017, 1.000000000000000000, -0.0000000000000000000 ) ) ;
#4557 = DIRECTION ( 'NONE',  ( 0.0000000000000000000, 0.0000000000000000000, -1.000000000000000000 ) ) ;
#4558 = VERTEX_POINT ( 'NONE', #52079 ) ;
#4559 = DIRECTION ( 'NONE',  ( -0.0000000000000000000, -0.0000000000000000000, 1.000000000000000000 ) ) ;
#4560 = VECTOR ( 'NONE', #67080, 1000.000000000000000 ) ;
#4561 = LINE ( 'NONE', #65573, #73833 ) ;
#4562 = LINE ( 'NONE', #28525, #49934 ) ;
#4563 = EDGE_LOOP ( 'NONE', ( #15085, #40313 ) ) ;
#4565 = ORIENTED_EDGE ( 'NONE', *, *, #65718, .F. ) ;
#4564 = SHAPE_REPRESENTATION_RELATIONSHIP ( 'NONE' , 'NONE' ,  #69433, #58002 ) ;
#4566 = CARTESIAN_POINT ( 'NONE',  ( 65.15000000000000600, 7.400000000000000400, 0.0000000000000000000 ) ) ;
#4567 = VECTOR ( 'NONE', #39552, 1000.000000000000000 ) ;
#4568 = DIRECTION ( 'NONE',  ( 0.0000000000000000000, -0.2425356250363329700, -0.9701425001453318800 ) ) ;
#4569 = CLOSED_SHELL ( 'NONE', ( #70869, #11206, #22755, #22935, #62528, #52579, #27423, #31824, #30990, #22534, #9533, #44948, #43980, #32511, #56642, #37285, #49352 ) ) ;
#4570 = EDGE_CURVE ( 'NONE', #11548, #27204, #61365, .T. ) ;
#4571 = VECTOR ( 'NONE', #40035, 1000.000000000000000 ) ;
#4572 = CARTESIAN_POINT ( 'NONE',  ( 0.06364608181764520900, 8.253623188412607400, 0.7499999999999915600 ) ) ;
#4573 = ADVANCED_FACE ( 'NONE', ( #392 ), #40166, .T. ) ;
#4574 = CARTESIAN_POINT ( 'NONE',  ( 14.43107929314530000, -8.683714995549314300, 5.499999999999990200 ) ) ;
#4575 = DIRECTION ( 'NONE',  ( -0.0000000000000000000, -0.0000000000000000000, 1.000000000000000000 ) ) ;
#4576 = EDGE_LOOP ( 'NONE', ( #11200, #10081 ) ) ;
#4578 = ORIENTED_EDGE ( 'NONE', *, *, #54527, .T. ) ;
#4577 = CIRCLE ( 'NONE', #1473, 0.7850000000000005900 ) ;
#4579 = EDGE_CURVE ( 'NONE', #29955, #666, #4086, .T. ) ;
#4580 =( NAMED_UNIT ( * ) PLANE_ANGLE_UNIT ( ) SI_UNIT ( $, .RADIAN. ) );
#4581 = ORIENTED_EDGE ( 'NONE', *, *, #35647, .F. ) ;
#4582 = LINE ( 'NONE', #73720, #71039 ) ;
#4584 = SURFACE_STYLE_USAGE ( .BOTH. , #5110 ) ;
#4583 = FILL_AREA_STYLE_COLOUR ( '', #71007 ) ;
#4585 = VECTOR ( 'NONE', #56928, 1000.000000000000000 ) ;
#4587 = DIRECTION ( 'NONE',  ( 0.0000000000000000000, -1.000000000000000000, 0.0000000000000000000 ) ) ;
#4586 = CARTESIAN_POINT ( 'NONE',  ( 6.499999999999979600, 95.50000000000001400, 6.000000000000000000 ) ) ;
#4588 = PRESENTATION_STYLE_ASSIGNMENT (( #2 ) ) ;
#4589 = EDGE_CURVE ( 'NONE', #56614, #20098, #24437, .T. ) ;
#4590 = ORIENTED_EDGE ( 'NONE', *, *, #53703, .T. ) ;
#4591 = CARTESIAN_POINT ( 'NONE',  ( -379.9526625136877600, -1561.649380678243700, 0.7499999999999840100 ) ) ;
#4592 = CARTESIAN_POINT ( 'NONE',  ( 105.1999999999999900, 51.00000000000000000, 1.500000000000000000 ) ) ;
#4593 = CIRCLE ( 'NONE', #39950, 1.499999999999999600 ) ;
#4594 = ORIENTED_EDGE ( 'NONE', *, *, #4881, .T. ) ;
#4595 = ORIENTED_EDGE ( 'NONE', *, *, #55784, .F. ) ;
#4596 = EDGE_LOOP ( 'NONE', ( #47643, #22125, #15473, #53075 ) ) ;
#4597 = ORIENTED_EDGE ( 'NONE', *, *, #51757, .T. ) ;
#4598 = EDGE_CURVE ( 'NONE', #59487, #49052, #47591, .T. ) ;
#4599 = CARTESIAN_POINT ( 'NONE',  ( -12.57064023002719100, -16.79755122037877200, -5.430231239914904900 ) ) ;
#4600 = CARTESIAN_POINT ( 'NONE',  ( 200.4000000000000100, 10.50000000000002300, 4.500000000000000900 ) ) ;
#4601 = DIRECTION ( 'NONE',  ( 0.0000000000000000000, -1.000000000000000000, 0.0000000000000000000 ) ) ;
#4602 = ORIENTED_EDGE ( 'NONE', *, *, #37704, .F. ) ;
#4603 = ADVANCED_FACE ( 'NONE', ( #29057, #63208, #59538, #1288, #4980, #31896, #42020 ), #23586, .T. ) ;
#4604 = CARTESIAN_POINT ( 'NONE',  ( 3.599999999999997000, 0.1905286216097243400, -5.649999999999999500 ) ) ;
#4605 = DIRECTION ( 'NONE',  ( -1.000000000000000000, 0.0000000000000000000, 0.0000000000000000000 ) ) ;
#4606 = AXIS2_PLACEMENT_3D ( 'NONE', #13589, #7409, #19305 ) ;
#4607 = EDGE_LOOP ( 'NONE', ( #3498, #54549, #39316, #9622 ) ) ;
#4608 = LINE ( 'NONE', #44509, #50880 ) ;
#4609 = CARTESIAN_POINT ( 'NONE',  ( -9.709997215922639300, -1.115321330247151600, 1.525000000000000600 ) ) ;
#4610 = CARTESIAN_POINT ( 'NONE',  ( 207.4000000000000100, 6.000000000000000000, 3.000000000000000000 ) ) ;
#4611 = ORIENTED_EDGE ( 'NONE', *, *, #53414, .T. ) ;
#4612 = ORIENTED_EDGE ( 'NONE', *, *, #70778, .T. ) ;
#4613 = VERTEX_POINT ( 'NONE', #58730 ) ;
#4614 = DIRECTION ( 'NONE',  ( 1.000000000000000000, 0.0000000000000000000, -0.0000000000000000000 ) ) ;
#4615 = CARTESIAN_POINT ( 'NONE',  ( 0.0000000000000000000, 20.71477303807744300, -0.1000000000000000100 ) ) ;
#4616 = DIRECTION ( 'NONE',  ( 1.000000000000000000, 0.0000000000000000000, 0.0000000000000000000 ) ) ;
#4617 = DIRECTION ( 'NONE',  ( 1.000000000000000000, 0.0000000000000000000, 0.0000000000000000000 ) ) ;
#4618 = CARTESIAN_POINT ( 'NONE',  ( 7.081107820737212000E-016, -5.714773038077408000, -0.1000000000000000100 ) ) ;
#4619 =( GEOMETRIC_REPRESENTATION_CONTEXT ( 3 ) GLOBAL_UNCERTAINTY_ASSIGNED_CONTEXT ( ( #10961 ) ) GLOBAL_UNIT_ASSIGNED_CONTEXT ( ( #45710, #16935, #63941 ) ) REPRESENTATION_CONTEXT ( 'NONE', 'WORKASPACE' ) );
#4620 = AXIS2_PLACEMENT_3D ( 'NONE', #10609, #40403, #34203 ) ;
#4621 = VECTOR ( 'NONE', #48402, 1000.000000000000000 ) ;
#4622 = STYLED_ITEM ( 'NONE', ( #49324 ), #50115 ) ;
#4623 = EDGE_CURVE ( 'NONE', #57869, #31069, #16060, .T. ) ;
#4624 = DIRECTION ( 'NONE',  ( 0.0000000000000000000, 0.0000000000000000000, 1.000000000000000000 ) ) ;
#4625 = DIRECTION ( 'NONE',  ( 0.0000000000000000000, 0.0000000000000000000, 1.000000000000000000 ) ) ;
#4626 = CARTESIAN_POINT ( 'NONE',  ( -4.183554965032122700, -20.39934093573647500, 202.4900757006292600 ) ) ;
#4627 = FILL_AREA_STYLE ('',( #64025 ) ) ;
#4628 = FACE_OUTER_BOUND ( 'NONE', #45131, .T. ) ;
#4629 = CARTESIAN_POINT ( 'NONE',  ( 39.25009685542713800, -0.8578431372549023500, 3.250000000000002700 ) ) ;
#4630 = CARTESIAN_POINT ( 'NONE',  ( -37.76000000000000500, 2.939152317953647400E-017, 5.000000000000004400 ) ) ;
#4631 = AXIS2_PLACEMENT_3D ( 'NONE', #47794, #35875, #5657 ) ;
#4632 = EDGE_CURVE ( 'NONE', #51732, #45331, #45738, .T. ) ;
#4633 = VECTOR ( 'NONE', #42278, 1000.000000000000000 ) ;
#4634 = VERTEX_POINT ( 'NONE', #17333 ) ;
#4635 = DIRECTION ( 'NONE',  ( -0.0000000000000000000, -0.0000000000000000000, 1.000000000000000000 ) ) ;
#4636 = VECTOR ( 'NONE', #20258, 1000.000000000000000 ) ;
#4637 = VERTEX_POINT ( 'NONE', #36219 ) ;
#4638 = LINE ( 'NONE', #38808, #32431 ) ;
#4639 = SURFACE_SIDE_STYLE ('',( #32242 ) ) ;
#4640 = DIRECTION ( 'NONE',  ( 1.000000000000000000, 0.0000000000000000000, 0.0000000000000000000 ) ) ;
#4641 = FACE_OUTER_BOUND ( 'NONE', #45050, .T. ) ;
#4642 = EDGE_LOOP ( 'NONE', ( #63205, #26692 ) ) ;
#4643 = CARTESIAN_POINT ( 'NONE',  ( -7.396854062459167900, -1.168669871794872000, 1.525000000000000100 ) ) ;
#4644 =( GEOMETRIC_REPRESENTATION_CONTEXT ( 3 ) GLOBAL_UNCERTAINTY_ASSIGNED_CONTEXT ( ( #21950 ) ) GLOBAL_UNIT_ASSIGNED_CONTEXT ( ( #50928, #68585, #74589 ) ) REPRESENTATION_CONTEXT ( 'NONE', 'WORKASPACE' ) );
#4645 = CARTESIAN_POINT ( 'NONE',  ( -0.8507149158231057700, 14.71477303807744100, -0.1000000000000000100 ) ) ;
#4646 = COLOUR_RGB ( '',0.0000000000000000000, 0.0000000000000000000, 0.7529411764705882200 ) ;
#4647 = EDGE_CURVE ( 'NONE', #35108, #26819, #71527, .T. ) ;
#4648 = CIRCLE ( 'NONE', #59177, 1.750000000000000700 ) ;
#4649 = ORIENTED_EDGE ( 'NONE', *, *, #51983, .T. ) ;
#4651 = EDGE_LOOP ( 'NONE', ( #11903, #12639, #29748, #7407 ) ) ;
#4650 = VECTOR ( 'NONE', #371, 1000.000000000000000 ) ;
#4652 = ADVANCED_FACE ( 'NONE', ( #55877, #65027 ), #17838, .T. ) ;
#4653 = DIRECTION ( 'NONE',  ( 0.0000000000000000000, -1.000000000000000000, 0.0000000000000000000 ) ) ;
#4654 = DIRECTION ( 'NONE',  ( 0.0000000000000000000, 1.000000000000000000, -0.0000000000000000000 ) ) ;
#4655 = AXIS2_PLACEMENT_3D ( 'NONE', #36175, #34879, #24306 ) ;
#4656 = CARTESIAN_POINT ( 'NONE',  ( 101.0399999999999800, 1.000953032341755400E-014, 3.500000000000000000 ) ) ;
#4657 = SURFACE_STYLE_FILL_AREA ( #70506 ) ;
#4658 = DIRECTION ( 'NONE',  ( -0.0000000000000000000, -0.0000000000000000000, -1.000000000000000000 ) ) ;
#4659 = CARTESIAN_POINT ( 'NONE',  ( 158.7999999999999500, 3.000000000000000400, 5.999999999999998200 ) ) ;
#4660 =( GEOMETRIC_REPRESENTATION_CONTEXT ( 3 ) GLOBAL_UNCERTAINTY_ASSIGNED_CONTEXT ( ( #45278 ) ) GLOBAL_UNIT_ASSIGNED_CONTEXT ( ( #64328, #29063, #76483 ) ) REPRESENTATION_CONTEXT ( 'NONE', 'WORKASPACE' ) );
#4661 = ADVANCED_FACE ( 'NONE', ( #50353 ), #35713, .T. ) ;
#4662 = DIRECTION ( 'NONE',  ( 0.0000000000000000000, 0.0000000000000000000, 1.000000000000000000 ) ) ;
#4663 = VERTEX_POINT ( 'NONE', #47138 ) ;
#4664 = EDGE_CURVE ( 'NONE', #69261, #55007, #30018, .T. ) ;
#4665 = PRESENTATION_STYLE_ASSIGNMENT (( #17214 ) ) ;
#4666 = VECTOR ( 'NONE', #64561, 1000.000000000000000 ) ;
#4667 = DIRECTION ( 'NONE',  ( 0.0000000000000000000, 1.000000000000000000, -0.0000000000000000000 ) ) ;
#4668 = VERTEX_POINT ( 'NONE', #45 ) ;
#4669 = DIRECTION ( 'NONE',  ( 1.000000000000000000, 0.0000000000000000000, -0.0000000000000000000 ) ) ;
#4670 = ORIENTED_EDGE ( 'NONE', *, *, #55080, .T. ) ;
#4671 = ORIENTED_EDGE ( 'NONE', *, *, #11493, .F. ) ;
#4672 = ORIENTED_EDGE ( 'NONE', *, *, #1971, .F. ) ;
#4673 = FILL_AREA_STYLE ('',( #34174 ) ) ;
#4674 = DIRECTION ( 'NONE',  ( 1.734723475976807100E-016, -1.000000000000000000, 0.0000000000000000000 ) ) ;
#4675 = VERTEX_POINT ( 'NONE', #41659 ) ;
#4676 = FILL_AREA_STYLE_COLOUR ( '', #57937 ) ;
#4677 = FILL_AREA_STYLE_COLOUR ( '', #41037 ) ;
#4678 = DIRECTION ( 'NONE',  ( 0.0000000000000000000, 0.0000000000000000000, 1.000000000000000000 ) ) ;
#4679 = CARTESIAN_POINT ( 'NONE',  ( -9.790055245191362900, -3.725000000000010700, 4.500000000000000000 ) ) ;
#4680 =( BOUNDED_CURVE ( )  B_SPLINE_CURVE ( 3, ( #12727, #43053, #60544, #72410 ),
 .UNSPECIFIED., .F., .F. ) 
 B_SPLINE_CURVE_WITH_KNOTS ( ( 4, 4 ),
 ( 0.0000000000000000000, 1.570796326794896800 ),
 .UNSPECIFIED. ) 
 CURVE ( )  GEOMETRIC_REPRESENTATION_ITEM ( )  RATIONAL_B_SPLINE_CURVE ( ( 1.000000000000000000, 0.8047378541243649400, 0.8047378541243649400, 1.000000000000000000 ) ) 
 REPRESENTATION_ITEM ( '' )  );
#4681 = EDGE_LOOP ( 'NONE', ( #14500, #17353, #57779, #60114 ) ) ;
#4682 = FILL_AREA_STYLE ('',( #40137 ) ) ;
#4683 = CYLINDRICAL_SURFACE ( 'NONE', #18539, 0.7000000000000000700 ) ;
#4684 = ORIENTED_EDGE ( 'NONE', *, *, #40742, .T. ) ;
#4685 = ORIENTED_EDGE ( 'NONE', *, *, #30966, .T. ) ;
#4686 = MECHANICAL_DESIGN_GEOMETRIC_PRESENTATION_REPRESENTATION (  '', ( #66973 ), #62582 ) ;
#4687 = ORIENTED_EDGE ( 'NONE', *, *, #2010, .F. ) ;
#4688 = UNCERTAINTY_MEASURE_WITH_UNIT (LENGTH_MEASURE( 1.000000000000000100E-005 ), #65764, 'distance_accuracy_value', 'NONE');
#4689 = VECTOR ( 'NONE', #55692, 1000.000000000000000 ) ;
#4690 = CARTESIAN_POINT ( 'NONE',  ( 53.35000000000000100, 0.0000000000000000000, 3.000000000000000000 ) ) ;
#4691 = CARTESIAN_POINT ( 'NONE',  ( -7.639903394599493900, -0.1219620766479675200, 1.525000000000000100 ) ) ;
#4692 = ADVANCED_FACE ( 'NONE', ( #38291 ), #6222, .T. ) ;
#4693 = LINE ( 'NONE', #21501, #40777 ) ;
#4694 = EDGE_CURVE ( 'NONE', #73540, #34275, #65920, .T. ) ;
#4695 = VECTOR ( 'NONE', #19461, 1000.000000000000000 ) ;
#4696 = DIRECTION ( 'NONE',  ( 0.0000000000000000000, -0.2425356250363329400, -0.9701425001453318800 ) ) ;
#4697 = CARTESIAN_POINT ( 'NONE',  ( 4.171756600579335000, -7.214773038077729500, 0.0000000000000000000 ) ) ;
#4698 = CYLINDRICAL_SURFACE ( 'NONE', #30597, 1.199999999999999700 ) ;
#4699 = STYLED_ITEM ( 'NONE', ( #34569 ), #67689 ) ;
#4700 = VECTOR ( 'NONE', #66770, 1000.000000000000000 ) ;
#4701 = CARTESIAN_POINT ( 'NONE',  ( -9.660450156051997100, -2.211538461538461700, 1.500000000000000000 ) ) ;
#4702 =( NAMED_UNIT ( * ) SI_UNIT ( $, .STERADIAN. ) SOLID_ANGLE_UNIT ( ) );
#4703 = ORIENTED_EDGE ( 'NONE', *, *, #58216, .F. ) ;
#4704 = CARTESIAN_POINT ( 'NONE',  ( 0.0000000000000000000, -31.59000000000000000, 0.0000000000000000000 ) ) ;
#4705 = PRESENTATION_STYLE_ASSIGNMENT (( #35805 ) ) ;
#4706 = EDGE_LOOP ( 'NONE', ( #38758, #10367, #11718, #7965 ) ) ;
#4707 = FACE_OUTER_BOUND ( 'NONE', #2904, .T. ) ;
#4708 = ADVANCED_FACE ( 'NONE', ( #6833 ), #71816, .F. ) ;
#4709 = ORIENTED_EDGE ( 'NONE', *, *, #20229, .F. ) ;
#4710 = CARTESIAN_POINT ( 'NONE',  ( 14.17175660057939300, -1.214773038077436600, 0.0000000000000000000 ) ) ;
#4711 = MECHANICAL_DESIGN_GEOMETRIC_PRESENTATION_REPRESENTATION (  '', ( #23544 ), #47338 ) ;
#4712 =( NAMED_UNIT ( * ) SI_UNIT ( $, .STERADIAN. ) SOLID_ANGLE_UNIT ( ) );
#4713 = AXIS2_PLACEMENT_3D ( 'NONE', #66096, #42197, #59706 ) ;
#4714 = DIRECTION ( 'NONE',  ( 0.0000000000000000000, 0.7071067811865487900, 0.7071067811865463500 ) ) ;
#4715 =( LENGTH_UNIT ( ) NAMED_UNIT ( * ) SI_UNIT ( .MILLI., .METRE. ) );
#4716 = DIRECTION ( 'NONE',  ( 0.0000000000000000000, 0.0000000000000000000, -1.000000000000000000 ) ) ;
#4717 = EDGE_LOOP ( 'NONE', ( #53892, #39236, #6023, #38207, #25028, #59968, #51724, #75996 ) ) ;
#4718 = ORIENTED_EDGE ( 'NONE', *, *, #36319, .T. ) ;
#4719 = DIRECTION ( 'NONE',  ( 0.0000000000000000000, 0.0000000000000000000, 1.000000000000000000 ) ) ;
#4720 = CARTESIAN_POINT ( 'NONE',  ( 10.06364608181764600, 8.253623188412607400, -6.938893903907228400E-015 ) ) ;
#4721 =( GEOMETRIC_REPRESENTATION_CONTEXT ( 3 ) GLOBAL_UNCERTAINTY_ASSIGNED_CONTEXT ( ( #69182 ) ) GLOBAL_UNIT_ASSIGNED_CONTEXT ( ( #16589, #64346, #75744 ) ) REPRESENTATION_CONTEXT ( 'NONE', 'WORKASPACE' ) );
#4722 = AXIS2_PLACEMENT_3D ( 'NONE', #18598, #30285, #66073 ) ;
#4723 = AXIS2_PLACEMENT_3D ( 'NONE', #37893, #2488, #67769 ) ;
#4724 = EDGE_CURVE ( 'NONE', #52960, #1960, #75242, .T. ) ;
#4725 = LINE ( 'NONE', #40593, #69382 ) ;
#4726 = CARTESIAN_POINT ( 'NONE',  ( -7.575406271716130600, -0.04015621503267034800, 1.525000000000000100 ) ) ;
#4727 = CARTESIAN_POINT ( 'NONE',  ( -8.171756600579430000, 0.0000000000000000000, -0.1000000000000000100 ) ) ;
#4728 = CARTESIAN_POINT ( 'NONE',  ( 3.000000000000002700, 50.89999999999999900, 3.000000000000000000 ) ) ;
#4729 = MECHANICAL_DESIGN_GEOMETRIC_PRESENTATION_REPRESENTATION (  '', ( #68942 ), #44874 ) ;
#4730 = ORIENTED_EDGE ( 'NONE', *, *, #57055, .F. ) ;
#4731 = DIRECTION ( 'NONE',  ( -1.000000000000000000, 0.0000000000000000000, 0.0000000000000000000 ) ) ;
#4732 = CARTESIAN_POINT ( 'NONE',  ( 104.6999999999999900, 44.90000000000000600, 4.199999999999976200 ) ) ;
#4733 =( GEOMETRIC_REPRESENTATION_CONTEXT ( 3 ) GLOBAL_UNCERTAINTY_ASSIGNED_CONTEXT ( ( #25821 ) ) GLOBAL_UNIT_ASSIGNED_CONTEXT ( ( #23685, #55190, #13763 ) ) REPRESENTATION_CONTEXT ( 'NONE', 'WORKASPACE' ) );
#4734 = SURFACE_STYLE_FILL_AREA ( #62937 ) ;
#4735 = EDGE_CURVE ( 'NONE', #46646, #61298, #397, .T. ) ;
#4736 = CIRCLE ( 'NONE', #7524, 0.4000000000000001900 ) ;
#4737 = ADVANCED_FACE ( 'NONE', ( #61368, #76115, #51321, #67761, #14205, #44781, #3131 ), #18883, .F. ) ;
#4738 = ORIENTED_EDGE ( 'NONE', *, *, #37922, .F. ) ;
#4739 = ORIENTED_EDGE ( 'NONE', *, *, #7028, .T. ) ;
#4740 = ORIENTED_EDGE ( 'NONE', *, *, #64860, .T. ) ;
#4741 = ORIENTED_EDGE ( 'NONE', *, *, #65330, .T. ) ;
#4742 = SURFACE_STYLE_USAGE ( .BOTH. , #63616 ) ;
#4743 = ORIENTED_EDGE ( 'NONE', *, *, #65279, .T. ) ;
#4744 = CARTESIAN_POINT ( 'NONE',  ( -2.010000000000000700, -9.455000000000001800, 7.799999999999999800 ) ) ;
#4745 = ORIENTED_EDGE ( 'NONE', *, *, #3637, .F. ) ;
#4746 = SURFACE_STYLE_USAGE ( .BOTH. , #40448 ) ;
#4747 = SURFACE_STYLE_USAGE ( .BOTH. , #34994 ) ;
#4748 = DIRECTION ( 'NONE',  ( -0.0000000000000000000, 1.000000000000000000, -0.0000000000000000000 ) ) ;
#4749 = VERTEX_POINT ( 'NONE', #54310 ) ;
#4750 = AXIS2_PLACEMENT_3D ( 'NONE', #44121, #8652, #2996 ) ;
#4751 = MECHANICAL_DESIGN_GEOMETRIC_PRESENTATION_REPRESENTATION (  '', ( #67038 ), #65561 ) ;
#4752 = DIRECTION ( 'NONE',  ( -0.0000000000000000000, -0.0000000000000000000, -1.000000000000000000 ) ) ;
#4753 = CARTESIAN_POINT ( 'NONE',  ( 6.166839572099764400, -3.269471378390278500, -5.900000000000000400 ) ) ;
#4754 = EDGE_LOOP ( 'NONE', ( #46760, #28632 ) ) ;
#4755 = ADVANCED_FACE ( 'NONE', ( #43886 ), #1684, .F. ) ;
#4756 = VECTOR ( 'NONE', #17607, 1000.000000000000000 ) ;
#4757 =( NAMED_UNIT ( * ) PLANE_ANGLE_UNIT ( ) SI_UNIT ( $, .RADIAN. ) );
#4758 = ORIENTED_EDGE ( 'NONE', *, *, #75487, .F. ) ;
#4759 = AXIS2_PLACEMENT_3D ( 'NONE', #43727, #49168, #67344 ) ;
#4760 = VERTEX_POINT ( 'NONE', #19220 ) ;
#4761 = VERTEX_POINT ( 'NONE', #60294 ) ;
#4762 = VERTEX_POINT ( 'NONE', #31173 ) ;
#4763 = VECTOR ( 'NONE', #76304, 1000.000000000000000 ) ;
#4764 =( NAMED_UNIT ( * ) PLANE_ANGLE_UNIT ( ) SI_UNIT ( $, .RADIAN. ) );
#4765 = CARTESIAN_POINT ( 'NONE',  ( -7.614802780407885900, -2.974358974358973600, 1.525000000000000100 ) ) ;
#4766 = PRODUCT_RELATED_PRODUCT_CATEGORY ( 'part', '', ( #17985 ) ) ;
#4767 = ORIENTED_EDGE ( 'NONE', *, *, #29298, .F. ) ;
#4768 = SURFACE_STYLE_USAGE ( .BOTH. , #40220 ) ;
#4769 = FILL_AREA_STYLE_COLOUR ( '', #62600 ) ;
#4770 = CARTESIAN_POINT ( 'NONE',  ( 0.0000000000000000000, -1.250000000000004000, 0.0000000000000000000 ) ) ;
#4771 = CARTESIAN_POINT ( 'NONE',  ( -7.384033549638656000, -1.702924679487179500, 1.500000000000000000 ) ) ;
#4772 = CARTESIAN_POINT ( 'NONE',  ( 157.4000000000000100, 10.50000000000002300, 5.000000000000000000 ) ) ;
#4773 = VECTOR ( 'NONE', #63657, 1000.000000000000000 ) ;
#4774 = EDGE_CURVE ( 'NONE', #12334, #5727, #52217, .T. ) ;
#4775 = LINE ( 'NONE', #70421, #70427 ) ;
#4776 = VERTEX_POINT ( 'NONE', #42037 ) ;
#4777 = ORIENTED_EDGE ( 'NONE', *, *, #50962, .F. ) ;
#4778 = FACE_OUTER_BOUND ( 'NONE', #9771, .T. ) ;
#4779 = CARTESIAN_POINT ( 'NONE',  ( 0.0000000000000000000, -16.21477303807743900, -0.1000000000000000100 ) ) ;
#4780 = CARTESIAN_POINT ( 'NONE',  ( -7.586262409843683900, -1.233370263510683600, 1.525000000000000600 ) ) ;
#4781 = FILL_AREA_STYLE_COLOUR ( '', #32034 ) ;
#4782 = CARTESIAN_POINT ( 'NONE',  ( 0.0000000000000000000, 14.71477303807744100, -0.1000000000000000100 ) ) ;
#4783 = ORIENTED_EDGE ( 'NONE', *, *, #58433, .T. ) ;
#4784 = CARTESIAN_POINT ( 'NONE',  ( 6.499999999999979600, 95.50000000000001400, 2.000000000000000000 ) ) ;
#4785 = ORIENTED_EDGE ( 'NONE', *, *, #50605, .F. ) ;
#4786 = VECTOR ( 'NONE', #60336, 1000.000000000000100 ) ;
#4787 = CARTESIAN_POINT ( 'NONE',  ( -380.3920023419079800, -1563.149380678243700, -0.7499999999999844600 ) ) ;
#4788 = UNCERTAINTY_MEASURE_WITH_UNIT (LENGTH_MEASURE( 1.000000000000000100E-005 ), #47725, 'distance_accuracy_value', 'NONE');
#4789 = FILL_AREA_STYLE_COLOUR ( '', #70964 ) ;
#4790 = VECTOR ( 'NONE', #37954, 1000.000000000000000 ) ;
#4791 = LINE ( 'NONE', #24175, #63928 ) ;
#4793 = ORIENTED_EDGE ( 'NONE', *, *, #69378, .F. ) ;
#4792 = FILL_AREA_STYLE_COLOUR ( '', #2588 ) ;
#4795 = VERTEX_POINT ( 'NONE', #18718 ) ;
#4794 = VECTOR ( 'NONE', #22880, 1000.000000000000000 ) ;
#4796 =( LENGTH_UNIT ( ) NAMED_UNIT ( * ) SI_UNIT ( .MILLI., .METRE. ) );
#4797 = EDGE_CURVE ( 'NONE', #73131, #15060, #4680, .T. ) ;
#4798 = CARTESIAN_POINT ( 'NONE',  ( 2.749999999999995100, -0.4500000000000000100, -14.25000000000000200 ) ) ;
#4799 = ORIENTED_EDGE ( 'NONE', *, *, #55634, .T. ) ;
#4800 = DIRECTION ( 'NONE',  ( 1.000000000000000000, 0.0000000000000000000, 0.0000000000000000000 ) ) ;
#4801 = EDGE_CURVE ( 'NONE', #52078, #36396, #14137, .T. ) ;
#4802 = CARTESIAN_POINT ( 'NONE',  ( 11.99797654455802800, -4.225000000000020100, 5.000000000000003600 ) ) ;
#4803 = FILL_AREA_STYLE_COLOUR ( '', #53848 ) ;
#4804 = ORIENTED_EDGE ( 'NONE', *, *, #1518, .F. ) ;
#4805 = CARTESIAN_POINT ( 'NONE',  ( 0.0000000000000000000, 0.0000000000000000000, 0.0000000000000000000 ) ) ;
#4806 = CARTESIAN_POINT ( 'NONE',  ( 177.6999999999999900, 93.50000000000000000, 0.0000000000000000000 ) ) ;
#4807 = EDGE_CURVE ( 'NONE', #30092, #14559, #40092, .T. ) ;
#4808 = SURFACE_STYLE_FILL_AREA ( #36591 ) ;
#4809 = ORIENTED_EDGE ( 'NONE', *, *, #76418, .T. ) ;
#4810 = PLANE ( 'NONE',  #17847 ) ;
#4811 = ORIENTED_EDGE ( 'NONE', *, *, #36691, .F. ) ;
#4812 = ORIENTED_EDGE ( 'NONE', *, *, #14749, .T. ) ;
#4813 = ORIENTED_EDGE ( 'NONE', *, *, #30858, .F. ) ;
#4814 = COLOUR_RGB ( '',0.8980392156862745400, 0.9176470588235293700, 0.9294117647058823800 ) ;
#4815 = DIRECTION ( 'NONE',  ( 1.000000000000000000, 0.0000000000000000000, 0.0000000000000000000 ) ) ;
#4816 = EDGE_CURVE ( 'NONE', #41269, #14004, #4006, .T. ) ;
#4817 =( NAMED_UNIT ( * ) PLANE_ANGLE_UNIT ( ) SI_UNIT ( $, .RADIAN. ) );
#4818 = VECTOR ( 'NONE', #64634, 1000.000000000000000 ) ;
#4819 = VERTEX_POINT ( 'NONE', #6842 ) ;
#4820 = ADVANCED_FACE ( 'NONE', ( #66812 ), #36816, .T. ) ;
#4821 = CARTESIAN_POINT ( 'NONE',  ( -7.396854062459167900, -2.505208333333333000, 1.500000000000000000 ) ) ;
#4822 = APPLICATION_CONTEXT ( 'automotive_design' ) ;
#4823 = FACE_OUTER_BOUND ( 'NONE', #70752, .T. ) ;
#4824 = STYLED_ITEM ( 'NONE', ( #15466 ), #75703 ) ;
#4825 = CARTESIAN_POINT ( 'NONE',  ( -7.396854062459167900, -0.9487179487179487900, 1.525000000000000100 ) ) ;
#4826 = DIRECTION ( 'NONE',  ( 0.1665126493365820800, 0.9860393184913635000, -0.0000000000000000000 ) ) ;
#4827 = ORIENTED_EDGE ( 'NONE', *, *, #72363, .F. ) ;
#4828 = CARTESIAN_POINT ( 'NONE',  ( 53.35000000000000100, 6.000000000000000000, 3.000000000000000000 ) ) ;
#4829 = CARTESIAN_POINT ( 'NONE',  ( -7.777305013492697800, -1.588639582479836500, 1.525000000000000100 ) ) ;
#4830 = SURFACE_STYLE_USAGE ( .BOTH. , #28639 ) ;
#4831 = ORIENTED_EDGE ( 'NONE', *, *, #57012, .T. ) ;
#4832 = ORIENTED_EDGE ( 'NONE', *, *, #59924, .F. ) ;
#4833 = ORIENTED_EDGE ( 'NONE', *, *, #57322, .F. ) ;
#4834 = SURFACE_STYLE_USAGE ( .BOTH. , #11535 ) ;
#4835 = MECHANICAL_DESIGN_GEOMETRIC_PRESENTATION_REPRESENTATION (  '', ( #33652 ), #25701 ) ;
#4836 = STYLED_ITEM ( 'NONE', ( #24615 ), #52438 ) ;
#4837 = EDGE_CURVE ( 'NONE', #51848, #57540, #5872, .T. ) ;
#4838 = VERTEX_POINT ( 'NONE', #30143 ) ;
#4839 = FILL_AREA_STYLE ('',( #58854 ) ) ;
#4840 = PLANE ( 'NONE',  #60045 ) ;
#4841 = CARTESIAN_POINT ( 'NONE',  ( 207.4000000000000100, 33.93999999999999800, 3.500000000000000000 ) ) ;
#4843 = CARTESIAN_POINT ( 'NONE',  ( 190.0000000000000000, 5.000000000000003600, 6.000000000000000000 ) ) ;
#4842 = DIRECTION ( 'NONE',  ( 0.0000000000000000000, 1.000000000000000000, -0.0000000000000000000 ) ) ;
#4844 = LINE ( 'NONE', #59618, #34468 ) ;
#4845 = VERTEX_POINT ( 'NONE', #71418 ) ;
#4846 = VECTOR ( 'NONE', #64157, 1000.000000000000000 ) ;
#4847 = CARTESIAN_POINT ( 'NONE',  ( -9.884809130410971500, -0.1053685897435897400, 1.525000000000000100 ) ) ;
#4848 = AXIS2_PLACEMENT_3D ( 'NONE', #31501, #2263, #26049 ) ;
#4849 = STYLED_ITEM ( 'NONE', ( #23439 ), #40441 ) ;
#4850 = ADVANCED_FACE ( 'NONE', ( #19728, #25341 ), #59790, .F. ) ;
#4852 = CARTESIAN_POINT ( 'NONE',  ( -380.7026625136877000, -1561.960040850023700, 0.4393398282202884400 ) ) ;
#4851 = AXIS2_PLACEMENT_3D ( 'NONE', #16077, #27497, #28035 ) ;
#4853 = DIRECTION ( 'NONE',  ( -1.000000000000000000, 0.0000000000000000000, 0.0000000000000000000 ) ) ;
#4854 = AXIS2_PLACEMENT_3D ( 'NONE', #55913, #14252, #25689 ) ;
#4855 = ORIENTED_EDGE ( 'NONE', *, *, #68648, .F. ) ;
#4856 = FACE_OUTER_BOUND ( 'NONE', #74895, .T. ) ;
#4857 = EDGE_LOOP ( 'NONE', ( #60240, #34139, #71238, #40634, #17532 ) ) ;
#4858 = VERTEX_POINT ( 'NONE', #47968 ) ;
#4859 = COLOUR_RGB ( '',0.5019607843137254800, 1.000000000000000000, 1.000000000000000000 ) ;
#4860 = CIRCLE ( 'NONE', #38509, 1.000000000000005300 ) ;
#4861 = PRESENTATION_LAYER_ASSIGNMENT (  '', '', ( #56953 ) ) ;
#4862 = AXIS2_PLACEMENT_3D ( 'NONE', #15606, #20836, #50602 ) ;
#4863 = FILL_AREA_STYLE ('',( #46524 ) ) ;
#4864 = SURFACE_SIDE_STYLE ('',( #35936 ) ) ;
#4865 = DIRECTION ( 'NONE',  ( -0.0000000000000000000, -0.0000000000000000000, 1.000000000000000000 ) ) ;
#4866 = CARTESIAN_POINT ( 'NONE',  ( 0.0000000000000000000, 1.034773038077438000, 0.0000000000000000000 ) ) ;
#4867 = AXIS2_PLACEMENT_3D ( 'NONE', #6250, #70830, #18384 ) ;
#4868 =( NAMED_UNIT ( * ) SI_UNIT ( $, .STERADIAN. ) SOLID_ANGLE_UNIT ( ) );
#4869 =( GEOMETRIC_REPRESENTATION_CONTEXT ( 3 ) GLOBAL_UNCERTAINTY_ASSIGNED_CONTEXT ( ( #158 ) ) GLOBAL_UNIT_ASSIGNED_CONTEXT ( ( #23063, #57686, #40919 ) ) REPRESENTATION_CONTEXT ( 'NONE', 'WORKASPACE' ) );
#4870 = FACE_OUTER_BOUND ( 'NONE', #68674, .T. ) ;
#4871 = LINE ( 'NONE', #24075, #18727 ) ;
#4872 = VECTOR ( 'NONE', #24320, 1000.000000000000000 ) ;
#4873 = CARTESIAN_POINT ( 'NONE',  ( -14.69005524519136900, -3.725000000000009000, 4.500000000000000000 ) ) ;
#4874 = DIRECTION ( 'NONE',  ( -0.0000000000000000000, -1.000000000000000000, 0.0000000000000000000 ) ) ;
#4876 = STYLED_ITEM ( 'NONE', ( #69387 ), #9004 ) ;
#4875 = UNCERTAINTY_MEASURE_WITH_UNIT (LENGTH_MEASURE( 1.000000000000000100E-005 ), #19811, 'distance_accuracy_value', 'NONE');
#4877 = ORIENTED_EDGE ( 'NONE', *, *, #17344, .T. ) ;
#4878 = LINE ( 'NONE', #25770, #30818 ) ;
#4879 = MECHANICAL_DESIGN_GEOMETRIC_PRESENTATION_REPRESENTATION (  '', ( #69675 ), #8810 ) ;
#4880 = COLOUR_RGB ( '',0.0000000000000000000, 0.0000000000000000000, 0.7529411764705882200 ) ;
#4881 = EDGE_CURVE ( 'NONE', #16644, #40520, #24361, .T. ) ;
#4882 = DIRECTION ( 'NONE',  ( -1.000000000000000000, 0.0000000000000000000, 0.0000000000000000000 ) ) ;
#4883 = SURFACE_STYLE_USAGE ( .BOTH. , #52750 ) ;
#4884 = FILL_AREA_STYLE ('',( #28425 ) ) ;
#4885 = CARTESIAN_POINT ( 'NONE',  ( -10.29005524519136500, -3.725000000000010700, 5.000000000000002700 ) ) ;
#4886 = CARTESIAN_POINT ( 'NONE',  ( -7.800047649400491800, -0.3750254405458766600, 1.525000000000000400 ) ) ;
#4887 = UNCERTAINTY_MEASURE_WITH_UNIT (LENGTH_MEASURE( 1.000000000000000100E-005 ), #27289, 'distance_accuracy_value', 'NONE');
#4888 = VERTEX_POINT ( 'NONE', #71909 ) ;
#4889 = UNCERTAINTY_MEASURE_WITH_UNIT (LENGTH_MEASURE( 1.000000000000000100E-005 ), #53773, 'distance_accuracy_value', 'NONE');
#4890 = VECTOR ( 'NONE', #36221, 1000.000000000000000 ) ;
#4891 = LINE ( 'NONE', #59995, #53947 ) ;
#4892 = DIRECTION ( 'NONE',  ( -0.0000000000000000000, -0.0000000000000000000, 1.000000000000000000 ) ) ;
#4893 = DIRECTION ( 'NONE',  ( 0.0000000000000000000, 1.000000000000000000, 0.0000000000000000000 ) ) ;
#4894 = CARTESIAN_POINT ( 'NONE',  ( 24.00000000000000000, 3.000000000000000000, 3.500000000000000000 ) ) ;
#4895 = VECTOR ( 'NONE', #48033, 1000.000000000000000 ) ;
#4896 = DIRECTION ( 'NONE',  ( -1.422473250300978600E-016, 1.000000000000000000, -1.807625510544978400E-032 ) ) ;
#4897 = EDGE_CURVE ( 'NONE', #48048, #38237, #36357, .T. ) ;
#4898 = ORIENTED_EDGE ( 'NONE', *, *, #34169, .T. ) ;
#4899 = EDGE_CURVE ( 'NONE', #1903, #30777, #75166, .T. ) ;
#4900 = DIRECTION ( 'NONE',  ( 0.0000000000000000000, 1.000000000000000000, 0.0000000000000000000 ) ) ;
#4901 = LINE ( 'NONE', #46493, #21513 ) ;
#4902 = CIRCLE ( 'NONE', #44622, 0.7000000000000009500 ) ;
#4903 = DIRECTION ( 'NONE',  ( 1.000000000000000000, 0.0000000000000000000, 0.0000000000000000000 ) ) ;
#4904 = ORIENTED_EDGE ( 'NONE', *, *, #7769, .T. ) ;
#4906 = ORIENTED_EDGE ( 'NONE', *, *, #71325, .F. ) ;
#4905 = CARTESIAN_POINT ( 'NONE',  ( 53.34999999999999400, 2.999999999999999100, 2.500000000000000000 ) ) ;
#4907 = VERTEX_POINT ( 'NONE', #67185 ) ;
#4908 = VERTEX_POINT ( 'NONE', #49261 ) ;
#4909 = VECTOR ( 'NONE', #61304, 1000.000000000000000 ) ;
#4910 = CARTESIAN_POINT ( 'NONE',  ( 12.49005524519136600, -4.225000000000015600, 2.299999999999996300 ) ) ;
#4911 = ORIENTED_EDGE ( 'NONE', *, *, #40696, .F. ) ;
#4912 = ADVANCED_FACE ( 'NONE', ( #23468 ), #13498, .T. ) ;
#4913 = SURFACE_SIDE_STYLE ('',( #34310 ) ) ;
#4914 = CARTESIAN_POINT ( 'NONE',  ( -1.387778780781445700E-014, 60.00000000000000000, 0.5000000000000000000 ) ) ;
#4915 = FILL_AREA_STYLE_COLOUR ( '', #12448 ) ;
#4916 = ORIENTED_EDGE ( 'NONE', *, *, #72573, .F. ) ;
#4917 = PLANE ( 'NONE',  #25521 ) ;
#4918 = ORIENTED_EDGE ( 'NONE', *, *, #19072, .T. ) ;
#4919 = EDGE_CURVE ( 'NONE', #17767, #26604, #15990, .T. ) ;
#4920 = EDGE_LOOP ( 'NONE', ( #75179, #76461, #8251, #1811, #1896 ) ) ;
#4921 = VERTEX_POINT ( 'NONE', #13755 ) ;
#4922 = ORIENTED_EDGE ( 'NONE', *, *, #59664, .T. ) ;
#4923 = FILL_AREA_STYLE ('',( #70227 ) ) ;
#4924 = DIRECTION ( 'NONE',  ( -0.0000000000000000000, 1.000000000000000000, 0.0000000000000000000 ) ) ;
#4925 = VECTOR ( 'NONE', #61140, 1000.000000000000000 ) ;
#4926 = ORIENTED_EDGE ( 'NONE', *, *, #30241, .F. ) ;
#4927 = CARTESIAN_POINT ( 'NONE',  ( 5.999999999999997300, 15.77000000000001400, 3.000000000000000000 ) ) ;
#4928 = LINE ( 'NONE', #75812, #52169 ) ;
#4929 = LINE ( 'NONE', #6649, #51197 ) ;
#4930 = EDGE_CURVE ( 'NONE', #55201, #44684, #59466, .T. ) ;
#4931 = CARTESIAN_POINT ( 'NONE',  ( -14.29691049646410600, -7.881855251272735800, 4.999999999999990200 ) ) ;
#4932 = ORIENTED_EDGE ( 'NONE', *, *, #64849, .F. ) ;
#4933 = LINE ( 'NONE', #16403, #62185 ) ;
#4934 = EDGE_CURVE ( 'NONE', #44118, #20844, #20625, .T. ) ;
#4935 = FILL_AREA_STYLE_COLOUR ( '', #53018 ) ;
#4936 = B_SPLINE_CURVE_WITH_KNOTS ( 'NONE', 3,
 ( #26650, #67869, #3343, #74373, #39037, #3593, #32614, #44752, #68881, #51229, #50961, #62462, #20917, #73839, #44471, #8995, #62207, #15450, #68099 ),
 .UNSPECIFIED., .F., .F.,
 ( 4, 1, 1, 1, 1, 1, 1, 1, 1, 1, 1, 1, 1, 1, 1, 1, 4 ),
 ( 0.0000000000000000000, 0.06571539181803458300, 0.1294942879729220600, 0.1917019061466432300, 0.2531344557972148900, 0.3141789755718320500, 0.3758085186960480900, 0.4384697781378579800, 0.5028163000494956200, 0.5669652855344918800, 0.6293823535076882300, 0.6905093884811508400, 0.7510985611508123000, 0.8116877338204755400, 0.8729427415664612300, 0.9355081651828195400, 1.000000000000000000 ),
 .UNSPECIFIED. ) ;
#4937 =( NAMED_UNIT ( * ) PLANE_ANGLE_UNIT ( ) SI_UNIT ( $, .RADIAN. ) );
#4938 = EDGE_LOOP ( 'NONE', ( #28569, #66909, #73367, #58239, #22945 ) ) ;
#4939 = LINE ( 'NONE', #8196, #30877 ) ;
#4940 = VECTOR ( 'NONE', #76479, 1000.000000000000000 ) ;
#4941 = CARTESIAN_POINT ( 'NONE',  ( -9.698210572718664900, -1.115384615384615400, 1.500000000000000000 ) ) ;
#4942 = CARTESIAN_POINT ( 'NONE',  ( -7.817129762113896900, -1.737009447166013600, 1.499999999999999800 ) ) ;
#4943 = SURFACE_SIDE_STYLE ('',( #37288 ) ) ;
#4944 = AXIS2_PLACEMENT_3D ( 'NONE', #1928, #73671, #31946 ) ;
#4945 = EDGE_CURVE ( 'NONE', #50224, #59115, #51255, .T. ) ;
#4946 = SURFACE_STYLE_USAGE ( .BOTH. , #40636 ) ;
#4947 = FACE_OUTER_BOUND ( 'NONE', #63751, .T. ) ;
#4948 = PRESENTATION_STYLE_ASSIGNMENT (( #28486 ) ) ;
#4949 = FACE_BOUND ( 'NONE', #52530, .T. ) ;
#4950 = ORIENTED_EDGE ( 'NONE', *, *, #16451, .T. ) ;
#4951 = AXIS2_PLACEMENT_3D ( 'NONE', #50208, #61943, #20682 ) ;
#4952 = FILL_AREA_STYLE ('',( #45585 ) ) ;
#4953 = FACE_OUTER_BOUND ( 'NONE', #47088, .T. ) ;
#4954 = DIRECTION ( 'NONE',  ( 0.0000000000000000000, 0.0000000000000000000, 1.000000000000000000 ) ) ;
#4955 = EDGE_CURVE ( 'NONE', #37235, #57310, #8575, .T. ) ;
#4956 = CARTESIAN_POINT ( 'NONE',  ( -13.99005524519136900, -4.225000000000009400, 5.500000000000000000 ) ) ;
#4957 = ORIENTED_EDGE ( 'NONE', *, *, #52175, .F. ) ;
#4958 = DIRECTION ( 'NONE',  ( 0.0000000000000000000, 0.0000000000000000000, 1.000000000000000000 ) ) ;
#4959 = CARTESIAN_POINT ( 'NONE',  ( -380.7026625136877600, -1562.838720506463700, -0.4393398282200504100 ) ) ;
#4960 = VERTEX_POINT ( 'NONE', #31956 ) ;
#4961 = VECTOR ( 'NONE', #32302, 1000.000000000000000 ) ;
#4962 = PRESENTATION_LAYER_ASSIGNMENT (  '', '', ( #73735 ) ) ;
#4964 = ADVANCED_FACE ( 'NONE', ( #72395 ), #19742, .F. ) ;
#4963 = AXIS2_PLACEMENT_3D ( 'NONE', #63825, #41175, #64085 ) ;
#4965 = ORIENTED_EDGE ( 'NONE', *, *, #55407, .F. ) ;
#4966 =( NAMED_UNIT ( * ) PLANE_ANGLE_UNIT ( ) SI_UNIT ( $, .RADIAN. ) );
#4967 = DIRECTION ( 'NONE',  ( -0.0000000000000000000, -0.0000000000000000000, -1.000000000000000000 ) ) ;
#4968 = UNCERTAINTY_MEASURE_WITH_UNIT (LENGTH_MEASURE( 1.000000000000000100E-005 ), #48738, 'distance_accuracy_value', 'NONE');
#4970 = DIRECTION ( 'NONE',  ( 1.000000000000000000, 0.0000000000000000000, 0.0000000000000000000 ) ) ;
#4969 = FILL_AREA_STYLE ('',( #45847 ) ) ;
#4972 = SURFACE_SIDE_STYLE ('',( #70602 ) ) ;
#4971 = CARTESIAN_POINT ( 'NONE',  ( -7.832042538765595200, -1.516430898069732500, 1.500000000000000200 ) ) ;
#4973 = VECTOR ( 'NONE', #45606, 1000.000000000000000 ) ;
#4974 = DIRECTION ( 'NONE',  ( 1.000000000000000000, 0.0000000000000000000, 0.0000000000000000000 ) ) ;
#4976 = ORIENTED_EDGE ( 'NONE', *, *, #64805, .T. ) ;
#4975 = FACE_OUTER_BOUND ( 'NONE', #69606, .T. ) ;
#4977 =( GEOMETRIC_REPRESENTATION_CONTEXT ( 3 ) GLOBAL_UNCERTAINTY_ASSIGNED_CONTEXT ( ( #70884 ) ) GLOBAL_UNIT_ASSIGNED_CONTEXT ( ( #68119, #14459, #3360 ) ) REPRESENTATION_CONTEXT ( 'NONE', 'WORKASPACE' ) );
#4978 = ORIENTED_EDGE ( 'NONE', *, *, #15862, .F. ) ;
#4979 = ORIENTED_EDGE ( 'NONE', *, *, #57174, .F. ) ;
#4980 = FACE_BOUND ( 'NONE', #18638, .T. ) ;
#4981 = CARTESIAN_POINT ( 'NONE',  ( 1.999999999999999100, 1.999999999999999600, 4.000000000000000000 ) ) ;
#4982 =( GEOMETRIC_REPRESENTATION_CONTEXT ( 3 ) GLOBAL_UNCERTAINTY_ASSIGNED_CONTEXT ( ( #21936 ) ) GLOBAL_UNIT_ASSIGNED_CONTEXT ( ( #25231, #61323, #13784 ) ) REPRESENTATION_CONTEXT ( 'NONE', 'WORKASPACE' ) );
#4983 = AXIS2_PLACEMENT_3D ( 'NONE', #24029, #64505, #35650 ) ;
#4984 = UNCERTAINTY_MEASURE_WITH_UNIT (LENGTH_MEASURE( 1.000000000000000100E-005 ), #17669, 'distance_accuracy_value', 'NONE');
#4985 = SURFACE_STYLE_FILL_AREA ( #64091 ) ;
#4986 = LINE ( 'NONE', #73694, #2254 ) ;
#4987 = DIRECTION ( 'NONE',  ( 1.000000000000000000, 0.0000000000000000000, 0.0000000000000000000 ) ) ;
#4988 = DIRECTION ( 'NONE',  ( -1.000000000000000000, 0.0000000000000000000, 0.0000000000000000000 ) ) ;
#4989 = SURFACE_STYLE_USAGE ( .BOTH. , #16321 ) ;
#4990 = ORIENTED_EDGE ( 'NONE', *, *, #47317, .F. ) ;
#4991 =( NAMED_UNIT ( * ) SI_UNIT ( $, .STERADIAN. ) SOLID_ANGLE_UNIT ( ) );
#4992 = DIRECTION ( 'NONE',  ( -0.0000000000000000000, -0.0000000000000000000, 1.000000000000000000 ) ) ;
#4993 = AXIS2_PLACEMENT_3D ( 'NONE', #50499, #38312, #55899 ) ;
#4994 = VERTEX_POINT ( 'NONE', #37561 ) ;
#4995 = DIRECTION ( 'NONE',  ( -0.0000000000000000000, -0.0000000000000000000, -1.000000000000000000 ) ) ;
#4996 = EDGE_LOOP ( 'NONE', ( #28712, #71128 ) ) ;
#4997 = ORIENTED_EDGE ( 'NONE', *, *, #15819, .T. ) ;
#4998 = DIRECTION ( 'NONE',  ( -0.0000000000000000000, -1.000000000000000000, 0.0000000000000000000 ) ) ;
#4999 = STYLED_ITEM ( 'NONE', ( #67233 ), #29301 ) ;
#5000 = EDGE_CURVE ( 'NONE', #6311, #35311, #33651, .T. ) ;
#5001 = VERTEX_POINT ( 'NONE', #20243 ) ;
#5002 = CARTESIAN_POINT ( 'NONE',  ( 4.889999999999997000, -9.455000000000001800, 4.350000000000012100 ) ) ;
#5003 = CARTESIAN_POINT ( 'NONE',  ( 11.87500000000000200, 7.150000000000003000, 1.499999999999998700 ) ) ;
#5004 = DIRECTION ( 'NONE',  ( 0.0000000000000000000, -0.0000000000000000000, -1.000000000000000000 ) ) ;
#5005 = CARTESIAN_POINT ( 'NONE',  ( -9.351756600579431500, 0.0000000000000000000, 0.0000000000000000000 ) ) ;
#5006 = DIRECTION ( 'NONE',  ( 0.0000000000000000000, 0.0000000000000000000, -1.000000000000000000 ) ) ;
#5007 = ADVANCED_FACE ( 'NONE', ( #317 ), #61040, .T. ) ;
#5008 = CIRCLE ( 'NONE', #48714, 2.749999999999999100 ) ;
#5009 = ORIENTED_EDGE ( 'NONE', *, *, #39588, .F. ) ;
#5010 =( LENGTH_UNIT ( ) NAMED_UNIT ( * ) SI_UNIT ( .MILLI., .METRE. ) );
#5011 = CARTESIAN_POINT ( 'NONE',  ( -17.62064023002718800, -13.17623087681912400, -4.680231239914904000 ) ) ;
#5012 = CARTESIAN_POINT ( 'NONE',  ( 3.740000000000000200, -6.275000000000001200, 5.600000000000000500 ) ) ;
#5013 = VECTOR ( 'NONE', #40371, 1000.000000000000000 ) ;
#5014 = SURFACE_STYLE_FILL_AREA ( #47208 ) ;
#5015 = EDGE_CURVE ( 'NONE', #49057, #32149, #65843, .T. ) ;
#5016 = EDGE_CURVE ( 'NONE', #67090, #21030, #58613, .T. ) ;
#5017 = ORIENTED_EDGE ( 'NONE', *, *, #63875, .T. ) ;
#5019 = ORIENTED_EDGE ( 'NONE', *, *, #69702, .T. ) ;
#5018 = ITEM_DEFINED_TRANSFORMATION ( 'NONE', 'NONE', #40364,  #24770 ) ;
#5020 = VECTOR ( 'NONE', #56701, 1000.000000000000000 ) ;
#5021 = DIRECTION ( 'NONE',  ( -0.0000000000000000000, -0.0000000000000000000, 1.000000000000000000 ) ) ;
#5022 = DIRECTION ( 'NONE',  ( -1.000000000000000000, 0.0000000000000000000, -1.734723475976805500E-015 ) ) ;
#5023 = DIRECTION ( 'NONE',  ( 0.0000000000000000000, 0.0000000000000000000, 1.000000000000000000 ) ) ;
#5024 = DIRECTION ( 'NONE',  ( 0.0000000000000000000, 0.0000000000000000000, 1.000000000000000000 ) ) ;
#5025 =( LENGTH_UNIT ( ) NAMED_UNIT ( * ) SI_UNIT ( .MILLI., .METRE. ) );
#5026 = DIRECTION ( 'NONE',  ( 1.000000000000000000, 0.0000000000000000000, 0.0000000000000000000 ) ) ;
#5027 = CARTESIAN_POINT ( 'NONE',  ( -44.00000000000000000, 2.939152317953649800E-017, 5.760000000000005100 ) ) ;
#5028 = VECTOR ( 'NONE', #73935, 1000.000000000000000 ) ;
#5029 = LINE ( 'NONE', #10099, #41992 ) ;
#5030 = LINE ( 'NONE', #8559, #22622 ) ;
#5031 = CARTESIAN_POINT ( 'NONE',  ( 5.749999999999996400, 24.50000000000000000, 3.500000000000000000 ) ) ;
#5032 = LINE ( 'NONE', #41225, #75282 ) ;
#5033 = VERTEX_POINT ( 'NONE', #8590 ) ;
#5034 = FACE_OUTER_BOUND ( 'NONE', #16408, .T. ) ;
#5035 = TOROIDAL_SURFACE ( 'NONE', #21632, 1.300000000000000300, 0.2999999999999999900 ) ;
#5036 = DIRECTION ( 'NONE',  ( -0.0000000000000000000, -1.000000000000000000, -0.0000000000000000000 ) ) ;
#5037 = CARTESIAN_POINT ( 'NONE',  ( 4.750000000000003600, 16.95999999999999700, 0.0000000000000000000 ) ) ;
#5038 =( LENGTH_UNIT ( ) NAMED_UNIT ( * ) SI_UNIT ( .MILLI., .METRE. ) );
#5039 = ORIENTED_EDGE ( 'NONE', *, *, #72647, .T. ) ;
#5040 = DIRECTION ( 'NONE',  ( -1.051347561198064800E-016, 1.000000000000000000, 0.0000000000000000000 ) ) ;
#5041 = CARTESIAN_POINT ( 'NONE',  ( 2.999999999999981300, 99.00000000000001400, 0.0000000000000000000 ) ) ;
#5042 = CARTESIAN_POINT ( 'NONE',  ( -7.570132692039771300, -1.951293090855336800, 1.500000000000000000 ) ) ;
#5043 = CARTESIAN_POINT ( 'NONE',  ( -8.350714915823104400, 20.71477303807744300, -0.1000000000000000100 ) ) ;
#5044 = ORIENTED_EDGE ( 'NONE', *, *, #65425, .F. ) ;
#5045 = EDGE_CURVE ( 'NONE', #68262, #64285, #61284, .T. ) ;
#5046 = PRESENTATION_STYLE_ASSIGNMENT (( #67118 ) ) ;
#5047 = CIRCLE ( 'NONE', #33883, 4.000000000000003600 ) ;
#5048 = VERTEX_POINT ( 'NONE', #66945 ) ;
#5049 = EDGE_CURVE ( 'NONE', #28012, #27514, #64956, .T. ) ;
#5051 = ADVANCED_FACE ( 'NONE', ( #29941 ), #3670, .F. ) ;
#5050 = CARTESIAN_POINT ( 'NONE',  ( 14.35175660057939200, -1.034773038077436500, -0.1000000000000000100 ) ) ;
#5052 = CARTESIAN_POINT ( 'NONE',  ( -7.589113622714806200, -1.193075736970136800, 1.524999999999999900 ) ) ;
#5053 = VECTOR ( 'NONE', #33754, 1000.000000000000000 ) ;
#5054 = VERTEX_POINT ( 'NONE', #49525 ) ;
#5056 = DIRECTION ( 'NONE',  ( 0.0000000000000000000, 0.0000000000000000000, -1.000000000000000000 ) ) ;
#5055 = LINE ( 'NONE', #51054, #73433 ) ;
#5057 = CARTESIAN_POINT ( 'NONE',  ( -7.646052780407885900, -0.03205128205128204800, 1.500000000000000000 ) ) ;
#5058 = PLANE ( 'NONE',  #52803 ) ;
#5060 = EDGE_LOOP ( 'NONE', ( #32690, #4425 ) ) ;
#5059 = VECTOR ( 'NONE', #57455, 1000.000000000000000 ) ;
#5061 = CARTESIAN_POINT ( 'NONE',  ( -6.658624437864183700, -2.859735689195136700, -5.900000000000000400 ) ) ;
#5062 = CARTESIAN_POINT ( 'NONE',  ( 3.056530269180728100E-015, -13.21477303807744100, -0.1000000000000000100 ) ) ;
#5063 = DIRECTION ( 'NONE',  ( -7.709882115452476900E-017, 1.000000000000000000, 0.0000000000000000000 ) ) ;
#5064 = VECTOR ( 'NONE', #6319, 1000.000000000000000 ) ;
#5065 = EDGE_CURVE ( 'NONE', #33160, #36915, #10423, .T. ) ;
#5066 = ADVANCED_FACE ( 'NONE', ( #73295, #41947 ), #15786, .T. ) ;
#5067 = CARTESIAN_POINT ( 'NONE',  ( -9.500000000000000000, -15.00000000000000000, 0.0000000000000000000 ) ) ;
#5068 = CARTESIAN_POINT ( 'NONE',  ( -7.493119796318550700, -1.782252170105753400, 1.500000000000000000 ) ) ;
#5069 = DIRECTION ( 'NONE',  ( 0.0000000000000000000, 0.0000000000000000000, 1.000000000000000000 ) ) ;
#5070 = ORIENTED_EDGE ( 'NONE', *, *, #26381, .T. ) ;
#5071 = CARTESIAN_POINT ( 'NONE',  ( 7.999999999999972500, 9.499999999999980500, 0.0000000000000000000 ) ) ;
#5072 = ORIENTED_EDGE ( 'NONE', *, *, #24308, .F. ) ;
#5073 = AXIS2_PLACEMENT_3D ( 'NONE', #71848, #18389, #19157 ) ;
#5074 =( GEOMETRIC_REPRESENTATION_CONTEXT ( 3 ) GLOBAL_UNCERTAINTY_ASSIGNED_CONTEXT ( ( #22752 ) ) GLOBAL_UNIT_ASSIGNED_CONTEXT ( ( #70144, #28920, #47508 ) ) REPRESENTATION_CONTEXT ( 'NONE', 'WORKASPACE' ) );
#5075 =( NAMED_UNIT ( * ) PLANE_ANGLE_UNIT ( ) SI_UNIT ( $, .RADIAN. ) );
#5076 = ORIENTED_EDGE ( 'NONE', *, *, #58077, .F. ) ;
#5077 = DIRECTION ( 'NONE',  ( 1.000000000000000000, 0.0000000000000000000, -0.0000000000000000000 ) ) ;
#5078 = EDGE_CURVE ( 'NONE', #28176, #74041, #38210, .T. ) ;
#5079 = CIRCLE ( 'NONE', #65773, 0.7850000000000005900 ) ;
#5080 = CARTESIAN_POINT ( 'NONE',  ( -6.938893903907228400E-015, 50.90000000000001300, 6.000000000000000000 ) ) ;
#5081 = CARTESIAN_POINT ( 'NONE',  ( 11.35175660057939200, -5.714773038077408000, 0.0000000000000000000 ) ) ;
#5082 = STYLED_ITEM ( 'NONE', ( #61960 ), #71970 ) ;
#5083 = DIRECTION ( 'NONE',  ( -1.000000000000000000, 0.0000000000000000000, 0.0000000000000000000 ) ) ;
#5084 = MECHANICAL_DESIGN_GEOMETRIC_PRESENTATION_REPRESENTATION (  '', ( #64419 ), #68343 ) ;
#5085 = FILL_AREA_STYLE ('',( #76087 ) ) ;
#5086 = CARTESIAN_POINT ( 'NONE',  ( 143.5999999999999900, 37.15000000000000600, 6.000000000000000000 ) ) ;
#5087 = ORIENTED_EDGE ( 'NONE', *, *, #14151, .T. ) ;
#5088 =( NAMED_UNIT ( * ) SI_UNIT ( $, .STERADIAN. ) SOLID_ANGLE_UNIT ( ) );
#5089 = ORIENTED_EDGE ( 'NONE', *, *, #50956, .T. ) ;
#5090 = AXIS2_PLACEMENT_3D ( 'NONE', #20118, #61429, #19866 ) ;
#5091 = FACE_BOUND ( 'NONE', #1262, .T. ) ;
#5092 = CARTESIAN_POINT ( 'NONE',  ( 25.00000000000000000, 15.00000000000000000, 6.000000000000000000 ) ) ;
#5093 =( GEOMETRIC_REPRESENTATION_CONTEXT ( 3 ) GLOBAL_UNCERTAINTY_ASSIGNED_CONTEXT ( ( #24327 ) ) GLOBAL_UNIT_ASSIGNED_CONTEXT ( ( #36418, #30007, #54261 ) ) REPRESENTATION_CONTEXT ( 'NONE', 'WORKASPACE' ) );
#5094 = AXIS2_PLACEMENT_3D ( 'NONE', #33728, #51584, #16071 ) ;
#5095 = EDGE_CURVE ( 'NONE', #20119, #57237, #67678, .T. ) ;
#5096 = APPLICATION_PROTOCOL_DEFINITION ( 'draft international standard', 'automotive_design', 1998, #16678 ) ;
#5097 = ADVANCED_FACE ( 'NONE', ( #55794 ), #63072, .T. ) ;
#5098 = FILL_AREA_STYLE_COLOUR ( '', #22824 ) ;
#5099 = CARTESIAN_POINT ( 'NONE',  ( 0.0000000000000000000, 0.0000000000000000000, 6.000000000000000000 ) ) ;
#5100 = CONICAL_SURFACE ( 'NONE', #22901, 0.1500000000000147000, 0.7853981633974453900 ) ;
#5101 = CARTESIAN_POINT ( 'NONE',  ( -7.723616205193384800, -1.547015475780771700, 1.524999999999999700 ) ) ;
#5102 = CARTESIAN_POINT ( 'NONE',  ( -0.0000000000000000000, 28.03477303807745000, 0.0000000000000000000 ) ) ;
#5103 = AXIS2_PLACEMENT_3D ( 'NONE', #12875, #72548, #7463 ) ;
#5104 = ORIENTED_EDGE ( 'NONE', *, *, #60558, .F. ) ;
#5105 = AXIS2_PLACEMENT_3D ( 'NONE', #27657, #74115, #33365 ) ;
#5106 = EDGE_CURVE ( 'NONE', #38957, #15079, #47442, .T. ) ;
#5107 = ADVANCED_FACE ( 'NONE', ( #9451 ), #252, .F. ) ;
#5108 = CARTESIAN_POINT ( 'NONE',  ( -369.9526625136877600, -1542.399380678243700, 0.0000000000000000000 ) ) ;
#5110 = SURFACE_SIDE_STYLE ('',( #10305 ) ) ;
#5109 = PLANE ( 'NONE',  #24330 ) ;
#5111 = CARTESIAN_POINT ( 'NONE',  ( 207.3999999999999500, 34.40000000000002700, 3.500000000000000000 ) ) ;
#5112 = ORIENTED_EDGE ( 'NONE', *, *, #65102, .F. ) ;
#5113 = CARTESIAN_POINT ( 'NONE',  ( 25.10000000000000100, -51.39999999999999900, 12.00000000000000200 ) ) ;
#5114 =( NAMED_UNIT ( * ) PLANE_ANGLE_UNIT ( ) SI_UNIT ( $, .RADIAN. ) );
#5115 = AXIS2_PLACEMENT_3D ( 'NONE', #16055, #3426, #9601 ) ;
#5116 = ORIENTED_EDGE ( 'NONE', *, *, #8821, .T. ) ;
#5117 = PRESENTATION_STYLE_ASSIGNMENT (( #17688 ) ) ;
#5118 = MECHANICAL_DESIGN_GEOMETRIC_PRESENTATION_REPRESENTATION (  '', ( #19465 ), #75363 ) ;
#5119 = DIRECTION ( 'NONE',  ( -0.0000000000000000000, 0.0000000000000000000, -1.000000000000000000 ) ) ;
#5120 = EDGE_CURVE ( 'NONE', #23730, #59809, #15909, .T. ) ;
#5121 = ORIENTED_EDGE ( 'NONE', *, *, #30279, .F. ) ;
#5122 = DIRECTION ( 'NONE',  ( -0.0000000000000000000, -1.000000000000000000, -0.0000000000000000000 ) ) ;
#5123 = PRODUCT_DEFINITION_CONTEXT ( 'detailed design', #35818, 'design' ) ;
#5124 = PLANE ( 'NONE',  #24820 ) ;
#5125 = ORIENTED_EDGE ( 'NONE', *, *, #59445, .F. ) ;
#5127 = EDGE_LOOP ( 'NONE', ( #44255, #42333, #22152, #19883 ) ) ;
#5126 = ORIENTED_EDGE ( 'NONE', *, *, #33597, .F. ) ;
#5128 = FACE_OUTER_BOUND ( 'NONE', #24006, .T. ) ;
#5129 = CARTESIAN_POINT ( 'NONE',  ( 0.6717566005793923500, 0.0000000000000000000, -0.1000000000000000100 ) ) ;
#5130 = DIRECTION ( 'NONE',  ( -1.000000000000000000, 0.0000000000000000000, 0.0000000000000000000 ) ) ;
#5131 =( GEOMETRIC_REPRESENTATION_CONTEXT ( 3 ) GLOBAL_UNCERTAINTY_ASSIGNED_CONTEXT ( ( #46575 ) ) GLOBAL_UNIT_ASSIGNED_CONTEXT ( ( #3601, #2847, #45009 ) ) REPRESENTATION_CONTEXT ( 'NONE', 'WORKASPACE' ) );
#5132 = CARTESIAN_POINT ( 'NONE',  ( -0.0000000000000000000, 10.21477303807744400, 0.0000000000000000000 ) ) ;
#5133 = DIRECTION ( 'NONE',  ( 0.0000000000000000000, 0.0000000000000000000, -1.000000000000000000 ) ) ;
#5134 = CARTESIAN_POINT ( 'NONE',  ( 2.349999999999999600, -0.6500000000000000200, -12.25000000000000000 ) ) ;
#5135 = CARTESIAN_POINT ( 'NONE',  ( 177.6999999999999900, 0.0000000000000000000, 5.000000000000000000 ) ) ;
#5137 = ORIENTED_EDGE ( 'NONE', *, *, #72120, .T. ) ;
#5136 = VECTOR ( 'NONE', #74559, 1000.000000000000000 ) ;
#5138 = DIRECTION ( 'NONE',  ( 1.000000000000000000, 0.0000000000000000000, 0.0000000000000000000 ) ) ;
#5139 = MANIFOLD_SOLID_BREP ( 'Teminal Info[5]', #28400 ) ;
#5140 = EDGE_CURVE ( 'NONE', #35813, #68860, #66734, .T. ) ;
#5141 = CARTESIAN_POINT ( 'NONE',  ( -13.00000000000000200, 0.0000000000000000000, 5.000000000000001800 ) ) ;
#5142 = ORIENTED_EDGE ( 'NONE', *, *, #76502, .F. ) ;
#5144 = ADVANCED_FACE ( 'NONE', ( #73219 ), #32691, .T. ) ;
#5143 = DIRECTION ( 'NONE',  ( 0.0000000000000000000, 1.000000000000000000, 0.0000000000000000000 ) ) ;
#5145 = DIRECTION ( 'NONE',  ( -1.000000000000000000, -0.0000000000000000000, 0.0000000000000000000 ) ) ;
#5146 = CARTESIAN_POINT ( 'NONE',  ( 26.75000000000000000, 3.000000000000000000, 3.500000000000000000 ) ) ;
#5147 = EDGE_LOOP ( 'NONE', ( #25076, #30250, #64194, #66213 ) ) ;
#5148 = CARTESIAN_POINT ( 'NONE',  ( 210.1500000000000100, 16.95999999999999700, 3.500000000000000000 ) ) ;
#5149 = SURFACE_SIDE_STYLE ('',( #52204 ) ) ;
#5150 = SURFACE_STYLE_USAGE ( .BOTH. , #28967 ) ;
#5151 = VECTOR ( 'NONE', #69891, 1000.000000000000000 ) ;
#5152 = CARTESIAN_POINT ( 'NONE',  ( -9.850714915823104400, 0.0000000000000000000, 0.0000000000000000000 ) ) ;
#5153 = LINE ( 'NONE', #9136, #35708 ) ;
#5154 = EDGE_CURVE ( 'NONE', #67421, #39434, #64039, .T. ) ;
#5155 = CARTESIAN_POINT ( 'NONE',  ( 104.6999999999999300, 3.000000000000000000, 26.00000000000000400 ) ) ;
#5156 = CARTESIAN_POINT ( 'NONE',  ( 13.99005524519136800, -4.225000000000021000, 5.000000000000000000 ) ) ;
#5157 = ADVANCED_FACE ( 'NONE', ( #44688 ), #34520, .F. ) ;
#5158 = FACE_OUTER_BOUND ( 'NONE', #46489, .T. ) ;
#5159 = CARTESIAN_POINT ( 'NONE',  ( -9.660450156051997100, -2.211538461538461700, 1.525000000000000100 ) ) ;
#5160 = CIRCLE ( 'NONE', #56917, 1.750000000000001600 ) ;
#5161 = SURFACE_SIDE_STYLE ('',( #32379 ) ) ;
#5162 = EDGE_CURVE ( 'NONE', #57822, #16595, #50277, .T. ) ;
#5163 = ORIENTED_EDGE ( 'NONE', *, *, #69378, .T. ) ;
#5164 =( LENGTH_UNIT ( ) NAMED_UNIT ( * ) SI_UNIT ( .MILLI., .METRE. ) );
#5166 = EDGE_LOOP ( 'NONE', ( #1791, #9298, #67696, #3933 ) ) ;
#5165 = CARTESIAN_POINT ( 'NONE',  ( 0.2399999999999999900, 0.0000000000000000000, 0.0000000000000000000 ) ) ;
#5167 = PLANE ( 'NONE',  #46018 ) ;
#5168 = EDGE_CURVE ( 'NONE', #39759, #52653, #1199, .T. ) ;
#5169 = CARTESIAN_POINT ( 'NONE',  ( -15.40000000000000400, -6.175000000000000700, 2.500000000000000000 ) ) ;
#5170 =( LENGTH_UNIT ( ) NAMED_UNIT ( * ) SI_UNIT ( .MILLI., .METRE. ) );
#5171 = LINE ( 'NONE', #75595, #73547 ) ;
#5172 = CIRCLE ( 'NONE', #32077, 1.000000000000001600 ) ;
#5173 = DIRECTION ( 'NONE',  ( 1.000000000000000000, 0.0000000000000000000, 0.0000000000000000000 ) ) ;
#5174 = PRODUCT_DEFINITION_SHAPE ( 'NONE', 'NONE',  #6708 ) ;
#5175 = VECTOR ( 'NONE', #19518, 1000.000000000000000 ) ;
#5176 = AXIS2_PLACEMENT_3D ( 'NONE', #33673, #28226, #39341 ) ;
#5177 = LINE ( 'NONE', #13725, #3310 ) ;
#5178 = LINE ( 'NONE', #18110, #14401 ) ;
#5179 = CARTESIAN_POINT ( 'NONE',  ( 75.17999999999997800, 0.5000000000000000000, 0.2500000000000000000 ) ) ;
#5180 = ORIENTED_EDGE ( 'NONE', *, *, #8685, .T. ) ;
#5181 = DIRECTION ( 'NONE',  ( 1.000000000000000000, 0.0000000000000000000, 0.0000000000000000000 ) ) ;
#5182 =( GEOMETRIC_REPRESENTATION_CONTEXT ( 3 ) GLOBAL_UNCERTAINTY_ASSIGNED_CONTEXT ( ( #5939 ) ) GLOBAL_UNIT_ASSIGNED_CONTEXT ( ( #67420, #43285, #61027 ) ) REPRESENTATION_CONTEXT ( 'NONE', 'WORKASPACE' ) );
#5183 = PRESENTATION_LAYER_ASSIGNMENT (  '', '', ( #63529 ) ) ;
#5184 = CARTESIAN_POINT ( 'NONE',  ( 5.999999999999997300, 15.77000000000001400, 3.000000000000000000 ) ) ;
#5185 = EDGE_LOOP ( 'NONE', ( #58304, #67175, #15392, #24879 ) ) ;
#5186 = SURFACE_STYLE_FILL_AREA ( #50449 ) ;
#5187 = CARTESIAN_POINT ( 'NONE',  ( -5.950000000000000200, -0.6500000000000000200, -18.75000000000000000 ) ) ;
#5188 = VECTOR ( 'NONE', #53883, 1000.000000000000000 ) ;
#5189 = VERTEX_POINT ( 'NONE', #29516 ) ;
#5190 = FACE_BOUND ( 'NONE', #23497, .T. ) ;
#5191 = DIRECTION ( 'NONE',  ( -1.000000000000000000, 0.0000000000000000000, 0.0000000000000000000 ) ) ;
#5192 = AXIS2_PLACEMENT_3D ( 'NONE', #51797, #63292, #75688 ) ;
#5194 = ORIENTED_EDGE ( 'NONE', *, *, #48965, .F. ) ;
#5193 = VERTEX_POINT ( 'NONE', #5703 ) ;
#5195 = AXIS2_PLACEMENT_3D ( 'NONE', #6096, #11524, #42063 ) ;
#5196 = AXIS2_PLACEMENT_3D ( 'NONE', #12708, #6054, #47951 ) ;
#5197 = AXIS2_PLACEMENT_3D ( 'NONE', #45932, #58019, #28589 ) ;
#5198 = CARTESIAN_POINT ( 'NONE',  ( -12.98213394582471000, -7.575000000000005500, 5.500000000000000000 ) ) ;
#5199 = CARTESIAN_POINT ( 'NONE',  ( 4.351756600579392400, 7.034773038077446500, -0.1000000000000000100 ) ) ;
#5200 = EDGE_CURVE ( 'NONE', #42185, #74148, #27096, .T. ) ;
#5201 = DIRECTION ( 'NONE',  ( -0.0000000000000000000, -0.0000000000000000000, 1.000000000000000000 ) ) ;
#5202 = DIRECTION ( 'NONE',  ( 0.0000000000000000000, 0.0000000000000000000, 1.000000000000000000 ) ) ;
#5203 = DIRECTION ( 'NONE',  ( -0.0000000000000000000, -0.0000000000000000000, -1.000000000000000000 ) ) ;
#5204 = LINE ( 'NONE', #43759, #8868 ) ;
#5205 = DIRECTION ( 'NONE',  ( -1.000000000000000000, -1.642730564371974000E-016, 0.0000000000000000000 ) ) ;
#5206 = ORIENTED_EDGE ( 'NONE', *, *, #10959, .F. ) ;
#5207 = DIRECTION ( 'NONE',  ( -1.000000000000000000, -2.312964634635743000E-016, 0.0000000000000000000 ) ) ;
#5208 = MECHANICAL_DESIGN_GEOMETRIC_PRESENTATION_REPRESENTATION (  '', ( #75450 ), #55716 ) ;
#5209 = CIRCLE ( 'NONE', #53589, 0.5000000000000000000 ) ;
#5210 = AXIS2_PLACEMENT_3D ( 'NONE', #58218, #52099, #75493 ) ;
#5211 = EDGE_LOOP ( 'NONE', ( #57413, #65692, #60908, #47242 ) ) ;
#5212 = EDGE_CURVE ( 'NONE', #22889, #28744, #5797, .T. ) ;
#5213 = VERTEX_POINT ( 'NONE', #28737 ) ;
#5214 = FILL_AREA_STYLE_COLOUR ( '', #24189 ) ;
#5215 = ORIENTED_EDGE ( 'NONE', *, *, #37848, .F. ) ;
#5216 = FACE_BOUND ( 'NONE', #31756, .T. ) ;
#5217 =( LENGTH_UNIT ( ) NAMED_UNIT ( * ) SI_UNIT ( .MILLI., .METRE. ) );
#5218 = CARTESIAN_POINT ( 'NONE',  ( -7.549452022340316800, -0.1488420646419635900, 1.524999999999999900 ) ) ;
#5219 = VECTOR ( 'NONE', #41252, 1000.000000000000000 ) ;
#5220 = DIRECTION ( 'NONE',  ( 0.0000000000000000000, 0.0000000000000000000, -1.000000000000000000 ) ) ;
#5221 = PRESENTATION_LAYER_ASSIGNMENT (  '', '', ( #1271 ) ) ;
#5222 = STYLED_ITEM ( 'NONE', ( #59010 ), #38381 ) ;
#5223 = SURFACE_STYLE_FILL_AREA ( #66821 ) ;
#5224 = EDGE_CURVE ( 'NONE', #11770, #53482, #1123, .T. ) ;
#5225 = CARTESIAN_POINT ( 'NONE',  ( 6.999999999999987600, 83.99999999999998600, 4.000000000000000000 ) ) ;
#5226 = CARTESIAN_POINT ( 'NONE',  ( -6.000000000000001800, 0.1905286216097243400, -5.649999999999999500 ) ) ;
#5227 = ORIENTED_EDGE ( 'NONE', *, *, #43523, .T. ) ;
#5228 = DIRECTION ( 'NONE',  ( 0.0000000000000000000, 0.0000000000000000000, -1.000000000000000000 ) ) ;
#5230 = PLANE ( 'NONE',  #41268 ) ;
#5229 = CARTESIAN_POINT ( 'NONE',  ( -20.00000000000000400, -3.469446951953614200E-015, 0.0000000000000000000 ) ) ;
#5231 = SURFACE_SIDE_STYLE ('',( #28145 ) ) ;
#5232 = ORIENTED_EDGE ( 'NONE', *, *, #18627, .T. ) ;
#5233 = UNCERTAINTY_MEASURE_WITH_UNIT (LENGTH_MEASURE( 1.000000000000000100E-005 ), #22060, 'distance_accuracy_value', 'NONE');
#5234 = PRODUCT_DEFINITION ( 'NON CONOSCIUTO', '', #66600, #37276 ) ;
#5235 = DIRECTION ( 'NONE',  ( 0.0000000000000000000, 1.000000000000000000, 0.0000000000000000000 ) ) ;
#5236 = DIRECTION ( 'NONE',  ( 0.0000000000000000000, -1.000000000000000000, 0.0000000000000000000 ) ) ;
#5237 = CARTESIAN_POINT ( 'NONE',  ( 0.0000000000000000000, 25.03477303807744600, -0.1000000000000000100 ) ) ;
#5238 = ADVANCED_FACE ( 'NONE', ( #60259 ), #34445, .T. ) ;
#5239 = FILL_AREA_STYLE_COLOUR ( '', #21397 ) ;
#5240 = DIRECTION ( 'NONE',  ( 1.000000000000000000, 0.0000000000000000000, 0.0000000000000000000 ) ) ;
#5241 = EDGE_CURVE ( 'NONE', #32267, #76437, #48322, .T. ) ;
#5242 = DIRECTION ( 'NONE',  ( 0.0000000000000000000, -0.0000000000000000000, 1.000000000000000000 ) ) ;
#5243 = VECTOR ( 'NONE', #15719, 1000.000000000000000 ) ;
#5244 = CYLINDRICAL_SURFACE ( 'NONE', #51202, 1.499999999999999600 ) ;
#5245 = PRESENTATION_STYLE_ASSIGNMENT (( #115 ) ) ;
#5246 =( LENGTH_UNIT ( ) NAMED_UNIT ( * ) SI_UNIT ( .MILLI., .METRE. ) );
#5247 = CARTESIAN_POINT ( 'NONE',  ( -7.575406271716130600, -0.04015621503267034800, 1.500000000000000000 ) ) ;
#5248 = CARTESIAN_POINT ( 'NONE',  ( -2.349999999999999600, 0.6500000000000000200, 0.0000000000000000000 ) ) ;
#5249 = EDGE_LOOP ( 'NONE', ( #44918, #49515, #62253, #61738, #46492 ) ) ;
#5250 = SURFACE_STYLE_FILL_AREA ( #51044 ) ;
#5251 = DIRECTION ( 'NONE',  ( 0.0000000000000000000, 0.0000000000000000000, -1.000000000000000000 ) ) ;
#5252 = CARTESIAN_POINT ( 'NONE',  ( 204.6500000000000100, 34.39999999999999900, 0.0000000000000000000 ) ) ;
#5253 = FILL_AREA_STYLE_COLOUR ( '', #49147 ) ;
#5254 = DIRECTION ( 'NONE',  ( 1.000000000000000000, 0.0000000000000000000, 0.0000000000000000000 ) ) ;
#5255 = PLANE ( 'NONE',  #17369 ) ;
#5257 = ORIENTED_EDGE ( 'NONE', *, *, #24179, .T. ) ;
#5256 = FILL_AREA_STYLE_COLOUR ( '', #9340 ) ;
#5258 = CARTESIAN_POINT ( 'NONE',  ( 137.5999999999999900, 31.00000000000000400, 0.0000000000000000000 ) ) ;
#5259 = ORIENTED_EDGE ( 'NONE', *, *, #54009, .T. ) ;
#5260 = AXIS2_PLACEMENT_3D ( 'NONE', #56350, #43472, #51407 ) ;
#5261 =( LENGTH_UNIT ( ) NAMED_UNIT ( * ) SI_UNIT ( .MILLI., .METRE. ) );
#5262 = ORIENTED_EDGE ( 'NONE', *, *, #47835, .T. ) ;
#5263 = FILL_AREA_STYLE ('',( #45897 ) ) ;
#5264 = ORIENTED_EDGE ( 'NONE', *, *, #23731, .T. ) ;
#5265 = DIRECTION ( 'NONE',  ( 0.0000000000000000000, 0.0000000000000000000, 1.000000000000000000 ) ) ;
#5266 = DIRECTION ( 'NONE',  ( 1.000000000000000000, 0.0000000000000000000, -0.0000000000000000000 ) ) ;
#5267 = VECTOR ( 'NONE', #28814, 1000.000000000000000 ) ;
#5268 = VERTEX_POINT ( 'NONE', #52793 ) ;
#5269 = EDGE_CURVE ( 'NONE', #61243, #54647, #35322, .T. ) ;
#5270 = CARTESIAN_POINT ( 'NONE',  ( 0.0000000000000000000, -16.21477303807743900, 0.0000000000000000000 ) ) ;
#5271 = SURFACE_STYLE_USAGE ( .BOTH. , #22619 ) ;
#5272 = VECTOR ( 'NONE', #10813, 1000.000000000000000 ) ;
#5273 = DIRECTION ( 'NONE',  ( 1.000000000000000000, -2.991005284992039800E-016, 0.0000000000000000000 ) ) ;
#5274 = ORIENTED_EDGE ( 'NONE', *, *, #46509, .F. ) ;
#5275 = EDGE_CURVE ( 'NONE', #75409, #53626, #74113, .T. ) ;
[truncated: 5,551,918 more chars]
