# Supplementary material for: A Passive Microfluidic Device for Chemotaxis Studies
Source: Micromachines (Basel). 2019 Aug 20;10(8):551. doi: 10.3390/mi10080551 (PMC6722731; doi:10.3390/mi10080551)
Supplement: Supplementary file 1 [file micromachines-10-00551-s001.zip › Supplementary materials/CAD file S6 Mini incubator 2.STEP]

ISO-10303-21;
HEADER;
FILE_DESCRIPTION (( 'STEP AP214' ),
    '1' );
FILE_NAME ('Mini incubatore_2014.STEP',
    '2019-07-29T11:56:14',
    ( '' ),
    ( '' ),
    'SwSTEP 2.0',
    'SolidWorks 2017',
    '' );
FILE_SCHEMA (( 'AUTOMOTIVE_DESIGN' ));
ENDSEC;

DATA;
#1 = VECTOR ( 'NONE', #46554, 1000.000000000000000 ) ;
#4 = ORIENTED_EDGE ( 'NONE', *, *, #8856, .F. ) ;
#3 = EDGE_CURVE ( 'NONE', #38467, #24846, #36163, .T. ) ;
#2 = MECHANICAL_DESIGN_GEOMETRIC_PRESENTATION_REPRESENTATION (  '', ( #4119 ), #42874 ) ;
#5 = ORIENTED_EDGE ( 'NONE', *, *, #16097, .T. ) ;
#6 = CIRCLE ( 'NONE', #63904, 1.199999999999999100 ) ;
#7 = ORIENTED_EDGE ( 'NONE', *, *, #49630, .T. ) ;
#8 = AXIS2_PLACEMENT_3D ( 'NONE', #33161, #38640, #39154 ) ;
#9 = CARTESIAN_POINT ( 'NONE',  ( 83.99999999999997200, 33.94000000000001200, 4.200000000000000200 ) ) ;
#10 = CARTESIAN_POINT ( 'NONE',  ( -7.879600050841203200, -1.577632500752731000, 1.525000000000000800 ) ) ;
#11 = AXIS2_PLACEMENT_3D ( 'NONE', #37613, #7406, #12939 ) ;
#12 = VECTOR ( 'NONE', #77701, 1000.000000000000000 ) ;
#13 = ADVANCED_FACE ( 'NONE', ( #52120 ), #18311, .F. ) ;
#14 = VECTOR ( 'NONE', #42625, 1000.000000000000000 ) ;
#15 = ORIENTED_EDGE ( 'NONE', *, *, #53608, .T. ) ;
#16 = CARTESIAN_POINT ( 'NONE',  ( 0.0000000000000000000, -25.03477303807744600, -0.1000000000000000100 ) ) ;
#17 = VERTEX_POINT ( 'NONE', #60771 ) ;
#18 = ORIENTED_EDGE ( 'NONE', *, *, #1759, .F. ) ;
#19 = EDGE_LOOP ( 'NONE', ( #32728, #48802, #39431, #74707 ) ) ;
#20 = CARTESIAN_POINT ( 'NONE',  ( 5.999999999999997300, 16.97000000000000600, 3.144054882855420900 ) ) ;
#21 = DIRECTION ( 'NONE',  ( -1.000000000000000000, 0.0000000000000000000, 0.0000000000000000000 ) ) ;
#22 = CARTESIAN_POINT ( 'NONE',  ( 21.10000000000000100, -21.60000000000000100, 7.500000000000000000 ) ) ;
#23 = VECTOR ( 'NONE', #34682, 1000.000000000000000 ) ;
#24 =( LENGTH_UNIT ( ) NAMED_UNIT ( * ) SI_UNIT ( .MILLI., .METRE. ) );
#25 = EDGE_CURVE ( 'NONE', #55021, #40071, #56861, .T. ) ;
#26 =( REPRESENTATION_RELATIONSHIP ('NONE','NONE', #46238, #45343 ) REPRESENTATION_RELATIONSHIP_WITH_TRANSFORMATION ( #52366 )SHAPE_REPRESENTATION_RELATIONSHIP( ) );
#27 = PLANE ( 'NONE',  #11151 ) ;
#28 = ADVANCED_FACE ( 'NONE', ( #72798 ), #60278, .F. ) ;
#29 = CARTESIAN_POINT ( 'NONE',  ( 8.351756600579392400, 0.0000000000000000000, 0.0000000000000000000 ) ) ;
#30 = EDGE_LOOP ( 'NONE', ( #47857, #21961, #45710, #13226 ) ) ;
#31 = CARTESIAN_POINT ( 'NONE',  ( -15.17071491582310600, 31.59000000000000700, -0.1000000000000000100 ) ) ;
#32 = PRESENTATION_STYLE_ASSIGNMENT (( #18905 ) ) ;
#33 = DIRECTION ( 'NONE',  ( -1.000000000000000000, 0.0000000000000000000, 0.0000000000000000000 ) ) ;
#34 = FILL_AREA_STYLE ('',( #24281 ) ) ;
#35 = AXIS2_PLACEMENT_3D ( 'NONE', #4707, #17344, #29165 ) ;
#36 = DIRECTION ( 'NONE',  ( 1.000000000000000000, 0.0000000000000000000, 0.0000000000000000000 ) ) ;
#37 = CARTESIAN_POINT ( 'NONE',  ( -7.891152549086051200, -1.803156616637673100, 1.499999999999999800 ) ) ;
#38 = SURFACE_SIDE_STYLE ('',( #6286 ) ) ;
#39 = ORIENTED_EDGE ( 'NONE', *, *, #28653, .T. ) ;
#40 = PRESENTATION_LAYER_ASSIGNMENT (  '', '', ( #18799 ) ) ;
#41 = AXIS2_PLACEMENT_3D ( 'NONE', #56846, #20362, #14602 ) ;
#42 = DIRECTION ( 'NONE',  ( -0.0000000000000000000, 1.000000000000000000, -0.0000000000000000000 ) ) ;
#43 = DIRECTION ( 'NONE',  ( -0.0000000000000000000, -0.0000000000000000000, 1.000000000000000000 ) ) ;
#44 = CARTESIAN_POINT ( 'NONE',  ( 5.999999999999993800, 32.73000000000001100, 3.144054882855420900 ) ) ;
#45 = CARTESIAN_POINT ( 'NONE',  ( -0.8599999999999996500, -9.455000000000001800, 6.150000000000021700 ) ) ;
#46 = PLANE ( 'NONE',  #3519 ) ;
#47 = SURFACE_STYLE_FILL_AREA ( #25943 ) ;
#48 =( GEOMETRIC_REPRESENTATION_CONTEXT ( 3 ) GLOBAL_UNCERTAINTY_ASSIGNED_CONTEXT ( ( #51563 ) ) GLOBAL_UNIT_ASSIGNED_CONTEXT ( ( #52069, #75190, #22149 ) ) REPRESENTATION_CONTEXT ( 'NONE', 'WORKASPACE' ) );
#49 = AXIS2_PLACEMENT_3D ( 'NONE', #48666, #33215, #46755 ) ;
#50 = DIRECTION ( 'NONE',  ( 0.0000000000000000000, -0.0000000000000000000, -1.000000000000000000 ) ) ;
#51 = SURFACE_STYLE_FILL_AREA ( #26786 ) ;
#52 = CARTESIAN_POINT ( 'NONE',  ( 4.749999999999982200, 99.00000000000001400, 0.0000000000000000000 ) ) ;
#53 = ORIENTED_EDGE ( 'NONE', *, *, #36900, .F. ) ;
#54 = ORIENTED_EDGE ( 'NONE', *, *, #47675, .T. ) ;
#55 =( GEOMETRIC_REPRESENTATION_CONTEXT ( 3 ) GLOBAL_UNCERTAINTY_ASSIGNED_CONTEXT ( ( #64771 ) ) GLOBAL_UNIT_ASSIGNED_CONTEXT ( ( #1407, #25661, #31725 ) ) REPRESENTATION_CONTEXT ( 'NONE', 'WORKASPACE' ) );
#56 = CARTESIAN_POINT ( 'NONE',  ( 0.0000000000000000000, 4.034773038077442000, -0.1000000000000000100 ) ) ;
#57 = DIRECTION ( 'NONE',  ( -0.0000000000000000000, -1.000000000000000000, -0.0000000000000000000 ) ) ;
#58 = CARTESIAN_POINT ( 'NONE',  ( 154.9000000000000100, 36.90000000000000600, 0.0000000000000000000 ) ) ;
#59 = VECTOR ( 'NONE', #51480, 1000.000000000000000 ) ;
#60 = PRESENTATION_LAYER_ASSIGNMENT (  '', '', ( #10758 ) ) ;
#61 = B_SPLINE_SURFACE_WITH_KNOTS ( 'NONE', 3, 1, ( 
 ( #75289, #20170 ),
 ( #50070, #62946 ),
 ( #8897, #51129 ),
 ( #3292, #74228 ),
 ( #20430, #62432 ),
 ( #27011, #50859 ),
 ( #68474, #56649 ),
 ( #68975, #26738 ),
 ( #62693, #14954 ),
 ( #32542, #50598 ),
 ( #68721, #62162 ),
 ( #26220, #69240 ),
 ( #8116, #39309 ),
 ( #8639, #68205 ),
 ( #74491, #38543 ),
 ( #2508, #14675 ),
 ( #74765, #38793 ),
 ( #44808, #57421 ),
 ( #45317, #21988 ) ),
 .UNSPECIFIED., .F., .F., .F.,
 ( 4, 1, 1, 1, 1, 1, 1, 1, 1, 1, 1, 1, 1, 1, 1, 1, 4 ),
 ( 2, 2 ),
 ( 0.0000000000000000000, 0.06339030843645311600, 0.1251468264882403800, 0.1856339803375068900, 0.2459561608801129300, 0.3063019366504578500, 0.3673318935080003300, 0.4300718058605959600, 0.4947042939120865900, 0.5593679779080656900, 0.6225450483920490500, 0.6844876209154759900, 0.7458278046411578300, 0.8074463384669109400, 0.8700063605608200400, 0.9339333792110664500, 1.000000000000000000 ),
 ( 0.0000000000000000000, 1.000000000000000000 ),
 .UNSPECIFIED. ) ;
#62 = CARTESIAN_POINT ( 'NONE',  ( -14.69005524519136900, -3.725000000000009000, 4.500000000000000000 ) ) ;
#63 =( NAMED_UNIT ( * ) PLANE_ANGLE_UNIT ( ) SI_UNIT ( $, .RADIAN. ) );
#64 = ORIENTED_EDGE ( 'NONE', *, *, #28888, .T. ) ;
#65 = DIRECTION ( 'NONE',  ( 0.0000000000000000000, 0.0000000000000000000, -1.000000000000000000 ) ) ;
#66 = DIRECTION ( 'NONE',  ( 1.000000000000000000, 0.0000000000000000000, 0.0000000000000000000 ) ) ;
#67 = VECTOR ( 'NONE', #42208, 1000.000000000000000 ) ;
#68 = CARTESIAN_POINT ( 'NONE',  ( 3.599999999999997000, 0.1905286216097243400, -5.649999999999999500 ) ) ;
#69 = LINE ( 'NONE', #77788, #65064 ) ;
#70 = UNCERTAINTY_MEASURE_WITH_UNIT (LENGTH_MEASURE( 1.000000000000000100E-005 ), #26695, 'distance_accuracy_value', 'NONE');
#71 = UNCERTAINTY_MEASURE_WITH_UNIT (LENGTH_MEASURE( 1.000000000000000100E-005 ), #21369, 'distance_accuracy_value', 'NONE');
#72 = CIRCLE ( 'NONE', #76401, 1.500000000000000000 ) ;
#73 = VECTOR ( 'NONE', #47148, 1000.000000000000000 ) ;
#74 = PRESENTATION_STYLE_ASSIGNMENT (( #51077 ) ) ;
#75 = ORIENTED_EDGE ( 'NONE', *, *, #66608, .F. ) ;
#76 = ORIENTED_EDGE ( 'NONE', *, *, #34081, .F. ) ;
#77 = VERTEX_POINT ( 'NONE', #37111 ) ;
#78 = CIRCLE ( 'NONE', #14516, 0.2999999999999999300 ) ;
#79 = EDGE_CURVE ( 'NONE', #55118, #19760, #8902, .T. ) ;
#80 = VECTOR ( 'NONE', #68805, 1000.000000000000000 ) ;
#81 = CARTESIAN_POINT ( 'NONE',  ( 0.0000000000000000000, 0.0000000000000000000, 2.899999999999999900 ) ) ;
#82 = DIRECTION ( 'NONE',  ( 1.000000000000000000, 0.0000000000000000000, 0.0000000000000000000 ) ) ;
#83 = LINE ( 'NONE', #77158, #1998 ) ;
#84 = CARTESIAN_POINT ( 'NONE',  ( 2.399999999999995500, -1.789471378390275600, -5.800000000000000700 ) ) ;
#85 = COLOUR_RGB ( '',0.9882352941176471000, 0.7372549019607843600, 0.5176470588235293500 ) ;
#86 = PRODUCT_DEFINITION_CONTEXT ( 'detailed design', #46590, 'design' ) ;
#87 = ORIENTED_EDGE ( 'NONE', *, *, #76838, .T. ) ;
#88 = EDGE_LOOP ( 'NONE', ( #71373, #27128 ) ) ;
#89 = ORIENTED_EDGE ( 'NONE', *, *, #49998, .F. ) ;
#90 = VERTEX_POINT ( 'NONE', #43140 ) ;
#91 = COLOUR_RGB ( '',0.2509803921568627400, 0.2509803921568627400, 0.2509803921568627400 ) ;
#92 = CARTESIAN_POINT ( 'NONE',  ( 97.74440281605329500, 93.00000000000001400, 2.000000000000000000 ) ) ;
#93 = CIRCLE ( 'NONE', #3331, 0.6350000000000005600 ) ;
#95 = ORIENTED_EDGE ( 'NONE', *, *, #30910, .F. ) ;
#94 = CARTESIAN_POINT ( 'NONE',  ( 12.00179911955954600, -9.793250992115737600, 5.499999999999990200 ) ) ;
#96 = EDGE_CURVE ( 'NONE', #76205, #21459, #45451, .T. ) ;
#97 = AXIS2_PLACEMENT_3D ( 'NONE', #46944, #11010, #40947 ) ;
#98 = VECTOR ( 'NONE', #40198, 1000.000000000000000 ) ;
#99 = DIRECTION ( 'NONE',  ( 0.0000000000000000000, 1.000000000000000000, 0.0000000000000000000 ) ) ;
#101 = EDGE_LOOP ( 'NONE', ( #56362, #26646, #4200, #15332 ) ) ;
#100 = ADVANCED_FACE ( 'NONE', ( #37034 ), #15452, .F. ) ;
#102 = FILL_AREA_STYLE ('',( #35438 ) ) ;
#103 = VERTEX_POINT ( 'NONE', #54465 ) ;
#104 = DIRECTION ( 'NONE',  ( -0.0000000000000000000, -0.0000000000000000000, 1.000000000000000000 ) ) ;
#105 = CARTESIAN_POINT ( 'NONE',  ( 9.499999999999994700, 15.00000000000000200, -3.000000000000000000 ) ) ;
#106 =( LENGTH_UNIT ( ) NAMED_UNIT ( * ) SI_UNIT ( .MILLI., .METRE. ) );
#107 = DIRECTION ( 'NONE',  ( 1.000000000000000000, 1.251861172461736800E-016, 0.0000000000000000000 ) ) ;
#109 = EDGE_CURVE ( 'NONE', #22797, #56220, #33335, .T. ) ;
#108 = AXIS2_PLACEMENT_3D ( 'NONE', #47413, #23033, #59256 ) ;
#110 = APPLICATION_CONTEXT ( 'automotive_design' ) ;
#111 = SURFACE_SIDE_STYLE ('',( #27811 ) ) ;
#112 = PRESENTATION_LAYER_ASSIGNMENT (  '', '', ( #21398 ) ) ;
#113 = ORIENTED_EDGE ( 'NONE', *, *, #59832, .T. ) ;
#114 = EDGE_CURVE ( 'NONE', #70846, #10235, #29556, .T. ) ;
#115 = SURFACE_STYLE_USAGE ( .BOTH. , #54323 ) ;
#116 =( NAMED_UNIT ( * ) PLANE_ANGLE_UNIT ( ) SI_UNIT ( $, .RADIAN. ) );
#118 = EDGE_CURVE ( 'NONE', #64562, #2461, #27657, .T. ) ;
#117 = AXIS2_PLACEMENT_3D ( 'NONE', #23193, #58147, #18477 ) ;
#119 = CARTESIAN_POINT ( 'NONE',  ( 25.31372676702349600, 10.61016949152543100, -0.7500000000000053300 ) ) ;
#120 = FILL_AREA_STYLE ('',( #36233 ) ) ;
#121 = DIRECTION ( 'NONE',  ( 1.000000000000000000, 0.0000000000000000000, 0.0000000000000000000 ) ) ;
#122 = CIRCLE ( 'NONE', #24984, 0.1499999999999999700 ) ;
#123 = DIRECTION ( 'NONE',  ( -0.0000000000000000000, 0.2425356250363330500, 0.9701425001453319900 ) ) ;
#124 = CIRCLE ( 'NONE', #52684, 2.749999999999996900 ) ;
#125 = PRESENTATION_STYLE_ASSIGNMENT (( #64498 ) ) ;
#126 = VERTEX_POINT ( 'NONE', #12446 ) ;
#127 = VERTEX_POINT ( 'NONE', #54704 ) ;
#128 = CARTESIAN_POINT ( 'NONE',  ( 7.157836000982813500, 3.749999999999999100, -10.63421216588569800 ) ) ;
#129 = EDGE_CURVE ( 'NONE', #27611, #44391, #40819, .T. ) ;
#130 = CARTESIAN_POINT ( 'NONE',  ( 56.00000000000000000, 24.00000000000000000, 3.000000000000000000 ) ) ;
#131 = MECHANICAL_DESIGN_GEOMETRIC_PRESENTATION_REPRESENTATION (  '', ( #33984 ), #68679 ) ;
#132 =( NAMED_UNIT ( * ) SI_UNIT ( $, .STERADIAN. ) SOLID_ANGLE_UNIT ( ) );
#133 = VECTOR ( 'NONE', #19482, 1000.000000000000000 ) ;
#134 = DIRECTION ( 'NONE',  ( 1.758984159487325100E-016, -1.000000000000000000, 0.0000000000000000000 ) ) ;
#135 = CARTESIAN_POINT ( 'NONE',  ( -7.396854062459168800, -1.168669871794872300, 1.500000000000000000 ) ) ;
#136 = CARTESIAN_POINT ( 'NONE',  ( -6.350714915823105300, 0.0000000000000000000, -0.1000000000000000100 ) ) ;
#137 = AXIS2_PLACEMENT_3D ( 'NONE', #24928, #11827, #18416 ) ;
#138 = PRODUCT_DEFINITION_SHAPE ( 'NONE', 'NONE',  #16357 ) ;
#139 = ORIENTED_EDGE ( 'NONE', *, *, #40721, .T. ) ;
#140 = ADVANCED_FACE ( 'NONE', ( #63358 ), #50218, .F. ) ;
#141 = SURFACE_SIDE_STYLE ('',( #14276 ) ) ;
#142 = DIRECTION ( 'NONE',  ( 0.0000000000000000000, 0.0000000000000000000, 1.000000000000000000 ) ) ;
#143 = CARTESIAN_POINT ( 'NONE',  ( 0.0000000000000000000, 8.714773038077448000, -0.1000000000000000100 ) ) ;
#144 = VECTOR ( 'NONE', #32323, 1000.000000000000000 ) ;
#145 = VECTOR ( 'NONE', #12894, 1000.000000000000000 ) ;
#146 = COLOUR_RGB ( '',0.2509803921568627400, 0.2509803921568627400, 0.2509803921568627400 ) ;
#147 = DIRECTION ( 'NONE',  ( 1.000000000000000000, 2.312964634635743000E-016, 0.0000000000000000000 ) ) ;
#148 = VECTOR ( 'NONE', #54327, 1000.000000000000000 ) ;
#149 = LINE ( 'NONE', #67458, #33159 ) ;
#150 = ORIENTED_EDGE ( 'NONE', *, *, #38547, .F. ) ;
#151 = ORIENTED_EDGE ( 'NONE', *, *, #59816, .F. ) ;
#152 = DIRECTION ( 'NONE',  ( 1.000000000000000000, 0.0000000000000000000, 0.0000000000000000000 ) ) ;
#153 = VERTEX_POINT ( 'NONE', #68349 ) ;
#154 = AXIS2_PLACEMENT_3D ( 'NONE', #17225, #29821, #41080 ) ;
#155 = AXIS2_PLACEMENT_3D ( 'NONE', #8176, #14742, #74042 ) ;
#156 = SURFACE_STYLE_USAGE ( .BOTH. , #60910 ) ;
#157 = CARTESIAN_POINT ( 'NONE',  ( 0.6717566005793923500, 17.53477303807743900, -0.1000000000000000100 ) ) ;
#158 = LINE ( 'NONE', #44686, #65153 ) ;
#159 = LINE ( 'NONE', #53014, #19115 ) ;
#160 = AXIS2_PLACEMENT_3D ( 'NONE', #64085, #52256, #3893 ) ;
#161 = FACE_OUTER_BOUND ( 'NONE', #30789, .T. ) ;
#162 = EDGE_LOOP ( 'NONE', ( #64, #47041, #39922, #34179 ) ) ;
#163 = ORIENTED_EDGE ( 'NONE', *, *, #37098, .F. ) ;
#164 = VERTEX_POINT ( 'NONE', #8003 ) ;
#165 = VECTOR ( 'NONE', #37431, 1000.000000000000000 ) ;
#166 = DIRECTION ( 'NONE',  ( 1.000000000000000000, 0.0000000000000000000, 0.0000000000000000000 ) ) ;
#167 = FACE_OUTER_BOUND ( 'NONE', #30102, .T. ) ;
#168 = DIRECTION ( 'NONE',  ( -7.709882115452476900E-017, 1.000000000000000000, 0.0000000000000000000 ) ) ;
#169 = FACE_OUTER_BOUND ( 'NONE', #40901, .T. ) ;
#170 = UNCERTAINTY_MEASURE_WITH_UNIT (LENGTH_MEASURE( 1.000000000000000100E-005 ), #43678, 'distance_accuracy_value', 'NONE');
#171 = CARTESIAN_POINT ( 'NONE',  ( 0.0000000000000000000, 50.89999999999999900, 6.000000000000000000 ) ) ;
#172 = VERTEX_POINT ( 'NONE', #43390 ) ;
#173 = AXIS2_PLACEMENT_3D ( 'NONE', #1731, #8419, #38577 ) ;
#174 = DIRECTION ( 'NONE',  ( -0.0000000000000000000, -0.0000000000000000000, 1.000000000000000000 ) ) ;
#175 = LINE ( 'NONE', #40980, #68846 ) ;
#176 = DIRECTION ( 'NONE',  ( -1.000000000000000000, -0.0000000000000000000, -0.0000000000000000000 ) ) ;
#177 =( LENGTH_UNIT ( ) NAMED_UNIT ( * ) SI_UNIT ( .MILLI., .METRE. ) );
#178 = DIRECTION ( 'NONE',  ( 0.0000000000000000000, -0.0000000000000000000, -1.000000000000000000 ) ) ;
#179 = VERTEX_POINT ( 'NONE', #62060 ) ;
#180 = CARTESIAN_POINT ( 'NONE',  ( -7.527739592143601200, -0.05722799948266392400, 1.500000000000000400 ) ) ;
#181 = LINE ( 'NONE', #65822, #10622 ) ;
#182 = CARTESIAN_POINT ( 'NONE',  ( 83.99999999999997200, 33.94000000000001200, 4.200000000000000200 ) ) ;
#183 = FILL_AREA_STYLE_COLOUR ( '', #27437 ) ;
#184 = FILL_AREA_STYLE_COLOUR ( '', #9264 ) ;
#185 = CARTESIAN_POINT ( 'NONE',  ( -15.35071491582310600, 31.41000000000000700, -0.1000000000000000100 ) ) ;
#187 = DIRECTION ( 'NONE',  ( 0.0000000000000000000, 0.0000000000000000000, 1.000000000000000000 ) ) ;
#186 = COLOUR_RGB ( '',0.2509803921568627400, 0.2509803921568627400, 0.2509803921568627400 ) ;
#188 = EDGE_LOOP ( 'NONE', ( #26620, #32329, #48875, #53108, #21639, #26375, #38440, #77865, #6452, #19740, #71327, #31310 ) ) ;
#189 = EDGE_CURVE ( 'NONE', #103, #46529, #75568, .T. ) ;
#190 = CARTESIAN_POINT ( 'NONE',  ( 14.19999999999999800, -5.047700410575222600, 5.400000000000003900 ) ) ;
#191 = CYLINDRICAL_SURFACE ( 'NONE', #38653, 1.750000000000001600 ) ;
#192 = CARTESIAN_POINT ( 'NONE',  ( 23.99999999999999300, -15.00000000000000000, -0.1000000000000000100 ) ) ;
#193 = DIRECTION ( 'NONE',  ( 0.0000000000000000000, 0.0000000000000000000, -1.000000000000000000 ) ) ;
#194 = LINE ( 'NONE', #41207, #43519 ) ;
#195 = PRODUCT_DEFINITION_SHAPE ( 'NONE', 'NONE',  #78100 ) ;
#196 = FACE_OUTER_BOUND ( 'NONE', #50342, .T. ) ;
#197 = ORIENTED_EDGE ( 'NONE', *, *, #7840, .T. ) ;
#198 = DIRECTION ( 'NONE',  ( 0.0000000000000000000, 0.0000000000000000000, -1.000000000000000000 ) ) ;
#199 = DIRECTION ( 'NONE',  ( -0.0000000000000000000, -1.000000000000000000, -0.0000000000000000000 ) ) ;
#200 = DIRECTION ( 'NONE',  ( 0.0000000000000000000, 0.0000000000000000000, 1.000000000000000000 ) ) ;
#201 = ORIENTED_EDGE ( 'NONE', *, *, #65514, .F. ) ;
#202 = EDGE_CURVE ( 'NONE', #55639, #5618, #30504, .T. ) ;
#203 =( NAMED_UNIT ( * ) PLANE_ANGLE_UNIT ( ) SI_UNIT ( $, .RADIAN. ) );
#204 = CARTESIAN_POINT ( 'NONE',  ( -17.10000000000000100, -21.60000000000000500, 12.00000000000000200 ) ) ;
#205 = EDGE_CURVE ( 'NONE', #45444, #23101, #49208, .T. ) ;
#206 = DIRECTION ( 'NONE',  ( 1.000000000000000000, 0.0000000000000000000, 0.0000000000000000000 ) ) ;
#207 = PRODUCT_DEFINITION_FORMATION_WITH_SPECIFIED_SOURCE ( 'TUTTO', '', #49804, .NOT_KNOWN. ) ;
#208 = CARTESIAN_POINT ( 'NONE',  ( -9.724035187701307600, -0.8790677608638772800, 1.525000000000000600 ) ) ;
#209 = EDGE_LOOP ( 'NONE', ( #24262, #64718, #77600, #35101 ) ) ;
#210 = ADVANCED_FACE ( 'NONE', ( #28652 ), #13494, .F. ) ;
#211 = FILL_AREA_STYLE ('',( #48605 ) ) ;
#212 = ORIENTED_EDGE ( 'NONE', *, *, #34747, .T. ) ;
#213 =( NAMED_UNIT ( * ) PLANE_ANGLE_UNIT ( ) SI_UNIT ( $, .RADIAN. ) );
#214 = AXIS2_PLACEMENT_3D ( 'NONE', #143, #42269, #59636 ) ;
#215 = PRESENTATION_STYLE_ASSIGNMENT (( #36522 ) ) ;
#216 = PRESENTATION_STYLE_ASSIGNMENT (( #6922 ) ) ;
#217 = VECTOR ( 'NONE', #69919, 1000.000000000000000 ) ;
#219 = EDGE_CURVE ( 'NONE', #70295, #10822, #42681, .T. ) ;
#218 = AXIS2_PLACEMENT_3D ( 'NONE', #2357, #55980, #49657 ) ;
#220 = CARTESIAN_POINT ( 'NONE',  ( 15.17175660057934500, -31.59000000000000000, -0.1000000000000000100 ) ) ;
#221 = FACE_OUTER_BOUND ( 'NONE', #9838, .T. ) ;
#222 = EDGE_LOOP ( 'NONE', ( #46196, #22126, #10178, #28823, #55102 ) ) ;
#223 = ORIENTED_EDGE ( 'NONE', *, *, #10362, .T. ) ;
#224 = EDGE_CURVE ( 'NONE', #57636, #39254, #57683, .T. ) ;
#225 = AXIS2_PLACEMENT_3D ( 'NONE', #23256, #77365, #70530 ) ;
#226 = VERTEX_POINT ( 'NONE', #62312 ) ;
#227 = EDGE_CURVE ( 'NONE', #29625, #57532, #14546, .T. ) ;
#228 = VECTOR ( 'NONE', #59516, 1000.000000000000000 ) ;
#229 = DIRECTION ( 'NONE',  ( -0.0000000000000000000, -0.0000000000000000000, 1.000000000000000000 ) ) ;
#231 = EDGE_CURVE ( 'NONE', #67093, #50185, #65245, .T. ) ;
#230 = AXIS2_PLACEMENT_3D ( 'NONE', #66913, #887, #55088 ) ;
#232 = DIRECTION ( 'NONE',  ( -1.000000000000000000, 0.0000000000000000000, 0.0000000000000000000 ) ) ;
#233 = PRESENTATION_STYLE_ASSIGNMENT (( #5882 ) ) ;
#234 = VECTOR ( 'NONE', #74013, 1000.000000000000000 ) ;
#235 = ORIENTED_EDGE ( 'NONE', *, *, #64955, .T. ) ;
#236 = ORIENTED_EDGE ( 'NONE', *, *, #66444, .F. ) ;
#237 = DIRECTION ( 'NONE',  ( 1.000000000000000000, 0.0000000000000000000, 0.0000000000000000000 ) ) ;
#238 = ORIENTED_EDGE ( 'NONE', *, *, #14883, .T. ) ;
#239 = CYLINDRICAL_SURFACE ( 'NONE', #30506, 2.750000000000000000 ) ;
#240 = DIRECTION ( 'NONE',  ( -1.000000000000000000, 4.130293990420953600E-016, -0.0000000000000000000 ) ) ;
#241 = VECTOR ( 'NONE', #5433, 1000.000000000000000 ) ;
#242 = CARTESIAN_POINT ( 'NONE',  ( -0.5233056302908671900, 1.250508054722739400, 0.0000000000000000000 ) ) ;
#243 = LINE ( 'NONE', #52236, #18165 ) ;
#244 = EDGE_CURVE ( 'NONE', #3605, #36936, #22964, .T. ) ;
#245 = SURFACE_STYLE_USAGE ( .BOTH. , #6398 ) ;
#246 = AXIS2_PLACEMENT_3D ( 'NONE', #54426, #36819, #72276 ) ;
#247 =( NAMED_UNIT ( * ) PLANE_ANGLE_UNIT ( ) SI_UNIT ( $, .RADIAN. ) );
#248 = ORIENTED_EDGE ( 'NONE', *, *, #55198, .F. ) ;
#249 = ORIENTED_EDGE ( 'NONE', *, *, #32005, .F. ) ;
#250 = FACE_OUTER_BOUND ( 'NONE', #65574, .T. ) ;
#251 = FACE_OUTER_BOUND ( 'NONE', #24387, .T. ) ;
#252 = PLANE ( 'NONE',  #401 ) ;
#253 = FACE_OUTER_BOUND ( 'NONE', #24074, .T. ) ;
#254 = CIRCLE ( 'NONE', #71738, 2.750000000000002700 ) ;
#256 = VERTEX_POINT ( 'NONE', #67567 ) ;
#255 = DIRECTION ( 'NONE',  ( 0.0000000000000000000, 0.0000000000000000000, 1.000000000000000000 ) ) ;
#258 = VERTEX_POINT ( 'NONE', #13756 ) ;
#257 = LINE ( 'NONE', #70894, #6009 ) ;
#259 = CARTESIAN_POINT ( 'NONE',  ( -7.817129762113896900, -1.737009447166013600, 1.499999999999999800 ) ) ;
#260 = CIRCLE ( 'NONE', #68194, 1.500000000000001300 ) ;
#261 = UNCERTAINTY_MEASURE_WITH_UNIT (LENGTH_MEASURE( 1.000000000000000100E-005 ), #18178, 'distance_accuracy_value', 'NONE');
#262 = FACE_BOUND ( 'NONE', #7424, .T. ) ;
#263 = ORIENTED_EDGE ( 'NONE', *, *, #47000, .T. ) ;
#264 = AXIS2_PLACEMENT_3D ( 'NONE', #47104, #70763, #23246 ) ;
#265 = CARTESIAN_POINT ( 'NONE',  ( -6.170714915823105600, 4.214773038077441700, -0.1000000000000000100 ) ) ;
#266 = LINE ( 'NONE', #50981, #68024 ) ;
#267 = EDGE_LOOP ( 'NONE', ( #72498, #42685, #18179, #20258 ) ) ;
#268 = CARTESIAN_POINT ( 'NONE',  ( 0.0000000000000000000, 50.89999999999999900, 0.0000000000000000000 ) ) ;
#269 =( GEOMETRIC_REPRESENTATION_CONTEXT ( 3 ) GLOBAL_UNCERTAINTY_ASSIGNED_CONTEXT ( ( #18174 ) ) GLOBAL_UNIT_ASSIGNED_CONTEXT ( ( #3178, #8009, #74921 ) ) REPRESENTATION_CONTEXT ( 'NONE', 'WORKASPACE' ) );
#270 = STYLED_ITEM ( 'NONE', ( #75752 ), #62647 ) ;
#271 = CARTESIAN_POINT ( 'NONE',  ( 12.49005524519136600, -4.225000000000015600, 2.299999999999996300 ) ) ;
#272 = CARTESIAN_POINT ( 'NONE',  ( 27.75009685542713100, -0.8578431372549023500, -1.750000000000002000 ) ) ;
#273 = FACE_OUTER_BOUND ( 'NONE', #28861, .T. ) ;
#274 = COLOUR_RGB ( '',1.000000000000000000, 1.000000000000000000, 0.0000000000000000000 ) ;
#275 = DIRECTION ( 'NONE',  ( 1.000000000000000000, 3.469446951953581500E-015, 0.0000000000000000000 ) ) ;
#276 = ORIENTED_EDGE ( 'NONE', *, *, #28691, .T. ) ;
#277 = SURFACE_SIDE_STYLE ('',( #71928 ) ) ;
#278 = SURFACE_SIDE_STYLE ('',( #2975 ) ) ;
#279 = DIRECTION ( 'NONE',  ( -0.0000000000000000000, 0.0000000000000000000, 1.000000000000000000 ) ) ;
#280 = DIRECTION ( 'NONE',  ( 1.000000000000000000, 0.0000000000000000000, -1.301042606982605100E-016 ) ) ;
#281 = CARTESIAN_POINT ( 'NONE',  ( -7.501573732273727500, -0.1956438739821861600, 1.525000000000000400 ) ) ;
#282 = VECTOR ( 'NONE', #77445, 1000.000000000000000 ) ;
#283 = AXIS2_PLACEMENT_3D ( 'NONE', #42822, #72994, #6864 ) ;
#284 = CARTESIAN_POINT ( 'NONE',  ( 11.53529253278097700, -10.19325099211573800, 4.999999999999990200 ) ) ;
#285 = ORIENTED_EDGE ( 'NONE', *, *, #58833, .T. ) ;
#286 = CARTESIAN_POINT ( 'NONE',  ( -13.99005524519136900, -9.225000000000010300, 4.999999999999999100 ) ) ;
#287 = CYLINDRICAL_SURFACE ( 'NONE', #7839, 2.499999999999998200 ) ;
#288 = VERTEX_POINT ( 'NONE', #7712 ) ;
#289 = CARTESIAN_POINT ( 'NONE',  ( -7.880350483187081400, -1.825579515275180100, 1.500000000000000200 ) ) ;
#290 = FACE_OUTER_BOUND ( 'NONE', #70457, .T. ) ;
#291 = LINE ( 'NONE', #55275, #18291 ) ;
#293 = FILL_AREA_STYLE ('',( #66073 ) ) ;
#292 = DIRECTION ( 'NONE',  ( 0.0000000000000000000, 1.000000000000000000, 8.531448871410445300E-016 ) ) ;
#294 = CIRCLE ( 'NONE', #60960, 0.2399999999999971600 ) ;
#295 = ORIENTED_EDGE ( 'NONE', *, *, #61636, .T. ) ;
#296 = EDGE_LOOP ( 'NONE', ( #4958, #50599, #37576, #9985 ) ) ;
#297 = ORIENTED_EDGE ( 'NONE', *, *, #20789, .T. ) ;
#298 = EDGE_CURVE ( 'NONE', #12886, #55474, #59595, .T. ) ;
#299 = FILL_AREA_STYLE_COLOUR ( '', #58937 ) ;
#300 = CARTESIAN_POINT ( 'NONE',  ( -7.628197922451521500, -0.1222910714822273400, 1.500000000000000000 ) ) ;
#301 = CARTESIAN_POINT ( 'NONE',  ( 10.60000000000000500, -5.047700410575213700, 8.958578643762688600 ) ) ;
#302 =( NAMED_UNIT ( * ) SI_UNIT ( $, .STERADIAN. ) SOLID_ANGLE_UNIT ( ) );
#303 = CARTESIAN_POINT ( 'NONE',  ( 0.0000000000000000000, -20.53477303807744300, -0.1000000000000000100 ) ) ;
#304 = FACE_OUTER_BOUND ( 'NONE', #48159, .T. ) ;
#305 = VECTOR ( 'NONE', #68522, 1000.000000000000000 ) ;
#306 = ADVANCED_FACE ( 'NONE', ( #67112 ), #45462, .T. ) ;
#307 = EDGE_LOOP ( 'NONE', ( #61547, #22017 ) ) ;
#308 = VERTEX_POINT ( 'NONE', #19795 ) ;
#309 = DIRECTION ( 'NONE',  ( 0.0000000000000000000, 0.0000000000000000000, -1.000000000000000000 ) ) ;
#310 = ORIENTED_EDGE ( 'NONE', *, *, #13709, .F. ) ;
#311 = DIRECTION ( 'NONE',  ( -1.000000000000000000, 0.0000000000000000000, 0.0000000000000000000 ) ) ;
#312 = VECTOR ( 'NONE', #61777, 1000.000000000000000 ) ;
#313 = EDGE_CURVE ( 'NONE', #62183, #20444, #41707, .T. ) ;
#314 = CARTESIAN_POINT ( 'NONE',  ( 11.17175660057939300, -4.214773038077441700, -0.1000000000000000100 ) ) ;
#315 = ADVANCED_FACE ( 'NONE', ( #53029 ), #72725, .F. ) ;
#316 = DIRECTION ( 'NONE',  ( 1.000000000000000000, 0.0000000000000000000, 0.0000000000000000000 ) ) ;
#317 = VECTOR ( 'NONE', #72658, 1000.000000000000000 ) ;
#318 = EDGE_CURVE ( 'NONE', #64016, #75937, #17340, .T. ) ;
#319 = CARTESIAN_POINT ( 'NONE',  ( 207.4000000000000100, 16.95999999999999700, 3.500000000000000000 ) ) ;
#320 = VECTOR ( 'NONE', #31851, 1000.000000000000000 ) ;
#321 = ORIENTED_EDGE ( 'NONE', *, *, #75128, .F. ) ;
#322 = ORIENTED_EDGE ( 'NONE', *, *, #13891, .F. ) ;
#323 = CIRCLE ( 'NONE', #6299, 1.250000000000001100 ) ;
#324 = VERTEX_POINT ( 'NONE', #69912 ) ;
#325 = PLANE ( 'NONE',  #72687 ) ;
#326 = CARTESIAN_POINT ( 'NONE',  ( 0.0000000000000000000, -28.03477303807744600, -0.1000000000000000100 ) ) ;
#327 = STYLED_ITEM ( 'NONE', ( #64778 ), #11748 ) ;
#328 = CARTESIAN_POINT ( 'NONE',  ( -35.00000000000000000, -30.99999999999999600, 0.0000000000000000000 ) ) ;
#329 = SURFACE_SIDE_STYLE ('',( #63826 ) ) ;
#330 = DIRECTION ( 'NONE',  ( 0.4468724842588787100, 0.2169718039166405600, 0.8678872156665618000 ) ) ;
#331 = EDGE_CURVE ( 'NONE', #54798, #66053, #11648, .T. ) ;
#332 = EDGE_CURVE ( 'NONE', #45396, #75669, #9788, .T. ) ;
#333 = EDGE_LOOP ( 'NONE', ( #7005, #38120 ) ) ;
#334 = ORIENTED_EDGE ( 'NONE', *, *, #22748, .F. ) ;
#335 = EDGE_CURVE ( 'NONE', #44139, #70551, #64339, .T. ) ;
#336 = ORIENTED_EDGE ( 'NONE', *, *, #40243, .F. ) ;
#337 = ORIENTED_EDGE ( 'NONE', *, *, #62205, .T. ) ;
#338 = ORIENTED_EDGE ( 'NONE', *, *, #4990, .T. ) ;
#340 = EDGE_CURVE ( 'NONE', #1521, #3484, #26741, .T. ) ;
#339 = AXIS2_PLACEMENT_3D ( 'NONE', #77033, #52082, #41032 ) ;
#341 = CARTESIAN_POINT ( 'NONE',  ( 0.8517566005793924000, -19.03477303807744300, -0.1000000000000000100 ) ) ;
#342 =( NAMED_UNIT ( * ) PLANE_ANGLE_UNIT ( ) SI_UNIT ( $, .RADIAN. ) );
#343 = ORIENTED_EDGE ( 'NONE', *, *, #68872, .F. ) ;
#344 = CARTESIAN_POINT ( 'NONE',  ( 6.858071945254484000E-016, -5.534773038077410100, 0.0000000000000000000 ) ) ;
#345 = LINE ( 'NONE', #57416, #31440 ) ;
#346 = FACE_OUTER_BOUND ( 'NONE', #28405, .T. ) ;
#347 = AXIS2_PLACEMENT_3D ( 'NONE', #12648, #31025, #24968 ) ;
#348 = ORIENTED_EDGE ( 'NONE', *, *, #48373, .F. ) ;
#349 = EDGE_CURVE ( 'NONE', #43254, #6537, #2241, .T. ) ;
#350 = MECHANICAL_DESIGN_GEOMETRIC_PRESENTATION_REPRESENTATION (  '', ( #68895 ), #16154 ) ;
#351 = DIRECTION ( 'NONE',  ( 0.0000000000000000000, -1.000000000000000000, 0.0000000000000000000 ) ) ;
#352 = DIRECTION ( 'NONE',  ( 0.0000000000000000000, -1.000000000000000000, 0.0000000000000000000 ) ) ;
#353 = FILL_AREA_STYLE ('',( #75325 ) ) ;
#354 = DIRECTION ( 'NONE',  ( 1.000000000000000000, 0.0000000000000000000, 0.0000000000000000000 ) ) ;
#355 = CARTESIAN_POINT ( 'NONE',  ( -9.884809130410971500, -1.858974358974359000, 1.525000000000000100 ) ) ;
#356 = LINE ( 'NONE', #14478, #47380 ) ;
#357 = LINE ( 'NONE', #2696, #73760 ) ;
#358 = CARTESIAN_POINT ( 'NONE',  ( -9.743783489385329200, -2.974358974358974500, 1.525000000000000100 ) ) ;
#359 = AXIS2_PLACEMENT_3D ( 'NONE', #57461, #33368, #28094 ) ;
#360 = ORIENTED_EDGE ( 'NONE', *, *, #49166, .F. ) ;
#361 = PRESENTATION_STYLE_ASSIGNMENT (( #48826 ) ) ;
#362 = ORIENTED_EDGE ( 'NONE', *, *, #34649, .F. ) ;
#363 = SURFACE_STYLE_FILL_AREA ( #59633 ) ;
#364 = FACE_OUTER_BOUND ( 'NONE', #4123, .T. ) ;
#365 = CARTESIAN_POINT ( 'NONE',  ( -7.781885819609885700, -1.810278242643255500, 1.525000000000000400 ) ) ;
#366 = PLANE ( 'NONE',  #26505 ) ;
#367 = AXIS2_PLACEMENT_3D ( 'NONE', #13429, #67760, #2325 ) ;
#368 = DIRECTION ( 'NONE',  ( 1.000000000000000000, 0.0000000000000000000, 0.0000000000000000000 ) ) ;
#369 = EDGE_LOOP ( 'NONE', ( #50375, #4496, #47276, #64409 ) ) ;
#370 = ORIENTED_EDGE ( 'NONE', *, *, #31724, .T. ) ;
#371 =( NAMED_UNIT ( * ) PLANE_ANGLE_UNIT ( ) SI_UNIT ( $, .RADIAN. ) );
#372 = ORIENTED_EDGE ( 'NONE', *, *, #16926, .T. ) ;
#373 = DIRECTION ( 'NONE',  ( -0.0000000000000000000, -0.0000000000000000000, 1.000000000000000000 ) ) ;
#375 = DIRECTION ( 'NONE',  ( -0.0000000000000000000, -0.0000000000000000000, -1.000000000000000000 ) ) ;
#374 = DIRECTION ( 'NONE',  ( -1.000000000000000000, 0.0000000000000000000, 0.0000000000000000000 ) ) ;
#376 = VERTEX_POINT ( 'NONE', #74916 ) ;
#377 = VERTEX_POINT ( 'NONE', #3173 ) ;
#378 = AXIS2_PLACEMENT_3D ( 'NONE', #62237, #44088, #14475 ) ;
#380 = CARTESIAN_POINT ( 'NONE',  ( -9.866451944792988400, -0.9411894151363705600, 1.525000000000000600 ) ) ;
#379 = AXIS2_PLACEMENT_3D ( 'NONE', #46825, #29048, #64982 ) ;
#381 = DIRECTION ( 'NONE',  ( 0.0000000000000000000, 1.000000000000000000, -0.0000000000000000000 ) ) ;
#382 = ADVANCED_FACE ( 'NONE', ( #35192 ), #23858, .F. ) ;
#383 = EDGE_LOOP ( 'NONE', ( #39205, #33503, #43625, #14565 ) ) ;
#384 = STYLED_ITEM ( 'NONE', ( #18493 ), #32904 ) ;
#385 = AXIS2_PLACEMENT_3D ( 'NONE', #19541, #7718, #1034 ) ;
#386 = PRESENTATION_STYLE_ASSIGNMENT (( #12290 ) ) ;
#387 = CARTESIAN_POINT ( 'NONE',  ( -7.579974544262920900, -1.859640584825266600, 1.524999999999999900 ) ) ;
#388 = CARTESIAN_POINT ( 'NONE',  ( -7.527702238827773200, -1.371690705187592000, 1.524999999999999900 ) ) ;
#389 = FILL_AREA_STYLE_COLOUR ( '', #33588 ) ;
#390 = COLOUR_RGB ( '',1.000000000000000000, 1.000000000000000000, 0.0000000000000000000 ) ;
#391 = LINE ( 'NONE', #5307, #25903 ) ;
#392 = ORIENTED_EDGE ( 'NONE', *, *, #47683, .T. ) ;
#393 = LINE ( 'NONE', #1236, #12709 ) ;
#394 = ADVANCED_FACE ( 'NONE', ( #16451 ), #44690, .T. ) ;
#395 = VERTEX_POINT ( 'NONE', #38936 ) ;
#396 = VECTOR ( 'NONE', #14481, 1000.000000000000000 ) ;
#397 = EDGE_LOOP ( 'NONE', ( #70245, #50259, #44640, #30065 ) ) ;
#398 = CARTESIAN_POINT ( 'NONE',  ( 8.171756600579392700, 0.0000000000000000000, -0.1000000000000000100 ) ) ;
#399 = CARTESIAN_POINT ( 'NONE',  ( -352.4526625136878700, -1560.899380678243700, 35.29999999999988300 ) ) ;
#400 = SURFACE_SIDE_STYLE ('',( #64058 ) ) ;
#401 = AXIS2_PLACEMENT_3D ( 'NONE', #60507, #24491, #13196 ) ;
#402 = CARTESIAN_POINT ( 'NONE',  ( 0.0000000000000000000, 26.71477303807745000, -0.1000000000000000100 ) ) ;
#403 = CIRCLE ( 'NONE', #32589, 0.5000000000000004400 ) ;
#404 =( NAMED_UNIT ( * ) SI_UNIT ( $, .STERADIAN. ) SOLID_ANGLE_UNIT ( ) );
#405 = UNCERTAINTY_MEASURE_WITH_UNIT (LENGTH_MEASURE( 1.000000000000000100E-005 ), #41625, 'distance_accuracy_value', 'NONE');
#406 = VERTEX_POINT ( 'NONE', #10051 ) ;
#408 = ORIENTED_EDGE ( 'NONE', *, *, #74176, .F. ) ;
#407 = EDGE_CURVE ( 'NONE', #12380, #66030, #30421, .T. ) ;
#409 = ADVANCED_FACE ( 'NONE', ( #56709 ), #5004, .F. ) ;
#410 = ORIENTED_EDGE ( 'NONE', *, *, #69237, .T. ) ;
#411 = ORIENTED_EDGE ( 'NONE', *, *, #62290, .F. ) ;
#412 = ORIENTED_EDGE ( 'NONE', *, *, #3021, .T. ) ;
#413 = UNCERTAINTY_MEASURE_WITH_UNIT (LENGTH_MEASURE( 1.000000000000000100E-005 ), #69793, 'distance_accuracy_value', 'NONE');
#414 =( NAMED_UNIT ( * ) SI_UNIT ( $, .STERADIAN. ) SOLID_ANGLE_UNIT ( ) );
#415 = CARTESIAN_POINT ( 'NONE',  ( 20.99999999999999600, 13.75000000000000000, 2.839999999999999900 ) ) ;
#416 = SURFACE_STYLE_USAGE ( .BOTH. , #42521 ) ;
#417 = FACE_OUTER_BOUND ( 'NONE', #74958, .T. ) ;
#418 = CARTESIAN_POINT ( 'NONE',  ( 192.0000000000000000, 7.000000000000015100, 4.000000000000000000 ) ) ;
#419 = VECTOR ( 'NONE', #62570, 1000.000000000000000 ) ;
#420 = DIRECTION ( 'NONE',  ( 1.000000000000000000, 0.0000000000000000000, 0.0000000000000000000 ) ) ;
#421 = CARTESIAN_POINT ( 'NONE',  ( -7.403735474351151400, -0.3957710082750573500, 1.525000000000000600 ) ) ;
#422 = FILL_AREA_STYLE_COLOUR ( '', #33158 ) ;
#423 = CARTESIAN_POINT ( 'NONE',  ( -5.460000000000000000, -9.455000000000001800, 6.000000000000000000 ) ) ;
#424 = EDGE_CURVE ( 'NONE', #70837, #17885, #74557, .T. ) ;
#425 = PRESENTATION_LAYER_ASSIGNMENT (  '', '', ( #26212 ) ) ;
#426 = ORIENTED_EDGE ( 'NONE', *, *, #11473, .T. ) ;
#427 = SURFACE_STYLE_USAGE ( .BOTH. , #30998 ) ;
#428 = DIRECTION ( 'NONE',  ( -0.0000000000000000000, 1.000000000000000000, -0.0000000000000000000 ) ) ;
#429 = VECTOR ( 'NONE', #65363, 1000.000000000000000 ) ;
#430 = CARTESIAN_POINT ( 'NONE',  ( -379.9526625136877600, -1541.474380678243500, -0.7499999999999840100 ) ) ;
#431 = ORIENTED_EDGE ( 'NONE', *, *, #37035, .F. ) ;
#432 = STYLED_ITEM ( 'NONE', ( #55105 ), #12914 ) ;
#433 =( NAMED_UNIT ( * ) SI_UNIT ( $, .STERADIAN. ) SOLID_ANGLE_UNIT ( ) );
#434 = CARTESIAN_POINT ( 'NONE',  ( 137.5999999999999900, 43.29999999999999700, 0.0000000000000000000 ) ) ;
#435 = DIRECTION ( 'NONE',  ( 1.000000000000000000, 0.0000000000000000000, 0.0000000000000000000 ) ) ;
#436 = CIRCLE ( 'NONE', #61334, 8.500000000000000000 ) ;
#437 = SURFACE_STYLE_USAGE ( .BOTH. , #59393 ) ;
#438 = LINE ( 'NONE', #34379, #74770 ) ;
#439 = EDGE_CURVE ( 'NONE', #22354, #32371, #60492, .T. ) ;
#440 = VECTOR ( 'NONE', #52875, 1000.000000000000000 ) ;
#441 = EDGE_CURVE ( 'NONE', #57167, #73011, #6903, .T. ) ;
#442 = EDGE_LOOP ( 'NONE', ( #52806, #75797, #75718, #11959 ) ) ;
#443 = ORIENTED_EDGE ( 'NONE', *, *, #2906, .T. ) ;
#444 = AXIS2_PLACEMENT_3D ( 'NONE', #204, #59966, #36552 ) ;
#445 = FILL_AREA_STYLE ('',( #48065 ) ) ;
#446 = VERTEX_POINT ( 'NONE', #57733 ) ;
#447 = CARTESIAN_POINT ( 'NONE',  ( -11.79005524519137400, -4.225000000000015600, 2.299999999999999800 ) ) ;
#448 = CARTESIAN_POINT ( 'NONE',  ( -7.698136113741219000, -2.846153846153845400, 1.525000000000000100 ) ) ;
#449 = DIRECTION ( 'NONE',  ( 0.0000000000000000000, 1.000000000000000000, 0.0000000000000000000 ) ) ;
#450 = CARTESIAN_POINT ( 'NONE',  ( 9.851756600579390600, 22.03477303807744300, -0.1000000000000000100 ) ) ;
#452 = EDGE_CURVE ( 'NONE', #64014, #73240, #3090, .T. ) ;
#451 =( GEOMETRIC_REPRESENTATION_CONTEXT ( 3 ) GLOBAL_UNCERTAINTY_ASSIGNED_CONTEXT ( ( #74694 ) ) GLOBAL_UNIT_ASSIGNED_CONTEXT ( ( #5551, #35272, #77266 ) ) REPRESENTATION_CONTEXT ( 'NONE', 'WORKASPACE' ) );
#453 = CARTESIAN_POINT ( 'NONE',  ( -20.00000000000000400, -3.000000000000002700, 0.0000000000000000000 ) ) ;
#454 =( NAMED_UNIT ( * ) SI_UNIT ( $, .STERADIAN. ) SOLID_ANGLE_UNIT ( ) );
#455 = LINE ( 'NONE', #16299, #29771 ) ;
#456 = ORIENTED_EDGE ( 'NONE', *, *, #31482, .T. ) ;
#457 = VERTEX_POINT ( 'NONE', #15771 ) ;
#458 =( GEOMETRIC_REPRESENTATION_CONTEXT ( 3 ) GLOBAL_UNCERTAINTY_ASSIGNED_CONTEXT ( ( #53291 ) ) GLOBAL_UNIT_ASSIGNED_CONTEXT ( ( #70493, #71260, #35333 ) ) REPRESENTATION_CONTEXT ( 'NONE', 'WORKASPACE' ) );
#459 = DIRECTION ( 'NONE',  ( 0.0000000000000000000, 1.000000000000000000, 0.0000000000000000000 ) ) ;
#460 = VECTOR ( 'NONE', #71040, 1000.000000000000100 ) ;
#461 = AXIS2_PLACEMENT_3D ( 'NONE', #23702, #35551, #41299 ) ;
#462 = CARTESIAN_POINT ( 'NONE',  ( 2.814999999999997300, 0.1905286216097243400, -5.649999999999999500 ) ) ;
#463 =( NAMED_UNIT ( * ) PLANE_ANGLE_UNIT ( ) SI_UNIT ( $, .RADIAN. ) );
#464 = ORIENTED_EDGE ( 'NONE', *, *, #76852, .T. ) ;
#466 = EDGE_CURVE ( 'NONE', #52922, #55042, #67997, .T. ) ;
#465 = AXIS2_PLACEMENT_3D ( 'NONE', #72769, #25254, #48620 ) ;
#467 = CARTESIAN_POINT ( 'NONE',  ( -379.2026625136877600, -1562.399380678243500, 2.220446049250313100E-013 ) ) ;
#469 = VERTEX_POINT ( 'NONE', #9962 ) ;
#468 = DIRECTION ( 'NONE',  ( 0.0000000000000000000, -1.000000000000000000, 0.0000000000000000000 ) ) ;
#470 = PRESENTATION_LAYER_ASSIGNMENT (  '', '', ( #66502 ) ) ;
#471 = PRESENTATION_STYLE_ASSIGNMENT (( #47993 ) ) ;
#472 = FACE_OUTER_BOUND ( 'NONE', #43207, .T. ) ;
#473 = VERTEX_POINT ( 'NONE', #27837 ) ;
#474 = LINE ( 'NONE', #70665, #50373 ) ;
#475 = CARTESIAN_POINT ( 'NONE',  ( 114.3999999999999500, 93.00000000000001400, 0.0000000000000000000 ) ) ;
#476 = VERTEX_POINT ( 'NONE', #63268 ) ;
#477 = ORIENTED_EDGE ( 'NONE', *, *, #43325, .F. ) ;
#478 = CARTESIAN_POINT ( 'NONE',  ( 8.375000000000001800, -4.000000000000001800, -18.75000000000000000 ) ) ;
#479 = CIRCLE ( 'NONE', #41924, 0.3999999999999993000 ) ;
#480 = ORIENTED_EDGE ( 'NONE', *, *, #3943, .T. ) ;
#481 = EDGE_CURVE ( 'NONE', #56997, #33982, #44472, .T. ) ;
#482 = FACE_OUTER_BOUND ( 'NONE', #12165, .T. ) ;
#483 =( LENGTH_UNIT ( ) NAMED_UNIT ( * ) SI_UNIT ( .MILLI., .METRE. ) );
#484 = ORIENTED_EDGE ( 'NONE', *, *, #2837, .F. ) ;
#485 = CIRCLE ( 'NONE', #53316, 1.169999999999996600 ) ;
#486 = ORIENTED_EDGE ( 'NONE', *, *, #22404, .F. ) ;
#487 = VERTEX_POINT ( 'NONE', #27067 ) ;
#489 = DIRECTION ( 'NONE',  ( -0.0000000000000000000, -0.0000000000000000000, 1.000000000000000000 ) ) ;
#488 = DIRECTION ( 'NONE',  ( -1.000000000000000000, 4.673285226230624000E-019, -0.0000000000000000000 ) ) ;
#490 = DIRECTION ( 'NONE',  ( 1.000000000000000000, 0.0000000000000000000, 0.0000000000000000000 ) ) ;
#491 = AXIS2_PLACEMENT_3D ( 'NONE', #40066, #28805, #46843 ) ;
#492 = ADVANCED_FACE ( 'NONE', ( #68915 ), #1129, .T. ) ;
#493 = CARTESIAN_POINT ( 'NONE',  ( -7.896854062459167900, -0.5961538461538462600, 1.525000000000000100 ) ) ;
#494 = CARTESIAN_POINT ( 'NONE',  ( 154.9000000000000100, 36.90000000000000600, 6.000000000000000000 ) ) ;
#495 = DIRECTION ( 'NONE',  ( 0.0000000000000000000, -1.000000000000000000, 0.0000000000000000000 ) ) ;
#496 = CARTESIAN_POINT ( 'NONE',  ( 22.50000000000000400, 7.500000000000000000, 5.000000000000000000 ) ) ;
#497 = SURFACE_STYLE_FILL_AREA ( #21856 ) ;
#498 = DIRECTION ( 'NONE',  ( -0.0000000000000000000, 1.000000000000000000, 0.0000000000000000000 ) ) ;
#499 = VERTEX_POINT ( 'NONE', #75896 ) ;
#500 =( GEOMETRIC_REPRESENTATION_CONTEXT ( 3 ) GLOBAL_UNCERTAINTY_ASSIGNED_CONTEXT ( ( #28155 ) ) GLOBAL_UNIT_ASSIGNED_CONTEXT ( ( #47183, #28374, #10743 ) ) REPRESENTATION_CONTEXT ( 'NONE', 'WORKASPACE' ) );
#501 = VECTOR ( 'NONE', #24900, 1000.000000000000000 ) ;
#502 = PRESENTATION_LAYER_ASSIGNMENT (  '', '', ( #27326 ) ) ;
#503 = EDGE_LOOP ( 'NONE', ( #12752, #46339, #41198, #27883 ) ) ;
#504 = MANIFOLD_SOLID_BREP ( 'Teminal Info[4]', #7737 ) ;
#505 = SURFACE_SIDE_STYLE ('',( #33922 ) ) ;
#506 = EDGE_LOOP ( 'NONE', ( #7414, #41526 ) ) ;
#507 = LINE ( 'NONE', #58029, #69181 ) ;
#508 = DIRECTION ( 'NONE',  ( 0.0000000000000000000, 0.0000000000000000000, -1.000000000000000000 ) ) ;
#509 = CIRCLE ( 'NONE', #13254, 0.4000000000000001900 ) ;
#510 = EDGE_LOOP ( 'NONE', ( #59432, #11789, #75716, #27370 ) ) ;
#511 =( LENGTH_UNIT ( ) NAMED_UNIT ( * ) SI_UNIT ( .MILLI., .METRE. ) );
#512 = FACE_OUTER_BOUND ( 'NONE', #73255, .T. ) ;
#513 = CARTESIAN_POINT ( 'NONE',  ( -7.792026832566685700, -1.796916703699482400, 1.499999999999999800 ) ) ;
#514 = AXIS2_PLACEMENT_3D ( 'NONE', #24529, #60041, #73348 ) ;
#515 = FACE_OUTER_BOUND ( 'NONE', #56531, .T. ) ;
#516 = EDGE_LOOP ( 'NONE', ( #19859, #63193, #75554, #69047, #10811, #74016 ) ) ;
#517 = ORIENTED_EDGE ( 'NONE', *, *, #3287, .T. ) ;
#518 = SURFACE_STYLE_FILL_AREA ( #28880 ) ;
#519 = EDGE_CURVE ( 'NONE', #59861, #39294, #64260, .T. ) ;
#520 = DIRECTION ( 'NONE',  ( 1.000000000000000000, 0.0000000000000000000, 0.0000000000000000000 ) ) ;
#521 = AXIS2_PLACEMENT_3D ( 'NONE', #64561, #58741, #40903 ) ;
#522 = CARTESIAN_POINT ( 'NONE',  ( 113.3999999999999500, 93.00000000000001400, 0.0000000000000000000 ) ) ;
#523 = ORIENTED_EDGE ( 'NONE', *, *, #7434, .T. ) ;
#524 = ORIENTED_EDGE ( 'NONE', *, *, #62665, .T. ) ;
#525 = CARTESIAN_POINT ( 'NONE',  ( 9.851756600579390600, -22.03477303807744300, -0.1000000000000000100 ) ) ;
#526 = FILL_AREA_STYLE ('',( #43142 ) ) ;
#527 = CARTESIAN_POINT ( 'NONE',  ( 154.9000000000000100, 19.90000000000000200, 1.000000000000000000 ) ) ;
#528 = CARTESIAN_POINT ( 'NONE',  ( 0.8136460818176449700, -3.996376811587402800, 0.4393398282201694300 ) ) ;
#529 = DIRECTION ( 'NONE',  ( 1.000000000000000000, 0.0000000000000000000, 0.0000000000000000000 ) ) ;
#530 = VECTOR ( 'NONE', #19387, 1000.000000000000000 ) ;
#531 = DIRECTION ( 'NONE',  ( -1.000000000000000000, -1.115806984129473700E-016, 0.0000000000000000000 ) ) ;
#532 = CIRCLE ( 'NONE', #66154, 2.499999999999998200 ) ;
#533 = DIRECTION ( 'NONE',  ( -1.000000000000000000, 0.0000000000000000000, 0.0000000000000000000 ) ) ;
#534 = DIRECTION ( 'NONE',  ( -0.0000000000000000000, 0.0000000000000000000, 1.000000000000000000 ) ) ;
#535 = EDGE_CURVE ( 'NONE', #61250, #71266, #17264, .T. ) ;
#536 = LINE ( 'NONE', #19743, #62668 ) ;
#537 = LINE ( 'NONE', #65813, #22298 ) ;
#538 = VERTEX_POINT ( 'NONE', #2830 ) ;
#539 = CARTESIAN_POINT ( 'NONE',  ( 209.1500000000000100, 16.95999999999999700, 0.0000000000000000000 ) ) ;
#540 = CARTESIAN_POINT ( 'NONE',  ( 9.171756600579392700, -8.534773038077448200, 0.0000000000000000000 ) ) ;
#541 = ORIENTED_EDGE ( 'NONE', *, *, #25410, .T. ) ;
#542 = ORIENTED_EDGE ( 'NONE', *, *, #49645, .T. ) ;
#544 = CARTESIAN_POINT ( 'NONE',  ( -35.19999999999999600, -80.99999999999998600, 38.00000000000000000 ) ) ;
#543 = VECTOR ( 'NONE', #67085, 1000.000000000000000 ) ;
#545 = EDGE_LOOP ( 'NONE', ( #3230, #40787, #18559, #29402 ) ) ;
#546 = VECTOR ( 'NONE', #43978, 1000.000000000000000 ) ;
#547 = DIRECTION ( 'NONE',  ( -1.000000000000000000, -1.224646799147353000E-016, 0.0000000000000000000 ) ) ;
#548 = EDGE_CURVE ( 'NONE', #73436, #64619, #21002, .T. ) ;
#550 = MECHANICAL_DESIGN_GEOMETRIC_PRESENTATION_REPRESENTATION (  '', ( #19764 ), #38399 ) ;
#549 =( NAMED_UNIT ( * ) PLANE_ANGLE_UNIT ( ) SI_UNIT ( $, .RADIAN. ) );
#551 = ORIENTED_EDGE ( 'NONE', *, *, #68398, .T. ) ;
#552 =( NAMED_UNIT ( * ) PLANE_ANGLE_UNIT ( ) SI_UNIT ( $, .RADIAN. ) );
#553 = EDGE_CURVE ( 'NONE', #42175, #22354, #243, .T. ) ;
#554 = ORIENTED_EDGE ( 'NONE', *, *, #56884, .T. ) ;
#555 = EDGE_LOOP ( 'NONE', ( #7015, #76572, #15021, #4569 ) ) ;
#556 = DIRECTION ( 'NONE',  ( 0.0000000000000000000, -1.000000000000000000, 0.0000000000000000000 ) ) ;
#557 = STYLED_ITEM ( 'NONE', ( #29124 ), #9896 ) ;
#558 = DIRECTION ( 'NONE',  ( -0.0000000000000000000, 1.000000000000000000, -0.0000000000000000000 ) ) ;
#559 = CARTESIAN_POINT ( 'NONE',  ( 158.7999999999999800, 99.00000000000000000, 0.0000000000000000000 ) ) ;
#560 = SURFACE_SIDE_STYLE ('',( #77050 ) ) ;
#561 = MECHANICAL_DESIGN_GEOMETRIC_PRESENTATION_REPRESENTATION (  '', ( #10236 ), #20813 ) ;
#562 = AXIS2_PLACEMENT_3D ( 'NONE', #55032, #19851, #43979 ) ;
#563 = VERTEX_POINT ( 'NONE', #41956 ) ;
#564 = DIRECTION ( 'NONE',  ( 0.0000000000000000000, 0.0000000000000000000, 1.000000000000000000 ) ) ;
#565 = SURFACE_STYLE_FILL_AREA ( #31615 ) ;
#567 = EDGE_CURVE ( 'NONE', #75074, #39090, #37874, .T. ) ;
#566 =( GEOMETRIC_REPRESENTATION_CONTEXT ( 3 ) GLOBAL_UNCERTAINTY_ASSIGNED_CONTEXT ( ( #16597 ) ) GLOBAL_UNIT_ASSIGNED_CONTEXT ( ( #19405, #12843, #25173 ) ) REPRESENTATION_CONTEXT ( 'NONE', 'WORKASPACE' ) );
#568 = DIRECTION ( 'NONE',  ( 0.0000000000000000000, 0.0000000000000000000, 1.000000000000000000 ) ) ;
#569 = ORIENTED_EDGE ( 'NONE', *, *, #66935, .T. ) ;
#570 = AXIS2_PLACEMENT_3D ( 'NONE', #21808, #9741, #3903 ) ;
#571 = ORIENTED_EDGE ( 'NONE', *, *, #9659, .F. ) ;
#572 = DIRECTION ( 'NONE',  ( 1.000000000000000000, 0.0000000000000000000, 0.0000000000000000000 ) ) ;
#573 = AXIS2_PLACEMENT_3D ( 'NONE', #61300, #42678, #48198 ) ;
#575 = ORIENTED_EDGE ( 'NONE', *, *, #36106, .F. ) ;
#574 = VERTEX_POINT ( 'NONE', #10211 ) ;
#576 = CARTESIAN_POINT ( 'NONE',  ( -7.745450560516228900, -0.1488148732299232100, 1.500000000000000200 ) ) ;
#577 = ORIENTED_EDGE ( 'NONE', *, *, #52794, .F. ) ;
#578 = PLANE ( 'NONE',  #673 ) ;
#579 = VECTOR ( 'NONE', #22788, 1000.000000000000000 ) ;
#580 = CARTESIAN_POINT ( 'NONE',  ( -0.6863539181823532500, 9.003623188412605700, 0.4393398282201710400 ) ) ;
#581 = SURFACE_STYLE_USAGE ( .BOTH. , #30388 ) ;
#582 = DIRECTION ( 'NONE',  ( -0.0000000000000000000, 0.0000000000000000000, 1.000000000000000000 ) ) ;
#583 = FACE_OUTER_BOUND ( 'NONE', #27078, .T. ) ;
#585 = EDGE_CURVE ( 'NONE', #44072, #56180, #58517, .T. ) ;
#584 = DIRECTION ( 'NONE',  ( 1.000000000000000000, 0.0000000000000000000, 0.0000000000000000000 ) ) ;
#586 = ORIENTED_EDGE ( 'NONE', *, *, #3506, .T. ) ;
#587 = ORIENTED_EDGE ( 'NONE', *, *, #55875, .T. ) ;
#588 = VECTOR ( 'NONE', #72722, 1000.000000000000000 ) ;
#589 = SURFACE_STYLE_FILL_AREA ( #77378 ) ;
#590 = ADVANCED_FACE ( 'NONE', ( #67920 ), #17823, .F. ) ;
#591 = CIRCLE ( 'NONE', #11080, 0.2999999999999999900 ) ;
#592 = CARTESIAN_POINT ( 'NONE',  ( -7.891152549086051200, -1.803156616637673100, 1.499999999999999800 ) ) ;
#593 = AXIS2_PLACEMENT_3D ( 'NONE', #11561, #70669, #29472 ) ;
#594 = ORIENTED_EDGE ( 'NONE', *, *, #5509, .T. ) ;
#595 = ORIENTED_EDGE ( 'NONE', *, *, #50581, .F. ) ;
#596 =( NAMED_UNIT ( * ) PLANE_ANGLE_UNIT ( ) SI_UNIT ( $, .RADIAN. ) );
#597 = CARTESIAN_POINT ( 'NONE',  ( -69.70854177124071800, -32.39247217095364600, -0.7500000000000007800 ) ) ;
#598 = UNCERTAINTY_MEASURE_WITH_UNIT (LENGTH_MEASURE( 1.000000000000000100E-005 ), #41321, 'distance_accuracy_value', 'NONE');
#599 = CIRCLE ( 'NONE', #48207, 1.500000000000000400 ) ;
#600 = PRESENTATION_STYLE_ASSIGNMENT (( #40179 ) ) ;
#601 = UNCERTAINTY_MEASURE_WITH_UNIT (LENGTH_MEASURE( 1.000000000000000100E-005 ), #4233, 'distance_accuracy_value', 'NONE');
#602 = LINE ( 'NONE', #33403, #10149 ) ;
#603 = EDGE_LOOP ( 'NONE', ( #21364, #11031, #37138, #50346 ) ) ;
#604 = CARTESIAN_POINT ( 'NONE',  ( -0.8507149158221811700, 0.0000000000000000000, -0.1000000000000000100 ) ) ;
#605 = EDGE_LOOP ( 'NONE', ( #58674, #31158, #35952, #38632 ) ) ;
#606 = DIRECTION ( 'NONE',  ( 0.0000000000000000000, 0.0000000000000000000, 1.000000000000000000 ) ) ;
#607 = DIRECTION ( 'NONE',  ( -0.0000000000000000000, -0.0000000000000000000, -1.000000000000000000 ) ) ;
#608 = CYLINDRICAL_SURFACE ( 'NONE', #20826, 1.499999999999999600 ) ;
#609 = SURFACE_SIDE_STYLE ('',( #36231 ) ) ;
#610 = VECTOR ( 'NONE', #58030, 1000.000000000000000 ) ;
#611 = FACE_OUTER_BOUND ( 'NONE', #72701, .T. ) ;
#612 = ORIENTED_EDGE ( 'NONE', *, *, #46876, .T. ) ;
#613 = CIRCLE ( 'NONE', #63676, 1.000000000000001600 ) ;
#614 = ORIENTED_EDGE ( 'NONE', *, *, #26950, .T. ) ;
#615 = AXIS2_PLACEMENT_3D ( 'NONE', #46948, #23354, #71387 ) ;
#616 = VERTEX_POINT ( 'NONE', #24586 ) ;
#617 = SURFACE_STYLE_FILL_AREA ( #52692 ) ;
#618 = EDGE_LOOP ( 'NONE', ( #30484, #64196 ) ) ;
#619 = VERTEX_POINT ( 'NONE', #60593 ) ;
#620 = FACE_OUTER_BOUND ( 'NONE', #15913, .T. ) ;
#621 = SURFACE_STYLE_USAGE ( .BOTH. , #66893 ) ;
#622 = DIRECTION ( 'NONE',  ( -4.622441349722776300E-019, 1.000000000000000000, 0.0000000000000000000 ) ) ;
#623 = CARTESIAN_POINT ( 'NONE',  ( 89.99999999999998600, 50.90000000000001300, 6.000000000000000000 ) ) ;
#624 = CARTESIAN_POINT ( 'NONE',  ( -5.950000000000000200, -0.6500000000000000200, -18.75000000000000000 ) ) ;
#625 = CIRCLE ( 'NONE', #22780, 0.1500000000000216400 ) ;
#626 = APPLICATION_CONTEXT ( 'automotive_design' ) ;
#627 = CARTESIAN_POINT ( 'NONE',  ( 46.00000000000000000, -2.500000000000000000, 0.0000000000000000000 ) ) ;
#628 = ORIENTED_EDGE ( 'NONE', *, *, #31538, .F. ) ;
#629 = FILL_AREA_STYLE ('',( #42485 ) ) ;
#630 = AXIS2_PLACEMENT_3D ( 'NONE', #52227, #34392, #52484 ) ;
#631 = CARTESIAN_POINT ( 'NONE',  ( -353.7526625136879400, -1564.149380678243500, 24.67999999999998900 ) ) ;
#632 = ORIENTED_EDGE ( 'NONE', *, *, #22990, .T. ) ;
#633 = ORIENTED_EDGE ( 'NONE', *, *, #31986, .F. ) ;
#634 = DIRECTION ( 'NONE',  ( -0.0000000000000000000, -0.0000000000000000000, 1.000000000000000000 ) ) ;
#635 = DIRECTION ( 'NONE',  ( 0.0000000000000000000, -1.000000000000000000, 0.0000000000000000000 ) ) ;
#636 = CARTESIAN_POINT ( 'NONE',  ( 1.249999999999980500, 99.00000000000001400, 0.0000000000000000000 ) ) ;
#637 = ORIENTED_EDGE ( 'NONE', *, *, #67349, .F. ) ;
#638 = SHAPE_DEFINITION_REPRESENTATION ( #19151, #45343 ) ;
#639 = LINE ( 'NONE', #3474, #6414 ) ;
#640 = ORIENTED_EDGE ( 'NONE', *, *, #17820, .F. ) ;
#641 = DIRECTION ( 'NONE',  ( 0.0000000000000000000, 1.000000000000000000, 0.0000000000000000000 ) ) ;
#642 = EDGE_CURVE ( 'NONE', #24295, #65619, #63275, .T. ) ;
#643 = EDGE_CURVE ( 'NONE', #14245, #71705, #9717, .T. ) ;
#644 = DIRECTION ( 'NONE',  ( -0.0000000000000000000, -0.0000000000000000000, -1.000000000000000000 ) ) ;
#645 =( NAMED_UNIT ( * ) SI_UNIT ( $, .STERADIAN. ) SOLID_ANGLE_UNIT ( ) );
#646 = DIRECTION ( 'NONE',  ( -1.000000000000000000, 0.0000000000000000000, 0.0000000000000000000 ) ) ;
#647 = CARTESIAN_POINT ( 'NONE',  ( -9.884809130410971500, -0.1053685897435897400, 1.500000000000000000 ) ) ;
#648 = VERTEX_POINT ( 'NONE', #67235 ) ;
#649 = VERTEX_POINT ( 'NONE', #18691 ) ;
#650 = FILL_AREA_STYLE ('',( #34717 ) ) ;
#651 = CARTESIAN_POINT ( 'NONE',  ( -9.733567143231484300, -1.567307692307692500, 1.525000000000000100 ) ) ;
#652 = EDGE_CURVE ( 'NONE', #44004, #73170, #62285, .T. ) ;
#653 = CARTESIAN_POINT ( 'NONE',  ( 47.20000000000000300, 19.00000000000000400, 3.700000000000000200 ) ) ;
#654 = VECTOR ( 'NONE', #8397, 1000.000000000000000 ) ;
#655 = CARTESIAN_POINT ( 'NONE',  ( -21.10000000000000100, -31.60000000000000100, 2.500000000000003600 ) ) ;
#656 = AXIS2_PLACEMENT_3D ( 'NONE', #2091, #68582, #44664 ) ;
#657 = FACE_OUTER_BOUND ( 'NONE', #47384, .T. ) ;
#658 = EDGE_CURVE ( 'NONE', #25784, #76232, #70724, .T. ) ;
#659 = PRODUCT_DEFINITION_FORMATION_WITH_SPECIFIED_SOURCE ( 'TUTTO', '', #8112, .NOT_KNOWN. ) ;
#660 =( LENGTH_UNIT ( ) NAMED_UNIT ( * ) SI_UNIT ( .MILLI., .METRE. ) );
#661 = DIRECTION ( 'NONE',  ( -8.783410004945859900E-017, 1.000000000000000000, -0.0000000000000000000 ) ) ;
#662 = CIRCLE ( 'NONE', #14087, 1.500000000000000000 ) ;
#663 =( NAMED_UNIT ( * ) SI_UNIT ( $, .STERADIAN. ) SOLID_ANGLE_UNIT ( ) );
#664 = ORIENTED_EDGE ( 'NONE', *, *, #39188, .T. ) ;
#665 = EDGE_LOOP ( 'NONE', ( #49747, #35806, #29674, #41250 ) ) ;
#666 = DIRECTION ( 'NONE',  ( -0.9835697315288296500, 0.1805286216097214100, 0.0000000000000000000 ) ) ;
#667 = CARTESIAN_POINT ( 'NONE',  ( -0.9999999999999993300, 0.0000000000000000000, 5.000000000000000900 ) ) ;
#668 = AXIS2_PLACEMENT_3D ( 'NONE', #16982, #58931, #22978 ) ;
#669 = SURFACE_SIDE_STYLE ('',( #48242 ) ) ;
#670 = FILL_AREA_STYLE ('',( #66691 ) ) ;
#671 = VECTOR ( 'NONE', #57257, 1000.000000000000000 ) ;
#672 = VECTOR ( 'NONE', #35934, 1000.000000000000000 ) ;
#674 = EDGE_CURVE ( 'NONE', #8737, #23964, #36017, .T. ) ;
#673 = AXIS2_PLACEMENT_3D ( 'NONE', #48716, #18329, #65 ) ;
#675 = EDGE_LOOP ( 'NONE', ( #52408, #34211, #10290, #25337 ) ) ;
#676 = PLANE ( 'NONE',  #70842 ) ;
#677 = ORIENTED_EDGE ( 'NONE', *, *, #4672, .T. ) ;
#678 = AXIS2_PLACEMENT_3D ( 'NONE', #1415, #19127, #60627 ) ;
#679 = DIRECTION ( 'NONE',  ( -0.0000000000000000000, -0.0000000000000000000, -1.000000000000000000 ) ) ;
#680 = EDGE_CURVE ( 'NONE', #73738, #54982, #15377, .T. ) ;
#681 = DIRECTION ( 'NONE',  ( 1.000000000000000000, 0.0000000000000000000, 0.0000000000000000000 ) ) ;
#683 = EDGE_CURVE ( 'NONE', #65545, #17248, #55722, .T. ) ;
#682 =( GEOMETRIC_REPRESENTATION_CONTEXT ( 3 ) GLOBAL_UNCERTAINTY_ASSIGNED_CONTEXT ( ( #73233 ) ) GLOBAL_UNIT_ASSIGNED_CONTEXT ( ( #18937, #24691, #72247 ) ) REPRESENTATION_CONTEXT ( 'NONE', 'WORKASPACE' ) );
#684 = ORIENTED_EDGE ( 'NONE', *, *, #9003, .T. ) ;
#685 = VECTOR ( 'NONE', #62768, 1000.000000000000000 ) ;
#686 = UNCERTAINTY_MEASURE_WITH_UNIT (LENGTH_MEASURE( 1.000000000000000100E-005 ), #23178, 'distance_accuracy_value', 'NONE');
#687 = PLANE ( 'NONE',  #66380 ) ;
#689 = EDGE_LOOP ( 'NONE', ( #33960, #76322, #16475, #25048, #73754, #4002, #571, #76187, #21882, #33216, #41127, #15327 ) ) ;
#688 = CARTESIAN_POINT ( 'NONE',  ( -0.09000000000003853500, -1.500000000000004000, 0.0000000000000000000 ) ) ;
#690 = ADVANCED_FACE ( 'NONE', ( #169 ), #11568, .F. ) ;
#691 = FACE_OUTER_BOUND ( 'NONE', #74095, .T. ) ;
#692 = VERTEX_POINT ( 'NONE', #50648 ) ;
#693 = FILL_AREA_STYLE ('',( #24679 ) ) ;
#694 = EDGE_LOOP ( 'NONE', ( #73606, #35416, #7098, #44799 ) ) ;
#695 = EDGE_CURVE ( 'NONE', #33592, #55413, #45379, .T. ) ;
#696 = VERTEX_POINT ( 'NONE', #32327 ) ;
#697 = CARTESIAN_POINT ( 'NONE',  ( -379.2026625136877000, -1562.838720506463700, -0.4393398282200500200 ) ) ;
#698 = DIRECTION ( 'NONE',  ( -1.000000000000000000, 0.0000000000000000000, 0.0000000000000000000 ) ) ;
#699 = SURFACE_STYLE_USAGE ( .BOTH. , #36038 ) ;
#700 = ORIENTED_EDGE ( 'NONE', *, *, #40037, .F. ) ;
#701 = VECTOR ( 'NONE', #31481, 1000.000000000000000 ) ;
#702 = DIRECTION ( 'NONE',  ( 0.0000000000000000000, -1.000000000000000000, 0.0000000000000000000 ) ) ;
#703 = EDGE_CURVE ( 'NONE', #42080, #71853, #72583, .T. ) ;
#704 = ADVANCED_BREP_SHAPE_REPRESENTATION ( '', ( #43895, #68544 ), #60511 ) ;
#705 = SURFACE_STYLE_FILL_AREA ( #22685 ) ;
#706 = SURFACE_STYLE_USAGE ( .BOTH. , #65958 ) ;
#707 = ORIENTED_EDGE ( 'NONE', *, *, #44205, .F. ) ;
#708 = ADVANCED_FACE ( 'NONE', ( #57607 ), #7904, .F. ) ;
#709 = DIRECTION ( 'NONE',  ( 0.0000000000000000000, -1.000000000000000000, 0.0000000000000000000 ) ) ;
#710 = DIRECTION ( 'NONE',  ( 1.000000000000000000, 1.261617073437678000E-016, 0.0000000000000000000 ) ) ;
#711 = DIRECTION ( 'NONE',  ( -0.0000000000000000000, -0.0000000000000000000, 1.000000000000000000 ) ) ;
#712 = ORIENTED_EDGE ( 'NONE', *, *, #26842, .F. ) ;
#713 = DIRECTION ( 'NONE',  ( -0.0000000000000000000, -0.0000000000000000000, 1.000000000000000000 ) ) ;
#714 = STYLED_ITEM ( 'NONE', ( #27375 ), #31215 ) ;
#715 = CARTESIAN_POINT ( 'NONE',  ( 0.0000000000000000000, 0.0000000000000000000, 0.5000000000000000000 ) ) ;
#716 = CARTESIAN_POINT ( 'NONE',  ( 0.2500000000000041100, 16.95999999999999700, 6.000000000000000000 ) ) ;
#717 = FILL_AREA_STYLE_COLOUR ( '', #36521 ) ;
#718 = CARTESIAN_POINT ( 'NONE',  ( -9.807886053487896700, -1.039963942307692500, 1.525000000000000400 ) ) ;
#719 = VERTEX_POINT ( 'NONE', #8446 ) ;
#720 = FACE_OUTER_BOUND ( 'NONE', #24798, .T. ) ;
#721 = DIRECTION ( 'NONE',  ( -1.565258387213553900E-016, 1.000000000000000000, -2.677731266431713600E-032 ) ) ;
#722 = ORIENTED_EDGE ( 'NONE', *, *, #3973, .T. ) ;
#723 = AXIS2_PLACEMENT_3D ( 'NONE', #54043, #59578, #5452 ) ;
#724 =( NAMED_UNIT ( * ) SI_UNIT ( $, .STERADIAN. ) SOLID_ANGLE_UNIT ( ) );
#725 = ADVANCED_FACE ( 'NONE', ( #28508 ), #26528, .T. ) ;
#726 = CARTESIAN_POINT ( 'NONE',  ( -9.774148699197693800, -0.8844537755709212000, 1.525000000000000100 ) ) ;
#727 = ORIENTED_EDGE ( 'NONE', *, *, #7673, .F. ) ;
#728 = PRESENTATION_LAYER_ASSIGNMENT (  '', '', ( #12919 ) ) ;
#729 = DIRECTION ( 'NONE',  ( -0.0000000000000000000, -1.000000000000000000, -0.0000000000000000000 ) ) ;
#730 = ORIENTED_EDGE ( 'NONE', *, *, #75656, .F. ) ;
#731 = LINE ( 'NONE', #20073, #62867 ) ;
#732 = DIRECTION ( 'NONE',  ( -1.051830606278087700E-016, -0.9701425001453318800, 0.2425356250363331400 ) ) ;
#733 = FACE_OUTER_BOUND ( 'NONE', #6312, .T. ) ;
#734 = CARTESIAN_POINT ( 'NONE',  ( -1.999999999999994900, -80.99999999999998600, 38.00000000000000000 ) ) ;
#735 = PRESENTATION_LAYER_ASSIGNMENT (  '', '', ( #74809 ) ) ;
#736 = LINE ( 'NONE', #17106, #4615 ) ;
#738 = DIRECTION ( 'NONE',  ( -1.000000000000000000, 0.0000000000000000000, 0.0000000000000000000 ) ) ;
#737 = DIRECTION ( 'NONE',  ( -0.0000000000000000000, 1.000000000000000000, -0.0000000000000000000 ) ) ;
#739 = CARTESIAN_POINT ( 'NONE',  ( 53.15341209914296200, 44.90000000000000600, 3.000000000000000000 ) ) ;
#741 = ORIENTED_EDGE ( 'NONE', *, *, #60503, .F. ) ;
#740 = ORIENTED_EDGE ( 'NONE', *, *, #31292, .T. ) ;
#742 = ORIENTED_EDGE ( 'NONE', *, *, #37709, .F. ) ;
#743 =( LENGTH_UNIT ( ) NAMED_UNIT ( * ) SI_UNIT ( .MILLI., .METRE. ) );
#744 =( LENGTH_UNIT ( ) NAMED_UNIT ( * ) SI_UNIT ( .MILLI., .METRE. ) );
#745 = CARTESIAN_POINT ( 'NONE',  ( 28.39999999999999900, 3.632574550004192500E-015, 3.000000000000000000 ) ) ;
#746 = CARTESIAN_POINT ( 'NONE',  ( -42.20000000000000300, -1.387778780781445700E-014, 38.00000000000000000 ) ) ;
#747 = SURFACE_STYLE_FILL_AREA ( #20050 ) ;
#748 = FACE_OUTER_BOUND ( 'NONE', #50974, .T. ) ;
#749 = VERTEX_POINT ( 'NONE', #61432 ) ;
#751 = COLOUR_RGB ( '',0.2509803921568627400, 0.2509803921568627400, 0.2509803921568627400 ) ;
#750 = CARTESIAN_POINT ( 'NONE',  ( -0.6717566005794315400, -8.670475782496388200E-017, -0.1000000000000000100 ) ) ;
#752 = ORIENTED_EDGE ( 'NONE', *, *, #47953, .F. ) ;
#753 = EDGE_CURVE ( 'NONE', #24983, #65434, #32195, .T. ) ;
#754 = FILL_AREA_STYLE ('',( #1006 ) ) ;
#755 = DIRECTION ( 'NONE',  ( -0.0000000000000000000, -0.0000000000000000000, 1.000000000000000000 ) ) ;
#756 = FACE_BOUND ( 'NONE', #40377, .T. ) ;
#757 = ORIENTED_EDGE ( 'NONE', *, *, #35082, .T. ) ;
#758 = CYLINDRICAL_SURFACE ( 'NONE', #5206, 2.750000000000002700 ) ;
#759 = DIRECTION ( 'NONE',  ( -3.309856213911768500E-018, -1.000000000000000000, 0.0000000000000000000 ) ) ;
#760 = EDGE_LOOP ( 'NONE', ( #21373, #14434, #8466, #46442 ) ) ;
#761 = ORIENTED_EDGE ( 'NONE', *, *, #20365, .F. ) ;
#762 = ORIENTED_EDGE ( 'NONE', *, *, #26707, .F. ) ;
#763 = PLANE ( 'NONE',  #65388 ) ;
#764 = EDGE_LOOP ( 'NONE', ( #57688, #73097, #17675, #11514 ) ) ;
#765 = CARTESIAN_POINT ( 'NONE',  ( -7.698716869843354800, -1.865218620254634800, 1.500000000000000000 ) ) ;
#766 = CLOSED_SHELL ( 'NONE', ( #64259, #51069, #3313, #16386, #26090, #29360, #77630, #63084, #15768, #13582 ) ) ;
#767 = LINE ( 'NONE', #38642, #64817 ) ;
#768 = ADVANCED_FACE ( 'NONE', ( #53789 ), #20218, .T. ) ;
#769 = EDGE_CURVE ( 'NONE', #35619, #70637, #48106, .T. ) ;
#770 = SURFACE_STYLE_USAGE ( .BOTH. , #6667 ) ;
#771 = EDGE_CURVE ( 'NONE', #18306, #75958, #23711, .T. ) ;
#772 = EDGE_LOOP ( 'NONE', ( #343, #70752, #35740, #24437 ) ) ;
#773 = ORIENTED_EDGE ( 'NONE', *, *, #49518, .F. ) ;
#774 = DIRECTION ( 'NONE',  ( 1.000000000000000000, 0.0000000000000000000, 0.0000000000000000000 ) ) ;
#775 = EDGE_CURVE ( 'NONE', #65308, #67371, #22812, .T. ) ;
#776 = ADVANCED_FACE ( 'NONE', ( #52886 ), #28976, .F. ) ;
#777 =( LENGTH_UNIT ( ) NAMED_UNIT ( * ) SI_UNIT ( .MILLI., .METRE. ) );
#778 = STYLED_ITEM ( 'NONE', ( #48696 ), #43089 ) ;
#779 = PRESENTATION_LAYER_ASSIGNMENT (  '', '', ( #2331 ) ) ;
#780 = DIRECTION ( 'NONE',  ( -1.000000000000000000, 0.0000000000000000000, 0.0000000000000000000 ) ) ;
#781 = DIRECTION ( 'NONE',  ( 1.000000000000000000, 0.0000000000000000000, 0.0000000000000000000 ) ) ;
#782 = PLANE ( 'NONE',  #61209 ) ;
#783 = CARTESIAN_POINT ( 'NONE',  ( -35.00000000000000000, -30.99999999999999600, 0.0000000000000000000 ) ) ;
#784 = EDGE_CURVE ( 'NONE', #10823, #70213, #50980, .T. ) ;
#785 =( REPRESENTATION_RELATIONSHIP ('NONE','NONE', #70754, #19087 ) REPRESENTATION_RELATIONSHIP_WITH_TRANSFORMATION ( #20328 )SHAPE_REPRESENTATION_RELATIONSHIP( ) );
#786 = ORIENTED_EDGE ( 'NONE', *, *, #71378, .T. ) ;
#787 = PRESENTATION_LAYER_ASSIGNMENT (  '', '', ( #66811 ) ) ;
#788 = DIRECTION ( 'NONE',  ( -0.0000000000000000000, 0.0000000000000000000, 1.000000000000000000 ) ) ;
#790 = EDGE_CURVE ( 'NONE', #38407, #47360, #55646, .T. ) ;
#789 = ADVANCED_FACE ( 'NONE', ( #71621 ), #36878, .F. ) ;
#792 = EDGE_CURVE ( 'NONE', #30829, #14092, #41569, .T. ) ;
#791 = PRESENTATION_LAYER_ASSIGNMENT (  '', '', ( #25041 ) ) ;
#793 = DIRECTION ( 'NONE',  ( -1.000000000000000000, 0.0000000000000000000, 0.0000000000000000000 ) ) ;
#794 = ORIENTED_EDGE ( 'NONE', *, *, #76072, .T. ) ;
#795 = DIRECTION ( 'NONE',  ( -1.000000000000000000, 0.0000000000000000000, 0.0000000000000000000 ) ) ;
#796 = LINE ( 'NONE', #13575, #43157 ) ;
#797 = AXIS2_PLACEMENT_3D ( 'NONE', #62926, #62399, #38512 ) ;
#798 = MECHANICAL_DESIGN_GEOMETRIC_PRESENTATION_REPRESENTATION (  '', ( #64318 ), #53739 ) ;
#799 = CARTESIAN_POINT ( 'NONE',  ( -12.97831137082319900, -9.793250992115741100, 5.499999999999990200 ) ) ;
#800 = VERTEX_POINT ( 'NONE', #12361 ) ;
#801 = CARTESIAN_POINT ( 'NONE',  ( 0.0000000000000000000, 0.0000000000000000000, 6.000000000000000000 ) ) ;
#802 = EDGE_CURVE ( 'NONE', #3442, #26508, #39690, .T. ) ;
#803 = FILL_AREA_STYLE_COLOUR ( '', #73928 ) ;
#804 = AXIS2_PLACEMENT_3D ( 'NONE', #34389, #16016, #76911 ) ;
#805 = FILL_AREA_STYLE ('',( #25326 ) ) ;
#806 = CIRCLE ( 'NONE', #46168, 1.750000000000001600 ) ;
#807 = FACE_OUTER_BOUND ( 'NONE', #46865, .T. ) ;
#808 = PLANE ( 'NONE',  #53847 ) ;
#809 = DIRECTION ( 'NONE',  ( 0.0000000000000000000, 0.0000000000000000000, 1.000000000000000000 ) ) ;
#810 = FILL_AREA_STYLE ('',( #19057 ) ) ;
#811 = DIRECTION ( 'NONE',  ( -0.0000000000000000000, -1.000000000000000000, -0.0000000000000000000 ) ) ;
#812 = SURFACE_SIDE_STYLE ('',( #68117 ) ) ;
#813 = CYLINDRICAL_SURFACE ( 'NONE', #27667, 1.000000000000001600 ) ;
#815 = ORIENTED_EDGE ( 'NONE', *, *, #43662, .F. ) ;
#814 = ORIENTED_EDGE ( 'NONE', *, *, #66278, .F. ) ;
#816 = DIRECTION ( 'NONE',  ( 1.000000000000000000, 0.0000000000000000000, 0.0000000000000000000 ) ) ;
#817 = FACE_BOUND ( 'NONE', #44221, .T. ) ;
#818 = STYLED_ITEM ( 'NONE', ( #31295 ), #20561 ) ;
#819 =( LENGTH_UNIT ( ) NAMED_UNIT ( * ) SI_UNIT ( .MILLI., .METRE. ) );
#820 = LINE ( 'NONE', #21702, #44160 ) ;
#821 = SURFACE_STYLE_FILL_AREA ( #69880 ) ;
#822 = VERTEX_POINT ( 'NONE', #36534 ) ;
#823 = COLOUR_RGB ( '',0.6666666666666666300, 0.6666666666666666300, 0.6666666666666666300 ) ;
#824 = ORIENTED_EDGE ( 'NONE', *, *, #44585, .T. ) ;
#825 = CARTESIAN_POINT ( 'NONE',  ( -7.647154543228398700, -1.871794871794872000, 1.525000000000000100 ) ) ;
#826 = VECTOR ( 'NONE', #55888, 1000.000000000000000 ) ;
#827 = DIRECTION ( 'NONE',  ( 0.0000000000000000000, 0.0000000000000000000, -1.000000000000000000 ) ) ;
#828 = SURFACE_STYLE_FILL_AREA ( #11138 ) ;
#829 = FACE_OUTER_BOUND ( 'NONE', #54785, .T. ) ;
#830 = FACE_OUTER_BOUND ( 'NONE', #35512, .T. ) ;
#831 = AXIS2_PLACEMENT_3D ( 'NONE', #65728, #29779, #71734 ) ;
#832 = COLOUR_RGB ( '',1.000000000000000000, 1.000000000000000000, 0.0000000000000000000 ) ;
#833 = AXIS2_PLACEMENT_3D ( 'NONE', #34038, #63965, #76061 ) ;
#834 = VERTEX_POINT ( 'NONE', #48324 ) ;
#835 = SURFACE_SIDE_STYLE ('',( #27365 ) ) ;
#836 = ORIENTED_EDGE ( 'NONE', *, *, #6995, .F. ) ;
#837 = EDGE_LOOP ( 'NONE', ( #67422, #47174, #12112, #3034, #23962, #60531, #72259, #71780, #6192, #10393, #48335, #32393, #41232, #55312, #55210, #77695, #28447, #16537, #249, #40770, #62468, #63778, #36024, #38328, #23863, #37055, #66822, #63760, #17701, #5894, #19290, #65422, #25247, #40992, #3566, #28205, #68395, #54983, #33348, #60509, #60763, #3880, #31612, #56152, #35786, #57494, #40904, #67730, #4019, #52102, #40013, #65227, #75966, #20651, #48843, #75424, #43415, #15445, #48521, #71431, #74395, #61576, #66641, #19246, #40215, #33857, #47658, #72282, #41761, #15574, #59389, #7548, #70383, #45009, #4160, #59354, #58821, #40577, #72076, #77943, #54864, #51882 ) ) ;
#838 = VECTOR ( 'NONE', #67226, 1000.000000000000000 ) ;
#839 = DIRECTION ( 'NONE',  ( -0.0000000000000000000, 0.0000000000000000000, 1.000000000000000000 ) ) ;
#840 = ORIENTED_EDGE ( 'NONE', *, *, #60182, .F. ) ;
#841 = CARTESIAN_POINT ( 'NONE',  ( -0.3756937464025325000, 8.692963016632784700, 0.7499999999999919000 ) ) ;
#842 = CARTESIAN_POINT ( 'NONE',  ( 10.00000000000001200, 10.50000000000002300, 5.000000000000000000 ) ) ;
#843 = VERTEX_POINT ( 'NONE', #7096 ) ;
#844 = CARTESIAN_POINT ( 'NONE',  ( 1.744412282362714400, 0.1283219357709343100, -16.13604030837622700 ) ) ;
#845 = CARTESIAN_POINT ( 'NONE',  ( 25.00000000000000000, 15.00000000000000000, 0.0000000000000000000 ) ) ;
#846 = ORIENTED_EDGE ( 'NONE', *, *, #74498, .F. ) ;
#847 = STYLED_ITEM ( 'NONE', ( #51472 ), #32620 ) ;
#848 = MECHANICAL_DESIGN_GEOMETRIC_PRESENTATION_REPRESENTATION (  '', ( #17571 ), #71352 ) ;
#849 = COLOUR_RGB ( '',1.000000000000000000, 1.000000000000000000, 0.0000000000000000000 ) ;
#850 = UNCERTAINTY_MEASURE_WITH_UNIT (LENGTH_MEASURE( 1.000000000000000100E-005 ), #74763, 'distance_accuracy_value', 'NONE');
#851 = ORIENTED_EDGE ( 'NONE', *, *, #15686, .T. ) ;
#852 =( NAMED_UNIT ( * ) SI_UNIT ( $, .STERADIAN. ) SOLID_ANGLE_UNIT ( ) );
#853 = CARTESIAN_POINT ( 'NONE',  ( -7.674968850441175100, -1.960844555917432600, 1.500000000000000200 ) ) ;
#854 = DIRECTION ( 'NONE',  ( -0.1805286216097216600, -0.9835697315288296500, 0.0000000000000000000 ) ) ;
#855 = PRESENTATION_LAYER_ASSIGNMENT (  '', '', ( #22618 ) ) ;
#856 = VECTOR ( 'NONE', #42510, 1000.000000000000000 ) ;
#857 = DIRECTION ( 'NONE',  ( -0.0000000000000000000, -0.0000000000000000000, 1.000000000000000000 ) ) ;
#858 = ORIENTED_EDGE ( 'NONE', *, *, #56481, .T. ) ;
#859 = CARTESIAN_POINT ( 'NONE',  ( 0.2899999999999968700, -9.455000000000001800, 4.200000000000000200 ) ) ;
#860 = ORIENTED_EDGE ( 'NONE', *, *, #41421, .F. ) ;
#861 = CARTESIAN_POINT ( 'NONE',  ( -0.6707149158231057200, 0.0000000000000000000, -0.1000000000000000100 ) ) ;
#862 = EDGE_CURVE ( 'NONE', #29893, #77504, #63195, .T. ) ;
#863 = SURFACE_SIDE_STYLE ('',( #51893 ) ) ;
#864 = DIRECTION ( 'NONE',  ( 0.0000000000000000000, -1.000000000000000000, 0.0000000000000000000 ) ) ;
#865 = ADVANCED_FACE ( 'NONE', ( #67845 ), #45304, .F. ) ;
#866 = FACE_OUTER_BOUND ( 'NONE', #36895, .T. ) ;
#867 = VECTOR ( 'NONE', #65345, 1000.000000000000100 ) ;
#868 = ORIENTED_EDGE ( 'NONE', *, *, #51476, .T. ) ;
#869 = DIRECTION ( 'NONE',  ( 0.0000000000000000000, 0.0000000000000000000, 1.000000000000000000 ) ) ;
#870 = PLANE ( 'NONE',  #52151 ) ;
#871 = EDGE_LOOP ( 'NONE', ( #36173, #2136 ) ) ;
#872 = EDGE_CURVE ( 'NONE', #15127, #57006, #35940, .T. ) ;
#873 =( NAMED_UNIT ( * ) PLANE_ANGLE_UNIT ( ) SI_UNIT ( $, .RADIAN. ) );
#874 = APPLICATION_CONTEXT ( 'automotive_design' ) ;
#875 = FACE_OUTER_BOUND ( 'NONE', #30834, .T. ) ;
#876 = CARTESIAN_POINT ( 'NONE',  ( 10.99005524519136200, -7.367893218813462900, 5.500000000000028400 ) ) ;
#877 = VECTOR ( 'NONE', #73274, 1000.000000000000000 ) ;
#878 = PLANE ( 'NONE',  #19895 ) ;
#879 = EDGE_CURVE ( 'NONE', #72465, #26886, #1058, .T. ) ;
#880 = PLANE ( 'NONE',  #37226 ) ;
#881 = DIRECTION ( 'NONE',  ( 1.000000000000000000, 0.0000000000000000000, 0.0000000000000000000 ) ) ;
#882 = VECTOR ( 'NONE', #76444, 1000.000000000000000 ) ;
#883 = ORIENTED_EDGE ( 'NONE', *, *, #49153, .T. ) ;
#884 = PLANE ( 'NONE',  #52363 ) ;
#885 =( GEOMETRIC_REPRESENTATION_CONTEXT ( 3 ) GLOBAL_UNCERTAINTY_ASSIGNED_CONTEXT ( ( #14975 ) ) GLOBAL_UNIT_ASSIGNED_CONTEXT ( ( #33636, #63273, #34401 ) ) REPRESENTATION_CONTEXT ( 'NONE', 'WORKASPACE' ) );
#886 = CYLINDRICAL_SURFACE ( 'NONE', #13103, 0.7500000000000006700 ) ;
#887 = DIRECTION ( 'NONE',  ( 0.0000000000000000000, 0.0000000000000000000, 1.000000000000000000 ) ) ;
#888 = VECTOR ( 'NONE', #18453, 1000.000000000000000 ) ;
#889 = VECTOR ( 'NONE', #36573, 1000.000000000000000 ) ;
#890 = EDGE_CURVE ( 'NONE', #64055, #20174, #34067, .T. ) ;
#891 = SURFACE_STYLE_FILL_AREA ( #54933 ) ;
#892 = ORIENTED_EDGE ( 'NONE', *, *, #57467, .T. ) ;
#893 = EDGE_CURVE ( 'NONE', #50591, #41688, #49978, .T. ) ;
#894 = AXIS2_PLACEMENT_3D ( 'NONE', #69635, #33971, #33206 ) ;
#895 = ORIENTED_EDGE ( 'NONE', *, *, #51032, .T. ) ;
#896 = SURFACE_SIDE_STYLE ('',( #12113 ) ) ;
#897 = CARTESIAN_POINT ( 'NONE',  ( -7.641204512671536400, -1.871636694485993000, 1.525000000000000100 ) ) ;
#899 = EDGE_CURVE ( 'NONE', #52417, #64813, #43418, .T. ) ;
#898 = AXIS2_PLACEMENT_3D ( 'NONE', #4348, #58457, #17001 ) ;
#900 = CARTESIAN_POINT ( 'NONE',  ( -7.535105051417130700, -1.371759684634312100, 1.524999999999999900 ) ) ;
#901 = CARTESIAN_POINT ( 'NONE',  ( 9.171756600579392700, 0.0000000000000000000, -0.1000000000000000100 ) ) ;
#902 = VECTOR ( 'NONE', #11387, 1000.000000000000000 ) ;
#903 = VECTOR ( 'NONE', #61684, 1000.000000000000000 ) ;
#904 = CIRCLE ( 'NONE', #19823, 18.50000000000000000 ) ;
#905 = COLOUR_RGB ( '',0.2509803921568627400, 0.2509803921568627400, 0.2509803921568627400 ) ;
#906 = VERTEX_POINT ( 'NONE', #71466 ) ;
#907 = ORIENTED_EDGE ( 'NONE', *, *, #8066, .T. ) ;
#909 = EDGE_LOOP ( 'NONE', ( #59519, #15015, #53177, #9216 ) ) ;
#908 = CARTESIAN_POINT ( 'NONE',  ( -0.8517566005793871800, -26.71477303807745000, -0.1000000000000000100 ) ) ;
#910 = ORIENTED_EDGE ( 'NONE', *, *, #30493, .T. ) ;
#911 = CARTESIAN_POINT ( 'NONE',  ( -7.402753600534306400, 0.09866504754761119800, 1.700000000000000200 ) ) ;
#912 = AXIS2_PLACEMENT_3D ( 'NONE', #33850, #51930, #39577 ) ;
#913 = CIRCLE ( 'NONE', #41848, 1.749999999999987600 ) ;
#915 = EDGE_CURVE ( 'NONE', #43983, #33670, #27500, .T. ) ;
#914 = AXIS2_PLACEMENT_3D ( 'NONE', #21717, #33581, #46084 ) ;
#916 = CARTESIAN_POINT ( 'NONE',  ( 83.99999999999997200, 16.96000000000001500, 1.800000000000000300 ) ) ;
#917 = ORIENTED_EDGE ( 'NONE', *, *, #48805, .F. ) ;
#918 = LINE ( 'NONE', #47686, #56487 ) ;
#919 =( NAMED_UNIT ( * ) SI_UNIT ( $, .STERADIAN. ) SOLID_ANGLE_UNIT ( ) );
#920 = STYLED_ITEM ( 'NONE', ( #64652 ), #43332 ) ;
#921 = DIRECTION ( 'NONE',  ( -1.000000000000000000, 0.0000000000000000000, -0.0000000000000000000 ) ) ;
#922 = DIRECTION ( 'NONE',  ( 1.363240452634029500E-016, -1.000000000000000000, 0.0000000000000000000 ) ) ;
#923 = DIRECTION ( 'NONE',  ( -1.000000000000000000, 0.0000000000000000000, 0.0000000000000000000 ) ) ;
#924 = DIRECTION ( 'NONE',  ( -1.000000000000000000, -1.271039660776250300E-016, 0.0000000000000000000 ) ) ;
#925 =( NAMED_UNIT ( * ) SI_UNIT ( $, .STERADIAN. ) SOLID_ANGLE_UNIT ( ) );
#926 = AXIS2_PLACEMENT_3D ( 'NONE', #53449, #59230, #24278 ) ;
#927 = SURFACE_STYLE_FILL_AREA ( #5571 ) ;
#928 = DIRECTION ( 'NONE',  ( -1.000000000000000000, 0.0000000000000000000, -0.0000000000000000000 ) ) ;
#929 = VECTOR ( 'NONE', #67769, 1000.000000000000000 ) ;
#930 = VERTEX_POINT ( 'NONE', #5300 ) ;
#931 = CARTESIAN_POINT ( 'NONE',  ( 207.3999999999999500, 34.40000000000002700, 3.500000000000000000 ) ) ;
#932 = LINE ( 'NONE', #17116, #41444 ) ;
#933 = UNCERTAINTY_MEASURE_WITH_UNIT (LENGTH_MEASURE( 1.000000000000000100E-005 ), #24204, 'distance_accuracy_value', 'NONE');
#934 = PLANE ( 'NONE',  #32715 ) ;
#935 = PLANE ( 'NONE',  #51243 ) ;
#936 = AXIS2_PLACEMENT_3D ( 'NONE', #21263, #63285, #75369 ) ;
#937 = LINE ( 'NONE', #18878, #1959 ) ;
#938 = DIRECTION ( 'NONE',  ( 1.000000000000000000, 0.0000000000000000000, 0.0000000000000000000 ) ) ;
#939 = DIRECTION ( 'NONE',  ( 1.000000000000000000, 0.0000000000000000000, 0.0000000000000000000 ) ) ;
#940 = LINE ( 'NONE', #46805, #68723 ) ;
#941 = DIRECTION ( 'NONE',  ( -0.0000000000000000000, -0.0000000000000000000, -1.000000000000000000 ) ) ;
#942 = ORIENTED_EDGE ( 'NONE', *, *, #20713, .F. ) ;
#943 = VECTOR ( 'NONE', #19665, 1000.000000000000000 ) ;
#944 = CARTESIAN_POINT ( 'NONE',  ( -8.350714915823104400, 11.71477303807744400, -0.1000000000000000100 ) ) ;
#945 = DIRECTION ( 'NONE',  ( -1.000000000000000000, 0.0000000000000000000, 0.0000000000000000000 ) ) ;
#946 = CARTESIAN_POINT ( 'NONE',  ( -7.396854062459167900, -0.6858974358974360100, 1.525000000000000100 ) ) ;
#947 = EDGE_LOOP ( 'NONE', ( #39863, #64908, #12864, #71070 ) ) ;
#948 = UNCERTAINTY_MEASURE_WITH_UNIT (LENGTH_MEASURE( 1.000000000000000100E-005 ), #28503, 'distance_accuracy_value', 'NONE');
#949 = VECTOR ( 'NONE', #60695, 1000.000000000000000 ) ;
#950 = CARTESIAN_POINT ( 'NONE',  ( -8.599999999999992500, 4.775000000000000400, 8.900000000000000400 ) ) ;
#951 = CARTESIAN_POINT ( 'NONE',  ( 0.0000000000000000000, 18.00000000000000400, 2.000000000000000000 ) ) ;
#952 = STYLED_ITEM ( 'NONE', ( #23947 ), #33401 ) ;
#953 =( GEOMETRIC_REPRESENTATION_CONTEXT ( 3 ) GLOBAL_UNCERTAINTY_ASSIGNED_CONTEXT ( ( #72387 ) ) GLOBAL_UNIT_ASSIGNED_CONTEXT ( ( #39099, #15231, #28093 ) ) REPRESENTATION_CONTEXT ( 'NONE', 'WORKASPACE' ) );
#954 = DIRECTION ( 'NONE',  ( 0.0000000000000000000, 0.0000000000000000000, 1.000000000000000000 ) ) ;
#955 = CARTESIAN_POINT ( 'NONE',  ( -0.8599999999999996500, -9.455000000000001800, 6.000000000000000000 ) ) ;
#956 = DIRECTION ( 'NONE',  ( 0.0000000000000000000, 0.0000000000000000000, 1.000000000000000000 ) ) ;
#957 = ADVANCED_FACE ( 'NONE', ( #8683 ), #50903, .F. ) ;
#958 = EDGE_LOOP ( 'NONE', ( #16728, #74665, #5839, #52575, #72108, #52294, #77951, #25639 ) ) ;
#959 = LINE ( 'NONE', #19348, #40571 ) ;
#960 = CARTESIAN_POINT ( 'NONE',  ( 24.08999999999999300, 29.49972068696497000, -0.1000000000000000100 ) ) ;
#961 = SURFACE_STYLE_USAGE ( .BOTH. , #72745 ) ;
#962 = AXIS2_PLACEMENT_3D ( 'NONE', #41460, #34438, #76447 ) ;
#963 = CIRCLE ( 'NONE', #77657, 0.3999999999999993000 ) ;
#964 = ORIENTED_EDGE ( 'NONE', *, *, #33529, .F. ) ;
#965 = EDGE_LOOP ( 'NONE', ( #46122, #26235, #20676, #67337 ) ) ;
#966 = DIRECTION ( 'NONE',  ( -1.000000000000000000, -2.764261049611615200E-016, -3.654983881875679800E-016 ) ) ;
#967 = VECTOR ( 'NONE', #35590, 1000.000000000000000 ) ;
#968 = VERTEX_POINT ( 'NONE', #40778 ) ;
#969 = EDGE_CURVE ( 'NONE', #48628, #64332, #59436, .T. ) ;
#970 = LINE ( 'NONE', #5047, #66868 ) ;
#971 = CARTESIAN_POINT ( 'NONE',  ( -1.999903144572873200, -0.8578431372549058000, -1.750000000000003800 ) ) ;
#972 = CARTESIAN_POINT ( 'NONE',  ( 0.2899999999999994800, -9.455000000000001800, 7.799999999999999800 ) ) ;
#973 = FACE_OUTER_BOUND ( 'NONE', #8836, .T. ) ;
#974 = ADVANCED_FACE ( 'NONE', ( #42466 ), #5037, .F. ) ;
#975 = DIRECTION ( 'NONE',  ( 0.0000000000000000000, 0.0000000000000000000, -1.000000000000000000 ) ) ;
#976 = FACE_OUTER_BOUND ( 'NONE', #32740, .T. ) ;
#977 = VECTOR ( 'NONE', #50465, 1000.000000000000000 ) ;
#979 = ORIENTED_EDGE ( 'NONE', *, *, #32100, .F. ) ;
#978 = DIRECTION ( 'NONE',  ( -1.000000000000000000, 0.0000000000000000000, 0.0000000000000000000 ) ) ;
#980 = ORIENTED_EDGE ( 'NONE', *, *, #71411, .T. ) ;
#981 = ORIENTED_EDGE ( 'NONE', *, *, #41852, .T. ) ;
#982 = CYLINDRICAL_SURFACE ( 'NONE', #68783, 1.499999999999999600 ) ;
#983 = EDGE_LOOP ( 'NONE', ( #14681, #73546, #69597, #29616 ) ) ;
#984 = FACE_OUTER_BOUND ( 'NONE', #20723, .T. ) ;
#985 = SURFACE_SIDE_STYLE ('',( #33890 ) ) ;
#986 = ADVANCED_FACE ( 'NONE', ( #4864 ), #60356, .F. ) ;
#987 = CARTESIAN_POINT ( 'NONE',  ( 8.374999999999994700, -4.000000000000000900, 0.0000000000000000000 ) ) ;
#988 = ORIENTED_EDGE ( 'NONE', *, *, #53365, .T. ) ;
#989 = EDGE_CURVE ( 'NONE', #29215, #5358, #71546, .T. ) ;
#990 = SURFACE_SIDE_STYLE ('',( #65832 ) ) ;
#991 = DIRECTION ( 'NONE',  ( -1.301042606982604300E-015, 0.0000000000000000000, -1.000000000000000000 ) ) ;
#992 = LINE ( 'NONE', #911, #51838 ) ;
#993 = PRODUCT ( 'assieme top window and pads', 'assieme top window and pads', '', ( #37747 ) ) ;
#994 = SURFACE_SIDE_STYLE ('',( #56787 ) ) ;
#995 = DIRECTION ( 'NONE',  ( 1.000000000000000000, 0.0000000000000000000, 0.0000000000000000000 ) ) ;
#996 = PLANE ( 'NONE',  #64774 ) ;
#997 = CARTESIAN_POINT ( 'NONE',  ( -5.460000000000000000, -9.455000000000001800, 5.849999999999978300 ) ) ;
#998 = EDGE_CURVE ( 'NONE', #30677, #25491, #9578, .T. ) ;
#999 = LINE ( 'NONE', #5786, #74427 ) ;
#1000 = AXIS2_PLACEMENT_3D ( 'NONE', #35956, #77715, #17844 ) ;
#1001 = CARTESIAN_POINT ( 'NONE',  ( -12.57064023002719100, -16.79755122037877200, -5.430231239914904900 ) ) ;
#1002 = VERTEX_POINT ( 'NONE', #39470 ) ;
#1004 = EDGE_CURVE ( 'NONE', #16327, #23569, #54671, .T. ) ;
#1003 = AXIS2_PLACEMENT_3D ( 'NONE', #74290, #33390, #27324 ) ;
#1005 =( GEOMETRIC_REPRESENTATION_CONTEXT ( 3 ) GLOBAL_UNCERTAINTY_ASSIGNED_CONTEXT ( ( #3610 ) ) GLOBAL_UNIT_ASSIGNED_CONTEXT ( ( #70455, #46789, #58889 ) ) REPRESENTATION_CONTEXT ( 'NONE', 'WORKASPACE' ) );
#1006 = FILL_AREA_STYLE_COLOUR ( '', #31933 ) ;
#1007 = DIRECTION ( 'NONE',  ( -1.000000000000000000, 0.0000000000000000000, 0.0000000000000000000 ) ) ;
#1008 = CARTESIAN_POINT ( 'NONE',  ( -8.170714915823106500, 0.0000000000000000000, -0.1000000000000000100 ) ) ;
#1009 = CARTESIAN_POINT ( 'NONE',  ( 15.35175660057934400, -28.03477303807744600, 0.0000000000000000000 ) ) ;
#1010 = LINE ( 'NONE', #40338, #4893 ) ;
#1011 = CARTESIAN_POINT ( 'NONE',  ( -7.614802780407885900, -3.185897435897435200, 1.500000000000000000 ) ) ;
#1012 = FACE_OUTER_BOUND ( 'NONE', #37800, .T. ) ;
#1013 = STYLED_ITEM ( 'NONE', ( #39839 ), #20023 ) ;
#1014 = PRESENTATION_STYLE_ASSIGNMENT (( #60438 ) ) ;
#1015 = STYLED_ITEM ( 'NONE', ( #61417 ), #7388 ) ;
#1016 = ORIENTED_EDGE ( 'NONE', *, *, #62330, .T. ) ;
#1017 = LINE ( 'NONE', #16615, #28461 ) ;
#1018 =( LENGTH_UNIT ( ) NAMED_UNIT ( * ) SI_UNIT ( .MILLI., .METRE. ) );
#1019 = ORIENTED_EDGE ( 'NONE', *, *, #68731, .T. ) ;
#1021 = EDGE_CURVE ( 'NONE', #26657, #53209, #33110, .T. ) ;
#1020 = AXIS2_PLACEMENT_3D ( 'NONE', #20537, #8749, #13983 ) ;
#1022 = FACE_OUTER_BOUND ( 'NONE', #42154, .T. ) ;
#1023 =( GEOMETRIC_REPRESENTATION_CONTEXT ( 3 ) GLOBAL_UNCERTAINTY_ASSIGNED_CONTEXT ( ( #24087 ) ) GLOBAL_UNIT_ASSIGNED_CONTEXT ( ( #30778, #72754, #724 ) ) REPRESENTATION_CONTEXT ( 'NONE', 'WORKASPACE' ) );
#1024 = DIRECTION ( 'NONE',  ( -1.000000000000000000, 0.0000000000000000000, 0.0000000000000000000 ) ) ;
#1025 = VECTOR ( 'NONE', #6113, 1000.000000000000000 ) ;
#1026 = CARTESIAN_POINT ( 'NONE',  ( -40.00000000000000700, 36.00000000000000000, 3.000000000000000000 ) ) ;
#1027 = DIRECTION ( 'NONE',  ( -1.000000000000000000, 0.0000000000000000000, 0.0000000000000000000 ) ) ;
#1028 = STYLED_ITEM ( 'NONE', ( #14698 ), #13034 ) ;
#1029 = ORIENTED_EDGE ( 'NONE', *, *, #73792, .T. ) ;
#1030 =( NAMED_UNIT ( * ) SI_UNIT ( $, .STERADIAN. ) SOLID_ANGLE_UNIT ( ) );
#1031 = DIRECTION ( 'NONE',  ( 0.0000000000000000000, 0.0000000000000000000, 1.000000000000000000 ) ) ;
#1032 = CYLINDRICAL_SURFACE ( 'NONE', #34196, 0.7500000000000006700 ) ;
#1033 = CARTESIAN_POINT ( 'NONE',  ( 4.799999999999995400, -1.789471378390275600, -5.649999999999999500 ) ) ;
#1034 = DIRECTION ( 'NONE',  ( 0.0000000000000000000, 0.0000000000000000000, -1.000000000000000000 ) ) ;
#1035 =( NAMED_UNIT ( * ) PLANE_ANGLE_UNIT ( ) SI_UNIT ( $, .RADIAN. ) );
#1036 = LINE ( 'NONE', #71184, #15276 ) ;
#1037 = EDGE_CURVE ( 'NONE', #18627, #48062, #74403, .T. ) ;
#1038 =( REPRESENTATION_RELATIONSHIP ('NONE','NONE', #18720, #44051 ) REPRESENTATION_RELATIONSHIP_WITH_TRANSFORMATION ( #67331 )SHAPE_REPRESENTATION_RELATIONSHIP( ) );
#1039 = VECTOR ( 'NONE', #11999, 1000.000000000000000 ) ;
#1040 = EDGE_LOOP ( 'NONE', ( #73775, #62071, #18843, #25159 ) ) ;
#1041 = ORIENTED_EDGE ( 'NONE', *, *, #53961, .F. ) ;
#1042 = VECTOR ( 'NONE', #28010, 1000.000000000000000 ) ;
#1043 = DIRECTION ( 'NONE',  ( -0.0000000000000000000, -0.0000000000000000000, 1.000000000000000000 ) ) ;
#1044 = VERTEX_POINT ( 'NONE', #41553 ) ;
#1045 = PRESENTATION_STYLE_ASSIGNMENT (( #69153 ) ) ;
#1046 = CARTESIAN_POINT ( 'NONE',  ( 3.749999999999999100, 0.2130647497598779900, -13.95191680455799100 ) ) ;
#1047 = COLOUR_RGB ( '',0.6666666666666666300, 0.6666666666666666300, 0.6666666666666666300 ) ;
#1048 = DIRECTION ( 'NONE',  ( 1.224646799147353200E-016, 1.000000000000000000, 8.362744596897008400E-018 ) ) ;
#1049 = CARTESIAN_POINT ( 'NONE',  ( -24.00000000000000400, 15.00000000000000000, -3.000000000000000000 ) ) ;
#1050 = AXIS2_PLACEMENT_3D ( 'NONE', #36225, #6778, #53549 ) ;
#1051 =( LENGTH_UNIT ( ) NAMED_UNIT ( * ) SI_UNIT ( .MILLI., .METRE. ) );
#1052 = VECTOR ( 'NONE', #53775, 1000.000000000000000 ) ;
#1053 = EDGE_LOOP ( 'NONE', ( #33436, #19205, #28942, #29836, #27792, #76259, #25537, #59548, #71602 ) ) ;
#1054 = ORIENTED_EDGE ( 'NONE', *, *, #28077, .T. ) ;
#1055 = ORIENTED_EDGE ( 'NONE', *, *, #18425, .T. ) ;
#1056 = CARTESIAN_POINT ( 'NONE',  ( 0.0000000000000000000, -23.53477303807744600, 0.0000000000000000000 ) ) ;
#1057 = PRESENTATION_STYLE_ASSIGNMENT (( #52892 ) ) ;
#1058 = LINE ( 'NONE', #26021, #51903 ) ;
#1060 = CARTESIAN_POINT ( 'NONE',  ( 10.29005524519136100, -3.725000000000019600, 5.000000000000002700 ) ) ;
#1059 = DIRECTION ( 'NONE',  ( 1.000000000000000000, -4.130293990420953600E-016, 0.0000000000000000000 ) ) ;
#1061 = DIRECTION ( 'NONE',  ( 1.000000000000000000, 0.0000000000000000000, 0.0000000000000000000 ) ) ;
#1062 =( GEOMETRIC_REPRESENTATION_CONTEXT ( 3 ) GLOBAL_UNCERTAINTY_ASSIGNED_CONTEXT ( ( #14168 ) ) GLOBAL_UNIT_ASSIGNED_CONTEXT ( ( #62745, #56967, #26525 ) ) REPRESENTATION_CONTEXT ( 'NONE', 'WORKASPACE' ) );
#1063 = STYLED_ITEM ( 'NONE', ( #16718 ), #72113 ) ;
#1064 = ORIENTED_EDGE ( 'NONE', *, *, #8044, .F. ) ;
#1065 = CYLINDRICAL_SURFACE ( 'NONE', #40518, 2.749999999999999100 ) ;
#1066 = DIRECTION ( 'NONE',  ( -0.0000000000000000000, -0.0000000000000000000, 1.000000000000000000 ) ) ;
#1067 = DIRECTION ( 'NONE',  ( -1.000000000000000000, -1.224646799147353000E-016, 0.0000000000000000000 ) ) ;
#1068 = DIRECTION ( 'NONE',  ( 1.000000000000000000, 0.0000000000000000000, 0.0000000000000000000 ) ) ;
#1069 = CARTESIAN_POINT ( 'NONE',  ( 62.99999999999997200, 79.49999999999998600, 0.0000000000000000000 ) ) ;
#1070 = CARTESIAN_POINT ( 'NONE',  ( -5.150000000000003900, -0.6500000000000005800, -14.25000000000000200 ) ) ;
#1071 = VECTOR ( 'NONE', #45687, 1000.000000000000000 ) ;
#1072 = ADVANCED_FACE ( 'NONE', ( #984 ), #35814, .F. ) ;
#1073 = ORIENTED_EDGE ( 'NONE', *, *, #18074, .T. ) ;
#1074 = STYLED_ITEM ( 'NONE', ( #43095 ), #22603 ) ;
#1075 = MECHANICAL_DESIGN_GEOMETRIC_PRESENTATION_REPRESENTATION (  '', ( #14813 ), #29423 ) ;
#1076 = DIRECTION ( 'NONE',  ( 1.000000000000000000, -0.0000000000000000000, -0.0000000000000000000 ) ) ;
#1077 = CARTESIAN_POINT ( 'NONE',  ( 77.66999999999998700, 59.50000000000000000, 0.009999999999996908900 ) ) ;
#1078 = DIRECTION ( 'NONE',  ( -0.0000000000000000000, 1.000000000000000000, -0.0000000000000000000 ) ) ;
#1079 = DIRECTION ( 'NONE',  ( -4.453261087808561700E-018, -1.000000000000000000, 0.0000000000000000000 ) ) ;
#1080 = ORIENTED_EDGE ( 'NONE', *, *, #74768, .T. ) ;
#1081 = ADVANCED_FACE ( 'NONE', ( #66883 ), #48599, .F. ) ;
#1082 = CARTESIAN_POINT ( 'NONE',  ( 2.749999999999995100, -0.4500000000000000100, -14.25000000000000200 ) ) ;
#1083 = LINE ( 'NONE', #11304, #28528 ) ;
#1084 = AXIS2_PLACEMENT_3D ( 'NONE', #10550, #46744, #10816 ) ;
#1085 = VECTOR ( 'NONE', #14659, 1000.000000000000000 ) ;
#1086 = DIRECTION ( 'NONE',  ( 1.826024711554533900E-016, -1.000000000000000000, 0.0000000000000000000 ) ) ;
#1087 = CARTESIAN_POINT ( 'NONE',  ( -7.483655918125871900, -0.3503320434014639600, 1.524999999999999700 ) ) ;
#1088 = COLOUR_RGB ( '',0.0000000000000000000, 0.0000000000000000000, 0.7529411764705882200 ) ;
#1089 = ORIENTED_EDGE ( 'NONE', *, *, #29699, .T. ) ;
#1090 = CARTESIAN_POINT ( 'NONE',  ( 6.262323180469993000, 3.249999999999999600, -9.765836097509630800 ) ) ;
#1091 = DIRECTION ( 'NONE',  ( 0.0000000000000000000, -1.000000000000000000, 0.0000000000000000000 ) ) ;
#1092 = ORIENTED_EDGE ( 'NONE', *, *, #20471, .F. ) ;
#1093 = CARTESIAN_POINT ( 'NONE',  ( 0.0000000000000000000, -23.71477303807744600, -0.1000000000000000100 ) ) ;
#1094 = FACE_OUTER_BOUND ( 'NONE', #73594, .T. ) ;
#1095 = ADVANCED_FACE ( 'NONE', ( #57462 ), #44325, .F. ) ;
#1096 = EDGE_CURVE ( 'NONE', #7591, #67009, #58453, .T. ) ;
#1097 = SURFACE_STYLE_USAGE ( .BOTH. , #25104 ) ;
#1098 = DIRECTION ( 'NONE',  ( -1.000000000000000000, -8.906522175617123400E-018, -0.0000000000000000000 ) ) ;
#1099 = CARTESIAN_POINT ( 'NONE',  ( -7.909674575279681500, -1.703625801282051300, 1.525000000000000100 ) ) ;
#1100 = SURFACE_STYLE_USAGE ( .BOTH. , #37192 ) ;
#1101 = EDGE_LOOP ( 'NONE', ( #50130, #20334, #49912, #45475 ) ) ;
#1102 = VECTOR ( 'NONE', #8942, 1000.000000000000000 ) ;
#1103 = LINE ( 'NONE', #7365, #34114 ) ;
#1104 = VECTOR ( 'NONE', #40548, 1000.000000000000000 ) ;
#1105 = EDGE_CURVE ( 'NONE', #63371, #42252, #63119, .T. ) ;
#1106 = VERTEX_POINT ( 'NONE', #31294 ) ;
#1107 = ORIENTED_EDGE ( 'NONE', *, *, #74852, .F. ) ;
#1108 = AXIS2_PLACEMENT_3D ( 'NONE', #31129, #1067, #43172 ) ;
#1109 = DIRECTION ( 'NONE',  ( -1.000000000000000000, -0.0000000000000000000, -0.0000000000000000000 ) ) ;
#1110 = CARTESIAN_POINT ( 'NONE',  ( -5.952032462751829700, -0.005875605098865159000, -14.82767822399296900 ) ) ;
#1111 = CARTESIAN_POINT ( 'NONE',  ( 7.249750964504833900, 3.830528621609724300, -5.900000000000000400 ) ) ;
#1112 = EDGE_LOOP ( 'NONE', ( #13896, #52491 ) ) ;
#1113 = CARTESIAN_POINT ( 'NONE',  ( 40.19999999999998900, -2.000000000000001800, 2.000000000000001800 ) ) ;
#1114 = LINE ( 'NONE', #31911, #70711 ) ;
#1115 = EDGE_CURVE ( 'NONE', #18901, #51938, #77234, .T. ) ;
#1116 = PRODUCT_RELATED_PRODUCT_CATEGORY ( 'part', '', ( #20183 ) ) ;
#1117 = CARTESIAN_POINT ( 'NONE',  ( 203.8999999999999500, 6.499999999999999100, 2.000000000000000000 ) ) ;
#1118 = VECTOR ( 'NONE', #8255, 1000.000000000000000 ) ;
#1119 = LINE ( 'NONE', #48561, #11557 ) ;
#1120 = ORIENTED_EDGE ( 'NONE', *, *, #34333, .T. ) ;
#1121 = LINE ( 'NONE', #65354, #14382 ) ;
#1122 = VERTEX_POINT ( 'NONE', #68020 ) ;
#1123 = CARTESIAN_POINT ( 'NONE',  ( -9.171756600579431800, -7.214773038077730400, -0.1000000000000000100 ) ) ;
#1124 = CLOSED_SHELL ( 'NONE', ( #62014, #32506, #62919, #58732, #66153, #43921, #62928, #43600, #25482, #13, #69198, #50308 ) ) ;
#1125 = VERTEX_POINT ( 'NONE', #49366 ) ;
#1126 = LINE ( 'NONE', #65841, #38844 ) ;
#1127 = CARTESIAN_POINT ( 'NONE',  ( -7.384033549638656000, -1.702924679487179500, 1.525000000000000100 ) ) ;
#1128 = DIRECTION ( 'NONE',  ( -0.0000000000000000000, 0.0000000000000000000, -1.000000000000000000 ) ) ;
#1129 = CONICAL_SURFACE ( 'NONE', #66916, 0.1500000000000112400, 0.7853981633974466100 ) ;
#1130 = SURFACE_STYLE_USAGE ( .BOTH. , #37998 ) ;
#1131 = DIRECTION ( 'NONE',  ( -1.000000000000000000, 0.0000000000000000000, 0.0000000000000000000 ) ) ;
#1132 = UNCERTAINTY_MEASURE_WITH_UNIT (LENGTH_MEASURE( 1.000000000000000100E-005 ), #22167, 'distance_accuracy_value', 'NONE');
#1134 = EDGE_CURVE ( 'NONE', #56717, #61283, #56548, .T. ) ;
#1133 = AXIS2_PLACEMENT_3D ( 'NONE', #23051, #40906, #29118 ) ;
#1135 = APPLICATION_PROTOCOL_DEFINITION ( 'draft international standard', 'automotive_design', 1998, #61112 ) ;
#1136 = DIRECTION ( 'NONE',  ( -0.0000000000000000000, -0.0000000000000000000, -1.000000000000000000 ) ) ;
#1137 = AXIS2_PLACEMENT_3D ( 'NONE', #42054, #23929, #53096 ) ;
#1138 = EDGE_CURVE ( 'NONE', #66585, #32174, #26516, .T. ) ;
#1139 = SURFACE_SIDE_STYLE ('',( #23068 ) ) ;
#1140 = ORIENTED_EDGE ( 'NONE', *, *, #68750, .F. ) ;
#1141 = CIRCLE ( 'NONE', #20848, 1.750000000000001600 ) ;
#1142 = DIRECTION ( 'NONE',  ( 0.0000000000000000000, 0.0000000000000000000, 1.000000000000000000 ) ) ;
#1143 = EDGE_LOOP ( 'NONE', ( #72444, #45508, #26441, #35937, #74024, #68163, #37870 ) ) ;
#1145 = EDGE_CURVE ( 'NONE', #56386, #37500, #13307, .T. ) ;
#1144 = PRESENTATION_LAYER_ASSIGNMENT (  '', '', ( #30943 ) ) ;
#1146 = VECTOR ( 'NONE', #240, 1000.000000000000000 ) ;
#1147 = CYLINDRICAL_SURFACE ( 'NONE', #67950, 1.199999999999999300 ) ;
#1148 = DIRECTION ( 'NONE',  ( -0.0000000000000000000, -0.0000000000000000000, 1.000000000000000000 ) ) ;
#1149 = LINE ( 'NONE', #76768, #59531 ) ;
#1150 = CARTESIAN_POINT ( 'NONE',  ( 45.58175254232958200, -10.84999999999999800, 0.0000000000000000000 ) ) ;
#1151 = LINE ( 'NONE', #7978, #31343 ) ;
#1152 = ORIENTED_EDGE ( 'NONE', *, *, #73051, .F. ) ;
#1153 = DIRECTION ( 'NONE',  ( -0.0000000000000000000, -1.000000000000000000, 0.0000000000000000000 ) ) ;
#1154 = EDGE_CURVE ( 'NONE', #35999, #63981, #61217, .T. ) ;
#1155 = CIRCLE ( 'NONE', #10497, 0.5000000000000004400 ) ;
#1156 = ADVANCED_FACE ( 'NONE', ( #14317 ), #15295, .T. ) ;
#1157 = EDGE_CURVE ( 'NONE', #63354, #43490, #24594, .T. ) ;
#1158 = SURFACE_STYLE_USAGE ( .BOTH. , #1969 ) ;
#1159 = LINE ( 'NONE', #48318, #68930 ) ;
#1160 = SURFACE_STYLE_FILL_AREA ( #21638 ) ;
#1161 = STYLED_ITEM ( 'NONE', ( #19271 ), #52444 ) ;
#1162 = FILL_AREA_STYLE_COLOUR ( '', #37423 ) ;
#1163 = SURFACE_STYLE_FILL_AREA ( #71200 ) ;
#1164 = VERTEX_POINT ( 'NONE', #68594 ) ;
#1165 = ORIENTED_EDGE ( 'NONE', *, *, #22663, .F. ) ;
#1166 =( LENGTH_UNIT ( ) NAMED_UNIT ( * ) SI_UNIT ( .MILLI., .METRE. ) );
#1167 = CARTESIAN_POINT ( 'NONE',  ( -7.535105051417130700, -1.371759684634312100, 1.499999999999999600 ) ) ;
#1168 =( GEOMETRIC_REPRESENTATION_CONTEXT ( 3 ) GLOBAL_UNCERTAINTY_ASSIGNED_CONTEXT ( ( #41697 ) ) GLOBAL_UNIT_ASSIGNED_CONTEXT ( ( #39346, #9189, #3335 ) ) REPRESENTATION_CONTEXT ( 'NONE', 'WORKASPACE' ) );
#1169 = ADVANCED_FACE ( 'NONE', ( #39611 ), #21079, .T. ) ;
#1170 = DIRECTION ( 'NONE',  ( -0.0000000000000000000, -0.0000000000000000000, -1.000000000000000000 ) ) ;
#1171 = CARTESIAN_POINT ( 'NONE',  ( -8.673617379884035500E-015, 50.90000000000000600, 0.0000000000000000000 ) ) ;
#1172 = VECTOR ( 'NONE', #66410, 1000.000000000000000 ) ;
#1173 = VECTOR ( 'NONE', #14207, 1000.000000000000000 ) ;
#1174 = PLANE ( 'NONE',  #9889 ) ;
#1175 = ORIENTED_EDGE ( 'NONE', *, *, #41844, .F. ) ;
#1176 = ORIENTED_EDGE ( 'NONE', *, *, #49762, .F. ) ;
#1177 = CARTESIAN_POINT ( 'NONE',  ( -7.896854062459167900, -2.341546474358974500, 1.525000000000000100 ) ) ;
#1178 = CARTESIAN_POINT ( 'NONE',  ( 0.0000000000000000000, 27.00000000000000000, 0.0000000000000000000 ) ) ;
#1179 = AXIS2_PLACEMENT_3D ( 'NONE', #415, #66944, #54608 ) ;
#1180 = ADVANCED_FACE ( 'NONE', ( #28424 ), #30775, .F. ) ;
#1181 = VECTOR ( 'NONE', #38941, 1000.000000000000100 ) ;
#1182 = CIRCLE ( 'NONE', #11158, 19.50000000000000000 ) ;
#1183 = CARTESIAN_POINT ( 'NONE',  ( 0.0000000000000000000, 9.000000000000001800, 2.500000000000000000 ) ) ;
#1184 = ORIENTED_EDGE ( 'NONE', *, *, #16023, .F. ) ;
#1185 = DIRECTION ( 'NONE',  ( 0.0000000000000000000, -1.000000000000000000, 0.0000000000000000000 ) ) ;
#1186 =( GEOMETRIC_REPRESENTATION_CONTEXT ( 3 ) GLOBAL_UNCERTAINTY_ASSIGNED_CONTEXT ( ( #30679 ) ) GLOBAL_UNIT_ASSIGNED_CONTEXT ( ( #11782, #65641, #29684 ) ) REPRESENTATION_CONTEXT ( 'NONE', 'WORKASPACE' ) );
#1187 = AXIS2_PLACEMENT_3D ( 'NONE', #24631, #54581, #30211 ) ;
#1188 = ORIENTED_EDGE ( 'NONE', *, *, #47002, .F. ) ;
#1189 = CARTESIAN_POINT ( 'NONE',  ( -4.150000000000049200, -0.3326404065718703300, -16.13473742988498900 ) ) ;
#1190 = CARTESIAN_POINT ( 'NONE',  ( 121.0399999999999800, 4.999999999999977800, 3.500000000000000000 ) ) ;
#1191 = PRESENTATION_STYLE_ASSIGNMENT (( #45801 ) ) ;
#1192 = CARTESIAN_POINT ( 'NONE',  ( 13.44481795760176400, -9.793250992115737600, 4.999999999999990200 ) ) ;
#1193 = CIRCLE ( 'NONE', #28393, 1.750000000000001100 ) ;
#1194 = VERTEX_POINT ( 'NONE', #4150 ) ;
#1195 = VERTEX_POINT ( 'NONE', #52877 ) ;
#1196 = SURFACE_STYLE_USAGE ( .BOTH. , #18422 ) ;
#1197 = CLOSED_SHELL ( 'NONE', ( #24892, #63846, #17788, #69288, #10481, #24232, #16586, #7809, #2318, #6033, #7273, #32647 ) ) ;
#1198 = DIRECTION ( 'NONE',  ( -0.0000000000000000000, 1.000000000000000000, -0.0000000000000000000 ) ) ;
#1199 =( GEOMETRIC_REPRESENTATION_CONTEXT ( 3 ) GLOBAL_UNCERTAINTY_ASSIGNED_CONTEXT ( ( #53206 ) ) GLOBAL_UNIT_ASSIGNED_CONTEXT ( ( #6040, #77494, #23139 ) ) REPRESENTATION_CONTEXT ( 'NONE', 'WORKASPACE' ) );
#1200 = VECTOR ( 'NONE', #72551, 1000.000000000000000 ) ;
#1201 =( NAMED_UNIT ( * ) PLANE_ANGLE_UNIT ( ) SI_UNIT ( $, .RADIAN. ) );
#1202 = FILL_AREA_STYLE_COLOUR ( '', #47940 ) ;
#1203 = FACE_OUTER_BOUND ( 'NONE', #65588, .T. ) ;
#1204 =( NAMED_UNIT ( * ) PLANE_ANGLE_UNIT ( ) SI_UNIT ( $, .RADIAN. ) );
#1205 = ORIENTED_EDGE ( 'NONE', *, *, #42501, .F. ) ;
#1206 = ORIENTED_EDGE ( 'NONE', *, *, #71947, .T. ) ;
#1207 = CARTESIAN_POINT ( 'NONE',  ( 0.0000000000000000000, 0.0000000000000000000, 0.0000000000000000000 ) ) ;
#1208 = VERTEX_POINT ( 'NONE', #58633 ) ;
#1209 = PLANE ( 'NONE',  #17684 ) ;
#1210 = CARTESIAN_POINT ( 'NONE',  ( 15.17175660057939300, 0.0000000000000000000, 0.0000000000000000000 ) ) ;
#1211 = DIRECTION ( 'NONE',  ( -1.000000000000000000, 0.0000000000000000000, 0.0000000000000000000 ) ) ;
#1212 = VECTOR ( 'NONE', #30331, 1000.000000000000000 ) ;
#1213 = DIRECTION ( 'NONE',  ( 0.0000000000000000000, -1.000000000000000000, 0.0000000000000000000 ) ) ;
#1214 = DIRECTION ( 'NONE',  ( -0.0000000000000000000, -0.0000000000000000000, 1.000000000000000000 ) ) ;
#1215 = CARTESIAN_POINT ( 'NONE',  ( -9.805254823389718800, -1.063299869999991800, 1.525000000000000400 ) ) ;
#1216 = EDGE_CURVE ( 'NONE', #69480, #69079, #27432, .T. ) ;
#1218 = ORIENTED_EDGE ( 'NONE', *, *, #77766, .F. ) ;
#1217 = CARTESIAN_POINT ( 'NONE',  ( 21.10000000000000500, -51.39999999999999100, 2.500000000000003600 ) ) ;
#1219 = LINE ( 'NONE', #56122, #45458 ) ;
#1220 = EDGE_LOOP ( 'NONE', ( #43381, #76942, #67035, #47846 ) ) ;
#1221 = LINE ( 'NONE', #13984, #77463 ) ;
#1222 = CARTESIAN_POINT ( 'NONE',  ( -13.89999999999999300, -6.075000000000001100, 0.0000000000000000000 ) ) ;
#1223 = CARTESIAN_POINT ( 'NONE',  ( -0.6707149158231057200, 22.21477303807744300, -0.1000000000000000100 ) ) ;
#1224 = LINE ( 'NONE', #76348, #27665 ) ;
#1225 = CARTESIAN_POINT ( 'NONE',  ( -0.004773794788206185700, -6.349999999999998800, 3.000000000000000000 ) ) ;
#1226 = LINE ( 'NONE', #49535, #6002 ) ;
#1227 = LINE ( 'NONE', #16422, #74573 ) ;
#1228 = CLOSED_SHELL ( 'NONE', ( #76960, #47008, #38095, #15172, #59136, #38215, #74025, #52921, #29533, #71321, #32419, #25393 ) ) ;
#1229 = SURFACE_STYLE_FILL_AREA ( #23762 ) ;
#1230 = CARTESIAN_POINT ( 'NONE',  ( 4.889999999999997000, -9.455000000000001800, 4.200000000000000200 ) ) ;
#1231 = LINE ( 'NONE', #50351, #2104 ) ;
#1232 = CARTESIAN_POINT ( 'NONE',  ( -16.12064023002719200, -14.67623087681912400, -6.180231239914904900 ) ) ;
#1233 = CARTESIAN_POINT ( 'NONE',  ( -0.6863539181823519200, -5.496376811587398800, -6.847045393971177000E-015 ) ) ;
#1234 = FILL_AREA_STYLE ('',( #73789 ) ) ;
#1235 = EDGE_CURVE ( 'NONE', #11955, #64619, #22738, .T. ) ;
#1236 = CARTESIAN_POINT ( 'NONE',  ( -5.950000000000005500, -0.6500000000000000200, -12.25000000000000000 ) ) ;
#1237 = UNCERTAINTY_MEASURE_WITH_UNIT (LENGTH_MEASURE( 1.000000000000000100E-005 ), #20735, 'distance_accuracy_value', 'NONE');
#1238 = DIRECTION ( 'NONE',  ( -4.410737097271165200E-049, 0.0000000000000000000, 1.000000000000000000 ) ) ;
#1239 = VECTOR ( 'NONE', #30404, 1000.000000000000000 ) ;
#1240 = DIRECTION ( 'NONE',  ( -1.000000000000000000, 0.0000000000000000000, 0.0000000000000000000 ) ) ;
#1241 = ORIENTED_EDGE ( 'NONE', *, *, #77999, .F. ) ;
#1242 = EDGE_CURVE ( 'NONE', #51988, #76098, #76648, .T. ) ;
#1243 = ORIENTED_EDGE ( 'NONE', *, *, #44032, .T. ) ;
#1244 = VERTEX_POINT ( 'NONE', #11112 ) ;
#1245 = DIRECTION ( 'NONE',  ( -0.0000000000000000000, -0.0000000000000000000, 1.000000000000000000 ) ) ;
#1246 = CARTESIAN_POINT ( 'NONE',  ( 24.00000000000000000, 24.50000000000000000, 0.0000000000000000000 ) ) ;
#1247 = EDGE_CURVE ( 'NONE', #53409, #56789, #6758, .T. ) ;
#1248 = LINE ( 'NONE', #34601, #15487 ) ;
#1249 = DIRECTION ( 'NONE',  ( -0.0000000000000000000, -0.0000000000000000000, -1.000000000000000000 ) ) ;
#1250 = SURFACE_STYLE_FILL_AREA ( #60692 ) ;
#1251 = AXIS2_PLACEMENT_3D ( 'NONE', #25576, #20065, #13770 ) ;
#1252 = ORIENTED_EDGE ( 'NONE', *, *, #441, .F. ) ;
#1253 = ADVANCED_FACE ( 'NONE', ( #40593 ), #20781, .T. ) ;
#1254 = CARTESIAN_POINT ( 'NONE',  ( -5.215000000000000700, 0.1905286216097244500, -5.799999999999999800 ) ) ;
#1256 = EDGE_CURVE ( 'NONE', #63292, #14070, #48915, .T. ) ;
#1255 = AXIS2_PLACEMENT_3D ( 'NONE', #40554, #76053, #64207 ) ;
#1257 = STYLED_ITEM ( 'NONE', ( #19852 ), #17700 ) ;
#1258 =( LENGTH_UNIT ( ) NAMED_UNIT ( * ) SI_UNIT ( .MILLI., .METRE. ) );
#1259 = EDGE_CURVE ( 'NONE', #44638, #45829, #46130, .T. ) ;
#1260 = VECTOR ( 'NONE', #75213, 1000.000000000000000 ) ;
#1262 = DIRECTION ( 'NONE',  ( 0.0000000000000000000, -1.000000000000000000, 0.0000000000000000000 ) ) ;
#1261 = FILL_AREA_STYLE ('',( #18486 ) ) ;
#1264 = EDGE_CURVE ( 'NONE', #9291, #54164, #18906, .T. ) ;
#1263 = AXIS2_PLACEMENT_3D ( 'NONE', #18037, #60045, #66072 ) ;
#1265 = DIRECTION ( 'NONE',  ( -1.000000000000000000, 0.0000000000000000000, 0.0000000000000000000 ) ) ;
#1266 = DIRECTION ( 'NONE',  ( 0.0000000000000000000, 0.0000000000000000000, 1.000000000000000000 ) ) ;
#1267 = ORIENTED_EDGE ( 'NONE', *, *, #64551, .T. ) ;
#1268 = ADVANCED_FACE ( 'NONE', ( #44251 ), #28239, .F. ) ;
#1269 = ORIENTED_EDGE ( 'NONE', *, *, #48851, .F. ) ;
#1270 =( NAMED_UNIT ( * ) SI_UNIT ( $, .STERADIAN. ) SOLID_ANGLE_UNIT ( ) );
#1271 = VECTOR ( 'NONE', #75785, 1000.000000000000000 ) ;
#1272 = CARTESIAN_POINT ( 'NONE',  ( -9.795065540667380300, -2.532051282051281900, 1.525000000000000100 ) ) ;
#1273 = DIRECTION ( 'NONE',  ( 0.0000000000000000000, 0.0000000000000000000, -1.000000000000000000 ) ) ;
#1274 = AXIS2_PLACEMENT_3D ( 'NONE', #14701, #2531, #38814 ) ;
#1275 = TOROIDAL_SURFACE ( 'NONE', #7179, 0.7850000000000007000, 0.1499999999999999900 ) ;
#1277 = EDGE_CURVE ( 'NONE', #41884, #33705, #913, .T. ) ;
#1276 = CARTESIAN_POINT ( 'NONE',  ( 0.6717566005793921300, -20.53477303807744300, -0.1000000000000000100 ) ) ;
#1278 = VECTOR ( 'NONE', #15031, 1000.000000000000000 ) ;
#1279 =( LENGTH_UNIT ( ) NAMED_UNIT ( * ) SI_UNIT ( .MILLI., .METRE. ) );
#1281 = VERTEX_POINT ( 'NONE', #52619 ) ;
#1280 = AXIS2_PLACEMENT_3D ( 'NONE', #61161, #24935, #66205 ) ;
#1282 = ORIENTED_EDGE ( 'NONE', *, *, #23107, .T. ) ;
#1283 = DIRECTION ( 'NONE',  ( -1.000000000000000000, 0.0000000000000000000, 0.0000000000000000000 ) ) ;
#1284 = ORIENTED_EDGE ( 'NONE', *, *, #313, .T. ) ;
#1285 = CARTESIAN_POINT ( 'NONE',  ( 101.0399999999999800, 4.999999999999977800, 6.000000000000000000 ) ) ;
#1286 = DIRECTION ( 'NONE',  ( 1.000000000000000000, 0.0000000000000000000, 0.0000000000000000000 ) ) ;
#1287 = SURFACE_STYLE_FILL_AREA ( #74742 ) ;
#1288 = DIRECTION ( 'NONE',  ( -0.0000000000000000000, -0.0000000000000000000, -1.000000000000000000 ) ) ;
#1289 = LINE ( 'NONE', #182, #14540 ) ;
#1290 = ORIENTED_EDGE ( 'NONE', *, *, #75100, .F. ) ;
#1291 = ORIENTED_EDGE ( 'NONE', *, *, #77508, .F. ) ;
#1292 = CARTESIAN_POINT ( 'NONE',  ( 4.518060356903195200, 3.142857142857838200, 0.0000000000000000000 ) ) ;
#1293 = DIRECTION ( 'NONE',  ( 0.0000000000000000000, 0.0000000000000000000, -1.000000000000000000 ) ) ;
#1294 = DIRECTION ( 'NONE',  ( -1.000000000000000000, 0.0000000000000000000, 0.0000000000000000000 ) ) ;
#1295 = SURFACE_STYLE_FILL_AREA ( #15110 ) ;
#1296 = DIRECTION ( 'NONE',  ( 1.000000000000000000, 0.0000000000000000000, 0.0000000000000000000 ) ) ;
#1297 = MECHANICAL_DESIGN_GEOMETRIC_PRESENTATION_REPRESENTATION (  '', ( #75378 ), #6470 ) ;
#1298 = AXIS2_PLACEMENT_3D ( 'NONE', #8531, #50480, #51537 ) ;
#1299 = FILL_AREA_STYLE ('',( #7177 ) ) ;
#1300 = CARTESIAN_POINT ( 'NONE',  ( 7.999999999999972500, 9.499999999999980500, 0.0000000000000000000 ) ) ;
#1301 = VECTOR ( 'NONE', #42235, 1000.000000000000000 ) ;
#1302 = FILL_AREA_STYLE ('',( #30837 ) ) ;
#1303 = VECTOR ( 'NONE', #55589, 1000.000000000000000 ) ;
#1304 = ORIENTED_EDGE ( 'NONE', *, *, #17697, .F. ) ;
#1305 = CYLINDRICAL_SURFACE ( 'NONE', #58367, 1.170000000000010400 ) ;
#1306 = ORIENTED_EDGE ( 'NONE', *, *, #1865, .F. ) ;
#1307 = AXIS2_PLACEMENT_3D ( 'NONE', #20224, #26019, #7909 ) ;
#1308 = LINE ( 'NONE', #64268, #4265 ) ;
#1309 = EDGE_LOOP ( 'NONE', ( #65643, #46684, #28923, #26366 ) ) ;
#1310 =( GEOMETRIC_REPRESENTATION_CONTEXT ( 3 ) GLOBAL_UNCERTAINTY_ASSIGNED_CONTEXT ( ( #67150 ) ) GLOBAL_UNIT_ASSIGNED_CONTEXT ( ( #72355, #36418, #302 ) ) REPRESENTATION_CONTEXT ( 'NONE', 'WORKASPACE' ) );
#1311 = DIRECTION ( 'NONE',  ( 1.000000000000000000, 0.0000000000000000000, 0.0000000000000000000 ) ) ;
#1312 = CARTESIAN_POINT ( 'NONE',  ( -5.585000000000003500, 2.170528621609724200, -5.799999999999999800 ) ) ;
#1313 = ADVANCED_FACE ( 'NONE', ( #67767 ), #28755, .T. ) ;
#1314 = DIRECTION ( 'NONE',  ( 0.0000000000000000000, -0.2425356250363326100, -0.9701425001453319900 ) ) ;
#1315 = FILL_AREA_STYLE ('',( #56280 ) ) ;
#1316 = CARTESIAN_POINT ( 'NONE',  ( 32.70000000000000300, 102.0000000000000000, 0.0000000000000000000 ) ) ;
#1317 = CARTESIAN_POINT ( 'NONE',  ( -7.640739739112706100, -1.442384980288017500, 1.500000000000000200 ) ) ;
#1318 = VECTOR ( 'NONE', #15440, 1000.000000000000000 ) ;
#1319 =( REPRESENTATION_RELATIONSHIP ('NONE','NONE', #44183, #71921 ) REPRESENTATION_RELATIONSHIP_WITH_TRANSFORMATION ( #14785 )SHAPE_REPRESENTATION_RELATIONSHIP( ) );
#1320 = VERTEX_POINT ( 'NONE', #51543 ) ;
#1321 = PRESENTATION_STYLE_ASSIGNMENT (( #48814 ) ) ;
#1322 = ORIENTED_EDGE ( 'NONE', *, *, #55652, .F. ) ;
#1323 = FILL_AREA_STYLE ('',( #67578 ) ) ;
#1324 = AXIS2_PLACEMENT_3D ( 'NONE', #66637, #18365, #622 ) ;
#1325 = VERTEX_POINT ( 'NONE', #29530 ) ;
#1326 = CARTESIAN_POINT ( 'NONE',  ( -9.570706566308407700, -2.032051282051281900, 1.525000000000000100 ) ) ;
#1327 = VERTEX_POINT ( 'NONE', #11879 ) ;
#1328 = ORIENTED_EDGE ( 'NONE', *, *, #46550, .F. ) ;
#1329 =( LENGTH_UNIT ( ) NAMED_UNIT ( * ) SI_UNIT ( .MILLI., .METRE. ) );
#1330 =( NAMED_UNIT ( * ) PLANE_ANGLE_UNIT ( ) SI_UNIT ( $, .RADIAN. ) );
#1331 = VECTOR ( 'NONE', #11862, 1000.000000000000000 ) ;
#1332 = VERTEX_POINT ( 'NONE', #59713 ) ;
#1333 =( LENGTH_UNIT ( ) NAMED_UNIT ( * ) SI_UNIT ( .MILLI., .METRE. ) );
#1334 = CARTESIAN_POINT ( 'NONE',  ( 26.00009685542713100, -0.8578431372549023500, -3.949999999999995300 ) ) ;
#1336 = CARTESIAN_POINT ( 'NONE',  ( 0.0000000000000000000, -25.03477303807744600, 0.0000000000000000000 ) ) ;
#1335 = CARTESIAN_POINT ( 'NONE',  ( -7.678905344510450700, -1.153846153846154200, 1.500000000000000000 ) ) ;
#1337 = STYLED_ITEM ( 'NONE', ( #58125 ), #75394 ) ;
#1338 = EDGE_CURVE ( 'NONE', #60699, #21007, #63044, .T. ) ;
#1339 = VECTOR ( 'NONE', #50151, 1000.000000000000000 ) ;
#1340 = CARTESIAN_POINT ( 'NONE',  ( 62.00000000000000000, 0.0000000000000000000, 0.0000000000000000000 ) ) ;
#1341 = CARTESIAN_POINT ( 'NONE',  ( 198.9000000000000300, 8.999999999999994700, 4.500000000000000900 ) ) ;
#1342 = SURFACE_SIDE_STYLE ('',( #67443 ) ) ;
#1343 = CARTESIAN_POINT ( 'NONE',  ( -15.40000000000000400, 4.774999999999988800, 3.200000000000000200 ) ) ;
#1344 = VERTEX_POINT ( 'NONE', #72010 ) ;
#1345 = CARTESIAN_POINT ( 'NONE',  ( 177.6999999999999900, 93.50000000000000000, 2.899999999999999900 ) ) ;
#1346 = VERTEX_POINT ( 'NONE', #71491 ) ;
#1347 =( NAMED_UNIT ( * ) PLANE_ANGLE_UNIT ( ) SI_UNIT ( $, .RADIAN. ) );
#1348 = CYLINDRICAL_SURFACE ( 'NONE', #73208, 0.3999999999999993000 ) ;
#1349 = FACE_BOUND ( 'NONE', #47349, .T. ) ;
#1350 = EDGE_CURVE ( 'NONE', #13813, #33061, #30227, .T. ) ;
#1351 = VECTOR ( 'NONE', #33100, 1000.000000000000000 ) ;
#1352 = SURFACE_STYLE_USAGE ( .BOTH. , #66846 ) ;
#1353 = ORIENTED_EDGE ( 'NONE', *, *, #51054, .T. ) ;
#1354 = ORIENTED_EDGE ( 'NONE', *, *, #26126, .T. ) ;
#1355 = ORIENTED_EDGE ( 'NONE', *, *, #9550, .T. ) ;
#1356 = CARTESIAN_POINT ( 'NONE',  ( 60.70000000000000300, 7.763988562861075100E-015, 3.000000000000000000 ) ) ;
#1357 = EDGE_CURVE ( 'NONE', #54644, #37394, #64950, .T. ) ;
#1358 = SURFACE_SIDE_STYLE ('',( #16724 ) ) ;
#1359 = CYLINDRICAL_SURFACE ( 'NONE', #61911, 0.09999999999999939500 ) ;
#1360 = CARTESIAN_POINT ( 'NONE',  ( -2.010000000000000700, -9.455000000000001800, 7.799999999999999800 ) ) ;
#1361 = EDGE_LOOP ( 'NONE', ( #10790, #13095, #52469, #30405, #24966, #6538 ) ) ;
#1362 = ORIENTED_EDGE ( 'NONE', *, *, #3750, .F. ) ;
#1363 = ADVANCED_FACE ( 'NONE', ( #21770 ), #53917, .T. ) ;
#1364 = FILL_AREA_STYLE ('',( #19598 ) ) ;
#1365 = DIRECTION ( 'NONE',  ( -0.0000000000000000000, -0.0000000000000000000, 1.000000000000000000 ) ) ;
#1366 = PRESENTATION_LAYER_ASSIGNMENT (  '', '', ( #75446 ) ) ;
#1367 = DIRECTION ( 'NONE',  ( 0.0000000000000000000, 1.000000000000000000, -0.0000000000000000000 ) ) ;
#1368 = FACE_OUTER_BOUND ( 'NONE', #35175, .T. ) ;
#1369 = DIRECTION ( 'NONE',  ( -0.1666805692401622000, 0.9860109471186288000, 0.0000000000000000000 ) ) ;
#1370 = ORIENTED_EDGE ( 'NONE', *, *, #4595, .F. ) ;
#1371 =( NAMED_UNIT ( * ) SI_UNIT ( $, .STERADIAN. ) SOLID_ANGLE_UNIT ( ) );
#1372 = EDGE_CURVE ( 'NONE', #17429, #45011, #47045, .T. ) ;
#1373 = DIRECTION ( 'NONE',  ( 1.000000000000000000, -0.0000000000000000000, -0.0000000000000000000 ) ) ;
#1374 = EDGE_CURVE ( 'NONE', #54252, #51969, #5769, .T. ) ;
#1375 = EDGE_CURVE ( 'NONE', #42665, #8376, #56479, .T. ) ;
#1376 = ORIENTED_EDGE ( 'NONE', *, *, #12386, .F. ) ;
#1378 = EDGE_CURVE ( 'NONE', #27747, #60134, #70583, .T. ) ;
#1377 = MECHANICAL_DESIGN_GEOMETRIC_PRESENTATION_REPRESENTATION (  '', ( #16605 ), #63391 ) ;
#1379 =( LENGTH_UNIT ( ) NAMED_UNIT ( * ) SI_UNIT ( .MILLI., .METRE. ) );
#1380 = VECTOR ( 'NONE', #52861, 1000.000000000000000 ) ;
#1382 = ORIENTED_EDGE ( 'NONE', *, *, #46164, .T. ) ;
#1381 = FILL_AREA_STYLE ('',( #77947 ) ) ;
#1383 = ADVANCED_FACE ( 'NONE', ( #8614 ), #51714, .T. ) ;
#1384 = LINE ( 'NONE', #31239, #72884 ) ;
#1385 = ORIENTED_EDGE ( 'NONE', *, *, #23784, .F. ) ;
#1387 = ORIENTED_EDGE ( 'NONE', *, *, #77423, .T. ) ;
#1386 = CARTESIAN_POINT ( 'NONE',  ( 10.99005524519136400, -3.725000000000019600, 5.500000000000003600 ) ) ;
#1388 = PRODUCT_DEFINITION_SHAPE ( 'NONE', 'NONE',  #10798 ) ;
#1389 = MECHANICAL_DESIGN_GEOMETRIC_PRESENTATION_REPRESENTATION (  '', ( #54292 ), #5500 ) ;
#1390 = SURFACE_STYLE_FILL_AREA ( #36578 ) ;
#1391 = EDGE_CURVE ( 'NONE', #66965, #1044, #54598, .T. ) ;
#1392 = CARTESIAN_POINT ( 'NONE',  ( -8.499999999999994700, 3.276699899067297200E-015, 9.000000000000000000 ) ) ;
#1393 = UNCERTAINTY_MEASURE_WITH_UNIT (LENGTH_MEASURE( 1.000000000000000100E-005 ), #12477, 'distance_accuracy_value', 'NONE');
#1394 = DIRECTION ( 'NONE',  ( -6.938893903907234700E-015, 0.0000000000000000000, 1.000000000000000000 ) ) ;
#1395 = ORIENTED_EDGE ( 'NONE', *, *, #17043, .T. ) ;
#1396 = DIRECTION ( 'NONE',  ( 0.0000000000000000000, -0.0000000000000000000, -1.000000000000000000 ) ) ;
#1397 = ADVANCED_FACE ( 'NONE', ( #14242, #52739, #38637 ), #9977, .F. ) ;
#1398 = DIRECTION ( 'NONE',  ( 0.0000000000000000000, 1.000000000000000000, -0.0000000000000000000 ) ) ;
#1399 = ORIENTED_EDGE ( 'NONE', *, *, #61159, .T. ) ;
#1400 = VERTEX_POINT ( 'NONE', #40163 ) ;
#1401 = UNCERTAINTY_MEASURE_WITH_UNIT (LENGTH_MEASURE( 1.000000000000000100E-005 ), #50723, 'distance_accuracy_value', 'NONE');
#1402 = AXIS2_PLACEMENT_3D ( 'NONE', #44115, #49902, #15036 ) ;
#1403 = FACE_OUTER_BOUND ( 'NONE', #48697, .T. ) ;
#1404 = DIRECTION ( 'NONE',  ( 1.000000000000000000, 0.0000000000000000000, 0.0000000000000000000 ) ) ;
#1405 = CARTESIAN_POINT ( 'NONE',  ( -11.85175660057942600, -25.03477303807744600, -0.1000000000000000100 ) ) ;
#1406 = PRESENTATION_LAYER_ASSIGNMENT (  '', '', ( #17662 ) ) ;
#1407 =( LENGTH_UNIT ( ) NAMED_UNIT ( * ) SI_UNIT ( .MILLI., .METRE. ) );
#1408 =( LENGTH_UNIT ( ) NAMED_UNIT ( * ) SI_UNIT ( .MILLI., .METRE. ) );
#1409 = APPLICATION_PROTOCOL_DEFINITION ( 'draft international standard', 'automotive_design', 1998, #73693 ) ;
#1410 = ORIENTED_EDGE ( 'NONE', *, *, #34666, .F. ) ;
#1411 = DIRECTION ( 'NONE',  ( 0.0000000000000000000, 0.0000000000000000000, 1.000000000000000000 ) ) ;
#1412 = CARTESIAN_POINT ( 'NONE',  ( 0.0000000000000000000, -25.21477303807744600, -0.1000000000000000100 ) ) ;
#1413 = CARTESIAN_POINT ( 'NONE',  ( 0.2899999999999968700, -9.455000000000001800, 4.049999999999989200 ) ) ;
#1414 = CIRCLE ( 'NONE', #45650, 2.250000000000003600 ) ;
#1416 = DIRECTION ( 'NONE',  ( 0.0000000000000000000, 0.0000000000000000000, 1.000000000000000000 ) ) ;
#1415 = CARTESIAN_POINT ( 'NONE',  ( 0.0000000000000000000, 0.0000000000000000000, 6.000000000000000000 ) ) ;
#1417 = CIRCLE ( 'NONE', #65454, 2.250000000000000000 ) ;
#1418 = EDGE_LOOP ( 'NONE', ( #67631, #2632, #74897, #51917 ) ) ;
#1419 = FILL_AREA_STYLE_COLOUR ( '', #10074 ) ;
#1420 = CARTESIAN_POINT ( 'NONE',  ( -1.200000000000002600, 0.1905286216097243400, -5.649999999999999500 ) ) ;
#1421 = VECTOR ( 'NONE', #15796, 1000.000000000000000 ) ;
#1422 =( GEOMETRIC_REPRESENTATION_CONTEXT ( 3 ) GLOBAL_UNCERTAINTY_ASSIGNED_CONTEXT ( ( #8583 ) ) GLOBAL_UNIT_ASSIGNED_CONTEXT ( ( #60962, #6865, #12375 ) ) REPRESENTATION_CONTEXT ( 'NONE', 'WORKASPACE' ) );
#1423 = DIRECTION ( 'NONE',  ( -1.000000000000000000, 0.0000000000000000000, 0.0000000000000000000 ) ) ;
#1424 = LINE ( 'NONE', #32998, #63569 ) ;
#1425 = ORIENTED_EDGE ( 'NONE', *, *, #61493, .F. ) ;
#1426 = CARTESIAN_POINT ( 'NONE',  ( 1.251563616299780400E-015, -7.214773038077730400, -0.1000000000000000100 ) ) ;
#1427 = LINE ( 'NONE', #67460, #71972 ) ;
#1428 = VECTOR ( 'NONE', #70734, 1000.000000000000000 ) ;
#1429 = CARTESIAN_POINT ( 'NONE',  ( -9.384809130410971500, -1.942307692307692300, 1.500000000000000000 ) ) ;
#1430 = EDGE_LOOP ( 'NONE', ( #27414, #55262, #56744, #49374 ) ) ;
#1431 = EDGE_LOOP ( 'NONE', ( #47409, #36334 ) ) ;
#1432 = SURFACE_STYLE_USAGE ( .BOTH. , #56393 ) ;
#1433 = STYLED_ITEM ( 'NONE', ( #7153 ), #32913 ) ;
#1434 = CARTESIAN_POINT ( 'NONE',  ( -7.629492784955195000, -1.871325346576972600, 1.525000000000000100 ) ) ;
#1435 = DIRECTION ( 'NONE',  ( -0.0000000000000000000, -0.0000000000000000000, 1.000000000000000000 ) ) ;
#1436 = CARTESIAN_POINT ( 'NONE',  ( -11.17578193648853400, -9.968613847799169000, 4.999999999999990200 ) ) ;
#1437 = COLOUR_RGB ( '',0.9686274509803921600, 0.8784313725490196000, 0.5999999999999999800 ) ;
#1438 = EDGE_LOOP ( 'NONE', ( #73586, #53307, #33792, #54451 ) ) ;
#1439 = EDGE_LOOP ( 'NONE', ( #65850, #26973, #50534, #55120 ) ) ;
#1440 = PRODUCT_DEFINITION_SHAPE ( 'NONE', 'NONE',  #71630 ) ;
#1441 = SURFACE_STYLE_USAGE ( .BOTH. , #1718 ) ;
#1442 = DIRECTION ( 'NONE',  ( 0.0000000000000000000, -0.0000000000000000000, 1.000000000000000000 ) ) ;
#1443 = VECTOR ( 'NONE', #13081, 1000.000000000000000 ) ;
#1444 = CIRCLE ( 'NONE', #6064, 0.5000000000000004400 ) ;
#1445 = AXIS2_PLACEMENT_3D ( 'NONE', #45927, #11036, #22096 ) ;
#1446 = EDGE_CURVE ( 'NONE', #6006, #40113, #31105, .T. ) ;
#1447 =( LENGTH_UNIT ( ) NAMED_UNIT ( * ) SI_UNIT ( .MILLI., .METRE. ) );
#1448 = ITEM_DEFINED_TRANSFORMATION ( 'NONE', 'NONE', #13201,  #68544 ) ;
#1449 = DIRECTION ( 'NONE',  ( -1.000000000000000000, 0.0000000000000000000, 1.204669080539449100E-016 ) ) ;
#1450 = SURFACE_SIDE_STYLE ('',( #51296 ) ) ;
#1451 = VECTOR ( 'NONE', #14658, 1000.000000000000000 ) ;
#1452 = CYLINDRICAL_SURFACE ( 'NONE', #39804, 0.2399999999999999900 ) ;
#1453 = VERTEX_POINT ( 'NONE', #3887 ) ;
#1454 = VECTOR ( 'NONE', #17649, 1000.000000000000000 ) ;
#1455 = DIRECTION ( 'NONE',  ( 0.0000000000000000000, -1.000000000000000000, 0.0000000000000000000 ) ) ;
#1456 = ORIENTED_EDGE ( 'NONE', *, *, #68179, .F. ) ;
#1457 = EDGE_LOOP ( 'NONE', ( #62466, #19747, #4532, #55237 ) ) ;
#1458 = PLANE ( 'NONE',  #63167 ) ;
#1459 = VECTOR ( 'NONE', #16142, 1000.000000000000000 ) ;
#1460 = FILL_AREA_STYLE_COLOUR ( '', #36005 ) ;
#1461 = VERTEX_POINT ( 'NONE', #40676 ) ;
#1462 = DIRECTION ( 'NONE',  ( 1.000000000000000000, 0.0000000000000000000, 0.0000000000000000000 ) ) ;
#1463 = FACE_OUTER_BOUND ( 'NONE', #64372, .T. ) ;
#1464 = CARTESIAN_POINT ( 'NONE',  ( -8.350714915823104400, 0.0000000000000000000, -0.1000000000000000100 ) ) ;
#1465 = ORIENTED_EDGE ( 'NONE', *, *, #66682, .F. ) ;
#1466 = CIRCLE ( 'NONE', #13033, 0.7850000000000010300 ) ;
#1467 = CARTESIAN_POINT ( 'NONE',  ( -15.30000000000000400, -4.325000000000014400, 5.400000000000000400 ) ) ;
#1468 = ORIENTED_EDGE ( 'NONE', *, *, #71629, .F. ) ;
#1469 = ORIENTED_EDGE ( 'NONE', *, *, #57481, .T. ) ;
#1470 = EDGE_CURVE ( 'NONE', #56921, #9278, #64051, .T. ) ;
#1471 =( LENGTH_UNIT ( ) NAMED_UNIT ( * ) SI_UNIT ( .MILLI., .METRE. ) );
#1472 = DIRECTION ( 'NONE',  ( -0.0000000000000000000, -0.0000000000000000000, -1.000000000000000000 ) ) ;
#1473 = ADVANCED_FACE ( 'NONE', ( #51825 ), #46149, .T. ) ;
#1474 = DIRECTION ( 'NONE',  ( 1.000000000000000000, 0.0000000000000000000, 0.0000000000000000000 ) ) ;
#1475 =( NAMED_UNIT ( * ) PLANE_ANGLE_UNIT ( ) SI_UNIT ( $, .RADIAN. ) );
#1476 = AXIS2_PLACEMENT_3D ( 'NONE', #13541, #77622, #17764 ) ;
#1477 = FILL_AREA_STYLE_COLOUR ( '', #4463 ) ;
#1478 = DIRECTION ( 'NONE',  ( 0.0000000000000000000, -0.0000000000000000000, 1.000000000000000000 ) ) ;
#1479 = DIRECTION ( 'NONE',  ( 1.826024711554533900E-016, -1.000000000000000000, 0.0000000000000000000 ) ) ;
#1480 = EDGE_CURVE ( 'NONE', #15409, #40570, #30117, .T. ) ;
#1481 = PRESENTATION_STYLE_ASSIGNMENT (( #50740 ) ) ;
#1482 = EDGE_CURVE ( 'NONE', #24073, #49830, #52616, .T. ) ;
#1483 = ORIENTED_EDGE ( 'NONE', *, *, #18186, .F. ) ;
#1484 = PRESENTATION_LAYER_ASSIGNMENT (  '', '', ( #75573 ) ) ;
#1485 = DIRECTION ( 'NONE',  ( -0.0000000000000000000, -0.0000000000000000000, 1.000000000000000000 ) ) ;
#1486 =( NAMED_UNIT ( * ) SI_UNIT ( $, .STERADIAN. ) SOLID_ANGLE_UNIT ( ) );
#1487 = ADVANCED_FACE ( 'NONE', ( #45036 ), #3630, .F. ) ;
#1488 = CARTESIAN_POINT ( 'NONE',  ( -9.775472437800020800, -1.104515810664412400, 1.525000000000000600 ) ) ;
#1489 = COLOUR_RGB ( '',1.000000000000000000, 0.0000000000000000000, 0.0000000000000000000 ) ;
#1490 = CARTESIAN_POINT ( 'NONE',  ( 207.4000000000000100, 6.000000000000000000, 3.000000000000000000 ) ) ;
#1491 = DIRECTION ( 'NONE',  ( 1.000000000000000000, 0.0000000000000000000, 0.0000000000000000000 ) ) ;
#1492 = EDGE_CURVE ( 'NONE', #65610, #8073, #60157, .T. ) ;
#1493 = ORIENTED_EDGE ( 'NONE', *, *, #21062, .F. ) ;
#1494 = FILL_AREA_STYLE_COLOUR ( '', #4216 ) ;
#1495 = ORIENTED_EDGE ( 'NONE', *, *, #28579, .T. ) ;
#1496 = PRODUCT_DEFINITION_SHAPE ( 'NONE', 'NONE',  #78103 ) ;
#1497 = ORIENTED_EDGE ( 'NONE', *, *, #63968, .F. ) ;
#1498 =( GEOMETRIC_REPRESENTATION_CONTEXT ( 3 ) GLOBAL_UNCERTAINTY_ASSIGNED_CONTEXT ( ( #6596 ) ) GLOBAL_UNIT_ASSIGNED_CONTEXT ( ( #11058, #64650, #34729 ) ) REPRESENTATION_CONTEXT ( 'NONE', 'WORKASPACE' ) );
#1499 = CARTESIAN_POINT ( 'NONE',  ( -7.396854062459167900, -2.505208333333333000, 1.525000000000000100 ) ) ;
#1500 = TOROIDAL_SURFACE ( 'NONE', #59719, 0.9999999999999995600, 0.2399999999999999900 ) ;
#1501 = MECHANICAL_DESIGN_GEOMETRIC_PRESENTATION_REPRESENTATION (  '', ( #6094 ), #48846 ) ;
#1502 = SURFACE_STYLE_USAGE ( .BOTH. , #41810 ) ;
#1503 = CARTESIAN_POINT ( 'NONE',  ( 0.8136460818176448600, -3.996376811587402800, -6.938893903907228400E-015 ) ) ;
#1504 =( BOUNDED_CURVE ( )  B_SPLINE_CURVE ( 3, ( #43199, #32227, #61584, #37705 ),
 .UNSPECIFIED., .F., .F. ) 
 B_SPLINE_CURVE_WITH_KNOTS ( ( 4, 4 ),
 ( 0.0000000000000000000, 1.570796326794896600 ),
 .UNSPECIFIED. ) 
 CURVE ( )  GEOMETRIC_REPRESENTATION_ITEM ( )  RATIONAL_B_SPLINE_CURVE ( ( 1.000000000000000000, 0.8047378541243649400, 0.8047378541243649400, 1.000000000000000000 ) ) 
 REPRESENTATION_ITEM ( '' )  );
#1505 = LINE ( 'NONE', #57892, #52337 ) ;
#1506 = CARTESIAN_POINT ( 'NONE',  ( 0.0000000000000000000, 28.21477303807745000, -0.1000000000000000100 ) ) ;
#1507 = VECTOR ( 'NONE', #47666, 1000.000000000000000 ) ;
#1509 = EDGE_CURVE ( 'NONE', #70811, #61281, #68572, .T. ) ;
#1508 = PRESENTATION_LAYER_ASSIGNMENT (  '', '', ( #12193 ) ) ;
#1510 =( NAMED_UNIT ( * ) PLANE_ANGLE_UNIT ( ) SI_UNIT ( $, .RADIAN. ) );
#1511 = EDGE_LOOP ( 'NONE', ( #27201, #15017, #73256, #51889 ) ) ;
#1512 = EDGE_LOOP ( 'NONE', ( #38183, #65868, #36676, #60838, #72183, #38011 ) ) ;
#1513 = COLOUR_RGB ( '',0.2509803921568627400, 0.2509803921568627400, 0.2509803921568627400 ) ;
#1514 = DIRECTION ( 'NONE',  ( -1.000000000000000000, 0.0000000000000000000, 0.0000000000000000000 ) ) ;
#1515 = ADVANCED_FACE ( 'NONE', ( #1805 ), #36625, .F. ) ;
#1516 = CARTESIAN_POINT ( 'NONE',  ( -15.19005524519137200, -4.225000000000012100, 3.500000000000000000 ) ) ;
#1517 = AXIS2_PLACEMENT_3D ( 'NONE', #73825, #49656, #37869 ) ;
#1518 = COLOUR_RGB ( '',0.0000000000000000000, 0.0000000000000000000, 0.7529411764705882200 ) ;
#1519 = DIRECTION ( 'NONE',  ( 1.000000000000000000, 0.0000000000000000000, 0.0000000000000000000 ) ) ;
#1520 = ORIENTED_EDGE ( 'NONE', *, *, #59131, .F. ) ;
#1521 = VERTEX_POINT ( 'NONE', #66137 ) ;
#1522 = CARTESIAN_POINT ( 'NONE',  ( 4.889999999999997000, -9.455000000000001800, 4.049999999999989200 ) ) ;
#1523 = FACE_OUTER_BOUND ( 'NONE', #35562, .T. ) ;
#1524 = EDGE_CURVE ( 'NONE', #78060, #75991, #15043, .T. ) ;
#1525 = FACE_OUTER_BOUND ( 'NONE', #63389, .T. ) ;
#1526 = SURFACE_SIDE_STYLE ('',( #66772 ) ) ;
#1527 = VECTOR ( 'NONE', #46410, 1000.000000000000000 ) ;
#1528 = CARTESIAN_POINT ( 'NONE',  ( 13.99005524519136400, -3.725000000000021400, 5.500000000000006200 ) ) ;
#1529 = ORIENTED_EDGE ( 'NONE', *, *, #6552, .T. ) ;
#1530 = EDGE_LOOP ( 'NONE', ( #25964, #45968, #73188, #19724 ) ) ;
#1531 = COLOUR_RGB ( '',0.7960784313725489700, 0.8235294117647058400, 0.9372549019607843100 ) ;
#1532 = CONTEXT_DEPENDENT_SHAPE_REPRESENTATION ( #72563, #63222 ) ;
#1534 = DIRECTION ( 'NONE',  ( 0.0000000000000000000, -1.000000000000000000, 0.0000000000000000000 ) ) ;
#1533 = DIRECTION ( 'NONE',  ( -0.0000000000000000000, -0.0000000000000000000, -1.000000000000000000 ) ) ;
#1535 = SURFACE_SIDE_STYLE ('',( #21859 ) ) ;
#1536 = CARTESIAN_POINT ( 'NONE',  ( -7.396854062459167900, -1.064102564102564300, 1.500000000000000000 ) ) ;
#1537 = COLOUR_RGB ( '',0.2509803921568627400, 0.2509803921568627400, 0.2509803921568627400 ) ;
#1538 = CIRCLE ( 'NONE', #31167, 0.2399999999999997700 ) ;
#1539 = ORIENTED_EDGE ( 'NONE', *, *, #47231, .F. ) ;
#1540 = VECTOR ( 'NONE', #67043, 999.9999999999998900 ) ;
#1541 = AXIS2_PLACEMENT_3D ( 'NONE', #33915, #57764, #3376 ) ;
#1542 = VERTEX_POINT ( 'NONE', #29938 ) ;
#1543 = ORIENTED_EDGE ( 'NONE', *, *, #68748, .F. ) ;
#1544 = VERTEX_POINT ( 'NONE', #47468 ) ;
#1545 = VECTOR ( 'NONE', #4879, 1000.000000000000000 ) ;
#1546 = CARTESIAN_POINT ( 'NONE',  ( 6.123233995736772200E-017, 18.50000000000000000, 14.00000000000000000 ) ) ;
#1547 = PRODUCT ( 'terzo strato', 'terzo strato', '', ( #8369 ) ) ;
#1548 = CARTESIAN_POINT ( 'NONE',  ( -11.85071491582310400, 25.03477303807744600, 0.0000000000000000000 ) ) ;
#1549 = ORIENTED_EDGE ( 'NONE', *, *, #23542, .F. ) ;
#1550 = CIRCLE ( 'NONE', #53665, 0.5000000000000004400 ) ;
#1551 = FILL_AREA_STYLE ('',( #8236 ) ) ;
#1552 = PRESENTATION_STYLE_ASSIGNMENT (( #55427 ) ) ;
#1553 = FILL_AREA_STYLE ('',( #7412 ) ) ;
#1554 = SURFACE_SIDE_STYLE ('',( #5015 ) ) ;
#1555 = SURFACE_SIDE_STYLE ('',( #33985 ) ) ;
#1556 = ORIENTED_EDGE ( 'NONE', *, *, #1746, .F. ) ;
#1557 = PRESENTATION_LAYER_ASSIGNMENT (  '', '', ( #17779 ) ) ;
#1558 = AXIS2_PLACEMENT_3D ( 'NONE', #5085, #76813, #11646 ) ;
#1559 = ORIENTED_EDGE ( 'NONE', *, *, #59817, .F. ) ;
#1560 = VERTEX_POINT ( 'NONE', #41977 ) ;
#1561 = DIRECTION ( 'NONE',  ( 1.051830606278087700E-016, 0.9701425001453318800, -0.2425356250363331100 ) ) ;
#1562 = DIRECTION ( 'NONE',  ( -0.0000000000000000000, -0.0000000000000000000, 1.000000000000000000 ) ) ;
#1563 = CARTESIAN_POINT ( 'NONE',  ( -11.53529253278098400, -9.793250992115741100, 4.999999999999990200 ) ) ;
#1564 = CARTESIAN_POINT ( 'NONE',  ( -9.805593387608126900, -1.018028659585686700, 1.499999999999999600 ) ) ;
#1565 = CARTESIAN_POINT ( 'NONE',  ( 8.375000000000001800, -1.774999999999999700, -18.75000000000000000 ) ) ;
#1566 = STYLED_ITEM ( 'NONE', ( #49873 ), #21786 ) ;
#1567 = ADVANCED_FACE ( 'NONE', ( #63938 ), #65100, .T. ) ;
#1568 = AXIS2_PLACEMENT_3D ( 'NONE', #20068, #43409, #55503 ) ;
#1569 = ORIENTED_EDGE ( 'NONE', *, *, #22281, .F. ) ;
#1570 = FACE_OUTER_BOUND ( 'NONE', #58925, .T. ) ;
#1571 = VECTOR ( 'NONE', #59471, 1000.000000000000000 ) ;
#1572 = ORIENTED_EDGE ( 'NONE', *, *, #7840, .F. ) ;
#1573 = EDGE_CURVE ( 'NONE', #73253, #58373, #8493, .T. ) ;
#1574 =( NAMED_UNIT ( * ) SI_UNIT ( $, .STERADIAN. ) SOLID_ANGLE_UNIT ( ) );
#1575 = FACE_OUTER_BOUND ( 'NONE', #47397, .T. ) ;
#1576 = AXIS2_PLACEMENT_3D ( 'NONE', #9086, #74182, #25884 ) ;
#1577 = CARTESIAN_POINT ( 'NONE',  ( 0.0000000000000000000, 20.71477303807744300, -0.1000000000000000100 ) ) ;
#1578 = CLOSED_SHELL ( 'NONE', ( #42016, #57554, #25677, #57014, #69320, #73505, #54475, #23768, #24424, #75865 ) ) ;
#1579 = ADVANCED_FACE ( 'NONE', ( #28236 ), #58261, .F. ) ;
#1580 = CARTESIAN_POINT ( 'NONE',  ( 156.0499999999999800, 2.999999999999999100, 5.000000000000000000 ) ) ;
#1581 = DIRECTION ( 'NONE',  ( 0.0000000000000000000, 0.0000000000000000000, -1.000000000000000000 ) ) ;
#1582 = VECTOR ( 'NONE', #61239, 1000.000000000000000 ) ;
#1583 = EDGE_LOOP ( 'NONE', ( #13812, #68099 ) ) ;
#1584 = FILL_AREA_STYLE_COLOUR ( '', #53447 ) ;
#1585 =( NAMED_UNIT ( * ) PLANE_ANGLE_UNIT ( ) SI_UNIT ( $, .RADIAN. ) );
#1586 = DIRECTION ( 'NONE',  ( 4.167503846190527600E-016, -1.000000000000000000, 0.0000000000000000000 ) ) ;
#1587 = DIRECTION ( 'NONE',  ( -1.000000000000000000, 0.0000000000000000000, 0.0000000000000000000 ) ) ;
#1588 = PRESENTATION_STYLE_ASSIGNMENT (( #77244 ) ) ;
#1589 = CARTESIAN_POINT ( 'NONE',  ( -14.00000000000000200, 0.0000000000000000000, 5.000000000000001800 ) ) ;
#1590 = VECTOR ( 'NONE', #33846, 1000.000000000000000 ) ;
#1591 = ADVANCED_FACE ( 'NONE', ( #66681 ), #34793, .T. ) ;
#1592 = DIRECTION ( 'NONE',  ( -1.000000000000000000, -0.0000000000000000000, -0.0000000000000000000 ) ) ;
#1593 = FACE_OUTER_BOUND ( 'NONE', #41337, .T. ) ;
#1594 = CARTESIAN_POINT ( 'NONE',  ( 83.99999999999997200, 33.94000000000001200, 3.000000000000000000 ) ) ;
#1595 = EDGE_CURVE ( 'NONE', #2145, #7892, #70459, .T. ) ;
#1596 = DIRECTION ( 'NONE',  ( -4.130293990420953600E-016, 1.000000000000000000, -0.0000000000000000000 ) ) ;
#1597 = PLANE ( 'NONE',  #22009 ) ;
#1598 = TOROIDAL_SURFACE ( 'NONE', #70425, 3.000000000000002700, 1.000000000000001600 ) ;
#1599 =( NAMED_UNIT ( * ) SI_UNIT ( $, .STERADIAN. ) SOLID_ANGLE_UNIT ( ) );
#1600 = ORIENTED_EDGE ( 'NONE', *, *, #73218, .F. ) ;
#1601 = VERTEX_POINT ( 'NONE', #71893 ) ;
#1602 = DIRECTION ( 'NONE',  ( 4.130293990420953600E-016, 1.000000000000000000, 0.0000000000000000000 ) ) ;
#1603 = CARTESIAN_POINT ( 'NONE',  ( -7.906923378214201200, -0.3360571163723802300, 1.500000000000000700 ) ) ;
#1604 = CARTESIAN_POINT ( 'NONE',  ( -8.351756600579429700, -13.03477303807744300, 0.0000000000000000000 ) ) ;
#1606 = DIRECTION ( 'NONE',  ( 0.0000000000000000000, 0.0000000000000000000, 1.000000000000000000 ) ) ;
#1605 =( NAMED_UNIT ( * ) PLANE_ANGLE_UNIT ( ) SI_UNIT ( $, .RADIAN. ) );
#1607 = UNCERTAINTY_MEASURE_WITH_UNIT (LENGTH_MEASURE( 1.000000000000000100E-005 ), #77550, 'distance_accuracy_value', 'NONE');
#1608 = PRESENTATION_STYLE_ASSIGNMENT (( #57755 ) ) ;
#1609 = ORIENTED_EDGE ( 'NONE', *, *, #26574, .F. ) ;
#1611 = AXIS2_PLACEMENT_3D ( 'NONE', #57348, #9330, #63135 ) ;
#1610 =( LENGTH_UNIT ( ) NAMED_UNIT ( * ) SI_UNIT ( .MILLI., .METRE. ) );
#1612 = ORIENTED_EDGE ( 'NONE', *, *, #27889, .T. ) ;
#1613 = CARTESIAN_POINT ( 'NONE',  ( -0.8517566005794294800, -16.03477303807743900, -0.1000000000000000100 ) ) ;
#1614 = EDGE_CURVE ( 'NONE', #40047, #30436, #65801, .T. ) ;
#1615 = DIRECTION ( 'NONE',  ( -1.830919845202236200E-016, 1.000000000000000000, 0.0000000000000000000 ) ) ;
#1617 = SURFACE_SIDE_STYLE ('',( #55215 ) ) ;
#1616 = PRODUCT_DEFINITION ( 'NON CONOSCIUTO', '', #33046, #70648 ) ;
#1618 = DIRECTION ( 'NONE',  ( -0.0000000000000000000, -0.0000000000000000000, -1.000000000000000000 ) ) ;
#1619 = VERTEX_POINT ( 'NONE', #30183 ) ;
#1620 = CYLINDRICAL_SURFACE ( 'NONE', #50759, 0.2400000000000006300 ) ;
#1621 = PRESENTATION_STYLE_ASSIGNMENT (( #12683 ) ) ;
#1622 = ORIENTED_EDGE ( 'NONE', *, *, #51395, .F. ) ;
#1623 = ORIENTED_EDGE ( 'NONE', *, *, #39556, .F. ) ;
#1625 = EDGE_LOOP ( 'NONE', ( #72635, #45717, #7662, #13267 ) ) ;
#1624 = CARTESIAN_POINT ( 'NONE',  ( 54.57599527862747400, 8.776017051046071800, 0.0000000000000000000 ) ) ;
#1626 = VERTEX_POINT ( 'NONE', #47974 ) ;
#1627 = STYLED_ITEM ( 'NONE', ( #40439 ), #8799 ) ;
#1628 = VERTEX_POINT ( 'NONE', #18105 ) ;
#1629 = CYLINDRICAL_SURFACE ( 'NONE', #48559, 2.750000000000002700 ) ;
#1630 = CARTESIAN_POINT ( 'NONE',  ( 60.70000000000000300, 6.000000000000008000, 3.000000000000000000 ) ) ;
#1631 = LINE ( 'NONE', #3476, #35587 ) ;
#1633 = EDGE_CURVE ( 'NONE', #51071, #54326, #33882, .T. ) ;
#1632 = AXIS2_PLACEMENT_3D ( 'NONE', #48942, #37153, #309 ) ;
#1634 = DIRECTION ( 'NONE',  ( 0.0000000000000000000, 0.0000000000000000000, 1.000000000000000000 ) ) ;
#1635 = AXIS2_PLACEMENT_3D ( 'NONE', #21283, #33149, #51478 ) ;
#1636 = VERTEX_POINT ( 'NONE', #35706 ) ;
#1637 =( NAMED_UNIT ( * ) PLANE_ANGLE_UNIT ( ) SI_UNIT ( $, .RADIAN. ) );
#1638 = EDGE_CURVE ( 'NONE', #64647, #43962, #16021, .T. ) ;
#1639 = ORIENTED_EDGE ( 'NONE', *, *, #62402, .T. ) ;
#1640 = ORIENTED_EDGE ( 'NONE', *, *, #35644, .T. ) ;
#1641 = ORIENTED_EDGE ( 'NONE', *, *, #47322, .F. ) ;
#1642 = CARTESIAN_POINT ( 'NONE',  ( 0.0000000000000000000, 0.0000000000000000000, 6.000000000000000000 ) ) ;
#1643 = AXIS2_PLACEMENT_3D ( 'NONE', #32992, #9074, #39487 ) ;
#1644 = FILL_AREA_STYLE ('',( #36911 ) ) ;
#1645 =( NAMED_UNIT ( * ) SI_UNIT ( $, .STERADIAN. ) SOLID_ANGLE_UNIT ( ) );
#1646 = CARTESIAN_POINT ( 'NONE',  ( -0.5650000000000030600, 0.1905286216097244200, 6.200000000000002800 ) ) ;
#1647 = PLANE ( 'NONE',  #63560 ) ;
#1648 = CARTESIAN_POINT ( 'NONE',  ( 2.999999999999981300, 66.70000000000001700, 26.00000000000000400 ) ) ;
#1649 = EDGE_CURVE ( 'NONE', #36877, #25351, #21641, .T. ) ;
#1650 = ORIENTED_EDGE ( 'NONE', *, *, #50914, .T. ) ;
#1651 = ITEM_DEFINED_TRANSFORMATION ( 'NONE', 'NONE', #35893,  #68544 ) ;
#1652 = VECTOR ( 'NONE', #59754, 1000.000000000000000 ) ;
#1653 = AXIS2_PLACEMENT_3D ( 'NONE', #67646, #19874, #55303 ) ;
#1654 = ORIENTED_EDGE ( 'NONE', *, *, #1259, .F. ) ;
#1655 = SURFACE_STYLE_FILL_AREA ( #40587 ) ;
#1656 = CARTESIAN_POINT ( 'NONE',  ( 50.59999999999999400, 2.999999999999999100, 2.500000000000000000 ) ) ;
#1657 = VERTEX_POINT ( 'NONE', #19117 ) ;
#1658 = CARTESIAN_POINT ( 'NONE',  ( -11.17071491582310600, 4.214773038077441700, 0.0000000000000000000 ) ) ;
#1659 = AXIS2_PLACEMENT_3D ( 'NONE', #71174, #77247, #59374 ) ;
#1660 = PLANE ( 'NONE',  #4809 ) ;
#1661 = LINE ( 'NONE', #23997, #34640 ) ;
#1662 = COLOUR_RGB ( '',1.000000000000000000, 0.0000000000000000000, 0.0000000000000000000 ) ;
#1663 = ADVANCED_FACE ( 'NONE', ( #47890 ), #72333, .F. ) ;
#1664 = PRESENTATION_STYLE_ASSIGNMENT (( #74405 ) ) ;
#1665 = CARTESIAN_POINT ( 'NONE',  ( 3.483385041049330800, -1.034773038077744500, 0.0000000000000000000 ) ) ;
#1666 = DIRECTION ( 'NONE',  ( -1.000000000000000000, 4.130293990420953600E-016, -6.938893903907137700E-015 ) ) ;
#1667 = DIRECTION ( 'NONE',  ( 1.927470528863119000E-016, -1.000000000000000000, 0.0000000000000000000 ) ) ;
#1668 = DIRECTION ( 'NONE',  ( -1.000000000000000000, 0.0000000000000000000, 0.0000000000000000000 ) ) ;
#1669 = PRESENTATION_LAYER_ASSIGNMENT (  '', '', ( #58134 ) ) ;
#1670 = AXIS2_PLACEMENT_3D ( 'NONE', #52501, #53012, #76930 ) ;
#1671 = CARTESIAN_POINT ( 'NONE',  ( -1.708290559975252300, -0.2518322467975854200, -17.87305760359667800 ) ) ;
#1672 = LINE ( 'NONE', #7569, #40275 ) ;
#1673 = FILL_AREA_STYLE_COLOUR ( '', #29621 ) ;
#1674 = ADVANCED_FACE ( 'NONE', ( #67654 ), #77944, .T. ) ;
#1675 = VERTEX_POINT ( 'NONE', #54552 ) ;
#1676 = VERTEX_POINT ( 'NONE', #48997 ) ;
#1677 = MECHANICAL_DESIGN_GEOMETRIC_PRESENTATION_REPRESENTATION (  '', ( #40539 ), #76800 ) ;
#1678 = PRESENTATION_LAYER_ASSIGNMENT (  '', '', ( #75769 ) ) ;
#1679 = CARTESIAN_POINT ( 'NONE',  ( -9.660450156051997100, -2.801282051282051500, 1.525000000000000100 ) ) ;
#1680 = CARTESIAN_POINT ( 'NONE',  ( -0.5233056302908671900, 1.250508054722739400, -3.000000000000000000 ) ) ;
#1681 = SURFACE_STYLE_USAGE ( .BOTH. , #13324 ) ;
#1682 = CARTESIAN_POINT ( 'NONE',  ( -9.746499093964088100, -1.203108917844044600, 1.499999999999999300 ) ) ;
#1683 = LINE ( 'NONE', #77219, #40288 ) ;
#1684 = ORIENTED_EDGE ( 'NONE', *, *, #20118, .T. ) ;
#1685 = APPLICATION_CONTEXT ( 'automotive_design' ) ;
#1686 = DIRECTION ( 'NONE',  ( -1.000000000000000000, 0.0000000000000000000, 0.0000000000000000000 ) ) ;
#1687 = FACE_OUTER_BOUND ( 'NONE', #19741, .T. ) ;
#1688 = ORIENTED_EDGE ( 'NONE', *, *, #63276, .T. ) ;
#1689 =( NAMED_UNIT ( * ) SI_UNIT ( $, .STERADIAN. ) SOLID_ANGLE_UNIT ( ) );
#1690 = CIRCLE ( 'NONE', #31890, 14.50000000000000000 ) ;
#1691 = CARTESIAN_POINT ( 'NONE',  ( 210.4000000000000100, 0.0000000000000000000, 2.899999999999999900 ) ) ;
#1692 = AXIS2_PLACEMENT_3D ( 'NONE', #63256, #27311, #74541 ) ;
#1694 = DIRECTION ( 'NONE',  ( 1.000000000000000000, 1.758984159487325100E-016, 0.0000000000000000000 ) ) ;
#1693 = DIRECTION ( 'NONE',  ( -6.938893903907276500E-015, 0.0000000000000000000, -1.000000000000000000 ) ) ;
#1695 = UNCERTAINTY_MEASURE_WITH_UNIT (LENGTH_MEASURE( 1.000000000000000100E-005 ), #34585, 'distance_accuracy_value', 'NONE');
#1696 = FACE_OUTER_BOUND ( 'NONE', #30400, .T. ) ;
#1697 = PRESENTATION_STYLE_ASSIGNMENT (( #17472 ) ) ;
#1698 = ORIENTED_EDGE ( 'NONE', *, *, #43383, .F. ) ;
#1699 = CARTESIAN_POINT ( 'NONE',  ( 157.0499999999999800, 99.00000000000000000, 26.00000000000000400 ) ) ;
#1700 = DIRECTION ( 'NONE',  ( -0.5773502691896226200, -0.5773502691896268400, 0.5773502691896276200 ) ) ;
#1701 = ORIENTED_EDGE ( 'NONE', *, *, #36265, .F. ) ;
#1702 = ORIENTED_EDGE ( 'NONE', *, *, #57265, .F. ) ;
#1703 = VERTEX_POINT ( 'NONE', #1123 ) ;
#1704 =( NAMED_UNIT ( * ) PLANE_ANGLE_UNIT ( ) SI_UNIT ( $, .RADIAN. ) );
#1705 = ORIENTED_EDGE ( 'NONE', *, *, #22891, .F. ) ;
#1706 = ORIENTED_EDGE ( 'NONE', *, *, #33710, .T. ) ;
#1707 = LINE ( 'NONE', #42757, #10242 ) ;
#1708 = CARTESIAN_POINT ( 'NONE',  ( 3.361841600953024000E-015, -14.53477303807744300, 0.0000000000000000000 ) ) ;
#1709 = UNCERTAINTY_MEASURE_WITH_UNIT (LENGTH_MEASURE( 1.000000000000000100E-005 ), #63969, 'distance_accuracy_value', 'NONE');
#1710 = LINE ( 'NONE', #48690, #57248 ) ;
#1711 =( NAMED_UNIT ( * ) PLANE_ANGLE_UNIT ( ) SI_UNIT ( $, .RADIAN. ) );
#1712 = VERTEX_POINT ( 'NONE', #36211 ) ;
#1713 = EDGE_CURVE ( 'NONE', #38346, #10055, #65733, .T. ) ;
#1714 = CARTESIAN_POINT ( 'NONE',  ( -7.909628244815173100, -0.2967434312390215800, 1.525000000000000100 ) ) ;
#1715 = EDGE_LOOP ( 'NONE', ( #9478, #28437, #71693, #59994 ) ) ;
#1716 = DIRECTION ( 'NONE',  ( 1.000000000000000000, 0.0000000000000000000, 0.0000000000000000000 ) ) ;
#1717 = ADVANCED_FACE ( 'NONE', ( #36553 ), #7278, .F. ) ;
#1718 = SURFACE_SIDE_STYLE ('',( #38666 ) ) ;
#1719 = CARTESIAN_POINT ( 'NONE',  ( -15.40000000000000400, -6.275000000000001200, 5.400000000000000400 ) ) ;
#1720 = CARTESIAN_POINT ( 'NONE',  ( -12.50000000000000000, -5.047700410575214600, 5.400000000000000400 ) ) ;
#1721 = EDGE_CURVE ( 'NONE', #20656, #57587, #3662, .T. ) ;
#1722 = CARTESIAN_POINT ( 'NONE',  ( 101.0399999999999800, 1.000953032341755400E-014, 3.500000000000000000 ) ) ;
#1723 = MECHANICAL_DESIGN_GEOMETRIC_PRESENTATION_REPRESENTATION (  '', ( #21950 ), #46051 ) ;
#1724 = ORIENTED_EDGE ( 'NONE', *, *, #56939, .F. ) ;
#1725 = DIRECTION ( 'NONE',  ( 0.0000000000000000000, 0.0000000000000000000, -1.000000000000000000 ) ) ;
#1726 = CIRCLE ( 'NONE', #74038, 1.750000000000001600 ) ;
#1727 = EDGE_CURVE ( 'NONE', #30741, #45895, #37525, .T. ) ;
#1728 = DIRECTION ( 'NONE',  ( 1.000000000000000000, 0.0000000000000000000, 0.0000000000000000000 ) ) ;
#1729 = CARTESIAN_POINT ( 'NONE',  ( 8.171756600579392700, 14.53477303807744100, -0.1000000000000000100 ) ) ;
#1730 = ORIENTED_EDGE ( 'NONE', *, *, #54423, .F. ) ;
#1731 = CARTESIAN_POINT ( 'NONE',  ( 104.6999999999999900, 2.999999999999999100, 2.500000000000000000 ) ) ;
#1732 = DIRECTION ( 'NONE',  ( 1.000000000000000000, 0.0000000000000000000, 0.0000000000000000000 ) ) ;
#1733 = VECTOR ( 'NONE', #3515, 1000.000000000000000 ) ;
#1735 = SURFACE_STYLE_USAGE ( .BOTH. , #61681 ) ;
#1734 = STYLED_ITEM ( 'NONE', ( #53798 ), #41465 ) ;
#1736 = MECHANICAL_DESIGN_GEOMETRIC_PRESENTATION_REPRESENTATION (  '', ( #24930 ), #50577 ) ;
#1737 = PRESENTATION_STYLE_ASSIGNMENT (( #57517 ) ) ;
#1738 = CARTESIAN_POINT ( 'NONE',  ( 0.8517566005793924000, 0.0000000000000000000, -0.1000000000000000100 ) ) ;
#1739 = CARTESIAN_POINT ( 'NONE',  ( -7.587563937204095100, -1.223715822069784400, 1.525000000000000100 ) ) ;
#1740 = EDGE_LOOP ( 'NONE', ( #26643, #53797, #55928, #55449 ) ) ;
#1741 = EDGE_CURVE ( 'NONE', #60338, #61710, #20584, .T. ) ;
#1742 = VECTOR ( 'NONE', #9196, 1000.000000000000100 ) ;
#1743 = CARTESIAN_POINT ( 'NONE',  ( 26.99999999999999600, 27.50000000000000000, 6.000000000000000000 ) ) ;
#1744 = VECTOR ( 'NONE', #780, 1000.000000000000000 ) ;
#1745 = DIRECTION ( 'NONE',  ( 0.0000000000000000000, 0.0000000000000000000, 1.000000000000000000 ) ) ;
#1746 = EDGE_CURVE ( 'NONE', #6135, #51114, #41294, .T. ) ;
#1748 = EDGE_CURVE ( 'NONE', #14466, #41882, #44056, .T. ) ;
#1747 = STYLED_ITEM ( 'NONE', ( #34192 ), #47365 ) ;
#1749 = CARTESIAN_POINT ( 'NONE',  ( 53.79999999999999700, -0.3499999999999955900, 0.0000000000000000000 ) ) ;
#1750 = FILL_AREA_STYLE ('',( #67480 ) ) ;
#1752 = ORIENTED_EDGE ( 'NONE', *, *, #40791, .T. ) ;
#1751 = OPEN_SHELL ( 'NONE', ( #76822, #34058, #45318, #43799, #58423, #56410, #18855, #33024, #23752, #34348, #77344, #39580, #75737, #22613 ) ) ;
#1753 = ORIENTED_EDGE ( 'NONE', *, *, #44479, .T. ) ;
#1754 = FILL_AREA_STYLE ('',( #44598 ) ) ;
#1755 = CARTESIAN_POINT ( 'NONE',  ( -48.00000000000000000, 0.0000000000000000000, -19.34000000000000000 ) ) ;
#1756 = CIRCLE ( 'NONE', #63979, 0.2399999999999997700 ) ;
#1757 = CARTESIAN_POINT ( 'NONE',  ( 150.4499999999999900, 51.00000000000000000, 5.000000000000000000 ) ) ;
#1758 = CARTESIAN_POINT ( 'NONE',  ( 11.50000000000000200, 93.00000000000000000, 5.000000000000000000 ) ) ;
#1759 = EDGE_CURVE ( 'NONE', #50275, #8887, #1726, .T. ) ;
#1760 = SURFACE_STYLE_FILL_AREA ( #36853 ) ;
#1761 = ORIENTED_EDGE ( 'NONE', *, *, #49507, .F. ) ;
#1762 = STYLED_ITEM ( 'NONE', ( #44396 ), #53172 ) ;
#1763 = DIRECTION ( 'NONE',  ( 0.0000000000000000000, 1.000000000000000000, -0.0000000000000000000 ) ) ;
#1764 = VERTEX_POINT ( 'NONE', #55584 ) ;
#1765 = CARTESIAN_POINT ( 'NONE',  ( -40.20000000000000300, -2.000000000000001800, 2.000000000000001800 ) ) ;
#1766 = DIRECTION ( 'NONE',  ( -0.0000000000000000000, -0.0000000000000000000, 1.000000000000000000 ) ) ;
#1767 = LINE ( 'NONE', #73511, #42238 ) ;
#1768 = CARTESIAN_POINT ( 'NONE',  ( 1.614999999999996700, 2.170528621609724200, -5.799999999999999800 ) ) ;
#1769 = CARTESIAN_POINT ( 'NONE',  ( -4.714890176717231600E-017, 102.0000000000000000, 5.000000000000000000 ) ) ;
#1770 = DIRECTION ( 'NONE',  ( 0.0000000000000000000, 0.0000000000000000000, -1.000000000000000000 ) ) ;
#1771 = SURFACE_SIDE_STYLE ('',( #51247 ) ) ;
#1772 = FACE_OUTER_BOUND ( 'NONE', #545, .T. ) ;
#1773 = ORIENTED_EDGE ( 'NONE', *, *, #25, .F. ) ;
#1774 = VECTOR ( 'NONE', #1455, 1000.000000000000000 ) ;
#1775 = ADVANCED_FACE ( 'NONE', ( #25311 ), #62672, .F. ) ;
#1776 = ORIENTED_EDGE ( 'NONE', *, *, #15909, .F. ) ;
#1777 = EDGE_LOOP ( 'NONE', ( #68368, #61573, #38785, #62268 ) ) ;
#1778 = ORIENTED_EDGE ( 'NONE', *, *, #48344, .T. ) ;
#1779 = FILL_AREA_STYLE_COLOUR ( '', #4748 ) ;
#1780 = VECTOR ( 'NONE', #24668, 1000.000000000000000 ) ;
#1781 = VERTEX_POINT ( 'NONE', #8360 ) ;
#1782 = ORIENTED_EDGE ( 'NONE', *, *, #60273, .F. ) ;
#1783 = VECTOR ( 'NONE', #37325, 1000.000000000000000 ) ;
#1784 = CARTESIAN_POINT ( 'NONE',  ( -2.713185481527769600E-014, 86.99999999999998600, 0.0000000000000000000 ) ) ;
#1785 = SURFACE_STYLE_USAGE ( .BOTH. , #20757 ) ;
#1786 = DIRECTION ( 'NONE',  ( 1.000000000000000000, -1.054869833868250300E-016, 0.0000000000000000000 ) ) ;
#1787 = LINE ( 'NONE', #54233, #71334 ) ;
#1788 = DIRECTION ( 'NONE',  ( -4.599098147080915500E-018, 0.9999999999999998900, 9.445387307416161200E-033 ) ) ;
#1789 = CARTESIAN_POINT ( 'NONE',  ( -27.42400472137252600, 18.72601705104606800, 1.750000000000000000 ) ) ;
#1790 = DIRECTION ( 'NONE',  ( 1.000000000000000000, 0.0000000000000000000, 0.0000000000000000000 ) ) ;
#1791 = ORIENTED_EDGE ( 'NONE', *, *, #8892, .T. ) ;
#1792 = ORIENTED_EDGE ( 'NONE', *, *, #66112, .T. ) ;
#1793 = ADVANCED_FACE ( 'NONE', ( #67579 ), #14656, .T. ) ;
#1794 = DIRECTION ( 'NONE',  ( 0.0000000000000000000, 0.2425356250363330800, 0.9701425001453318800 ) ) ;
#1795 = PRESENTATION_LAYER_ASSIGNMENT (  '', '', ( #15485 ) ) ;
#1796 = CARTESIAN_POINT ( 'NONE',  ( -39.00000000000000000, 0.0000000000000000000, -19.47999999999999300 ) ) ;
#1797 = CARTESIAN_POINT ( 'NONE',  ( -6.071117648607383000, 3.750000000000001300, -10.25024263325086900 ) ) ;
#1798 = VECTOR ( 'NONE', #20712, 1000.000000000000000 ) ;
#1799 = SURFACE_STYLE_USAGE ( .BOTH. , #60724 ) ;
#1800 = VERTEX_POINT ( 'NONE', #31720 ) ;
#1801 = CARTESIAN_POINT ( 'NONE',  ( -0.6707149158221811200, 11.53477303807744600, 0.0000000000000000000 ) ) ;
#1802 = ORIENTED_EDGE ( 'NONE', *, *, #58639, .T. ) ;
#1803 = ADVANCED_FACE ( 'NONE', ( #60091 ), #67914, .T. ) ;
#1804 = PLANE ( 'NONE',  #23395 ) ;
#1805 = FACE_OUTER_BOUND ( 'NONE', #42068, .T. ) ;
#1806 = AXIS2_PLACEMENT_3D ( 'NONE', #53650, #65457, #71481 ) ;
#1807 = CARTESIAN_POINT ( 'NONE',  ( -6.166839572099761700, -3.769471378390277100, -0.2999999999999999300 ) ) ;
#1808 = DIRECTION ( 'NONE',  ( 0.0000000000000000000, 1.000000000000000000, -0.0000000000000000000 ) ) ;
#1809 = PRESENTATION_STYLE_ASSIGNMENT (( #38174 ) ) ;
#1810 = CARTESIAN_POINT ( 'NONE',  ( 6.351756600579391500, -4.034773038077442900, 0.0000000000000000000 ) ) ;
#1811 = FACE_OUTER_BOUND ( 'NONE', #49671, .T. ) ;
#1812 = CARTESIAN_POINT ( 'NONE',  ( 203.8999999999999500, 95.50000000000001400, 2.000000000000000000 ) ) ;
#1813 = DIRECTION ( 'NONE',  ( -0.0000000000000000000, -0.0000000000000000000, 1.000000000000000000 ) ) ;
#1814 = ORIENTED_EDGE ( 'NONE', *, *, #36243, .T. ) ;
#1815 = FACE_OUTER_BOUND ( 'NONE', #28301, .T. ) ;
#1816 = DIRECTION ( 'NONE',  ( -4.130293990420953600E-016, 1.000000000000000000, -0.0000000000000000000 ) ) ;
#1817 = ORIENTED_EDGE ( 'NONE', *, *, #17731, .T. ) ;
#1818 = CARTESIAN_POINT ( 'NONE',  ( 7.899999999999990600, 4.075000000000002000, 8.900000000000000400 ) ) ;
#1819 = AXIS2_PLACEMENT_3D ( 'NONE', #22037, #64060, #45878 ) ;
#1820 = CARTESIAN_POINT ( 'NONE',  ( 6.999215509391203300E-016, -4.034773038077442000, -0.1000000000000000100 ) ) ;
#1821 = CARTESIAN_POINT ( 'NONE',  ( -49.70854177124072500, -57.39247217095362400, 0.7500000000000007800 ) ) ;
#1822 = EDGE_CURVE ( 'NONE', #16727, #29509, #59155, .T. ) ;
#1823 = FACE_OUTER_BOUND ( 'NONE', #19580, .T. ) ;
#1824 = CARTESIAN_POINT ( 'NONE',  ( 204.6499999999999500, 66.70000000000001700, 5.999999999999998200 ) ) ;
#1825 = DIRECTION ( 'NONE',  ( -1.000000000000000000, 0.0000000000000000000, -0.0000000000000000000 ) ) ;
#1826 = DIRECTION ( 'NONE',  ( 0.0000000000000000000, 0.0000000000000000000, -1.000000000000000000 ) ) ;
#1827 = CARTESIAN_POINT ( 'NONE',  ( -9.752846216828015000, -0.9707965257669302100, 1.500000000000000700 ) ) ;
#1828 = CARTESIAN_POINT ( 'NONE',  ( 8.375000000000001800, -4.000000000000001800, -18.75000000000000000 ) ) ;
#1829 = ORIENTED_EDGE ( 'NONE', *, *, #19736, .T. ) ;
#1830 = CARTESIAN_POINT ( 'NONE',  ( 140.5999999999999900, 43.54999999999999700, 3.000000000000000000 ) ) ;
#1831 =( NAMED_UNIT ( * ) SI_UNIT ( $, .STERADIAN. ) SOLID_ANGLE_UNIT ( ) );
#1832 = EDGE_CURVE ( 'NONE', #34362, #20656, #5574, .T. ) ;
#1833 = LINE ( 'NONE', #72519, #889 ) ;
#1834 = LINE ( 'NONE', #68049, #4702 ) ;
#1835 = ORIENTED_EDGE ( 'NONE', *, *, #42169, .T. ) ;
#1836 = ORIENTED_EDGE ( 'NONE', *, *, #68534, .F. ) ;
#1837 = LINE ( 'NONE', #34973, #12246 ) ;
#1838 = FILL_AREA_STYLE_COLOUR ( '', #74533 ) ;
#1839 = EDGE_CURVE ( 'NONE', #64265, #25994, #7453, .T. ) ;
#1840 = DIRECTION ( 'NONE',  ( 0.0000000000000000000, -0.0000000000000000000, 1.000000000000000000 ) ) ;
#1841 = EDGE_CURVE ( 'NONE', #62879, #72949, #2670, .T. ) ;
#1842 = LINE ( 'NONE', #48128, #28275 ) ;
#1843 = LINE ( 'NONE', #1392, #17046 ) ;
#1844 = CARTESIAN_POINT ( 'NONE',  ( 54.57599527862747400, 8.776017051046071800, -1.750000000000000000 ) ) ;
#1845 = EDGE_LOOP ( 'NONE', ( #60549, #24168, #50099, #67033, #43808, #67024, #75987, #23244 ) ) ;
#1846 = ORIENTED_EDGE ( 'NONE', *, *, #34852, .F. ) ;
#1847 = ORIENTED_EDGE ( 'NONE', *, *, #40245, .F. ) ;
#1848 = VECTOR ( 'NONE', #28410, 1000.000000000000000 ) ;
#1849 =( GEOMETRIC_REPRESENTATION_CONTEXT ( 3 ) GLOBAL_UNCERTAINTY_ASSIGNED_CONTEXT ( ( #23114 ) ) GLOBAL_UNIT_ASSIGNED_CONTEXT ( ( #21345, #45974, #45466 ) ) REPRESENTATION_CONTEXT ( 'NONE', 'WORKASPACE' ) );
#1850 = ORIENTED_EDGE ( 'NONE', *, *, #27056, .F. ) ;
#1851 = CARTESIAN_POINT ( 'NONE',  ( 2.999999999999981300, 66.70000000000001700, 3.500000000000000000 ) ) ;
#1852 = SURFACE_SIDE_STYLE ('',( #41754 ) ) ;
#1853 = DIRECTION ( 'NONE',  ( 0.1805286216097214100, -0.9835697315288297600, 0.0000000000000000000 ) ) ;
#1854 = CARTESIAN_POINT ( 'NONE',  ( -6.071117648607383000, 3.250000000000001300, -10.60302041102864500 ) ) ;
#1855 = ORIENTED_EDGE ( 'NONE', *, *, #8063, .F. ) ;
#1856 = CARTESIAN_POINT ( 'NONE',  ( -7.486080971046461300, -1.495734819887317700, 1.500000000000000400 ) ) ;
#1857 = EDGE_CURVE ( 'NONE', #75902, #46373, #76004, .T. ) ;
#1858 = EDGE_CURVE ( 'NONE', #37130, #28701, #19608, .T. ) ;
#1859 = DIRECTION ( 'NONE',  ( -1.000000000000000000, 0.0000000000000000000, 0.0000000000000000000 ) ) ;
#1860 = EDGE_CURVE ( 'NONE', #45829, #36475, #48726, .T. ) ;
#1861 = CARTESIAN_POINT ( 'NONE',  ( -5.950000000000000200, 0.6500000000000000200, -0.2500000000000002200 ) ) ;
#1862 = ORIENTED_EDGE ( 'NONE', *, *, #58455, .F. ) ;
#1863 = LINE ( 'NONE', #61854, #35816 ) ;
#1865 = EDGE_CURVE ( 'NONE', #50677, #28953, #27170, .T. ) ;
#1864 = STYLED_ITEM ( 'NONE', ( #64936 ), #48827 ) ;
#1866 = UNCERTAINTY_MEASURE_WITH_UNIT (LENGTH_MEASURE( 1.000000000000000100E-005 ), #61174, 'distance_accuracy_value', 'NONE');
#1867 = LINE ( 'NONE', #11714, #17960 ) ;
#1868 = ORIENTED_EDGE ( 'NONE', *, *, #73516, .F. ) ;
#1869 = DIRECTION ( 'NONE',  ( -1.000000000000000000, 0.0000000000000000000, 0.0000000000000000000 ) ) ;
#1870 = DIRECTION ( 'NONE',  ( -1.000000000000000000, 0.0000000000000000000, 0.0000000000000000000 ) ) ;
#1871 = DIRECTION ( 'NONE',  ( 1.000000000000000000, -2.608348375706672300E-014, 0.0000000000000000000 ) ) ;
#1872 = MECHANICAL_DESIGN_GEOMETRIC_PRESENTATION_REPRESENTATION (  '', ( #72889 ), #74397 ) ;
#1873 = CARTESIAN_POINT ( 'NONE',  ( 10.99005524519137100, -7.575000000000001100, 5.499999999999990200 ) ) ;
#1874 = DIRECTION ( 'NONE',  ( -0.8987764907311262000, -0.4384071392085695000, 0.0000000000000000000 ) ) ;
#1875 = DIRECTION ( 'NONE',  ( -0.0000000000000000000, 0.0000000000000000000, -1.000000000000000000 ) ) ;
#1876 = FILL_AREA_STYLE_COLOUR ( '', #13969 ) ;
#1877 = EDGE_CURVE ( 'NONE', #70317, #29311, #28084, .T. ) ;
#1878 =( NAMED_UNIT ( * ) PLANE_ANGLE_UNIT ( ) SI_UNIT ( $, .RADIAN. ) );
#1880 = VECTOR ( 'NONE', #19160, 1000.000000000000000 ) ;
#1879 = B_SPLINE_SURFACE_WITH_KNOTS ( 'NONE', 3, 1, ( 
 ( #57925, #29061 ),
 ( #4600, #77343 ),
 ( #35606, #29579 ),
 ( #53188, #53434 ),
 ( #53703, #29316 ),
 ( #35348, #34836 ),
 ( #65006, #41600 ),
 ( #4850, #71533 ),
 ( #17488, #71014 ),
 ( #5109, #52670 ),
 ( #5631, #34583 ),
 ( #41345, #35079 ),
 ( #76583, #10904 ),
 ( #23749, #59479 ),
 ( #41096, #59758 ),
 ( #23503, #17237 ),
 ( #22727, #59206 ),
 ( #76837, #77603 ),
 ( #16732, #65778 ) ),
 .UNSPECIFIED., .F., .F., .F.,
 ( 4, 1, 1, 1, 1, 1, 1, 1, 1, 1, 1, 1, 1, 1, 1, 1, 4 ),
 ( 2, 2 ),
 ( 0.0000000000000000000, 0.06874126307936670500, 0.1347890881950344300, 0.1985360495606878200, 0.2603856506059178400, 0.3209615782321952900, 0.3799038495841483000, 0.4385029357752649500, 0.4961543439762685100, 0.5542654832084975600, 0.6127487608156947400, 0.6725134425261792800, 0.7336464018979729200, 0.7967896194814542100, 0.8619356990410242900, 0.9293977347748984000, 1.000000000000000000 ),
 ( 0.0000000000000000000, 1.000000000000000000 ),
 .UNSPECIFIED. ) ;
#1881 = AXIS2_PLACEMENT_3D ( 'NONE', #20692, #32022, #73992 ) ;
#1882 =( LENGTH_UNIT ( ) NAMED_UNIT ( * ) SI_UNIT ( .MILLI., .METRE. ) );
#1883 = VERTEX_POINT ( 'NONE', #75273 ) ;
#1884 = CIRCLE ( 'NONE', #4477, 1.499999999999999600 ) ;
#1885 = CARTESIAN_POINT ( 'NONE',  ( -7.896854062459167900, -0.6858974358974360100, 1.525000000000000100 ) ) ;
#1886 = CARTESIAN_POINT ( 'NONE',  ( 0.2500000000000015000, 16.97000000000000200, 3.500000000000000000 ) ) ;
#1887 = DIRECTION ( 'NONE',  ( -0.0000000000000000000, -0.0000000000000000000, -1.000000000000000000 ) ) ;
#1888 = DIRECTION ( 'NONE',  ( 0.0000000000000000000, 0.0000000000000000000, -1.000000000000000000 ) ) ;
#1889 = ADVANCED_FACE ( 'NONE', ( #50625 ), #57935, .T. ) ;
#1890 =( LENGTH_UNIT ( ) NAMED_UNIT ( * ) SI_UNIT ( .MILLI., .METRE. ) );
#1891 = PRESENTATION_STYLE_ASSIGNMENT (( #51968 ) ) ;
#1892 = VERTEX_POINT ( 'NONE', #15700 ) ;
#1893 = FACE_OUTER_BOUND ( 'NONE', #10419, .T. ) ;
#1894 = ORIENTED_EDGE ( 'NONE', *, *, #44816, .T. ) ;
#1895 = PRESENTATION_LAYER_ASSIGNMENT (  '', '', ( #38670 ) ) ;
#1896 = DIRECTION ( 'NONE',  ( -1.000000000000000000, 0.0000000000000000000, -0.0000000000000000000 ) ) ;
#1897 = DIRECTION ( 'NONE',  ( -0.0000000000000000000, -0.0000000000000000000, -1.000000000000000000 ) ) ;
#1898 = CARTESIAN_POINT ( 'NONE',  ( 1.617176254271885700, -0.5064494413431837000, -16.82997356897023900 ) ) ;
#1899 = FACE_OUTER_BOUND ( 'NONE', #7883, .T. ) ;
#1900 = ADVANCED_FACE ( 'NONE', ( #71271 ), #15173, .F. ) ;
#1901 = DIRECTION ( 'NONE',  ( 0.0000000000000000000, 1.000000000000000000, 0.0000000000000000000 ) ) ;
#1902 = DIRECTION ( 'NONE',  ( 1.000000000000000000, 2.608348375706672300E-014, -0.0000000000000000000 ) ) ;
#1903 = SURFACE_STYLE_USAGE ( .BOTH. , #44218 ) ;
#1904 = LINE ( 'NONE', #49070, #10429 ) ;
#1905 = STYLED_ITEM ( 'NONE', ( #54288 ), #26613 ) ;
#1906 = AXIS2_PLACEMENT_3D ( 'NONE', #29297, #16972, #4308 ) ;
#1907 = ORIENTED_EDGE ( 'NONE', *, *, #44213, .F. ) ;
#1908 =( NAMED_UNIT ( * ) PLANE_ANGLE_UNIT ( ) SI_UNIT ( $, .RADIAN. ) );
#1909 = LINE ( 'NONE', #57637, #53693 ) ;
#1910 = CARTESIAN_POINT ( 'NONE',  ( 3.000000000000001800, 44.90000000000000600, 4.200000000000000200 ) ) ;
#1911 = FILL_AREA_STYLE_COLOUR ( '', #36405 ) ;
#1912 = CARTESIAN_POINT ( 'NONE',  ( 61.53999999999998500, 44.90000000000001300, 3.000000000000000000 ) ) ;
#1913 = VECTOR ( 'NONE', #23463, 1000.000000000000000 ) ;
#1914 = ORIENTED_EDGE ( 'NONE', *, *, #20365, .T. ) ;
#1915 = VERTEX_POINT ( 'NONE', #69219 ) ;
#1916 = DIRECTION ( 'NONE',  ( 1.000000000000000000, 0.0000000000000000000, 0.0000000000000000000 ) ) ;
#1917 = VECTOR ( 'NONE', #61770, 1000.000000000000000 ) ;
#1918 = EDGE_LOOP ( 'NONE', ( #32152, #64884, #76375, #36667 ) ) ;
#1919 = AXIS2_PLACEMENT_3D ( 'NONE', #12435, #36605, #30569 ) ;
#1920 =( GEOMETRIC_REPRESENTATION_CONTEXT ( 3 ) GLOBAL_UNCERTAINTY_ASSIGNED_CONTEXT ( ( #20903 ) ) GLOBAL_UNIT_ASSIGNED_CONTEXT ( ( #50754, #14830, #27157 ) ) REPRESENTATION_CONTEXT ( 'NONE', 'WORKASPACE' ) );
#1921 = ADVANCED_FACE ( 'NONE', ( #14973, #66613 ), #32790, .T. ) ;
#1922 = PRESENTATION_STYLE_ASSIGNMENT (( #49699 ) ) ;
#1923 = CARTESIAN_POINT ( 'NONE',  ( 145.4000000000000100, 36.90000000000000600, 1.000000000000000000 ) ) ;
#1924 = CARTESIAN_POINT ( 'NONE',  ( -12.57064023002719100, -14.67623087681912400, 7.619768760085095000 ) ) ;
#1925 = FACE_OUTER_BOUND ( 'NONE', #73952, .T. ) ;
#1926 =( NAMED_UNIT ( * ) SI_UNIT ( $, .STERADIAN. ) SOLID_ANGLE_UNIT ( ) );
#1927 = VECTOR ( 'NONE', #17323, 1000.000000000000000 ) ;
#1928 = CIRCLE ( 'NONE', #8374, 1.250000000000001100 ) ;
#1929 = DIRECTION ( 'NONE',  ( 1.000000000000000000, 0.0000000000000000000, 0.0000000000000000000 ) ) ;
#1930 = ORIENTED_EDGE ( 'NONE', *, *, #50213, .F. ) ;
#1931 = VERTEX_POINT ( 'NONE', #9385 ) ;
#1932 = ORIENTED_EDGE ( 'NONE', *, *, #5818, .F. ) ;
#1933 = VERTEX_POINT ( 'NONE', #3535 ) ;
#1934 = VECTOR ( 'NONE', #29785, 1000.000000000000000 ) ;
#1935 =( GEOMETRIC_REPRESENTATION_CONTEXT ( 3 ) GLOBAL_UNCERTAINTY_ASSIGNED_CONTEXT ( ( #70179 ) ) GLOBAL_UNIT_ASSIGNED_CONTEXT ( ( #56508, #68849, #38662 ) ) REPRESENTATION_CONTEXT ( 'NONE', 'WORKASPACE' ) );
#1936 = DIRECTION ( 'NONE',  ( 0.0000000000000000000, 0.0000000000000000000, 1.000000000000000000 ) ) ;
#1937 = DIRECTION ( 'NONE',  ( 2.698458740408362400E-015, -0.2425356250363329400, -0.9701425001453319900 ) ) ;
#1938 = EDGE_CURVE ( 'NONE', #67212, #35895, #35607, .T. ) ;
#1940 = ORIENTED_EDGE ( 'NONE', *, *, #73306, .F. ) ;
#1939 = CARTESIAN_POINT ( 'NONE',  ( 42.20000000000000300, 0.0000000000000000000, 0.0000000000000000000 ) ) ;
#1941 = VECTOR ( 'NONE', #70815, 1000.000000000000100 ) ;
#1942 = CIRCLE ( 'NONE', #16479, 1.199999999999999500 ) ;
#1943 = CARTESIAN_POINT ( 'NONE',  ( -36.50000000000000700, -30.99999999999999600, -3.000000000000000000 ) ) ;
#1944 = ORIENTED_EDGE ( 'NONE', *, *, #10833, .T. ) ;
#1945 = ORIENTED_EDGE ( 'NONE', *, *, #24243, .T. ) ;
#1946 = DIRECTION ( 'NONE',  ( 0.0000000000000000000, 1.000000000000000000, 0.0000000000000000000 ) ) ;
#1947 = CARTESIAN_POINT ( 'NONE',  ( -9.732706602739639800, -1.203994110098439500, 1.499999999999999600 ) ) ;
#1948 = PRODUCT_CONTEXT ( 'NONE', #61112, 'mechanical' ) ;
#1949 = DIRECTION ( 'NONE',  ( 0.0000000000000000000, 0.0000000000000000000, -1.000000000000000000 ) ) ;
#1950 = CARTESIAN_POINT ( 'NONE',  ( 98.49999999999998600, 44.50000000000000000, 4.000000000000000000 ) ) ;
#1951 = EDGE_LOOP ( 'NONE', ( #3862, #32737 ) ) ;
#1952 = DIRECTION ( 'NONE',  ( -0.0000000000000000000, -1.000000000000000000, -0.0000000000000000000 ) ) ;
#1953 = EDGE_CURVE ( 'NONE', #55797, #55002, #76968, .T. ) ;
#1954 = MANIFOLD_SOLID_BREP ( 'Teminal Info[10]', #40222 ) ;
#1955 = AXIS2_PLACEMENT_3D ( 'NONE', #8037, #50778, #8818 ) ;
#1956 =( NAMED_UNIT ( * ) SI_UNIT ( $, .STERADIAN. ) SOLID_ANGLE_UNIT ( ) );
#1957 = PRODUCT ( 'tubo air pump', 'tubo air pump', '', ( #52161 ) ) ;
#1958 = DIRECTION ( 'NONE',  ( 0.0000000000000000000, -0.0000000000000000000, -1.000000000000000000 ) ) ;
#1959 = VECTOR ( 'NONE', #72670, 1000.000000000000000 ) ;
#1960 = LINE ( 'NONE', #3218, #70680 ) ;
#1961 = DIRECTION ( 'NONE',  ( 1.000000000000000000, 1.445602896647339700E-016, 0.0000000000000000000 ) ) ;
#1962 = VECTOR ( 'NONE', #43290, 1000.000000000000000 ) ;
#1963 =( GEOMETRIC_REPRESENTATION_CONTEXT ( 3 ) GLOBAL_UNCERTAINTY_ASSIGNED_CONTEXT ( ( #39469 ) ) GLOBAL_UNIT_ASSIGNED_CONTEXT ( ( #14135, #56645, #56380 ) ) REPRESENTATION_CONTEXT ( 'NONE', 'WORKASPACE' ) );
#1964 = ORIENTED_EDGE ( 'NONE', *, *, #24940, .T. ) ;
#1965 = ADVANCED_FACE ( 'NONE', ( #73131 ), #33809, .F. ) ;
#1966 = ORIENTED_EDGE ( 'NONE', *, *, #65560, .F. ) ;
#1967 = UNCERTAINTY_MEASURE_WITH_UNIT (LENGTH_MEASURE( 1.000000000000000100E-005 ), #71576, 'distance_accuracy_value', 'NONE');
#1968 = DIRECTION ( 'NONE',  ( 0.0000000000000000000, 0.0000000000000000000, 1.000000000000000000 ) ) ;
#1969 = SURFACE_SIDE_STYLE ('',( #54352 ) ) ;
#1970 = EDGE_CURVE ( 'NONE', #76284, #9524, #60017, .T. ) ;
#1971 = EDGE_CURVE ( 'NONE', #66359, #13850, #55289, .T. ) ;
#1972 = SURFACE_STYLE_USAGE ( .BOTH. , #37507 ) ;
#1973 = PRESENTATION_STYLE_ASSIGNMENT (( #46692 ) ) ;
#1974 = CARTESIAN_POINT ( 'NONE',  ( -7.893897329318774000, -0.3895280885196731300, 1.525000000000000400 ) ) ;
#1976 = EDGE_CURVE ( 'NONE', #36852, #12324, #3587, .T. ) ;
#1975 = AXIS2_PLACEMENT_3D ( 'NONE', #71548, #11680, #23766 ) ;
#1977 = DIRECTION ( 'NONE',  ( -0.9835697315288296500, 0.1805286216097208900, 0.0000000000000000000 ) ) ;
#1978 = DIRECTION ( 'NONE',  ( 1.000000000000000000, 0.0000000000000000000, 0.0000000000000000000 ) ) ;
#1979 = PRODUCT ( 'sensor', 'sensor', '', ( #26724 ) ) ;
#1980 = ADVANCED_FACE ( 'NONE', ( #9306 ), #69390, .T. ) ;
#1981 = ORIENTED_EDGE ( 'NONE', *, *, #42860, .T. ) ;
#1982 =( GEOMETRIC_REPRESENTATION_CONTEXT ( 3 ) GLOBAL_UNCERTAINTY_ASSIGNED_CONTEXT ( ( #23936 ) ) GLOBAL_UNIT_ASSIGNED_CONTEXT ( ( #55461, #7417, #61774 ) ) REPRESENTATION_CONTEXT ( 'NONE', 'WORKASPACE' ) );
#1983 = CARTESIAN_POINT ( 'NONE',  ( 102.9499999999999900, 2.999999999999998200, 5.000000000000000000 ) ) ;
#1984 = AXIS2_PLACEMENT_3D ( 'NONE', #25497, #73518, #19219 ) ;
#1985 = CIRCLE ( 'NONE', #68138, 1.500000000000001300 ) ;
#1986 = LINE ( 'NONE', #17040, #73 ) ;
#1987 = FACE_OUTER_BOUND ( 'NONE', #54104, .T. ) ;
#1990 = ORIENTED_EDGE ( 'NONE', *, *, #6872, .T. ) ;
#1989 = EDGE_CURVE ( 'NONE', #20182, #10969, #25240, .T. ) ;
#1988 = AXIS2_PLACEMENT_3D ( 'NONE', #34000, #29804, #71763 ) ;
#1991 = ORIENTED_EDGE ( 'NONE', *, *, #49660, .T. ) ;
#1992 = FACE_OUTER_BOUND ( 'NONE', #42250, .T. ) ;
#1993 = ORIENTED_EDGE ( 'NONE', *, *, #15079, .T. ) ;
#1994 = ADVANCED_FACE ( 'NONE', ( #7385 ), #34841, .T. ) ;
#1995 = SURFACE_STYLE_FILL_AREA ( #3726 ) ;
#1996 = FILL_AREA_STYLE ('',( #20203 ) ) ;
#1997 = FACE_OUTER_BOUND ( 'NONE', #21386, .T. ) ;
#1998 = VECTOR ( 'NONE', #76141, 1000.000000000000000 ) ;
#1999 = VECTOR ( 'NONE', #38517, 1000.000000000000000 ) ;
#2000 = LINE ( 'NONE', #58759, #5837 ) ;
#2001 = ORIENTED_EDGE ( 'NONE', *, *, #41377, .T. ) ;
#2002 = ORIENTED_EDGE ( 'NONE', *, *, #53375, .T. ) ;
#2003 = EDGE_LOOP ( 'NONE', ( #11442, #32676 ) ) ;
#2004 = DIRECTION ( 'NONE',  ( 0.0000000000000000000, 0.0000000000000000000, -1.000000000000000000 ) ) ;
#2005 = OPEN_SHELL ( 'NONE', ( #50072, #32220, #26239, #69873, #38106, #11553 ) ) ;
#2006 = DIRECTION ( 'NONE',  ( -0.0000000000000000000, -0.0000000000000000000, 1.000000000000000000 ) ) ;
#2007 = VECTOR ( 'NONE', #41539, 1000.000000000000000 ) ;
#2008 = AXIS2_PLACEMENT_3D ( 'NONE', #70378, #69857, #16077 ) ;
#2009 = EDGE_CURVE ( 'NONE', #69529, #54610, #24265, .T. ) ;
#2010 = DIRECTION ( 'NONE',  ( -0.0000000000000000000, 1.000000000000000000, -0.0000000000000000000 ) ) ;
#2011 = COLOUR_RGB ( '',0.0000000000000000000, 0.0000000000000000000, 0.7529411764705882200 ) ;
#2012 = ORIENTED_EDGE ( 'NONE', *, *, #45580, .F. ) ;
#2013 = VECTOR ( 'NONE', #13651, 1000.000000000000000 ) ;
#2014 = TOROIDAL_SURFACE ( 'NONE', #75822, 1.300000000000005200, 0.2999999999999999900 ) ;
#2015 = CARTESIAN_POINT ( 'NONE',  ( -7.794715051921583500, -0.3837142700800708600, 1.500000000000000200 ) ) ;
#2016 = PLANE ( 'NONE',  #43165 ) ;
#2017 = ORIENTED_EDGE ( 'NONE', *, *, #7210, .F. ) ;
#2018 = CARTESIAN_POINT ( 'NONE',  ( -9.743783489385329200, -2.801282051282051500, 1.500000000000000000 ) ) ;
#2019 = DIRECTION ( 'NONE',  ( 0.0000000000000000000, -0.2425356250363340200, -0.9701425001453317700 ) ) ;
#2020 = PLANE ( 'NONE',  #38980 ) ;
#2021 = DIRECTION ( 'NONE',  ( -0.0000000000000000000, 0.0000000000000000000, 1.000000000000000000 ) ) ;
#2022 = DIRECTION ( 'NONE',  ( 1.000000000000000000, -1.054869833868250300E-016, -0.0000000000000000000 ) ) ;
#2023 = DIRECTION ( 'NONE',  ( -0.0000000000000000000, -0.0000000000000000000, 1.000000000000000000 ) ) ;
#2024 = COLOUR_RGB ( '',0.7921568627450980000, 0.8196078431372548800, 0.9333333333333333500 ) ;
#2025 = VECTOR ( 'NONE', #74023, 1000.000000000000000 ) ;
#2026 = DIRECTION ( 'NONE',  ( -0.0000000000000000000, 1.000000000000000000, -0.0000000000000000000 ) ) ;
#2028 = CARTESIAN_POINT ( 'NONE',  ( -0.6717566005794287600, -22.21477303807744300, -0.1000000000000000100 ) ) ;
#2027 = VECTOR ( 'NONE', #56193, 1000.000000000000000 ) ;
#2029 = ORIENTED_EDGE ( 'NONE', *, *, #34835, .T. ) ;
#2030 = DIRECTION ( 'NONE',  ( -0.0000000000000000000, -0.0000000000000000000, 1.000000000000000000 ) ) ;
#2031 = AXIS2_PLACEMENT_3D ( 'NONE', #1490, #18941, #67252 ) ;
#2032 = AXIS2_PLACEMENT_3D ( 'NONE', #32760, #20111, #50279 ) ;
#2033 = CARTESIAN_POINT ( 'NONE',  ( -14.20000000000000500, -5.047700410575215500, 5.400000000000000400 ) ) ;
#2034 = DIRECTION ( 'NONE',  ( 1.000000000000000000, -3.854941057726234200E-016, 0.0000000000000000000 ) ) ;
#2035 = LINE ( 'NONE', #33356, #50921 ) ;
#2036 = CARTESIAN_POINT ( 'NONE',  ( 0.0000000000000000000, 0.0000000000000000000, 14.00000000000000000 ) ) ;
#2037 = DIRECTION ( 'NONE',  ( 0.0000000000000000000, 1.000000000000000000, 0.0000000000000000000 ) ) ;
#2038 = FACE_BOUND ( 'NONE', #10784, .T. ) ;
#2039 = COLOUR_RGB ( '',0.5019607843137254800, 1.000000000000000000, 1.000000000000000000 ) ;
#2040 = CARTESIAN_POINT ( 'NONE',  ( 0.0000000000000000000, 0.0000000000000000000, 0.0000000000000000000 ) ) ;
#2041 = FACE_BOUND ( 'NONE', #20623, .T. ) ;
#2042 = VERTEX_POINT ( 'NONE', #46845 ) ;
#2043 = CYLINDRICAL_SURFACE ( 'NONE', #8198, 0.2399999999999997700 ) ;
#2044 = DIRECTION ( 'NONE',  ( 0.0000000000000000000, -0.0000000000000000000, 1.000000000000000000 ) ) ;
#2045 = PLANE ( 'NONE',  #67772 ) ;
#2046 = DIRECTION ( 'NONE',  ( 1.000000000000000000, 0.0000000000000000000, 0.0000000000000000000 ) ) ;
#2047 = VERTEX_POINT ( 'NONE', #76078 ) ;
#2048 = DIRECTION ( 'NONE',  ( -1.000000000000000000, 0.0000000000000000000, 0.0000000000000000000 ) ) ;
#2049 =( NAMED_UNIT ( * ) PLANE_ANGLE_UNIT ( ) SI_UNIT ( $, .RADIAN. ) );
#2050 = EDGE_CURVE ( 'NONE', #27310, #65301, #34635, .T. ) ;
#2051 = FACE_OUTER_BOUND ( 'NONE', #54590, .T. ) ;
#2052 =( GEOMETRIC_REPRESENTATION_CONTEXT ( 3 ) GLOBAL_UNCERTAINTY_ASSIGNED_CONTEXT ( ( #5506 ) ) GLOBAL_UNIT_ASSIGNED_CONTEXT ( ( #52386, #10105, #63431 ) ) REPRESENTATION_CONTEXT ( 'NONE', 'WORKASPACE' ) );
#2053 = DIRECTION ( 'NONE',  ( 1.000000000000000000, -0.0000000000000000000, -0.0000000000000000000 ) ) ;
#2054 = PLANE ( 'NONE',  #58422 ) ;
#2055 = EDGE_LOOP ( 'NONE', ( #19040, #1184, #70917, #2541 ) ) ;
#2056 = PLANE ( 'NONE',  #49785 ) ;
#2057 = CYLINDRICAL_SURFACE ( 'NONE', #13578, 0.2400000000000031300 ) ;
#2058 = SURFACE_STYLE_FILL_AREA ( #68532 ) ;
#2059 = CIRCLE ( 'NONE', #34482, 1.199999999999999700 ) ;
#2060 = ADVANCED_FACE ( 'NONE', ( #32769 ), #29066, .T. ) ;
#2061 = UNCERTAINTY_MEASURE_WITH_UNIT (LENGTH_MEASURE( 1.000000000000000100E-005 ), #23523, 'distance_accuracy_value', 'NONE');
#2062 = CARTESIAN_POINT ( 'NONE',  ( 210.1499999999999500, 66.70000000000001700, 3.500000000000000000 ) ) ;
#2063 = UNCERTAINTY_MEASURE_WITH_UNIT (LENGTH_MEASURE( 1.000000000000000100E-005 ), #51947, 'distance_accuracy_value', 'NONE');
#2064 = LINE ( 'NONE', #13341, #16194 ) ;
#2065 = SURFACE_STYLE_FILL_AREA ( #74261 ) ;
#2066 = DIRECTION ( 'NONE',  ( 0.0000000000000000000, 0.0000000000000000000, 1.000000000000000000 ) ) ;
#2067 = ORIENTED_EDGE ( 'NONE', *, *, #23568, .T. ) ;
#2068 = ORIENTED_EDGE ( 'NONE', *, *, #12264, .F. ) ;
#2069 = CARTESIAN_POINT ( 'NONE',  ( -9.859517874137820200, -0.9325146876987966400, 1.499999999999999600 ) ) ;
#2070 = ORIENTED_EDGE ( 'NONE', *, *, #25034, .F. ) ;
#2071 = CARTESIAN_POINT ( 'NONE',  ( 53.15341209914296200, 44.90000000000000600, 1.799999999999999800 ) ) ;
#2072 = FACE_BOUND ( 'NONE', #59042, .T. ) ;
#2073 = EDGE_CURVE ( 'NONE', #36674, #24868, #4526, .T. ) ;
#2075 = CARTESIAN_POINT ( 'NONE',  ( -8.171756600579430000, 0.0000000000000000000, -0.1000000000000000100 ) ) ;
#2074 = DIRECTION ( 'NONE',  ( 1.000000000000000000, 2.312964634635743000E-016, 0.0000000000000000000 ) ) ;
#2076 = DIRECTION ( 'NONE',  ( 0.0000000000000000000, 0.0000000000000000000, -1.000000000000000000 ) ) ;
#2077 = DIRECTION ( 'NONE',  ( 1.000000000000000000, 0.0000000000000000000, 0.0000000000000000000 ) ) ;
#2078 = LINE ( 'NONE', #49848, #60421 ) ;
#2079 = ORIENTED_EDGE ( 'NONE', *, *, #20789, .F. ) ;
#2080 = ADVANCED_FACE ( 'NONE', ( #43011 ), #46585, .F. ) ;
#2081 = SURFACE_STYLE_FILL_AREA ( #49587 ) ;
#2082 = ORIENTED_EDGE ( 'NONE', *, *, #73428, .T. ) ;
#2083 = ORIENTED_EDGE ( 'NONE', *, *, #61630, .F. ) ;
#2085 = ORIENTED_EDGE ( 'NONE', *, *, #72892, .T. ) ;
#2084 = CARTESIAN_POINT ( 'NONE',  ( -35.00000000000000000, -30.99999999999999600, -3.000000000000000000 ) ) ;
#2086 = CYLINDRICAL_SURFACE ( 'NONE', #30076, 0.2399999999999997700 ) ;
#2087 = DIRECTION ( 'NONE',  ( 0.0000000000000000000, -0.0000000000000000000, -1.000000000000000000 ) ) ;
#2088 = LINE ( 'NONE', #61808, #30353 ) ;
#2089 = VECTOR ( 'NONE', #48733, 1000.000000000000000 ) ;
#2090 = EDGE_CURVE ( 'NONE', #487, #29634, #57125, .T. ) ;
#2091 = CARTESIAN_POINT ( 'NONE',  ( -21.10000000000000100, -31.60000000000000100, 5.000000000000001800 ) ) ;
#2092 = ORIENTED_EDGE ( 'NONE', *, *, #46514, .F. ) ;
#2093 = CYLINDRICAL_SURFACE ( 'NONE', #67642, 1.199999999999999500 ) ;
#2094 = EDGE_CURVE ( 'NONE', #33670, #46804, #71080, .T. ) ;
#2095 = PRESENTATION_LAYER_ASSIGNMENT (  '', '', ( #6191 ) ) ;
#2096 = DIRECTION ( 'NONE',  ( 0.0000000000000000000, -0.0000000000000000000, -1.000000000000000000 ) ) ;
#2097 = CARTESIAN_POINT ( 'NONE',  ( -9.692501438103278100, -0.1782852564102564200, 1.525000000000000100 ) ) ;
#2098 = DIRECTION ( 'NONE',  ( 0.0000000000000000000, 1.000000000000000000, -0.0000000000000000000 ) ) ;
#2099 = FACE_OUTER_BOUND ( 'NONE', #29997, .T. ) ;
#2100 = CARTESIAN_POINT ( 'NONE',  ( -0.5650000000000030600, 0.1905286216097244200, 6.200000000000002800 ) ) ;
#2102 = ORIENTED_EDGE ( 'NONE', *, *, #52790, .T. ) ;
#2101 = PLANE ( 'NONE',  #19428 ) ;
#2103 = MECHANICAL_DESIGN_GEOMETRIC_PRESENTATION_REPRESENTATION (  '', ( #43901 ), #47920 ) ;
#2104 = VECTOR ( 'NONE', #7580, 1000.000000000000000 ) ;
#2106 = EDGE_CURVE ( 'NONE', #38124, #36097, #38370, .T. ) ;
#2105 = AXIS2_PLACEMENT_3D ( 'NONE', #78007, #42770, #18135 ) ;
#2107 = VECTOR ( 'NONE', #62927, 1000.000000000000000 ) ;
#2108 = CIRCLE ( 'NONE', #7108, 1.250000000000001100 ) ;
#2109 = VERTEX_POINT ( 'NONE', #71804 ) ;
#2110 = DIRECTION ( 'NONE',  ( 1.000000000000000000, 0.0000000000000000000, 0.0000000000000000000 ) ) ;
#2111 = VECTOR ( 'NONE', #23897, 1000.000000000000000 ) ;
#2112 = AXIS2_PLACEMENT_3D ( 'NONE', #18224, #29540, #66258 ) ;
#2113 = VERTEX_POINT ( 'NONE', #30107 ) ;
#2114 = FACE_OUTER_BOUND ( 'NONE', #21065, .T. ) ;
#2115 = DIRECTION ( 'NONE',  ( 1.000000000000000000, -1.807003620809173600E-016, 0.0000000000000000000 ) ) ;
#2116 =( LENGTH_UNIT ( ) NAMED_UNIT ( * ) SI_UNIT ( .MILLI., .METRE. ) );
#2117 = ADVANCED_FACE ( 'NONE', ( #8336 ), #25597, .F. ) ;
#2118 = LINE ( 'NONE', #3285, #8787 ) ;
#2119 = VECTOR ( 'NONE', #14115, 1000.000000000000000 ) ;
#2120 = DIRECTION ( 'NONE',  ( -0.0000000000000000000, -0.0000000000000000000, 1.000000000000000000 ) ) ;
#2121 = ORIENTED_EDGE ( 'NONE', *, *, #21747, .T. ) ;
#2122 = DIRECTION ( 'NONE',  ( -0.0000000000000000000, 0.0000000000000000000, -1.000000000000000000 ) ) ;
#2123 =( NAMED_UNIT ( * ) SI_UNIT ( $, .STERADIAN. ) SOLID_ANGLE_UNIT ( ) );
#2124 =( NAMED_UNIT ( * ) PLANE_ANGLE_UNIT ( ) SI_UNIT ( $, .RADIAN. ) );
#2125 = CARTESIAN_POINT ( 'NONE',  ( -7.460614550243672500, -1.517988603053461700, 1.524999999999999900 ) ) ;
#2126 = ORIENTED_EDGE ( 'NONE', *, *, #42205, .F. ) ;
#2127 = EDGE_CURVE ( 'NONE', #41413, #33684, #66544, .T. ) ;
#2128 = DIRECTION ( 'NONE',  ( 1.000000000000000000, 0.0000000000000000000, -0.0000000000000000000 ) ) ;
#2129 = SURFACE_STYLE_FILL_AREA ( #32167 ) ;
#2130 = CARTESIAN_POINT ( 'NONE',  ( 33.49999999999999300, 30.99999999999999600, 0.0000000000000000000 ) ) ;
#2131 = EDGE_LOOP ( 'NONE', ( #66878, #36117, #39719, #17930 ) ) ;
#2132 = CARTESIAN_POINT ( 'NONE',  ( -7.473777139382245400, -1.701522435897435900, 1.525000000000000100 ) ) ;
#2133 = DIRECTION ( 'NONE',  ( 1.000000000000000000, 0.0000000000000000000, 0.0000000000000000000 ) ) ;
#2134 = CIRCLE ( 'NONE', #16499, 1.500000000000001300 ) ;
#2135 =( GEOMETRIC_REPRESENTATION_CONTEXT ( 3 ) GLOBAL_UNCERTAINTY_ASSIGNED_CONTEXT ( ( #20988 ) ) GLOBAL_UNIT_ASSIGNED_CONTEXT ( ( #42990, #49540, #13608 ) ) REPRESENTATION_CONTEXT ( 'NONE', 'WORKASPACE' ) );
#2136 = ORIENTED_EDGE ( 'NONE', *, *, #2920, .T. ) ;
#2137 = CARTESIAN_POINT ( 'NONE',  ( -7.909628244815173100, -0.2967434312390215800, 1.500000000000000000 ) ) ;
#2138 = COLOUR_RGB ( '',1.000000000000000000, 1.000000000000000000, 0.0000000000000000000 ) ;
#2139 = CARTESIAN_POINT ( 'NONE',  ( -6.249999999999997300, -3.574999999999998400, 1.500000000000000000 ) ) ;
#2140 = CARTESIAN_POINT ( 'NONE',  ( 3.162798502545807600, 2.499999999999995600, -3.000000000000000000 ) ) ;
#2142 = SURFACE_SIDE_STYLE ('',( #35370 ) ) ;
#2141 = DIRECTION ( 'NONE',  ( 0.0000000000000000000, 0.0000000000000000000, -1.000000000000000000 ) ) ;
#2143 = CARTESIAN_POINT ( 'NONE',  ( -7.641204512671536400, -1.871636694485993000, 1.500000000000000000 ) ) ;
#2144 = LINE ( 'NONE', #38168, #217 ) ;
#2145 = VERTEX_POINT ( 'NONE', #11935 ) ;
#2146 = ORIENTED_EDGE ( 'NONE', *, *, #3750, .T. ) ;
#2147 = VERTEX_POINT ( 'NONE', #53971 ) ;
#2148 = AXIS2_PLACEMENT_3D ( 'NONE', #688, #49855, #37275 ) ;
#2149 = PRESENTATION_STYLE_ASSIGNMENT (( #70020 ) ) ;
#2150 = CARTESIAN_POINT ( 'NONE',  ( -9.884809130410971500, -1.523237179487179700, 1.525000000000000100 ) ) ;
#2151 = CARTESIAN_POINT ( 'NONE',  ( 3.936227010132199200, 1.214773038077438000, -0.1000000000000000100 ) ) ;
#2152 = SURFACE_STYLE_USAGE ( .BOTH. , #1617 ) ;
#2153 = DIRECTION ( 'NONE',  ( -0.0000000000000000000, -0.9701425001453319900, 0.2425356250363330500 ) ) ;
#2154 = UNCERTAINTY_MEASURE_WITH_UNIT (LENGTH_MEASURE( 1.000000000000000100E-005 ), #34071, 'distance_accuracy_value', 'NONE');
#2155 = VECTOR ( 'NONE', #43280, 1000.000000000000000 ) ;
#2156 = ORIENTED_EDGE ( 'NONE', *, *, #57047, .F. ) ;
#2157 = AXIS2_PLACEMENT_3D ( 'NONE', #60078, #54265, #18317 ) ;
#2158 = EDGE_LOOP ( 'NONE', ( #37930, #49892, #24516, #28874, #12473, #39471, #7420, #53011, #49039 ) ) ;
#2159 = ORIENTED_EDGE ( 'NONE', *, *, #37606, .T. ) ;
#2160 = SURFACE_STYLE_FILL_AREA ( #63810 ) ;
#2161 = STYLED_ITEM ( 'NONE', ( #47350 ), #59255 ) ;
#2162 = DIRECTION ( 'NONE',  ( 0.0000000000000000000, 1.000000000000000000, -0.0000000000000000000 ) ) ;
#2163 = ADVANCED_BREP_SHAPE_REPRESENTATION ( '', ( #74226, #68544 ), #57487 ) ;
#2164 = CARTESIAN_POINT ( 'NONE',  ( 1.617176254271885300, -0.3771480816974479000, -16.86229890888166900 ) ) ;
#2165 = FILL_AREA_STYLE_COLOUR ( '', #72891 ) ;
#2166 = ORIENTED_EDGE ( 'NONE', *, *, #20805, .T. ) ;
#2167 = STYLED_ITEM ( 'NONE', ( #57582 ), #66398 ) ;
#2168 = SURFACE_STYLE_FILL_AREA ( #50203 ) ;
#2169 = VERTEX_POINT ( 'NONE', #41886 ) ;
#2170 = CYLINDRICAL_SURFACE ( 'NONE', #49897, 1.500000000000001300 ) ;
#2171 = CARTESIAN_POINT ( 'NONE',  ( -69.70854177124071800, -30.64247217095365300, 0.7500000000000007800 ) ) ;
#2172 = COLOUR_RGB ( '',0.9882352941176471000, 0.7372549019607843600, 0.5176470588235293500 ) ;
#2173 = DIRECTION ( 'NONE',  ( 0.0000000000000000000, 0.0000000000000000000, 1.000000000000000000 ) ) ;
#2175 = ORIENTED_EDGE ( 'NONE', *, *, #78014, .T. ) ;
#2174 = ADVANCED_FACE ( 'NONE', ( #70311 ), #29847, .T. ) ;
#2176 = DIRECTION ( 'NONE',  ( 1.704050565792540200E-016, -1.000000000000000000, 0.0000000000000000000 ) ) ;
#2177 = FILL_AREA_STYLE ('',( #38225 ) ) ;
#2178 = CARTESIAN_POINT ( 'NONE',  ( -9.782245027846869300, -0.3620793269230769300, 1.525000000000000100 ) ) ;
#2179 = LINE ( 'NONE', #11536, #45467 ) ;
#2180 = CARTESIAN_POINT ( 'NONE',  ( 4.517539514526743200, -3.142857142856857200, -3.000000000000000000 ) ) ;
#2181 = DIRECTION ( 'NONE',  ( -0.0000000000000000000, -1.000000000000000000, -0.0000000000000000000 ) ) ;
#2182 = VECTOR ( 'NONE', #62222, 1000.000000000000000 ) ;
#2183 = DIRECTION ( 'NONE',  ( 1.000000000000000000, 1.261617073437678000E-016, 0.0000000000000000000 ) ) ;
#2184 = VERTEX_POINT ( 'NONE', #35614 ) ;
#2185 = EDGE_CURVE ( 'NONE', #73380, #37902, #69317, .T. ) ;
#2186 = SURFACE_STYLE_FILL_AREA ( #75968 ) ;
#2187 = ORIENTED_EDGE ( 'NONE', *, *, #64064, .F. ) ;
#2188 = ORIENTED_EDGE ( 'NONE', *, *, #12150, .T. ) ;
#2189 = EDGE_CURVE ( 'NONE', #25002, #76618, #23295, .T. ) ;
#2190 = CARTESIAN_POINT ( 'NONE',  ( -0.8517566005785048900, -13.03477303807744100, -0.1000000000000000100 ) ) ;
#2191 = DIRECTION ( 'NONE',  ( 0.0000000000000000000, -1.000000000000000000, 0.0000000000000000000 ) ) ;
#2192 = ADVANCED_FACE ( 'NONE', ( #6416, #73053, #16793, #53372, #18643, #48653 ), #29325, .F. ) ;
#2193 = DIRECTION ( 'NONE',  ( 0.0000000000000000000, -1.000000000000000000, 0.0000000000000000000 ) ) ;
#2194 = CARTESIAN_POINT ( 'NONE',  ( -7.909674575279681500, -0.2916666666666666900, 1.500000000000000000 ) ) ;
#2195 = VECTOR ( 'NONE', #23592, 1000.000000000000000 ) ;
#2196 = ORIENTED_EDGE ( 'NONE', *, *, #70275, .T. ) ;
#2197 = EDGE_CURVE ( 'NONE', #25199, #17232, #21420, .T. ) ;
#2198 = AXIS2_PLACEMENT_3D ( 'NONE', #6702, #7755, #25595 ) ;
#2199 =( NAMED_UNIT ( * ) SI_UNIT ( $, .STERADIAN. ) SOLID_ANGLE_UNIT ( ) );
#2200 = DIRECTION ( 'NONE',  ( -1.000000000000000000, 0.0000000000000000000, 0.0000000000000000000 ) ) ;
#2201 = DIRECTION ( 'NONE',  ( 1.000000000000000000, 0.0000000000000000000, 0.0000000000000000000 ) ) ;
#2202 = ADVANCED_FACE ( 'NONE', ( #68424 ), #25333, .F. ) ;
#2203 = CARTESIAN_POINT ( 'NONE',  ( 35.20000000000000300, -68.00000000000000000, 2.000000000000001800 ) ) ;
#2204 = DIRECTION ( 'NONE',  ( 1.000000000000000000, 0.0000000000000000000, 0.0000000000000000000 ) ) ;
#2205 = EDGE_CURVE ( 'NONE', #39385, #42213, #41152, .T. ) ;
#2206 = PRODUCT_RELATED_PRODUCT_CATEGORY ( 'part', '', ( #74508 ) ) ;
#2207 = SURFACE_STYLE_USAGE ( .BOTH. , #49520 ) ;
#2208 = EDGE_LOOP ( 'NONE', ( #43196, #8385, #69664, #65967 ) ) ;
#2209 = ORIENTED_EDGE ( 'NONE', *, *, #5455, .T. ) ;
#2210 = DIRECTION ( 'NONE',  ( -0.0000000000000000000, -0.0000000000000000000, 1.000000000000000000 ) ) ;
#2211 = LINE ( 'NONE', #40818, #1271 ) ;
#2212 = AXIS2_PLACEMENT_3D ( 'NONE', #18140, #6030, #17376 ) ;
#2213 = CARTESIAN_POINT ( 'NONE',  ( 4.889999999999997000, -9.205000000000012500, 4.600000000000000500 ) ) ;
#2214 = DIRECTION ( 'NONE',  ( -1.224646799147353200E-016, 1.000000000000000000, 0.0000000000000000000 ) ) ;
#2215 = LINE ( 'NONE', #61853, #20151 ) ;
#2216 =( NAMED_UNIT ( * ) SI_UNIT ( $, .STERADIAN. ) SOLID_ANGLE_UNIT ( ) );
#2217 = CARTESIAN_POINT ( 'NONE',  ( -9.758864573990637200, -1.202047394578818800, 1.499999999999999300 ) ) ;
#2219 = EDGE_CURVE ( 'NONE', #64932, #69644, #37374, .T. ) ;
#2218 = AXIS2_PLACEMENT_3D ( 'NONE', #58253, #46637, #22288 ) ;
#2220 = APPLICATION_PROTOCOL_DEFINITION ( 'draft international standard', 'automotive_design', 1998, #60620 ) ;
#2221 = SURFACE_STYLE_FILL_AREA ( #4713 ) ;
#2222 = VERTEX_POINT ( 'NONE', #65521 ) ;
#2223 = ORIENTED_EDGE ( 'NONE', *, *, #8881, .T. ) ;
#2224 = DIRECTION ( 'NONE',  ( 1.000000000000000000, 0.0000000000000000000, 0.0000000000000000000 ) ) ;
#2225 = AXIS2_PLACEMENT_3D ( 'NONE', #73766, #37807, #74027 ) ;
#2226 = ORIENTED_EDGE ( 'NONE', *, *, #49554, .T. ) ;
#2227 = EDGE_CURVE ( 'NONE', #65810, #43968, #46768, .T. ) ;
#2228 =( NAMED_UNIT ( * ) SI_UNIT ( $, .STERADIAN. ) SOLID_ANGLE_UNIT ( ) );
#2230 = CARTESIAN_POINT ( 'NONE',  ( -4.118916003489979400, 26.19763203604866700, 0.0000000000000000000 ) ) ;
#2229 =( NAMED_UNIT ( * ) SI_UNIT ( $, .STERADIAN. ) SOLID_ANGLE_UNIT ( ) );
#2232 = EDGE_CURVE ( 'NONE', #69215, #66424, #58116, .T. ) ;
#2231 = AXIS2_PLACEMENT_3D ( 'NONE', #69040, #74559, #32610 ) ;
#2233 = CARTESIAN_POINT ( 'NONE',  ( 10.29005524519136100, -3.725000000000019600, 4.500000000000000000 ) ) ;
#2234 = CARTESIAN_POINT ( 'NONE',  ( 156.4000000000000100, 43.39999999999999900, 0.0000000000000000000 ) ) ;
#2235 = VECTOR ( 'NONE', #31265, 1000.000000000000000 ) ;
#2236 = ORIENTED_EDGE ( 'NONE', *, *, #6742, .T. ) ;
#2237 = ORIENTED_EDGE ( 'NONE', *, *, #7215, .F. ) ;
#2238 = PLANE ( 'NONE',  #24157 ) ;
#2239 = EDGE_CURVE ( 'NONE', #76775, #68206, #42137, .T. ) ;
#2240 = VECTOR ( 'NONE', #74938, 1000.000000000000000 ) ;
#2241 = CIRCLE ( 'NONE', #74990, 2.000000000000000900 ) ;
#2242 = EDGE_CURVE ( 'NONE', #61848, #19938, #50546, .T. ) ;
#2243 = CARTESIAN_POINT ( 'NONE',  ( 24.25009685542713800, 0.1672831285921786400, 1.749999999999989300 ) ) ;
#2244 = CARTESIAN_POINT ( 'NONE',  ( 52.31364608181765200, -4.746376811587397900, 24.25000000000000000 ) ) ;
#2245 = LINE ( 'NONE', #49799, #25820 ) ;
#2246 = DIRECTION ( 'NONE',  ( 1.000000000000000000, -0.0000000000000000000, 4.818676322157800300E-016 ) ) ;
#2247 = DIRECTION ( 'NONE',  ( -1.000000000000000000, 0.0000000000000000000, 0.0000000000000000000 ) ) ;
#2248 = FACE_BOUND ( 'NONE', #60004, .T. ) ;
#2249 = CIRCLE ( 'NONE', #15673, 0.5000000000000000000 ) ;
#2250 = EDGE_LOOP ( 'NONE', ( #53700, #17073, #67008, #75702 ) ) ;
#2251 = AXIS2_PLACEMENT_3D ( 'NONE', #14170, #56156, #38035 ) ;
#2252 = ORIENTED_EDGE ( 'NONE', *, *, #76747, .T. ) ;
#2253 = VERTEX_POINT ( 'NONE', #74415 ) ;
#2254 = COLOUR_RGB ( '',0.2509803921568627400, 0.2509803921568627400, 0.2509803921568627400 ) ;
#2255 = CARTESIAN_POINT ( 'NONE',  ( 8.599999999999989000, -4.225000000000015600, 2.500000000000000000 ) ) ;
#2256 = CARTESIAN_POINT ( 'NONE',  ( 4.889999999999997000, -6.275000000000001200, 4.200000000000000200 ) ) ;
#2257 = DIRECTION ( 'NONE',  ( 0.0000000000000000000, 0.0000000000000000000, 1.000000000000000000 ) ) ;
#2258 = VECTOR ( 'NONE', #47125, 1000.000000000000000 ) ;
#2259 = CARTESIAN_POINT ( 'NONE',  ( -8.350714915823104400, 16.03477303807743900, -0.1000000000000000100 ) ) ;
#2260 = VERTEX_POINT ( 'NONE', #19828 ) ;
#2261 = VERTEX_POINT ( 'NONE', #20866 ) ;
#2262 = DIRECTION ( 'NONE',  ( 0.0000000000000000000, 0.0000000000000000000, 1.000000000000000000 ) ) ;
#2263 = ORIENTED_EDGE ( 'NONE', *, *, #26807, .T. ) ;
#2264 = ORIENTED_EDGE ( 'NONE', *, *, #43311, .T. ) ;
#2265 = ORIENTED_EDGE ( 'NONE', *, *, #44549, .F. ) ;
#2266 = FILL_AREA_STYLE ('',( #14705 ) ) ;
#2267 = DIRECTION ( 'NONE',  ( 0.0000000000000000000, -0.0000000000000000000, 1.000000000000000000 ) ) ;
#2268 = EDGE_LOOP ( 'NONE', ( #9575, #4692, #33658, #45277 ) ) ;
#2269 = CARTESIAN_POINT ( 'NONE',  ( -7.480623243260105900, -1.751836653164632800, 1.500000000000000200 ) ) ;
#2270 = AXIS2_PLACEMENT_3D ( 'NONE', #49224, #42950, #13285 ) ;
#2271 = CYLINDRICAL_SURFACE ( 'NONE', #10868, 1.199999999999999700 ) ;
#2272 = SURFACE_SIDE_STYLE ('',( #45242 ) ) ;
#2273 = DIRECTION ( 'NONE',  ( 1.000000000000000000, 0.0000000000000000000, 0.0000000000000000000 ) ) ;
#2274 = LINE ( 'NONE', #54139, #5199 ) ;
#2275 = ORIENTED_EDGE ( 'NONE', *, *, #40404, .F. ) ;
#2276 = SURFACE_SIDE_STYLE ('',( #18832 ) ) ;
#2277 = PRESENTATION_STYLE_ASSIGNMENT (( #39378 ) ) ;
#2278 = ORIENTED_EDGE ( 'NONE', *, *, #13566, .F. ) ;
#2279 = CARTESIAN_POINT ( 'NONE',  ( 5.249999999999999100, -0.6500000000000000200, -14.25000000000000500 ) ) ;
#2280 = ADVANCED_FACE ( 'NONE', ( #40253 ), #50518, .T. ) ;
#2281 = CARTESIAN_POINT ( 'NONE',  ( -9.384809130410971500, -1.774439102564102900, 1.525000000000000100 ) ) ;
#2282 = VECTOR ( 'NONE', #26119, 1000.000000000000000 ) ;
#2283 =( NAMED_UNIT ( * ) SI_UNIT ( $, .STERADIAN. ) SOLID_ANGLE_UNIT ( ) );
#2284 = SURFACE_SIDE_STYLE ('',( #39756 ) ) ;
#2285 = CARTESIAN_POINT ( 'NONE',  ( -10.99005524519137100, -4.225000000000010300, 5.500000000000000000 ) ) ;
#2286 = ORIENTED_EDGE ( 'NONE', *, *, #35237, .T. ) ;
#2287 = DIRECTION ( 'NONE',  ( -0.0000000000000000000, -0.0000000000000000000, 1.000000000000000000 ) ) ;
#2288 = DIRECTION ( 'NONE',  ( 1.000000000000000000, 0.0000000000000000000, 0.0000000000000000000 ) ) ;
#2289 = LINE ( 'NONE', #48745, #77499 ) ;
#2290 = LINE ( 'NONE', #70574, #77581 ) ;
#2291 = ORIENTED_EDGE ( 'NONE', *, *, #21408, .T. ) ;
#2292 = ORIENTED_EDGE ( 'NONE', *, *, #67385, .T. ) ;
#2293 =( LENGTH_UNIT ( ) NAMED_UNIT ( * ) SI_UNIT ( .MILLI., .METRE. ) );
#2294 = ORIENTED_EDGE ( 'NONE', *, *, #53120, .F. ) ;
#2295 = CARTESIAN_POINT ( 'NONE',  ( -7.396854062459167900, -2.505208333333333000, 1.525000000000000100 ) ) ;
#2296 = ADVANCED_FACE ( 'NONE', ( #72979 ), #28011, .T. ) ;
#2297 = CARTESIAN_POINT ( 'NONE',  ( -9.698210572718664900, -1.115384615384615400, 1.500000000000000000 ) ) ;
#2298 = EDGE_CURVE ( 'NONE', #52274, #45765, #60818, .T. ) ;
#2299 = SURFACE_STYLE_USAGE ( .BOTH. , #50405 ) ;
#2300 = CARTESIAN_POINT ( 'NONE',  ( -12.98213394582472100, -10.72500000000000900, 2.252041252409755500E-014 ) ) ;
#2301 = SURFACE_STYLE_USAGE ( .BOTH. , #8186 ) ;
#2302 = SURFACE_STYLE_USAGE ( .BOTH. , #49878 ) ;
#2303 = VECTOR ( 'NONE', #55308, 1000.000000000000000 ) ;
#2304 = ORIENTED_EDGE ( 'NONE', *, *, #19978, .F. ) ;
#2305 = ORIENTED_EDGE ( 'NONE', *, *, #77501, .T. ) ;
#2306 = CARTESIAN_POINT ( 'NONE',  ( -4.351756600579372900, -7.034773038077729800, 0.0000000000000000000 ) ) ;
#2307 = CIRCLE ( 'NONE', #44832, 1.500000000000001300 ) ;
#2308 = CARTESIAN_POINT ( 'NONE',  ( -2.010000000000002900, -6.275000000000001200, 4.600000000000000500 ) ) ;
#2309 = FILL_AREA_STYLE ('',( #717 ) ) ;
#2310 = CARTESIAN_POINT ( 'NONE',  ( 89.99999999999998600, 32.74000000000001600, 3.000000000000000000 ) ) ;
#2311 = ORIENTED_EDGE ( 'NONE', *, *, #57825, .T. ) ;
#2312 = EDGE_CURVE ( 'NONE', #5223, #55966, #11013, .T. ) ;
#2313 = DIRECTION ( 'NONE',  ( 1.000000000000000000, 0.0000000000000000000, 0.0000000000000000000 ) ) ;
#2314 = FILL_AREA_STYLE_COLOUR ( '', #2744 ) ;
#2315 = CARTESIAN_POINT ( 'NONE',  ( 209.1499999999999500, 34.40000000000002700, 3.500000000000000000 ) ) ;
#2316 = EDGE_CURVE ( 'NONE', #37711, #7174, #62703, .T. ) ;
#2317 = LINE ( 'NONE', #34429, #44631 ) ;
#2318 = ADVANCED_FACE ( 'NONE', ( #1575 ), #33661, .F. ) ;
#2319 = CARTESIAN_POINT ( 'NONE',  ( 27.19999999999999900, 3.405062389095929600E-015, 3.000000000000000000 ) ) ;
#2320 = UNCERTAINTY_MEASURE_WITH_UNIT (LENGTH_MEASURE( 1.000000000000000100E-005 ), #66556, 'distance_accuracy_value', 'NONE');
#2321 = EDGE_CURVE ( 'NONE', #15457, #16506, #44819, .T. ) ;
#2322 = LINE ( 'NONE', #76020, #64432 ) ;
#2323 = ORIENTED_EDGE ( 'NONE', *, *, #59338, .F. ) ;
#2324 = FACE_OUTER_BOUND ( 'NONE', #60647, .T. ) ;
#2325 = DIRECTION ( 'NONE',  ( 0.0000000000000000000, 0.0000000000000000000, -1.000000000000000000 ) ) ;
#2326 = ORIENTED_EDGE ( 'NONE', *, *, #10544, .T. ) ;
#2327 = COLOUR_RGB ( '',0.6980392156862744700, 0.6980392156862744700, 0.6980392156862744700 ) ;
#2328 = VERTEX_POINT ( 'NONE', #26935 ) ;
#2329 = DIRECTION ( 'NONE',  ( -1.000000000000000000, -0.0000000000000000000, 0.0000000000000000000 ) ) ;
#2330 = AXIS2_PLACEMENT_3D ( 'NONE', #26566, #63047, #31838 ) ;
#2331 = STYLED_ITEM ( 'NONE', ( #11323 ), #11249 ) ;
#2332 = LINE ( 'NONE', #15568, #47431 ) ;
#2333 = CARTESIAN_POINT ( 'NONE',  ( -2.349999999999999600, -0.6500000000000000200, -14.25000000000000200 ) ) ;
#2334 = LINE ( 'NONE', #13868, #8988 ) ;
#2336 = EDGE_CURVE ( 'NONE', #69037, #73968, #72115, .T. ) ;
#2335 = MECHANICAL_DESIGN_GEOMETRIC_PRESENTATION_REPRESENTATION (  '', ( #72325 ), #76395 ) ;
#2337 =( NAMED_UNIT ( * ) SI_UNIT ( $, .STERADIAN. ) SOLID_ANGLE_UNIT ( ) );
#2338 = CARTESIAN_POINT ( 'NONE',  ( 207.4000000000000100, 50.89999999999999900, 2.999999999999949800 ) ) ;
#2339 = PRESENTATION_LAYER_ASSIGNMENT (  '', '', ( #65796 ) ) ;
#2340 = ORIENTED_EDGE ( 'NONE', *, *, #14517, .T. ) ;
#2341 = DIRECTION ( 'NONE',  ( 0.0000000000000000000, 1.000000000000000000, 0.0000000000000000000 ) ) ;
#2342 = ORIENTED_EDGE ( 'NONE', *, *, #21940, .T. ) ;
#2343 = EDGE_CURVE ( 'NONE', #51613, #57821, #76821, .T. ) ;
#2344 = ORIENTED_EDGE ( 'NONE', *, *, #74274, .F. ) ;
#2345 = VERTEX_POINT ( 'NONE', #51836 ) ;
#2346 = ORIENTED_EDGE ( 'NONE', *, *, #15320, .F. ) ;
#2348 = DIRECTION ( 'NONE',  ( 1.000000000000000000, 1.008560160451633000E-016, 0.0000000000000000000 ) ) ;
#2347 = CARTESIAN_POINT ( 'NONE',  ( -11.60179911955955800, -10.19325099211574100, 4.999999999999990200 ) ) ;
#2350 = EDGE_CURVE ( 'NONE', #71187, #39523, #22336, .T. ) ;
#2349 = PRESENTATION_LAYER_ASSIGNMENT (  '', '', ( #59232 ) ) ;
#2351 = DIRECTION ( 'NONE',  ( -1.000000000000000000, 0.0000000000000000000, 0.0000000000000000000 ) ) ;
#2352 = VECTOR ( 'NONE', #17603, 1000.000000000000000 ) ;
#2353 = SURFACE_SIDE_STYLE ('',( #49002 ) ) ;
#2354 = DIRECTION ( 'NONE',  ( 0.0000000000000000000, 0.0000000000000000000, 1.000000000000000000 ) ) ;
#2355 = MECHANICAL_DESIGN_GEOMETRIC_PRESENTATION_REPRESENTATION (  '', ( #26584 ), #3414 ) ;
#2356 = DIRECTION ( 'NONE',  ( -0.0000000000000000000, -0.0000000000000000000, 1.000000000000000000 ) ) ;
#2357 = CARTESIAN_POINT ( 'NONE',  ( 0.0000000000000000000, -25.03477303807744600, -0.1000000000000000100 ) ) ;
#2358 = AXIS2_PLACEMENT_3D ( 'NONE', #16351, #22370, #64387 ) ;
#2360 = EDGE_CURVE ( 'NONE', #800, #32549, #15809, .T. ) ;
#2359 = DIRECTION ( 'NONE',  ( 0.0000000000000000000, 0.0000000000000000000, -1.000000000000000000 ) ) ;
#2361 = PRESENTATION_LAYER_ASSIGNMENT (  '', '', ( #11394 ) ) ;
#2362 = SURFACE_STYLE_USAGE ( .BOTH. , #43626 ) ;
#2363 = DIRECTION ( 'NONE',  ( 0.0000000000000000000, -1.000000000000000000, -0.0000000000000000000 ) ) ;
#2364 = FILL_AREA_STYLE ('',( #20548 ) ) ;
#2365 = DIRECTION ( 'NONE',  ( 0.0000000000000000000, 1.000000000000000000, 0.0000000000000000000 ) ) ;
#2366 = ORIENTED_EDGE ( 'NONE', *, *, #56247, .F. ) ;
#2367 = CARTESIAN_POINT ( 'NONE',  ( 23.81372676702348200, 3.360169491525417200, 0.7499999999999986700 ) ) ;
#2368 = DIRECTION ( 'NONE',  ( 0.0000000000000000000, 0.0000000000000000000, 1.000000000000000000 ) ) ;
#2369 = COLOUR_RGB ( '',0.7921568627450980000, 0.8196078431372548800, 0.9333333333333333500 ) ;
#2370 = EDGE_LOOP ( 'NONE', ( #7295, #44493, #58282, #59124 ) ) ;
#2371 = CARTESIAN_POINT ( 'NONE',  ( 0.8517566005793924000, 20.71477303807744300, -0.1000000000000000100 ) ) ;
#2372 = VECTOR ( 'NONE', #48366, 1000.000000000000000 ) ;
#2373 = DIRECTION ( 'NONE',  ( 0.0000000000000000000, -1.000000000000000000, 0.0000000000000000000 ) ) ;
#2374 = VECTOR ( 'NONE', #49574, 1000.000000000000100 ) ;
#2375 = ADVANCED_FACE ( 'NONE', ( #31751 ), #68345, .T. ) ;
#2376 = PRESENTATION_LAYER_ASSIGNMENT (  '', '', ( #75378 ) ) ;
#2377 = VECTOR ( 'NONE', #52205, 1000.000000000000000 ) ;
#2378 = LINE ( 'NONE', #70460, #74772 ) ;
#2379 = ORIENTED_EDGE ( 'NONE', *, *, #22449, .F. ) ;
#2380 = VERTEX_POINT ( 'NONE', #39485 ) ;
#2381 = ORIENTED_EDGE ( 'NONE', *, *, #16137, .F. ) ;
#2382 = SURFACE_STYLE_USAGE ( .BOTH. , #68344 ) ;
#2383 = CARTESIAN_POINT ( 'NONE',  ( 0.0000000000000000000, 0.0000000000000000000, 6.000000000000000000 ) ) ;
#2384 = CIRCLE ( 'NONE', #29286, 0.2399999999999971600 ) ;
#2385 = ADVANCED_FACE ( 'NONE', ( #61785 ), #37288, .T. ) ;
#2386 = EDGE_LOOP ( 'NONE', ( #56170, #12927 ) ) ;
#2387 = ORIENTED_EDGE ( 'NONE', *, *, #18660, .T. ) ;
#2388 = AXIS2_PLACEMENT_3D ( 'NONE', #47137, #52454, #22511 ) ;
#2389 = DIRECTION ( 'NONE',  ( 1.000000000000000000, 0.0000000000000000000, 0.0000000000000000000 ) ) ;
#2390 = LINE ( 'NONE', #38794, #19337 ) ;
#2391 =( NAMED_UNIT ( * ) SI_UNIT ( $, .STERADIAN. ) SOLID_ANGLE_UNIT ( ) );
#2392 = DIRECTION ( 'NONE',  ( 0.0000000000000000000, 0.0000000000000000000, -1.000000000000000000 ) ) ;
#2393 = CARTESIAN_POINT ( 'NONE',  ( 53.35000000000000100, 6.000000000000000000, 3.000000000000000000 ) ) ;
#2394 = CARTESIAN_POINT ( 'NONE',  ( 23.50000000000000700, -0.09999999999999961700, 1.000000000000000000 ) ) ;
#2395 = CARTESIAN_POINT ( 'NONE',  ( -7.388716418796759600, -1.651686086995712400, 1.524999999999999900 ) ) ;
#2396 = CARTESIAN_POINT ( 'NONE',  ( 37.20000000000000300, -83.00000000000000000, 0.0000000000000000000 ) ) ;
#2397 = CARTESIAN_POINT ( 'NONE',  ( -7.628986618285186000, -1.442538577605574400, 1.525000000000000400 ) ) ;
#2398 = ADVANCED_FACE ( 'NONE', ( #77724 ), #74955, .T. ) ;
#2399 = DIRECTION ( 'NONE',  ( 0.0000000000000000000, 0.0000000000000000000, 1.000000000000000000 ) ) ;
#2400 = AXIS2_PLACEMENT_3D ( 'NONE', #12809, #54805, #13598 ) ;
#2401 = LINE ( 'NONE', #45559, #24088 ) ;
#2402 = LINE ( 'NONE', #6277, #27814 ) ;
#2403 =( NAMED_UNIT ( * ) PLANE_ANGLE_UNIT ( ) SI_UNIT ( $, .RADIAN. ) );
#2404 = SURFACE_STYLE_FILL_AREA ( #23175 ) ;
#2405 = EDGE_LOOP ( 'NONE', ( #73973, #76366 ) ) ;
#2406 = CARTESIAN_POINT ( 'NONE',  ( -6.375000000000000900, 3.250000000000001300, -10.50000000000000000 ) ) ;
#2407 = DIRECTION ( 'NONE',  ( 0.0000000000000000000, 0.0000000000000000000, 1.000000000000000000 ) ) ;
#2408 = ORIENTED_EDGE ( 'NONE', *, *, #74036, .F. ) ;
#2409 = EDGE_LOOP ( 'NONE', ( #33104, #23708, #12014, #32418 ) ) ;
#2411 = PLANE ( 'NONE',  #48850 ) ;
#2410 = SURFACE_STYLE_FILL_AREA ( #67363 ) ;
#2412 = CARTESIAN_POINT ( 'NONE',  ( 3.740000000000000200, -9.455000000000001800, 6.000000000000000000 ) ) ;
#2413 = ORIENTED_EDGE ( 'NONE', *, *, #22509, .T. ) ;
#2414 = PRESENTATION_STYLE_ASSIGNMENT (( #26983 ) ) ;
#2415 = SURFACE_SIDE_STYLE ('',( #17574 ) ) ;
#2416 = DIRECTION ( 'NONE',  ( 2.721134864277344700E-016, 1.000000000000000000, -0.0000000000000000000 ) ) ;
#2417 = DIRECTION ( 'NONE',  ( 1.000000000000000000, 0.0000000000000000000, 0.0000000000000000000 ) ) ;
#2418 = PLANE ( 'NONE',  #47525 ) ;
#2419 = STYLED_ITEM ( 'NONE', ( #65809 ), #75055 ) ;
#2420 = CARTESIAN_POINT ( 'NONE',  ( -7.473777139382245400, -1.701522435897435900, 1.500000000000000000 ) ) ;
#2421 = FILL_AREA_STYLE ('',( #25855 ) ) ;
#2422 = UNCERTAINTY_MEASURE_WITH_UNIT (LENGTH_MEASURE( 1.000000000000000100E-005 ), #50065, 'distance_accuracy_value', 'NONE');
#2423 = VERTEX_POINT ( 'NONE', #22825 ) ;
#2424 = EDGE_CURVE ( 'NONE', #36158, #21255, #18498, .T. ) ;
#2425 = CARTESIAN_POINT ( 'NONE',  ( -0.8517566005794294800, -16.03477303807743900, -0.1000000000000000100 ) ) ;
#2426 = ORIENTED_EDGE ( 'NONE', *, *, #57624, .T. ) ;
#2427 = CARTESIAN_POINT ( 'NONE',  ( -45.23999999999999500, 0.0000000000000000000, 5.000000000000005300 ) ) ;
#2428 = ORIENTED_EDGE ( 'NONE', *, *, #4913, .T. ) ;
#2429 = FILL_AREA_STYLE_COLOUR ( '', #16848 ) ;
#2430 = DIRECTION ( 'NONE',  ( 0.0000000000000000000, 0.0000000000000000000, 1.000000000000000000 ) ) ;
#2431 = UNCERTAINTY_MEASURE_WITH_UNIT (LENGTH_MEASURE( 1.000000000000000100E-005 ), #2757, 'distance_accuracy_value', 'NONE');
#2432 = CIRCLE ( 'NONE', #46119, 0.7500000000000006700 ) ;
#2433 = PLANE ( 'NONE',  #53041 ) ;
#2434 = UNCERTAINTY_MEASURE_WITH_UNIT (LENGTH_MEASURE( 1.000000000000000100E-005 ), #74940, 'distance_accuracy_value', 'NONE');
#2435 = EDGE_CURVE ( 'NONE', #16873, #58621, #45708, .T. ) ;
#2436 = PRESENTATION_STYLE_ASSIGNMENT (( #62579 ) ) ;
#2437 = CARTESIAN_POINT ( 'NONE',  ( -7.396854062459167900, -1.168669871794872000, 1.525000000000000100 ) ) ;
#2438 = ORIENTED_EDGE ( 'NONE', *, *, #44700, .F. ) ;
#2439 = FILL_AREA_STYLE ('',( #44745 ) ) ;
#2440 = COLOUR_RGB ( '',0.9686274509803921600, 0.8784313725490196000, 0.5999999999999999800 ) ;
#2441 = FACE_OUTER_BOUND ( 'NONE', #49076, .T. ) ;
#2442 = VERTEX_POINT ( 'NONE', #27707 ) ;
#2443 = EDGE_CURVE ( 'NONE', #58728, #68848, #41078, .T. ) ;
#2444 =( NAMED_UNIT ( * ) PLANE_ANGLE_UNIT ( ) SI_UNIT ( $, .RADIAN. ) );
#2445 = EDGE_LOOP ( 'NONE', ( #3825, #19349, #69429, #64163 ) ) ;
#2446 = CARTESIAN_POINT ( 'NONE',  ( -7.802885092767830600, -0.2139051998770620500, 1.500000000000000400 ) ) ;
#2447 = DIRECTION ( 'NONE',  ( 1.000000000000000000, 0.0000000000000000000, 0.0000000000000000000 ) ) ;
#2448 = LINE ( 'NONE', #6206, #60755 ) ;
#2449 = VERTEX_POINT ( 'NONE', #42262 ) ;
#2450 = CARTESIAN_POINT ( 'NONE',  ( 46.20000000000000300, 20.00000000000000000, 3.700000000000000200 ) ) ;
#2451 = AXIS2_PLACEMENT_3D ( 'NONE', #68779, #32870, #44074 ) ;
#2452 = FACE_BOUND ( 'NONE', #25007, .T. ) ;
#2453 = CARTESIAN_POINT ( 'NONE',  ( -7.522330752878850100, -1.279765335885985500, 1.525000000000000100 ) ) ;
#2454 = CARTESIAN_POINT ( 'NONE',  ( 120.0000000000000000, 2.000000000000000000, 0.0000000000000000000 ) ) ;
#2455 = DIRECTION ( 'NONE',  ( -0.0000000000000000000, -1.000000000000000000, -0.0000000000000000000 ) ) ;
#2456 = EDGE_CURVE ( 'NONE', #41336, #49744, #31674, .T. ) ;
#2457 = LINE ( 'NONE', #67856, #43772 ) ;
#2458 = EDGE_CURVE ( 'NONE', #63255, #42829, #69248, .T. ) ;
#2459 = CARTESIAN_POINT ( 'NONE',  ( 29.31364608181765900, -4.746376811587397900, -0.9250000000000109200 ) ) ;
#2460 = ORIENTED_EDGE ( 'NONE', *, *, #49155, .T. ) ;
#2461 = VERTEX_POINT ( 'NONE', #18132 ) ;
#2462 = PRESENTATION_STYLE_ASSIGNMENT (( #22560 ) ) ;
#2463 = FACE_OUTER_BOUND ( 'NONE', #29603, .T. ) ;
#2465 = EDGE_CURVE ( 'NONE', #53404, #43049, #6266, .T. ) ;
#2464 =( GEOMETRIC_REPRESENTATION_CONTEXT ( 3 ) GLOBAL_UNCERTAINTY_ASSIGNED_CONTEXT ( ( #27075 ) ) GLOBAL_UNIT_ASSIGNED_CONTEXT ( ( #46592, #28300, #52426 ) ) REPRESENTATION_CONTEXT ( 'NONE', 'WORKASPACE' ) );
#2466 = CARTESIAN_POINT ( 'NONE',  ( 11.87500000000000200, 7.150000000000003000, 0.0000000000000000000 ) ) ;
#2467 = ORIENTED_EDGE ( 'NONE', *, *, #8652, .T. ) ;
#2468 = VERTEX_POINT ( 'NONE', #30704 ) ;
#2469 = DIRECTION ( 'NONE',  ( -0.0000000000000000000, -0.0000000000000000000, 1.000000000000000000 ) ) ;
#2470 = MECHANICAL_DESIGN_GEOMETRIC_PRESENTATION_REPRESENTATION (  '', ( #56356 ), #73452 ) ;
#2471 = SURFACE_STYLE_FILL_AREA ( #23260 ) ;
#2472 = ADVANCED_FACE ( 'NONE', ( #21332 ), #51391, .T. ) ;
#2474 = EDGE_CURVE ( 'NONE', #1712, #30536, #73900, .T. ) ;
#2473 = MECHANICAL_DESIGN_GEOMETRIC_PRESENTATION_REPRESENTATION (  '', ( #66934 ), #17184 ) ;
#2475 = SURFACE_SIDE_STYLE ('',( #56841 ) ) ;
#2476 = SURFACE_STYLE_FILL_AREA ( #2851 ) ;
#2477 = CARTESIAN_POINT ( 'NONE',  ( 156.4000000000000100, 43.39999999999999900, 1.000000000000000000 ) ) ;
#2478 = CONTEXT_DEPENDENT_SHAPE_REPRESENTATION ( #49167, #9166 ) ;
#2479 = DIRECTION ( 'NONE',  ( 1.000000000000000000, 2.608348375706672300E-014, -0.0000000000000000000 ) ) ;
#2480 = STYLED_ITEM ( 'NONE', ( #3479 ), #43705 ) ;
#2481 = VECTOR ( 'NONE', #20017, 1000.000000000000000 ) ;
#2482 = VECTOR ( 'NONE', #25772, 1000.000000000000000 ) ;
#2483 = VECTOR ( 'NONE', #26637, 1000.000000000000000 ) ;
#2484 = ORIENTED_EDGE ( 'NONE', *, *, #18555, .F. ) ;
#2485 = VECTOR ( 'NONE', #74099, 1000.000000000000000 ) ;
#2486 = ADVANCED_FACE ( 'NONE', ( #4368 ), #74826, .T. ) ;
#2487 = ORIENTED_EDGE ( 'NONE', *, *, #27366, .F. ) ;
#2488 = ORIENTED_EDGE ( 'NONE', *, *, #55249, .T. ) ;
#2489 = FILL_AREA_STYLE_COLOUR ( '', #58187 ) ;
#2490 = LINE ( 'NONE', #36872, #73958 ) ;
#2491 = ORIENTED_EDGE ( 'NONE', *, *, #66131, .T. ) ;
#2492 = CARTESIAN_POINT ( 'NONE',  ( -11.17071491582310600, 0.0000000000000000000, -0.1000000000000000100 ) ) ;
#2493 = AXIS2_PLACEMENT_3D ( 'NONE', #73602, #1592, #72823 ) ;
#2494 = CARTESIAN_POINT ( 'NONE',  ( -9.500000000000003600, 15.00000000000000000, -3.000000000000000000 ) ) ;
#2495 = PRESENTATION_STYLE_ASSIGNMENT (( #66743 ) ) ;
#2496 = APPLICATION_PROTOCOL_DEFINITION ( 'draft international standard', 'automotive_design', 1998, #30191 ) ;
#2497 = DIRECTION ( 'NONE',  ( 0.0000000000000000000, 0.0000000000000000000, -1.000000000000000000 ) ) ;
#2498 = ORIENTED_EDGE ( 'NONE', *, *, #64529, .F. ) ;
#2499 = CARTESIAN_POINT ( 'NONE',  ( 47.39582756697910100, -1.940535746042518600, 0.0000000000000000000 ) ) ;
#2501 = CARTESIAN_POINT ( 'NONE',  ( 0.8517566005793892900, 1.399206601177334200E-016, -0.1000000000000000100 ) ) ;
#2500 = CARTESIAN_POINT ( 'NONE',  ( -9.790055245191364700, -4.225000000000011200, 4.500000000000000000 ) ) ;
#2502 = EDGE_LOOP ( 'NONE', ( #37972, #71244, #50164, #151 ) ) ;
#2503 = ORIENTED_EDGE ( 'NONE', *, *, #72656, .T. ) ;
#2504 = CARTESIAN_POINT ( 'NONE',  ( 5.000000000000000000, 5.579034920647369400E-016, 6.000000000000000000 ) ) ;
#2505 = DIRECTION ( 'NONE',  ( 1.000000000000000000, 8.673617379884035500E-016, 0.0000000000000000000 ) ) ;
#2506 = STYLED_ITEM ( 'NONE', ( #33466 ), #27456 ) ;
#2508 = CARTESIAN_POINT ( 'NONE',  ( -7.595283837833334500, -1.957129265391977600, 1.525000000000000100 ) ) ;
#2507 = STYLED_ITEM ( 'NONE', ( #20305 ), #65423 ) ;
#2509 = DIRECTION ( 'NONE',  ( -0.0000000000000000000, -1.000000000000000000, -0.0000000000000000000 ) ) ;
#2510 = CARTESIAN_POINT ( 'NONE',  ( 61.53999999999998500, 50.90000000000001300, 3.000000000000000000 ) ) ;
#2511 = DIRECTION ( 'NONE',  ( -1.000000000000000000, -8.906522175617123400E-018, -0.0000000000000000000 ) ) ;
#2512 = EDGE_LOOP ( 'NONE', ( #27826, #62626 ) ) ;
#2513 = VECTOR ( 'NONE', #43384, 1000.000000000000000 ) ;
#2514 = ORIENTED_EDGE ( 'NONE', *, *, #39211, .F. ) ;
#2515 = PLANE ( 'NONE',  #39038 ) ;
#2516 = PRESENTATION_LAYER_ASSIGNMENT (  '', '', ( #76562 ) ) ;
#2517 = AXIS2_PLACEMENT_3D ( 'NONE', #46905, #46639, #28864 ) ;
#2518 = ORIENTED_EDGE ( 'NONE', *, *, #52242, .F. ) ;
#2519 = CARTESIAN_POINT ( 'NONE',  ( -12.57064023002719100, -14.67623087681912400, 6.119768760085093200 ) ) ;
#2520 = DIRECTION ( 'NONE',  ( 1.000000000000000000, 0.0000000000000000000, 0.0000000000000000000 ) ) ;
#2521 = UNCERTAINTY_MEASURE_WITH_UNIT (LENGTH_MEASURE( 1.000000000000000100E-005 ), #62760, 'distance_accuracy_value', 'NONE');
#2522 = PRODUCT ( 'tubo aria sx', 'tubo aria sx', '', ( #15178 ) ) ;
#2523 = ADVANCED_FACE ( 'NONE', ( #47611 ), #48509, .F. ) ;
#2524 = VERTEX_POINT ( 'NONE', #6022 ) ;
#2525 = VECTOR ( 'NONE', #17813, 1000.000000000000000 ) ;
#2526 =( BOUNDED_CURVE ( )  B_SPLINE_CURVE ( 3, ( #38049, #26252, #50890, #44313 ),
 .UNSPECIFIED., .F., .F. ) 
 B_SPLINE_CURVE_WITH_KNOTS ( ( 4, 4 ),
 ( 6.339519400274657200E-031, 1.570796326794901200 ),
 .UNSPECIFIED. ) 
 CURVE ( )  GEOMETRIC_REPRESENTATION_ITEM ( )  RATIONAL_B_SPLINE_CURVE ( ( 1.000000000000000000, 0.8047378541243639400, 0.8047378541243639400, 1.000000000000000000 ) ) 
 REPRESENTATION_ITEM ( '' )  );
#2527 = MECHANICAL_DESIGN_GEOMETRIC_PRESENTATION_REPRESENTATION (  '', ( #64496 ), #75058 ) ;
#2528 =( BOUNDED_CURVE ( )  B_SPLINE_CURVE ( 3, ( #37178, #580, #841, #48718 ),
 .UNSPECIFIED., .F., .F. ) 
 B_SPLINE_CURVE_WITH_KNOTS ( ( 4, 4 ),
 ( 0.0000000000000000000, 1.570796326794896800 ),
 .UNSPECIFIED. ) 
 CURVE ( )  GEOMETRIC_REPRESENTATION_ITEM ( )  RATIONAL_B_SPLINE_CURVE ( ( 1.000000000000000000, 0.8047378541243649400, 0.8047378541243649400, 1.000000000000000000 ) ) 
 REPRESENTATION_ITEM ( '' )  );
#2529 = DIRECTION ( 'NONE',  ( -1.000000000000000000, -1.642730564371980700E-016, 0.0000000000000000000 ) ) ;
#2530 = COLOUR_RGB ( '',0.8980392156862745400, 0.9176470588235293700, 0.9294117647058823800 ) ;
#2531 = DIRECTION ( 'NONE',  ( 0.0000000000000000000, 0.0000000000000000000, 1.000000000000000000 ) ) ;
#2532 = ORIENTED_EDGE ( 'NONE', *, *, #35325, .F. ) ;
#2533 = VERTEX_POINT ( 'NONE', #42762 ) ;
#2534 = TOROIDAL_SURFACE ( 'NONE', #63374, 0.7850000000000005900, 0.1499999999999999900 ) ;
#2535 = EDGE_CURVE ( 'NONE', #33431, #7229, #41002, .T. ) ;
#2536 = DIRECTION ( 'NONE',  ( 1.000000000000000000, 0.0000000000000000000, 0.0000000000000000000 ) ) ;
#2537 = CIRCLE ( 'NONE', #31453, 1.000000000000001600 ) ;
#2538 = PLANE ( 'NONE',  #29137 ) ;
#2539 = PRESENTATION_STYLE_ASSIGNMENT (( #45138 ) ) ;
#2540 = DIRECTION ( 'NONE',  ( -4.453261087808561700E-018, -1.000000000000000000, 0.0000000000000000000 ) ) ;
#2541 = ORIENTED_EDGE ( 'NONE', *, *, #1115, .T. ) ;
#2542 = ORIENTED_EDGE ( 'NONE', *, *, #71882, .T. ) ;
#2543 = CARTESIAN_POINT ( 'NONE',  ( 3.599999999999997000, 0.1905286216097243400, -5.649999999999999500 ) ) ;
#2544 = CARTESIAN_POINT ( 'NONE',  ( -7.698136113741219000, -2.974358974358973600, 1.500000000000000000 ) ) ;
#2545 = SURFACE_STYLE_USAGE ( .BOTH. , #19685 ) ;
#2546 =( LENGTH_UNIT ( ) NAMED_UNIT ( * ) SI_UNIT ( .MILLI., .METRE. ) );
#2547 = LINE ( 'NONE', #52529, #32722 ) ;
#2548 = ORIENTED_EDGE ( 'NONE', *, *, #69922, .T. ) ;
#2549 = FILL_AREA_STYLE ('',( #68253 ) ) ;
#2550 = VERTEX_POINT ( 'NONE', #36732 ) ;
#2551 = DIRECTION ( 'NONE',  ( -0.0000000000000000000, -0.0000000000000000000, -1.000000000000000000 ) ) ;
#2552 = EDGE_CURVE ( 'NONE', #69147, #3071, #9080, .T. ) ;
#2553 = LINE ( 'NONE', #22058, #60863 ) ;
#2554 = CYLINDRICAL_SURFACE ( 'NONE', #17648, 0.5000000000000000000 ) ;
#2555 = CARTESIAN_POINT ( 'NONE',  ( -9.884809130410971500, -1.610777243589743800, 1.500000000000000000 ) ) ;
#2556 = VERTEX_POINT ( 'NONE', #11799 ) ;
#2557 = CARTESIAN_POINT ( 'NONE',  ( -22.00000000000000400, -3.000000000000006200, -1.224646799147360100E-016 ) ) ;
#2558 = EDGE_LOOP ( 'NONE', ( #3365, #62065, #56476, #65701, #51743 ) ) ;
#2559 = DIRECTION ( 'NONE',  ( -0.0000000000000000000, 0.0000000000000000000, -1.000000000000000000 ) ) ;
#2560 = DIRECTION ( 'NONE',  ( -0.0000000000000000000, -0.0000000000000000000, 1.000000000000000000 ) ) ;
#2561 = VERTEX_POINT ( 'NONE', #12063 ) ;
#2562 = FACE_OUTER_BOUND ( 'NONE', #59301, .T. ) ;
#2563 = ORIENTED_EDGE ( 'NONE', *, *, #15101, .T. ) ;
#2564 = FILL_AREA_STYLE ('',( #26017 ) ) ;
#2565 = DIRECTION ( 'NONE',  ( 1.000000000000000000, 0.0000000000000000000, -0.0000000000000000000 ) ) ;
#2566 = ORIENTED_EDGE ( 'NONE', *, *, #10012, .T. ) ;
#2567 = EDGE_CURVE ( 'NONE', #71472, #33331, #30673, .T. ) ;
#2568 = PRESENTATION_STYLE_ASSIGNMENT (( #77296 ) ) ;
#2569 = EDGE_CURVE ( 'NONE', #39453, #8489, #72910, .T. ) ;
#2570 =( NAMED_UNIT ( * ) SI_UNIT ( $, .STERADIAN. ) SOLID_ANGLE_UNIT ( ) );
#2571 = ORIENTED_EDGE ( 'NONE', *, *, #38293, .F. ) ;
#2572 = CARTESIAN_POINT ( 'NONE',  ( 0.0000000000000000000, 0.0000000000000000000, 0.0000000000000000000 ) ) ;
#2574 = EDGE_CURVE ( 'NONE', #27955, #26270, #55072, .T. ) ;
#2573 = AXIS2_PLACEMENT_3D ( 'NONE', #52244, #46141, #16038 ) ;
#2575 = ORIENTED_EDGE ( 'NONE', *, *, #75100, .T. ) ;
#2576 = ORIENTED_EDGE ( 'NONE', *, *, #51041, .T. ) ;
#2577 = MECHANICAL_DESIGN_GEOMETRIC_PRESENTATION_REPRESENTATION (  '', ( #66022 ), #46878 ) ;
#2578 = CARTESIAN_POINT ( 'NONE',  ( 3.749999999999999100, 0.1524308435007940000, -16.25600524240315200 ) ) ;
#2579 = SURFACE_SIDE_STYLE ('',( #70544 ) ) ;
#2580 = CARTESIAN_POINT ( 'NONE',  ( -14.20000000000000500, -4.225000000000014700, 2.500000000000000000 ) ) ;
#2581 = ADVANCED_FACE ( 'NONE', ( #32612, #12816 ), #37766, .T. ) ;
#2582 = STYLED_ITEM ( 'NONE', ( #2604 ), #50866 ) ;
#2583 = DIRECTION ( 'NONE',  ( 0.0000000000000000000, 1.000000000000000000, -0.0000000000000000000 ) ) ;
#2584 = AXIS2_PLACEMENT_3D ( 'NONE', #18067, #6985, #30391 ) ;
#2585 = DIRECTION ( 'NONE',  ( -3.336006684570783100E-016, 1.000000000000000000, 6.329786397559773100E-033 ) ) ;
#2586 = DIRECTION ( 'NONE',  ( -0.0000000000000000000, -0.0000000000000000000, -1.000000000000000000 ) ) ;
#2587 =( NAMED_UNIT ( * ) PLANE_ANGLE_UNIT ( ) SI_UNIT ( $, .RADIAN. ) );
#2588 = VERTEX_POINT ( 'NONE', #13883 ) ;
#2589 = CARTESIAN_POINT ( 'NONE',  ( -35.00000000000000000, -30.99999999999999600, 0.0000000000000000000 ) ) ;
#2590 = MECHANICAL_DESIGN_GEOMETRIC_PRESENTATION_REPRESENTATION (  '', ( #24255 ), #51403 ) ;
#2591 = CYLINDRICAL_SURFACE ( 'NONE', #70888, 14.49999999999999800 ) ;
#2593 = EDGE_CURVE ( 'NONE', #73224, #50490, #44746, .T. ) ;
#2592 = AXIS2_PLACEMENT_3D ( 'NONE', #69605, #4208, #76211 ) ;
#2594 = SURFACE_SIDE_STYLE ('',( #19671 ) ) ;
#2595 = ORIENTED_EDGE ( 'NONE', *, *, #11483, .T. ) ;
#2596 =( NAMED_UNIT ( * ) SI_UNIT ( $, .STERADIAN. ) SOLID_ANGLE_UNIT ( ) );
#2597 = VECTOR ( 'NONE', #76591, 1000.000000000000000 ) ;
#2598 = CARTESIAN_POINT ( 'NONE',  ( 8.171756600579392700, 17.53477303807743900, -0.1000000000000000100 ) ) ;
#2599 = AXIS2_PLACEMENT_3D ( 'NONE', #60148, #72198, #142 ) ;
#2601 = ORIENTED_EDGE ( 'NONE', *, *, #30140, .T. ) ;
#2600 = ADVANCED_FACE ( 'NONE', ( #26945 ), #49821, .F. ) ;
#2602 = CARTESIAN_POINT ( 'NONE',  ( -15.17071491582310600, 31.59000000000000700, -0.1000000000000000100 ) ) ;
#2603 = VERTEX_POINT ( 'NONE', #44044 ) ;
#2604 = PRESENTATION_STYLE_ASSIGNMENT (( #16629 ) ) ;
#2605 = VECTOR ( 'NONE', #3942, 1000.000000000000000 ) ;
#2606 = EDGE_CURVE ( 'NONE', #20994, #77264, #23146, .T. ) ;
#2607 = CARTESIAN_POINT ( 'NONE',  ( -353.7526625136879400, -1560.899380678243700, 23.18000000000002500 ) ) ;
#2608 =( NAMED_UNIT ( * ) PLANE_ANGLE_UNIT ( ) SI_UNIT ( $, .RADIAN. ) );
#2609 = CARTESIAN_POINT ( 'NONE',  ( 98.24440281605329500, 93.00000000000001400, 0.2000000000000000900 ) ) ;
#2610 = VECTOR ( 'NONE', #28717, 1000.000000000000000 ) ;
#2611 = ADVANCED_FACE ( 'NONE', ( #10946 ), #9945, .F. ) ;
#2612 = DIRECTION ( 'NONE',  ( -1.000000000000000000, -3.469446951953616700E-016, 0.0000000000000000000 ) ) ;
#2613 = VECTOR ( 'NONE', #7299, 1000.000000000000000 ) ;
#2615 =( NAMED_UNIT ( * ) SI_UNIT ( $, .STERADIAN. ) SOLID_ANGLE_UNIT ( ) );
#2614 = FILL_AREA_STYLE_COLOUR ( '', #68599 ) ;
#2616 = CARTESIAN_POINT ( 'NONE',  ( -8.673617379884035500E-015, 50.90000000000000600, 0.0000000000000000000 ) ) ;
#2617 = CARTESIAN_POINT ( 'NONE',  ( 27.75009685542713500, -0.8578431372549023500, 3.250000000000000900 ) ) ;
#2618 = CIRCLE ( 'NONE', #3443, 2.749999999999999100 ) ;
#2619 = ORIENTED_EDGE ( 'NONE', *, *, #31863, .F. ) ;
#2620 = ORIENTED_EDGE ( 'NONE', *, *, #32478, .T. ) ;
#2621 = CARTESIAN_POINT ( 'NONE',  ( 53.34999999999993000, 3.000000000000000000, 5.999999999999998200 ) ) ;
#2622 = CARTESIAN_POINT ( 'NONE',  ( 207.4000000000000100, 50.89999999999999900, 1.799999999999935700 ) ) ;
#2623 = CARTESIAN_POINT ( 'NONE',  ( 204.6500000000000100, 34.39999999999999900, 5.000000000000000000 ) ) ;
#2624 = DIRECTION ( 'NONE',  ( -1.000000000000000000, 0.0000000000000000000, 0.0000000000000000000 ) ) ;
#2625 = CARTESIAN_POINT ( 'NONE',  ( 0.2399999999999999900, 0.0000000000000000000, 0.0000000000000000000 ) ) ;
#2626 = UNCERTAINTY_MEASURE_WITH_UNIT (LENGTH_MEASURE( 1.000000000000000100E-005 ), #60175, 'distance_accuracy_value', 'NONE');
#2627 = VECTOR ( 'NONE', #47128, 1000.000000000000000 ) ;
#2628 = SHELL_BASED_SURFACE_MODEL ( 'NONE', ( #41588 ) );
#2629 = ORIENTED_EDGE ( 'NONE', *, *, #75720, .F. ) ;
#2630 = CARTESIAN_POINT ( 'NONE',  ( -5.460000000000000000, -9.455000000000001800, 6.000000000000000000 ) ) ;
#2631 =( NAMED_UNIT ( * ) SI_UNIT ( $, .STERADIAN. ) SOLID_ANGLE_UNIT ( ) );
#2632 = ORIENTED_EDGE ( 'NONE', *, *, #31127, .F. ) ;
#2633 = MECHANICAL_DESIGN_GEOMETRIC_PRESENTATION_REPRESENTATION (  '', ( #54995 ), #76670 ) ;
#2634 = CARTESIAN_POINT ( 'NONE',  ( -0.8517566005794297000, -14.71477303807744100, -0.1000000000000000100 ) ) ;
#2635 = VERTEX_POINT ( 'NONE', #7579 ) ;
#2636 = DIRECTION ( 'NONE',  ( -1.000000000000000000, -0.0000000000000000000, -0.0000000000000000000 ) ) ;
#2637 = VECTOR ( 'NONE', #2586, 1000.000000000000000 ) ;
#2638 = CIRCLE ( 'NONE', #64461, 2.750000000000002700 ) ;
#2639 = PLANE ( 'NONE',  #47769 ) ;
#2640 = VECTOR ( 'NONE', #64981, 1000.000000000000000 ) ;
#2641 = EDGE_LOOP ( 'NONE', ( #21821, #47284, #66975, #69830, #30960, #59986, #21089, #7541, #8331, #39, #52148, #20453, #72063, #69290, #75601, #22518, #25527, #61339, #43175, #16649, #64122, #68446, #21000, #34129, #74040, #28740, #36442, #42806, #49231, #70241, #65214, #34280, #30551, #56723, #45445, #6205, #73558, #18653, #20803, #54984, #49193, #12410, #12749, #36726, #72648, #44945, #16533, #28877, #56532, #4256, #52229, #53547, #30649, #19237, #37633, #42226, #76452, #60126, #49676, #64654, #41257, #41366, #73322, #35186, #71932, #51757, #40508, #75482, #55286, #7112, #32191, #3408, #17158, #36063, #17644, #37476, #66892, #29020, #20079, #32098, #69120, #48314 ) ) ;
#2642 = COLOUR_RGB ( '',1.000000000000000000, 1.000000000000000000, 0.0000000000000000000 ) ;
#2643 = DIRECTION ( 'NONE',  ( 1.156482317317871700E-015, -4.776611965246104000E-031, -1.000000000000000000 ) ) ;
#2644 = EDGE_LOOP ( 'NONE', ( #3910, #19439, #58361, #9242 ) ) ;
#2645 = STYLED_ITEM ( 'NONE', ( #67527 ), #22698 ) ;
#2646 = MECHANICAL_DESIGN_GEOMETRIC_PRESENTATION_REPRESENTATION (  '', ( #56512 ), #69049 ) ;
#2647 = ORIENTED_EDGE ( 'NONE', *, *, #63859, .T. ) ;
#2648 = CARTESIAN_POINT ( 'NONE',  ( 2.964999999999997200, 0.1905286216097243400, 6.200000000000002800 ) ) ;
#2649 = ORIENTED_EDGE ( 'NONE', *, *, #55476, .F. ) ;
#2650 = CARTESIAN_POINT ( 'NONE',  ( 2.964999999999997200, 0.1905286216097243400, 6.200000000000002800 ) ) ;
#2651 = ORIENTED_EDGE ( 'NONE', *, *, #9917, .F. ) ;
#2652 = FACE_OUTER_BOUND ( 'NONE', #72672, .T. ) ;
#2653 = AXIS2_PLACEMENT_3D ( 'NONE', #3276, #75276, #63740 ) ;
#2654 = LINE ( 'NONE', #76280, #11145 ) ;
#2655 = EDGE_LOOP ( 'NONE', ( #43137, #67836, #57965, #14384 ) ) ;
#2656 = CARTESIAN_POINT ( 'NONE',  ( -2.349999999999999600, 0.2500000000000005600, 2.000000000000000000 ) ) ;
#2657 = AXIS2_PLACEMENT_3D ( 'NONE', #51847, #3760, #34285 ) ;
#2658 = VERTEX_POINT ( 'NONE', #55096 ) ;
#2659 = CARTESIAN_POINT ( 'NONE',  ( 149.6500000000000100, 16.65000000000000900, 6.000000000000000000 ) ) ;
#2660 = DIRECTION ( 'NONE',  ( 0.0000000000000000000, 0.0000000000000000000, -1.000000000000000000 ) ) ;
#2661 = CARTESIAN_POINT ( 'NONE',  ( -8.350714915823104400, 19.03477303807744300, -0.1000000000000000100 ) ) ;
#2662 = CARTESIAN_POINT ( 'NONE',  ( 0.2899999999999968700, -9.455000000000001800, 4.200000000000000200 ) ) ;
#2663 = DIRECTION ( 'NONE',  ( -1.000000000000000000, -1.290716872006556200E-016, 0.0000000000000000000 ) ) ;
#2664 = CARTESIAN_POINT ( 'NONE',  ( -7.419121007517798500, -1.572239828432157900, 1.500000000000000000 ) ) ;
#2665 = ORIENTED_EDGE ( 'NONE', *, *, #22725, .T. ) ;
#2666 = VERTEX_POINT ( 'NONE', #31484 ) ;
#2667 = DIRECTION ( 'NONE',  ( -1.000000000000000000, 0.0000000000000000000, 0.0000000000000000000 ) ) ;
#2668 = CARTESIAN_POINT ( 'NONE',  ( -7.472974247433317200, -1.506455247322545900, 1.524999999999999900 ) ) ;
#2669 = DIRECTION ( 'NONE',  ( 0.0000000000000000000, 0.0000000000000000000, 1.000000000000000000 ) ) ;
#2670 = LINE ( 'NONE', #50051, #12059 ) ;
#2671 = DIRECTION ( 'NONE',  ( 1.000000000000000000, 0.0000000000000000000, 0.0000000000000000000 ) ) ;
#2672 = EDGE_CURVE ( 'NONE', #20242, #71857, #38590, .T. ) ;
#2673 =( NAMED_UNIT ( * ) PLANE_ANGLE_UNIT ( ) SI_UNIT ( $, .RADIAN. ) );
#2674 = SURFACE_STYLE_USAGE ( .BOTH. , #14308 ) ;
#2675 = EDGE_LOOP ( 'NONE', ( #77973, #47814, #524, #55637 ) ) ;
#2676 = CARTESIAN_POINT ( 'NONE',  ( -379.9526625136877600, -1561.649380678243700, 0.7499999999999840100 ) ) ;
#2677 = PRODUCT_DEFINITION_CONTEXT ( 'detailed design', #51627, 'design' ) ;
#2678 = FILL_AREA_STYLE_COLOUR ( '', #17416 ) ;
#2679 = CARTESIAN_POINT ( 'NONE',  ( -7.798425423286047000, -1.618226773056177500, 1.525000000000000400 ) ) ;
#2680 = CYLINDRICAL_SURFACE ( 'NONE', #59103, 1.500000000000001300 ) ;
#2681 = FILL_AREA_STYLE ('',( #68638 ) ) ;
#2682 = ORIENTED_EDGE ( 'NONE', *, *, #52075, .T. ) ;
#2683 = ORIENTED_EDGE ( 'NONE', *, *, #62440, .F. ) ;
#2684 = SURFACE_STYLE_USAGE ( .BOTH. , #15892 ) ;
#2685 = FILL_AREA_STYLE_COLOUR ( '', #29079 ) ;
#2686 = CARTESIAN_POINT ( 'NONE',  ( 0.0000000000000000000, 0.9999999999999956700, -0.1000000000000000100 ) ) ;
#2687 = COLOUR_RGB ( '',1.000000000000000000, 1.000000000000000000, 0.7529411764705882200 ) ;
#2689 =( GEOMETRIC_REPRESENTATION_CONTEXT ( 3 ) GLOBAL_UNCERTAINTY_ASSIGNED_CONTEXT ( ( #55914 ) ) GLOBAL_UNIT_ASSIGNED_CONTEXT ( ( #75766, #38973, #45497 ) ) REPRESENTATION_CONTEXT ( 'NONE', 'WORKASPACE' ) );
#2688 = FILL_AREA_STYLE ('',( #38708 ) ) ;
#2690 = SURFACE_STYLE_FILL_AREA ( #42498 ) ;
#2691 = EDGE_CURVE ( 'NONE', #53926, #20437, #24985, .T. ) ;
#2692 = DIRECTION ( 'NONE',  ( 1.000000000000000000, 0.0000000000000000000, 0.0000000000000000000 ) ) ;
#2693 = PLANE ( 'NONE',  #1955 ) ;
#2695 = DIRECTION ( 'NONE',  ( -1.000000000000000000, 0.0000000000000000000, 0.0000000000000000000 ) ) ;
#2694 = PRODUCT_DEFINITION ( 'NON CONOSCIUTO', '', #15903, #31699 ) ;
#2696 = CARTESIAN_POINT ( 'NONE',  ( 0.8517566005793897300, 1.399206601177340800E-016, 0.0000000000000000000 ) ) ;
#2697 = ADVANCED_FACE ( 'NONE', ( #9056 ), #3332, .F. ) ;
#2699 = VERTEX_POINT ( 'NONE', #55609 ) ;
#2698 = ORIENTED_EDGE ( 'NONE', *, *, #63838, .T. ) ;
#2700 = ORIENTED_EDGE ( 'NONE', *, *, #53237, .T. ) ;
#2701 = SURFACE_STYLE_USAGE ( .BOTH. , #51048 ) ;
#2702 = AXIS2_PLACEMENT_3D ( 'NONE', #75691, #69349, #57278 ) ;
#2703 = CARTESIAN_POINT ( 'NONE',  ( 11.99797654455802700, -3.725000000000020100, 5.000000000000003600 ) ) ;
#2704 = VECTOR ( 'NONE', #67069, 999.9999999999998900 ) ;
#2705 = VECTOR ( 'NONE', #69293, 1000.000000000000000 ) ;
#2706 = EDGE_CURVE ( 'NONE', #1164, #7966, #41883, .T. ) ;
#2707 = VERTEX_POINT ( 'NONE', #61655 ) ;
#2708 = DIRECTION ( 'NONE',  ( 0.0000000000000000000, 0.7071067811865495700, 0.7071067811865454600 ) ) ;
#2709 = ORIENTED_EDGE ( 'NONE', *, *, #56673, .F. ) ;
#2710 = MECHANICAL_DESIGN_GEOMETRIC_PRESENTATION_REPRESENTATION (  '', ( #69684 ), #34997 ) ;
#2711 = DIRECTION ( 'NONE',  ( 1.000000000000000000, 0.0000000000000000000, 0.0000000000000000000 ) ) ;
#2712 = LINE ( 'NONE', #69769, #13065 ) ;
#2713 = EDGE_CURVE ( 'NONE', #35574, #54571, #5855, .T. ) ;
#2714 = CARTESIAN_POINT ( 'NONE',  ( -24.00000000000000000, -15.00000000000000000, 0.0000000000000000000 ) ) ;
#2716 = EDGE_CURVE ( 'NONE', #48568, #10603, #51298, .T. ) ;
#2715 =( GEOMETRIC_REPRESENTATION_CONTEXT ( 3 ) GLOBAL_UNCERTAINTY_ASSIGNED_CONTEXT ( ( #65103 ) ) GLOBAL_UNIT_ASSIGNED_CONTEXT ( ( #23086, #35190, #40941 ) ) REPRESENTATION_CONTEXT ( 'NONE', 'WORKASPACE' ) );
#2717 = DIRECTION ( 'NONE',  ( -0.0000000000000000000, -0.0000000000000000000, -1.000000000000000000 ) ) ;
#2718 = UNCERTAINTY_MEASURE_WITH_UNIT (LENGTH_MEASURE( 1.000000000000000100E-005 ), #65181, 'distance_accuracy_value', 'NONE');
#2719 = VECTOR ( 'NONE', #10197, 1000.000000000000000 ) ;
#2720 = FACE_BOUND ( 'NONE', #46889, .T. ) ;
#2721 = ORIENTED_EDGE ( 'NONE', *, *, #30231, .F. ) ;
#2722 = DIRECTION ( 'NONE',  ( -0.0000000000000000000, -1.000000000000000000, -0.0000000000000000000 ) ) ;
#2723 = ORIENTED_EDGE ( 'NONE', *, *, #39411, .T. ) ;
#2724 = VERTEX_POINT ( 'NONE', #63219 ) ;
#2725 = ORIENTED_EDGE ( 'NONE', *, *, #5680, .F. ) ;
#2727 = EDGE_CURVE ( 'NONE', #57454, #70283, #75746, .T. ) ;
#2726 = DIRECTION ( 'NONE',  ( 1.000000000000000000, 0.0000000000000000000, -1.301042606982605100E-016 ) ) ;
#2728 = VERTEX_POINT ( 'NONE', #27020 ) ;
#2729 = ORIENTED_EDGE ( 'NONE', *, *, #53942, .T. ) ;
#2730 =( LENGTH_UNIT ( ) NAMED_UNIT ( * ) SI_UNIT ( .MILLI., .METRE. ) );
#2732 = EDGE_CURVE ( 'NONE', #18475, #60262, #24015, .T. ) ;
#2731 = DIRECTION ( 'NONE',  ( 0.0000000000000000000, -0.0000000000000000000, 1.000000000000000000 ) ) ;
#2733 = UNCERTAINTY_MEASURE_WITH_UNIT (LENGTH_MEASURE( 1.000000000000000100E-005 ), #10543, 'distance_accuracy_value', 'NONE');
#2734 = PRESENTATION_STYLE_ASSIGNMENT (( #27892 ) ) ;
#2735 = PRESENTATION_LAYER_ASSIGNMENT (  '', '', ( #14902 ) ) ;
#2736 = ADVANCED_FACE ( 'NONE', ( #61598 ), #68164, .F. ) ;
#2737 = CARTESIAN_POINT ( 'NONE',  ( -369.9526625136877600, -1542.399380678243700, 0.0000000000000000000 ) ) ;
#2738 = ORIENTED_EDGE ( 'NONE', *, *, #36147, .F. ) ;
#2739 = ORIENTED_EDGE ( 'NONE', *, *, #2567, .F. ) ;
#2740 = CARTESIAN_POINT ( 'NONE',  ( 2.349999999999999600, 0.6500000000000001300, 2.000000000000000000 ) ) ;
#2741 = DIRECTION ( 'NONE',  ( -0.0000000000000000000, -1.000000000000000000, -0.0000000000000000000 ) ) ;
#2742 = CARTESIAN_POINT ( 'NONE',  ( -7.774382938104800200, -0.06015876356369830700, 1.500000000000000000 ) ) ;
#2743 = PRODUCT_DEFINITION_SHAPE ( 'NONE', 'NONE',  #78065 ) ;
#2744 = COLOUR_RGB ( '',0.7921568627450980000, 0.8196078431372548800, 0.9333333333333333500 ) ;
#2745 = FACE_OUTER_BOUND ( 'NONE', #51701, .T. ) ;
#2746 = CARTESIAN_POINT ( 'NONE',  ( -0.6717566005794315400, -8.670475782496415300E-017, -0.1000000000000000100 ) ) ;
#2747 = EDGE_LOOP ( 'NONE', ( #26852, #55417, #54217 ) ) ;
#2748 = CARTESIAN_POINT ( 'NONE',  ( 208.9000000000000100, 16.97000000000000200, 3.500000000000000000 ) ) ;
#2749 = CARTESIAN_POINT ( 'NONE',  ( -13.80432855389422300, -9.968613847799169000, 4.999999999999990200 ) ) ;
#2750 = AXIS2_PLACEMENT_3D ( 'NONE', #68847, #50729, #27132 ) ;
#2751 =( GEOMETRIC_REPRESENTATION_CONTEXT ( 3 ) GLOBAL_UNCERTAINTY_ASSIGNED_CONTEXT ( ( #47017 ) ) GLOBAL_UNIT_ASSIGNED_CONTEXT ( ( #73501, #55145, #61184 ) ) REPRESENTATION_CONTEXT ( 'NONE', 'WORKASPACE' ) );
#2752 = CARTESIAN_POINT ( 'NONE',  ( -7.899999999999994100, 4.775000000000000400, 9.000000000000000000 ) ) ;
#2753 = CARTESIAN_POINT ( 'NONE',  ( -9.729363084101002800, -0.9684348589981017800, 1.525000000000000400 ) ) ;
#2754 = ORIENTED_EDGE ( 'NONE', *, *, #75571, .T. ) ;
#2755 = AXIS2_PLACEMENT_3D ( 'NONE', #4870, #16221, #17003 ) ;
#2756 = AXIS2_PLACEMENT_3D ( 'NONE', #14683, #63213, #21727 ) ;
#2757 =( LENGTH_UNIT ( ) NAMED_UNIT ( * ) SI_UNIT ( .MILLI., .METRE. ) );
#2758 = COLOUR_RGB ( '',1.000000000000000000, 1.000000000000000000, 0.0000000000000000000 ) ;
#2759 = CIRCLE ( 'NONE', #31406, 0.7500000000000284200 ) ;
#2760 = CARTESIAN_POINT ( 'NONE',  ( 0.6717566005793891300, 8.670475782495839600E-017, 0.0000000000000000000 ) ) ;
#2761 = CARTESIAN_POINT ( 'NONE',  ( -0.8507149158231057700, 26.71477303807745000, -0.1000000000000000100 ) ) ;
#2762 = ORIENTED_EDGE ( 'NONE', *, *, #62690, .F. ) ;
#2763 = APPLICATION_PROTOCOL_DEFINITION ( 'draft international standard', 'automotive_design', 1998, #3544 ) ;
#2764 = CARTESIAN_POINT ( 'NONE',  ( 207.3999999999999500, 34.40000000000002700, 0.0000000000000000000 ) ) ;
#2765 = CIRCLE ( 'NONE', #67808, 1.300000000000000000 ) ;
#2766 = CARTESIAN_POINT ( 'NONE',  ( -2.010000000000000700, -9.455000000000001800, 7.799999999999999800 ) ) ;
#2767 = CARTESIAN_POINT ( 'NONE',  ( -7.592306790574905800, -0.03657228687905200700, 1.525000000000000600 ) ) ;
#2768 = PRESENTATION_LAYER_ASSIGNMENT (  '', '', ( #56640 ) ) ;
#2769 = VECTOR ( 'NONE', #15037, 1000.000000000000000 ) ;
#2771 = CARTESIAN_POINT ( 'NONE',  ( -7.647154543228398700, -1.871794871794872000, 1.500000000000000000 ) ) ;
#2770 = CARTESIAN_POINT ( 'NONE',  ( 4.500000000000000900, 16.97000000000000200, 0.0000000000000000000 ) ) ;
#2772 = CARTESIAN_POINT ( 'NONE',  ( 0.06364608181764998300, -4.746376811587397900, -0.7500000000000054400 ) ) ;
#2773 = PRESENTATION_STYLE_ASSIGNMENT (( #54992 ) ) ;
#2774 =( NAMED_UNIT ( * ) PLANE_ANGLE_UNIT ( ) SI_UNIT ( $, .RADIAN. ) );
#2776 = VERTEX_POINT ( 'NONE', #45330 ) ;
#2775 = ORIENTED_EDGE ( 'NONE', *, *, #58218, .F. ) ;
#2777 = DIRECTION ( 'NONE',  ( 1.000000000000000000, 0.0000000000000000000, 0.0000000000000000000 ) ) ;
#2778 = ADVANCED_FACE ( 'NONE', ( #55960 ), #52207, .F. ) ;
#2779 =( NAMED_UNIT ( * ) SI_UNIT ( $, .STERADIAN. ) SOLID_ANGLE_UNIT ( ) );
#2780 = FACE_OUTER_BOUND ( 'NONE', #59440, .T. ) ;
#2781 = ORIENTED_EDGE ( 'NONE', *, *, #58631, .T. ) ;
#2782 = FACE_OUTER_BOUND ( 'NONE', #68541, .T. ) ;
#2783 = ORIENTED_EDGE ( 'NONE', *, *, #4913, .F. ) ;
#2784 = CIRCLE ( 'NONE', #51418, 2.000000000000001800 ) ;
#2785 = EDGE_CURVE ( 'NONE', #45969, #44260, #42836, .T. ) ;
#2786 = DIRECTION ( 'NONE',  ( 0.0000000000000000000, 0.0000000000000000000, -1.000000000000000000 ) ) ;
#2787 = DIRECTION ( 'NONE',  ( 1.000000000000000000, 0.0000000000000000000, 0.0000000000000000000 ) ) ;
#2788 = DIRECTION ( 'NONE',  ( -1.000000000000000000, 9.957992501029600000E-017, -6.661466604029481000E-017 ) ) ;
#2789 = DIRECTION ( 'NONE',  ( -0.0000000000000000000, -0.0000000000000000000, -1.000000000000000000 ) ) ;
#2790 = LINE ( 'NONE', #47069, #63970 ) ;
#2791 = VECTOR ( 'NONE', #16543, 1000.000000000000000 ) ;
#2792 = VECTOR ( 'NONE', #72388, 1000.000000000000000 ) ;
#2793 = ADVANCED_FACE ( 'NONE', ( #54096, #55043 ), #56928, .T. ) ;
#2794 = ORIENTED_EDGE ( 'NONE', *, *, #26946, .F. ) ;
#2795 = CARTESIAN_POINT ( 'NONE',  ( 2.000000000000000000, 20.00000000000000000, 2.000000000000000000 ) ) ;
#2796 = VERTEX_POINT ( 'NONE', #26749 ) ;
#2798 = ORIENTED_EDGE ( 'NONE', *, *, #49544, .F. ) ;
#2797 = CARTESIAN_POINT ( 'NONE',  ( 0.0000000000000000000, 0.9999999999999956700, -3.000000000000000000 ) ) ;
#2799 = ORIENTED_EDGE ( 'NONE', *, *, #2716, .T. ) ;
#2800 = CARTESIAN_POINT ( 'NONE',  ( 17.10000000000000100, -51.39999999999999100, 5.000000000000001800 ) ) ;
#2801 = ORIENTED_EDGE ( 'NONE', *, *, #349, .T. ) ;
#2802 = EDGE_CURVE ( 'NONE', #1281, #10777, #45609, .T. ) ;
#2803 = CARTESIAN_POINT ( 'NONE',  ( 61.53999999999999200, 44.90000000000001300, 1.800000000000020700 ) ) ;
#2804 = ADVANCED_FACE ( 'NONE', ( #12785 ), #58822, .F. ) ;
#2805 = PLANE ( 'NONE',  #75645 ) ;
#2806 = ORIENTED_EDGE ( 'NONE', *, *, #51059, .F. ) ;
#2807 = EDGE_CURVE ( 'NONE', #25886, #75513, #11807, .T. ) ;
#2808 =( LENGTH_UNIT ( ) NAMED_UNIT ( * ) SI_UNIT ( .MILLI., .METRE. ) );
#2809 = EDGE_CURVE ( 'NONE', #70527, #2666, #74799, .T. ) ;
#2810 = SURFACE_STYLE_USAGE ( .BOTH. , #74266 ) ;
#2811 = DIRECTION ( 'NONE',  ( -1.000000000000000000, 0.0000000000000000000, 0.0000000000000000000 ) ) ;
#2812 = CARTESIAN_POINT ( 'NONE',  ( -69.70854177124071800, -32.39247217095364600, -0.7500000000000007800 ) ) ;
#2813 = AXIS2_PLACEMENT_3D ( 'NONE', #55890, #62456, #34097 ) ;
#2814 = AXIS2_PLACEMENT_3D ( 'NONE', #56034, #1048, #44192 ) ;
#2815 = CARTESIAN_POINT ( 'NONE',  ( 205.6500000000000100, 33.93999999999999800, 0.0000000000000000000 ) ) ;
#2817 = EDGE_CURVE ( 'NONE', #23048, #33931, #24604, .T. ) ;
#2816 = AXIS2_PLACEMENT_3D ( 'NONE', #48119, #495, #30307 ) ;
#2818 = FACE_OUTER_BOUND ( 'NONE', #64732, .T. ) ;
#2819 = CARTESIAN_POINT ( 'NONE',  ( -0.6717566005785050600, -11.53477303807740400, 0.0000000000000000000 ) ) ;
#2820 = EDGE_LOOP ( 'NONE', ( #15991, #61928, #2514, #66507 ) ) ;
#2821 = STYLED_ITEM ( 'NONE', ( #60383 ), #17105 ) ;
#2822 = ORIENTED_EDGE ( 'NONE', *, *, #32202, .F. ) ;
#2823 = CARTESIAN_POINT ( 'NONE',  ( -7.589113622714806200, -1.193075736970136800, 1.499999999999999800 ) ) ;
#2824 = EDGE_CURVE ( 'NONE', #47363, #59128, #56953, .T. ) ;
#2825 = LINE ( 'NONE', #36544, #60241 ) ;
#2827 = EDGE_CURVE ( 'NONE', #3832, #22125, #77610, .T. ) ;
#2826 = AXIS2_PLACEMENT_3D ( 'NONE', #22504, #64528, #29086 ) ;
#2828 = CARTESIAN_POINT ( 'NONE',  ( -1.387778780781445700E-014, 60.00000000000000000, 0.0000000000000000000 ) ) ;
#2829 = SURFACE_SIDE_STYLE ('',( #25773 ) ) ;
#2830 = CARTESIAN_POINT ( 'NONE',  ( 205.9000000000000100, 16.97000000000000200, 0.0000000000000000000 ) ) ;
#2831 = CARTESIAN_POINT ( 'NONE',  ( -17.30998005824737300, -13.92623087681912400, -10.38023123991490200 ) ) ;
#2832 = COLOUR_RGB ( '',0.7960784313725489700, 0.8235294117647058400, 0.9372549019607843100 ) ;
#2833 = FACE_OUTER_BOUND ( 'NONE', #11000, .T. ) ;
#2834 = CARTESIAN_POINT ( 'NONE',  ( 53.34999999999993000, 3.000000000000000000, 3.500000000000000000 ) ) ;
#2835 = VERTEX_POINT ( 'NONE', #76622 ) ;
#2836 = ORIENTED_EDGE ( 'NONE', *, *, #69796, .F. ) ;
#2837 = EDGE_CURVE ( 'NONE', #26270, #12209, #23122, .T. ) ;
#2838 = AXIS2_PLACEMENT_3D ( 'NONE', #34545, #58156, #27454 ) ;
#2839 = CARTESIAN_POINT ( 'NONE',  ( 8.171756600579392700, 10.21477303807744400, -0.1000000000000000100 ) ) ;
#2840 = VECTOR ( 'NONE', #9225, 1000.000000000000000 ) ;
#2841 = CARTESIAN_POINT ( 'NONE',  ( -7.473777139382245400, -1.701522435897435900, 1.525000000000000100 ) ) ;
#2842 = CARTESIAN_POINT ( 'NONE',  ( -7.473777139382246300, -0.2895633012820513200, 1.500000000000000200 ) ) ;
#2843 = FACE_BOUND ( 'NONE', #65320, .T. ) ;
#2844 =( LENGTH_UNIT ( ) NAMED_UNIT ( * ) SI_UNIT ( .MILLI., .METRE. ) );
#2845 =( LENGTH_UNIT ( ) NAMED_UNIT ( * ) SI_UNIT ( .MILLI., .METRE. ) );
#2846 = DIRECTION ( 'NONE',  ( -0.0000000000000000000, -0.0000000000000000000, 1.000000000000000000 ) ) ;
#2847 = LINE ( 'NONE', #66474, #35847 ) ;
#2848 = ORIENTED_EDGE ( 'NONE', *, *, #35010, .F. ) ;
#2849 =( LENGTH_UNIT ( ) NAMED_UNIT ( * ) SI_UNIT ( .MILLI., .METRE. ) );
#2850 = PRESENTATION_STYLE_ASSIGNMENT (( #14906 ) ) ;
#2851 = FILL_AREA_STYLE ('',( #44100 ) ) ;
#2852 = FILL_AREA_STYLE_COLOUR ( '', #71238 ) ;
#2853 = DIRECTION ( 'NONE',  ( -1.000000000000000000, 0.0000000000000000000, 0.0000000000000000000 ) ) ;
#2854 = STYLED_ITEM ( 'NONE', ( #41909 ), #19623 ) ;
#2855 = CARTESIAN_POINT ( 'NONE',  ( -7.648202733416787200, -1.319570813798829600, 1.500000000000000000 ) ) ;
#2856 = FACE_OUTER_BOUND ( 'NONE', #23216, .T. ) ;
#2857 = CIRCLE ( 'NONE', #24707, 1.199999999999979700 ) ;
#2858 = CONICAL_SURFACE ( 'NONE', #49995, 0.1500000000000112400, 0.7853981633974471700 ) ;
#2859 = ORIENTED_EDGE ( 'NONE', *, *, #27476, .T. ) ;
#2860 = ORIENTED_EDGE ( 'NONE', *, *, #58833, .F. ) ;
#2861 = SURFACE_SIDE_STYLE ('',( #48972 ) ) ;
#2862 = ORIENTED_EDGE ( 'NONE', *, *, #50684, .F. ) ;
#2863 = CIRCLE ( 'NONE', #31640, 1.500000000000000000 ) ;
#2864 = DIRECTION ( 'NONE',  ( 0.0000000000000000000, -1.000000000000000000, 0.0000000000000000000 ) ) ;
#2865 = DIRECTION ( 'NONE',  ( 1.000000000000000000, 0.0000000000000000000, -0.0000000000000000000 ) ) ;
#2866 = CIRCLE ( 'NONE', #75637, 0.2400000000000031000 ) ;
#2867 = CIRCLE ( 'NONE', #47109, 0.3999999999999993000 ) ;
#2869 = CARTESIAN_POINT ( 'NONE',  ( 87.74440281605329500, 93.00000000000001400, 0.2000000000000000900 ) ) ;
#2868 = AXIS2_PLACEMENT_3D ( 'NONE', #49651, #8224, #73536 ) ;
#2871 = ORIENTED_EDGE ( 'NONE', *, *, #76065, .F. ) ;
#2870 = CARTESIAN_POINT ( 'NONE',  ( 10.00000000000000200, 93.00000000000000000, 4.500000000000000900 ) ) ;
#2872 = VERTEX_POINT ( 'NONE', #33590 ) ;
#2873 = ORIENTED_EDGE ( 'NONE', *, *, #24595, .T. ) ;
#2874 = COLOUR_RGB ( '',0.0000000000000000000, 0.0000000000000000000, 0.7529411764705882200 ) ;
#2875 = ORIENTED_EDGE ( 'NONE', *, *, #7430, .T. ) ;
#2876 = ADVANCED_FACE ( 'NONE', ( #10914 ), #39093, .F. ) ;
#2877 = CARTESIAN_POINT ( 'NONE',  ( -37.19999999999998900, -69.99999999999998600, 38.00000000000000000 ) ) ;
#2878 = DIRECTION ( 'NONE',  ( -0.0000000000000000000, 0.0000000000000000000, 1.000000000000000000 ) ) ;
#2879 = CARTESIAN_POINT ( 'NONE',  ( -9.787622763975122100, -0.8873756929771839900, 1.500000000000000400 ) ) ;
#2880 = ORIENTED_EDGE ( 'NONE', *, *, #68858, .F. ) ;
#2881 = AXIS2_PLACEMENT_3D ( 'NONE', #49622, #24456, #61193 ) ;
#2882 = UNCERTAINTY_MEASURE_WITH_UNIT (LENGTH_MEASURE( 1.000000000000000100E-005 ), #56545, 'distance_accuracy_value', 'NONE');
#2883 = DIRECTION ( 'NONE',  ( 0.0000000000000000000, 1.000000000000000000, 0.0000000000000000000 ) ) ;
#2884 = VECTOR ( 'NONE', #57438, 1000.000000000000000 ) ;
#2885 = DIRECTION ( 'NONE',  ( 0.0000000000000000000, -1.000000000000000000, 0.0000000000000000000 ) ) ;
#2886 = ADVANCED_FACE ( 'NONE', ( #67276 ), #19276, .T. ) ;
#2887 =( NAMED_UNIT ( * ) SI_UNIT ( $, .STERADIAN. ) SOLID_ANGLE_UNIT ( ) );
#2888 = PLANE ( 'NONE',  #3055 ) ;
#2889 = DIRECTION ( 'NONE',  ( 1.000000000000000000, 0.0000000000000000000, 0.0000000000000000000 ) ) ;
#2890 = DIRECTION ( 'NONE',  ( 0.0000000000000000000, 1.000000000000000000, 0.0000000000000000000 ) ) ;
#2891 = PRESENTATION_LAYER_ASSIGNMENT (  '', '', ( #16561 ) ) ;
#2892 = VECTOR ( 'NONE', #52032, 1000.000000000000000 ) ;
#2893 = DIRECTION ( 'NONE',  ( 0.0000000000000000000, 0.0000000000000000000, 1.000000000000000000 ) ) ;
#2894 = CARTESIAN_POINT ( 'NONE',  ( 3.000000000000002700, 16.95999999999999700, 6.000000000000000000 ) ) ;
#2895 = SURFACE_STYLE_FILL_AREA ( #50440 ) ;
#2896 = ORIENTED_EDGE ( 'NONE', *, *, #75571, .F. ) ;
#2897 = EDGE_CURVE ( 'NONE', #44372, #76275, #33422, .T. ) ;
#2898 = LINE ( 'NONE', #15567, #65870 ) ;
#2899 = FILL_AREA_STYLE_COLOUR ( '', #67334 ) ;
#2900 = EDGE_LOOP ( 'NONE', ( #54730, #47158, #42253, #1945 ) ) ;
#2901 = SURFACE_SIDE_STYLE ('',( #9569 ) ) ;
#2902 = CARTESIAN_POINT ( 'NONE',  ( 17.10000000000000100, -51.39999999999999900, 12.00000000000000200 ) ) ;
#2903 = ORIENTED_EDGE ( 'NONE', *, *, #53149, .F. ) ;
#2904 = CARTESIAN_POINT ( 'NONE',  ( -3.161756817788284700, 0.9999999999999956700, -3.000000000000000000 ) ) ;
#2905 = ORIENTED_EDGE ( 'NONE', *, *, #8451, .T. ) ;
#2906 = EDGE_CURVE ( 'NONE', #71798, #38492, #10715, .T. ) ;
#2907 = SURFACE_STYLE_FILL_AREA ( #36310 ) ;
#2908 = CARTESIAN_POINT ( 'NONE',  ( 140.5999999999999900, 30.75000000000000400, 3.000000000000000000 ) ) ;
#2909 = DIRECTION ( 'NONE',  ( -0.0000000000000000000, -0.0000000000000000000, -1.000000000000000000 ) ) ;
#2910 = PLANE ( 'NONE',  #53982 ) ;
#2911 = EDGE_CURVE ( 'NONE', #5174, #3634, #1308, .T. ) ;
#2912 = ORIENTED_EDGE ( 'NONE', *, *, #54583, .T. ) ;
#2913 = DIRECTION ( 'NONE',  ( 1.000000000000000000, -2.891205793294688500E-015, 0.0000000000000000000 ) ) ;
#2914 = ADVANCED_FACE ( 'NONE', ( #56872 ), #47427, .F. ) ;
#2915 =( GEOMETRIC_REPRESENTATION_CONTEXT ( 3 ) GLOBAL_UNCERTAINTY_ASSIGNED_CONTEXT ( ( #28928 ) ) GLOBAL_UNIT_ASSIGNED_CONTEXT ( ( #6679, #7186, #24773 ) ) REPRESENTATION_CONTEXT ( 'NONE', 'WORKASPACE' ) );
#2916 = SURFACE_STYLE_FILL_AREA ( #31170 ) ;
#2917 = DIRECTION ( 'NONE',  ( 0.0000000000000000000, 0.0000000000000000000, 1.000000000000000000 ) ) ;
#2918 = SURFACE_STYLE_FILL_AREA ( #57072 ) ;
#2919 = VECTOR ( 'NONE', #72605, 1000.000000000000000 ) ;
#2920 = EDGE_CURVE ( 'NONE', #13537, #66800, #53114, .T. ) ;
#2921 = VECTOR ( 'NONE', #52122, 1000.000000000000000 ) ;
#2922 = VERTEX_POINT ( 'NONE', #41141 ) ;
#2923 = ORIENTED_EDGE ( 'NONE', *, *, #43304, .F. ) ;
#2924 = EDGE_CURVE ( 'NONE', #52224, #21143, #50296, .T. ) ;
#2925 = VECTOR ( 'NONE', #24246, 1000.000000000000000 ) ;
#2926 = ORIENTED_EDGE ( 'NONE', *, *, #59209, .T. ) ;
#2927 = CARTESIAN_POINT ( 'NONE',  ( -7.419121007517798500, -1.572239828432157900, 1.525000000000000100 ) ) ;
#2928 = EDGE_CURVE ( 'NONE', #63830, #41999, #72808, .T. ) ;
#2929 = CARTESIAN_POINT ( 'NONE',  ( -9.570706566308407700, -2.211538461538461700, 1.500000000000000000 ) ) ;
#2930 = LINE ( 'NONE', #47046, #70641 ) ;
#2932 = EDGE_CURVE ( 'NONE', #52013, #38550, #26836, .T. ) ;
#2931 = STYLED_ITEM ( 'NONE', ( #34531 ), #49110 ) ;
#2933 = SURFACE_SIDE_STYLE ('',( #31249 ) ) ;
#2934 = FACE_OUTER_BOUND ( 'NONE', #10456, .T. ) ;
#2935 = CARTESIAN_POINT ( 'NONE',  ( -7.411155666754630100, -1.290883939700991700, 1.525000000000000100 ) ) ;
#2936 = PRESENTATION_STYLE_ASSIGNMENT (( #39800 ) ) ;
#2937 = ORIENTED_EDGE ( 'NONE', *, *, #37453, .T. ) ;
#2938 = DIRECTION ( 'NONE',  ( 2.312964634635743000E-016, -1.000000000000000000, 0.0000000000000000000 ) ) ;
#2939 = EDGE_LOOP ( 'NONE', ( #33258, #27360, #3348, #53077 ) ) ;
#2940 = ORIENTED_EDGE ( 'NONE', *, *, #70619, .T. ) ;
#2941 = AXIS2_PLACEMENT_3D ( 'NONE', #16199, #63987, #46310 ) ;
#2942 = CARTESIAN_POINT ( 'NONE',  ( -0.6717566005794289900, -20.53477303807744300, -0.1000000000000000100 ) ) ;
#2943 = LINE ( 'NONE', #13177, #29328 ) ;
#2944 = ORIENTED_EDGE ( 'NONE', *, *, #51843, .T. ) ;
#2945 = AXIS2_PLACEMENT_3D ( 'NONE', #27087, #27587, #69050 ) ;
#2946 = DIRECTION ( 'NONE',  ( 0.0000000000000000000, 0.0000000000000000000, 1.000000000000000000 ) ) ;
#2947 = CARTESIAN_POINT ( 'NONE',  ( -0.8507149158231057700, 0.0000000000000000000, 0.0000000000000000000 ) ) ;
#2948 =( NAMED_UNIT ( * ) PLANE_ANGLE_UNIT ( ) SI_UNIT ( $, .RADIAN. ) );
#2949 = CARTESIAN_POINT ( 'NONE',  ( -0.6717566005794292100, -19.21477303807744300, -0.1000000000000000100 ) ) ;
#2950 = SURFACE_STYLE_USAGE ( .BOTH. , #43945 ) ;
#2951 = AXIS2_PLACEMENT_3D ( 'NONE', #72353, #60552, #6186 ) ;
#2952 =( NAMED_UNIT ( * ) SI_UNIT ( $, .STERADIAN. ) SOLID_ANGLE_UNIT ( ) );
#2953 = FACE_OUTER_BOUND ( 'NONE', #24212, .T. ) ;
#2954 = EDGE_LOOP ( 'NONE', ( #57652, #74010, #43327, #20037, #72989, #51374 ) ) ;
#2955 = FILL_AREA_STYLE_COLOUR ( '', #20381 ) ;
#2956 = CARTESIAN_POINT ( 'NONE',  ( 13.99005524519136200, -7.367893218813451400, 5.500000000000006200 ) ) ;
#2957 = CARTESIAN_POINT ( 'NONE',  ( -7.621467271020726700, -1.960887516443018200, 1.500000000000000000 ) ) ;
#2958 = CARTESIAN_POINT ( 'NONE',  ( 207.4000000000000100, 3.000000000000000000, 5.000000000000000000 ) ) ;
#2959 = CARTESIAN_POINT ( 'NONE',  ( -353.7526625136879400, -1562.399380678243500, 24.67999999999998900 ) ) ;
#2960 = LINE ( 'NONE', #12844, #68774 ) ;
#2961 = STYLED_ITEM ( 'NONE', ( #30005 ), #42955 ) ;
#2962 = CARTESIAN_POINT ( 'NONE',  ( 5.000000000000000000, 5.579034920647369400E-016, 6.000000000000000000 ) ) ;
#2963 = PRESENTATION_LAYER_ASSIGNMENT (  '', '', ( #47254 ) ) ;
#2964 = CARTESIAN_POINT ( 'NONE',  ( -6.166839572099761700, -3.769471378390277100, -0.2999999999999999300 ) ) ;
#2965 = CARTESIAN_POINT ( 'NONE',  ( -9.743783489385329200, -2.801282051282051500, 1.525000000000000100 ) ) ;
#2966 = ORIENTED_EDGE ( 'NONE', *, *, #64431, .F. ) ;
#2967 = DIRECTION ( 'NONE',  ( -0.0000000000000000000, 0.0000000000000000000, 1.000000000000000000 ) ) ;
#2968 = SURFACE_STYLE_USAGE ( .BOTH. , #38993 ) ;
#2969 = MANIFOLD_SOLID_BREP ( 'Teminal Info[3]', #70736 ) ;
#2970 = CARTESIAN_POINT ( 'NONE',  ( 83.99999999999997200, 15.76000000000002100, 3.000000000000000000 ) ) ;
#2971 = DIRECTION ( 'NONE',  ( -1.000000000000000000, 0.0000000000000000000, 0.0000000000000000000 ) ) ;
#2972 = AXIS2_PLACEMENT_3D ( 'NONE', #44624, #9481, #8718 ) ;
#2973 = ADVANCED_FACE ( 'NONE', ( #67202 ), #34381, .F. ) ;
#2974 =( GEOMETRIC_REPRESENTATION_CONTEXT ( 3 ) GLOBAL_UNCERTAINTY_ASSIGNED_CONTEXT ( ( #72894 ) ) GLOBAL_UNIT_ASSIGNED_CONTEXT ( ( #20544, #74341, #56765 ) ) REPRESENTATION_CONTEXT ( 'NONE', 'WORKASPACE' ) );
#2975 = SURFACE_STYLE_FILL_AREA ( #29851 ) ;
#2976 = CARTESIAN_POINT ( 'NONE',  ( 0.0000000000000000000, 0.0000000000000000000, 5.000000000000000000 ) ) ;
#2977 = CIRCLE ( 'NONE', #57648, 0.2400000000000031300 ) ;
#2978 = ORIENTED_EDGE ( 'NONE', *, *, #62698, .T. ) ;
#2979 = CIRCLE ( 'NONE', #6660, 0.6350000000000005600 ) ;
#2980 = CARTESIAN_POINT ( 'NONE',  ( 204.6500000000000100, 16.95999999999999700, 3.500000000000000000 ) ) ;
#2981 = ORIENTED_EDGE ( 'NONE', *, *, #51490, .F. ) ;
#2982 = UNCERTAINTY_MEASURE_WITH_UNIT (LENGTH_MEASURE( 1.000000000000000100E-005 ), #33268, 'distance_accuracy_value', 'NONE');
#2983 = CARTESIAN_POINT ( 'NONE',  ( 0.8517566005794741100, -28.03477303807744600, -0.1000000000000000100 ) ) ;
#2984 = CARTESIAN_POINT ( 'NONE',  ( -380.8776625136876500, -1562.399380678243500, 28.04999999999995500 ) ) ;
#2985 = CIRCLE ( 'NONE', #15588, 2.250000000000000000 ) ;
#2986 = DIRECTION ( 'NONE',  ( 0.0000000000000000000, 0.0000000000000000000, 1.000000000000000000 ) ) ;
#2987 = FILL_AREA_STYLE_COLOUR ( '', #2642 ) ;
#2988 = ADVANCED_FACE ( 'NONE', ( #48405 ), #61644, .T. ) ;
#2989 = CARTESIAN_POINT ( 'NONE',  ( 47.50000000000000000, -2.500000000000000000, 2.000000000000000000 ) ) ;
#2990 = CARTESIAN_POINT ( 'NONE',  ( -15.17175660057951200, -31.58999999999999300, -0.1000000000000000100 ) ) ;
#2991 = VERTEX_POINT ( 'NONE', #17023 ) ;
#2992 =( GEOMETRIC_REPRESENTATION_CONTEXT ( 3 ) GLOBAL_UNCERTAINTY_ASSIGNED_CONTEXT ( ( #25796 ) ) GLOBAL_UNIT_ASSIGNED_CONTEXT ( ( #31844, #67773, #62022 ) ) REPRESENTATION_CONTEXT ( 'NONE', 'WORKASPACE' ) );
#2993 = PRESENTATION_STYLE_ASSIGNMENT (( #74525 ) ) ;
#2994 = LINE ( 'NONE', #60220, #14369 ) ;
#2995 = EDGE_LOOP ( 'NONE', ( #64004, #69882 ) ) ;
#2996 = ORIENTED_EDGE ( 'NONE', *, *, #49030, .T. ) ;
#2997 = PLANE ( 'NONE',  #16617 ) ;
#2998 = CARTESIAN_POINT ( 'NONE',  ( 2.589999999999996700, -9.455000000000001800, 4.049999999999989200 ) ) ;
#3000 = ADVANCED_FACE ( 'NONE', ( #42768 ), #16536, .F. ) ;
#2999 = VERTEX_POINT ( 'NONE', #66573 ) ;
#3001 = DIRECTION ( 'NONE',  ( 0.0000000000000000000, -0.0000000000000000000, -1.000000000000000000 ) ) ;
#3002 = EDGE_CURVE ( 'NONE', #256, #69798, #59691, .T. ) ;
#3003 = CIRCLE ( 'NONE', #9452, 1.500000000000000400 ) ;
#3004 = CARTESIAN_POINT ( 'NONE',  ( 61.11679354410526300, -6.550000000000000700, 0.0000000000000000000 ) ) ;
#3005 = CARTESIAN_POINT ( 'NONE',  ( 10.99005524519137100, -9.225000000000006800, 5.000000000000001800 ) ) ;
#3006 = LINE ( 'NONE', #45868, #72574 ) ;
#3007 = ORIENTED_EDGE ( 'NONE', *, *, #2732, .F. ) ;
#3008 = SURFACE_SIDE_STYLE ('',( #44971 ) ) ;
#3009 = VERTEX_POINT ( 'NONE', #67100 ) ;
#3010 = ORIENTED_EDGE ( 'NONE', *, *, #43325, .T. ) ;
#3011 = LINE ( 'NONE', #4027, #16213 ) ;
#3012 = DIRECTION ( 'NONE',  ( 0.0000000000000000000, -1.000000000000000000, 0.0000000000000000000 ) ) ;
#3013 = VECTOR ( 'NONE', #61696, 1000.000000000000000 ) ;
#3014 = DIRECTION ( 'NONE',  ( -1.000000000000000000, 0.0000000000000000000, 0.0000000000000000000 ) ) ;
#3015 = APPLICATION_PROTOCOL_DEFINITION ( 'draft international standard', 'automotive_design', 1998, #110 ) ;
#3016 = ORIENTED_EDGE ( 'NONE', *, *, #36981, .T. ) ;
#3017 = ORIENTED_EDGE ( 'NONE', *, *, #12150, .F. ) ;
#3018 = SHAPE_REPRESENTATION_RELATIONSHIP ( 'NONE' , 'NONE' ,  #71664, #56118 ) ;
#3020 = DIRECTION ( 'NONE',  ( -0.0000000000000000000, 0.0000000000000000000, 1.000000000000000000 ) ) ;
#3019 = DIRECTION ( 'NONE',  ( -0.0000000000000000000, -0.0000000000000000000, -1.000000000000000000 ) ) ;
#3021 = EDGE_CURVE ( 'NONE', #37500, #56386, #8981, .T. ) ;
#3022 = SURFACE_STYLE_USAGE ( .BOTH. , #75287 ) ;
#3023 = ORIENTED_EDGE ( 'NONE', *, *, #4688, .F. ) ;
#3024 =( NAMED_UNIT ( * ) SI_UNIT ( $, .STERADIAN. ) SOLID_ANGLE_UNIT ( ) );
#3025 = CARTESIAN_POINT ( 'NONE',  ( 5.999999999999993800, 35.13000000000001000, 3.144054882855420900 ) ) ;
#3026 = AXIS2_PLACEMENT_3D ( 'NONE', #11433, #13271, #19321 ) ;
#3027 = TOROIDAL_SURFACE ( 'NONE', #61790, 0.7849999999999997000, 0.1499999999999999900 ) ;
#3028 = PLANE ( 'NONE',  #50120 ) ;
#3029 = EDGE_CURVE ( 'NONE', #1675, #27139, #13632, .T. ) ;
#3030 = EDGE_CURVE ( 'NONE', #57598, #8530, #60651, .T. ) ;
#3031 = CIRCLE ( 'NONE', #50940, 1.200000000000001500 ) ;
#3032 = PRESENTATION_LAYER_ASSIGNMENT (  '', '', ( #56922 ) ) ;
#3033 = LINE ( 'NONE', #12891, #63214 ) ;
#3034 = ORIENTED_EDGE ( 'NONE', *, *, #39447, .F. ) ;
#3035 = FACE_OUTER_BOUND ( 'NONE', #2502, .T. ) ;
#3036 = SURFACE_SIDE_STYLE ('',( #26113 ) ) ;
#3038 = EDGE_CURVE ( 'NONE', #34225, #446, #50216, .T. ) ;
#3037 = MECHANICAL_DESIGN_GEOMETRIC_PRESENTATION_REPRESENTATION (  '', ( #16710 ), #54399 ) ;
#3039 = CARTESIAN_POINT ( 'NONE',  ( 207.3999999999999500, 66.70000000000001700, 3.500000000000000000 ) ) ;
#3040 = DIRECTION ( 'NONE',  ( 0.0000000000000000000, -1.000000000000000000, 0.0000000000000000000 ) ) ;
#3041 = PLANE ( 'NONE',  #912 ) ;
#3042 = EDGE_LOOP ( 'NONE', ( #14542, #24828, #48698, #27332 ) ) ;
#3043 = LINE ( 'NONE', #69464, #45334 ) ;
#3044 = DIRECTION ( 'NONE',  ( 0.0000000000000000000, 0.0000000000000000000, 1.000000000000000000 ) ) ;
#3045 =( GEOMETRIC_REPRESENTATION_CONTEXT ( 3 ) GLOBAL_UNCERTAINTY_ASSIGNED_CONTEXT ( ( #64860 ) ) GLOBAL_UNIT_ASSIGNED_CONTEXT ( ( #40479, #58837, #4992 ) ) REPRESENTATION_CONTEXT ( 'NONE', 'WORKASPACE' ) );
#3046 = CARTESIAN_POINT ( 'NONE',  ( 1.199999999999997100, 0.1905286216097243400, -5.649999999999999500 ) ) ;
#3047 = STYLED_ITEM ( 'NONE', ( #10735 ), #7258 ) ;
#3048 = ORIENTED_EDGE ( 'NONE', *, *, #26234, .F. ) ;
#3049 = VERTEX_POINT ( 'NONE', #24543 ) ;
#3051 = EDGE_CURVE ( 'NONE', #2556, #12253, #37046, .T. ) ;
#3050 = AXIS2_PLACEMENT_3D ( 'NONE', #13779, #75750, #15345 ) ;
#3052 = CARTESIAN_POINT ( 'NONE',  ( -7.807555288814445000, -0.2240903509626807100, 1.524999999999999700 ) ) ;
#3053 = CYLINDRICAL_SURFACE ( 'NONE', #29158, 2.750000000000002700 ) ;
#3054 = CARTESIAN_POINT ( 'NONE',  ( -14.17175660057943000, -2.534773038077439400, 0.0000000000000000000 ) ) ;
#3056 = DIRECTION ( 'NONE',  ( 0.0000000000000000000, -1.000000000000000000, 0.0000000000000000000 ) ) ;
#3055 = AXIS2_PLACEMENT_3D ( 'NONE', #26582, #3131, #38130 ) ;
#3057 = PRESENTATION_STYLE_ASSIGNMENT (( #51643 ) ) ;
#3058 = CARTESIAN_POINT ( 'NONE',  ( -0.6350000000000032300, 2.170528621609724200, -5.649999999999999500 ) ) ;
#3059 = ORIENTED_EDGE ( 'NONE', *, *, #42443, .T. ) ;
#3060 = CARTESIAN_POINT ( 'NONE',  ( 3.000000000000002700, 44.90000000000000600, 1.800000000000000700 ) ) ;
#3061 = LINE ( 'NONE', #61957, #38825 ) ;
#3062 = CARTESIAN_POINT ( 'NONE',  ( -7.544231961374647400, -1.281940587362091500, 1.499999999999999600 ) ) ;
#3063 = LINE ( 'NONE', #18707, #23760 ) ;
#3064 = FACE_OUTER_BOUND ( 'NONE', #53133, .T. ) ;
#3065 = UNCERTAINTY_MEASURE_WITH_UNIT (LENGTH_MEASURE( 1.000000000000000100E-005 ), #40464, 'distance_accuracy_value', 'NONE');
#3066 = EDGE_CURVE ( 'NONE', #25285, #38798, #76570, .T. ) ;
#3067 =( BOUNDED_CURVE ( )  B_SPLINE_CURVE ( 3, ( #11312, #40995, #53079, #11825 ),
 .UNSPECIFIED., .F., .F. ) 
 B_SPLINE_CURVE_WITH_KNOTS ( ( 4, 4 ),
 ( 3.141592653589793100, 6.283185307179586200 ),
 .UNSPECIFIED. ) 
 CURVE ( )  GEOMETRIC_REPRESENTATION_ITEM ( )  RATIONAL_B_SPLINE_CURVE ( ( 1.000000000000000000, 0.3333333333333333700, 0.3333333333333333700, 1.000000000000000000 ) ) 
 REPRESENTATION_ITEM ( '' )  );
#3068 = VECTOR ( 'NONE', #53099, 1000.000000000000000 ) ;
#3069 = VECTOR ( 'NONE', #46779, 1000.000000000000000 ) ;
#3070 = EDGE_LOOP ( 'NONE', ( #76731, #7357, #54786, #2487 ) ) ;
#3071 = VERTEX_POINT ( 'NONE', #30133 ) ;
#3072 = VERTEX_POINT ( 'NONE', #72097 ) ;
#3073 = COLOUR_RGB ( '',0.0000000000000000000, 0.0000000000000000000, 0.7529411764705882200 ) ;
#3074 = VECTOR ( 'NONE', #14549, 1000.000000000000000 ) ;
#3075 = DIRECTION ( 'NONE',  ( 0.0000000000000000000, 1.000000000000000000, -0.0000000000000000000 ) ) ;
#3076 = CARTESIAN_POINT ( 'NONE',  ( -7.819356596590917100, -0.3110938383441123100, 1.525000000000000800 ) ) ;
#3077 = VECTOR ( 'NONE', #44063, 1000.000000000000000 ) ;
#3078 = ADVANCED_FACE ( 'NONE', ( #14555 ), #36642, .F. ) ;
#3079 = DIRECTION ( 'NONE',  ( 1.000000000000000000, 0.0000000000000000000, 0.0000000000000000000 ) ) ;
#3080 = ORIENTED_EDGE ( 'NONE', *, *, #38369, .T. ) ;
#3081 = AXIS2_PLACEMENT_3D ( 'NONE', #21860, #63083, #32948 ) ;
#3082 = FACE_OUTER_BOUND ( 'NONE', #27641, .T. ) ;
#3083 = DIRECTION ( 'NONE',  ( -0.0000000000000000000, -0.0000000000000000000, -1.000000000000000000 ) ) ;
#3084 = VERTEX_POINT ( 'NONE', #42670 ) ;
#3085 = ORIENTED_EDGE ( 'NONE', *, *, #25015, .F. ) ;
#3086 = EDGE_LOOP ( 'NONE', ( #16446, #41670, #42465, #10579 ) ) ;
#3087 = TOROIDAL_SURFACE ( 'NONE', #10375, 0.7849999999999997000, 0.1499999999999999900 ) ;
#3088 = CARTESIAN_POINT ( 'NONE',  ( -13.99005524519136900, -4.725000000000012100, 4.999999999999999100 ) ) ;
#3089 = FACE_OUTER_BOUND ( 'NONE', #65202, .T. ) ;
#3090 = CIRCLE ( 'NONE', #29235, 1.199999999999999700 ) ;
#3091 = AXIS2_PLACEMENT_3D ( 'NONE', #72148, #53796, #23848 ) ;
#3092 = AXIS2_PLACEMENT_3D ( 'NONE', #35402, #29643, #77680 ) ;
#3094 = ORIENTED_EDGE ( 'NONE', *, *, #9319, .F. ) ;
#3093 = DIRECTION ( 'NONE',  ( 1.364389250768274800E-016, -1.000000000000000000, 0.0000000000000000000 ) ) ;
#3095 = VECTOR ( 'NONE', #48585, 1000.000000000000000 ) ;
#3096 = ORIENTED_EDGE ( 'NONE', *, *, #24825, .T. ) ;
#3097 = CYLINDRICAL_SURFACE ( 'NONE', #33617, 2.499999999999998200 ) ;
#3098 =( LENGTH_UNIT ( ) NAMED_UNIT ( * ) SI_UNIT ( .MILLI., .METRE. ) );
#3099 = VECTOR ( 'NONE', #72821, 1000.000000000000000 ) ;
#3100 = CARTESIAN_POINT ( 'NONE',  ( 2.999999999999981300, 99.00000000000001400, 0.0000000000000000000 ) ) ;
#3101 = LINE ( 'NONE', #52854, #39767 ) ;
#3102 = ORIENTED_EDGE ( 'NONE', *, *, #11244, .F. ) ;
#3103 = MECHANICAL_DESIGN_GEOMETRIC_PRESENTATION_REPRESENTATION (  '', ( #73044 ), #11208 ) ;
#3104 = VECTOR ( 'NONE', #75582, 1000.000000000000000 ) ;
#3105 = CARTESIAN_POINT ( 'NONE',  ( -9.884809130410971500, -1.275641025641025800, 1.525000000000000100 ) ) ;
#3106 = CARTESIAN_POINT ( 'NONE',  ( 15.39999999999999700, -4.774999999999990600, 2.500000000000000000 ) ) ;
#3107 = AXIS2_PLACEMENT_3D ( 'NONE', #4088, #34084, #3811 ) ;
#3108 = DIRECTION ( 'NONE',  ( -0.0000000000000000000, -0.0000000000000000000, -1.000000000000000000 ) ) ;
#3109 =( NAMED_UNIT ( * ) SI_UNIT ( $, .STERADIAN. ) SOLID_ANGLE_UNIT ( ) );
#3110 = LINE ( 'NONE', #62138, #46291 ) ;
#3111 = CARTESIAN_POINT ( 'NONE',  ( 14.49005524519136600, -7.367893218813454900, 5.000000000000002700 ) ) ;
#3113 = EDGE_CURVE ( 'NONE', #26676, #56386, #42694, .T. ) ;
#3112 = EDGE_LOOP ( 'NONE', ( #75130, #55246, #34355, #17577 ) ) ;
#3114 = VECTOR ( 'NONE', #36501, 1000.000000000000000 ) ;
#3115 = ORIENTED_EDGE ( 'NONE', *, *, #10458, .T. ) ;
#3116 = DIRECTION ( 'NONE',  ( 0.0000000000000000000, 0.0000000000000000000, -1.000000000000000000 ) ) ;
#3117 = ADVANCED_FACE ( 'NONE', ( #22977 ), #11729, .T. ) ;
#3118 = CARTESIAN_POINT ( 'NONE',  ( 0.6717566005794704000, 8.670475782496907100E-017, 0.0000000000000000000 ) ) ;
#3119 = VECTOR ( 'NONE', #54324, 1000.000000000000000 ) ;
#3120 = VERTEX_POINT ( 'NONE', #49197 ) ;
#3121 = ORIENTED_EDGE ( 'NONE', *, *, #12846, .F. ) ;
#3122 = DIRECTION ( 'NONE',  ( 0.0000000000000000000, 0.0000000000000000000, -1.000000000000000000 ) ) ;
#3123 = DIRECTION ( 'NONE',  ( 0.0000000000000000000, 0.0000000000000000000, 1.000000000000000000 ) ) ;
#3124 = EDGE_CURVE ( 'NONE', #44454, #75414, #10767, .T. ) ;
#3126 = CARTESIAN_POINT ( 'NONE',  ( 6.166839572099769700, -2.769471378390277600, -0.2999999999999999300 ) ) ;
#3125 = CARTESIAN_POINT ( 'NONE',  ( -10.99005524519136400, -4.225000000000011200, 4.999999999999999100 ) ) ;
#3127 = CARTESIAN_POINT ( 'NONE',  ( -7.909674575279681500, -1.703625801282051300, 1.525000000000000100 ) ) ;
#3128 = VERTEX_POINT ( 'NONE', #37935 ) ;
#3129 = LINE ( 'NONE', #44082, #68955 ) ;
#3130 = ORIENTED_EDGE ( 'NONE', *, *, #10936, .F. ) ;
#3131 = DIRECTION ( 'NONE',  ( -1.000000000000000000, -1.290716872006524200E-016, 0.0000000000000000000 ) ) ;
#3132 = CARTESIAN_POINT ( 'NONE',  ( 1.249999999999998700, 24.50000000000000000, 0.0000000000000000000 ) ) ;
#3133 = COLOUR_RGB ( '',0.5019607843137254800, 1.000000000000000000, 1.000000000000000000 ) ;
#3134 = CARTESIAN_POINT ( 'NONE',  ( -7.614802780407885900, -3.057692307692307500, 1.525000000000000100 ) ) ;
#3135 = EDGE_CURVE ( 'NONE', #5141, #37711, #20186, .T. ) ;
#3136 = FACE_OUTER_BOUND ( 'NONE', #12948, .T. ) ;
#3137 = ORIENTED_EDGE ( 'NONE', *, *, #32135, .T. ) ;
#3138 = ORIENTED_EDGE ( 'NONE', *, *, #47182, .F. ) ;
#3139 = CARTESIAN_POINT ( 'NONE',  ( -19.50000000000000000, 2.388061258337338900E-015, 0.0000000000000000000 ) ) ;
#3140 = ORIENTED_EDGE ( 'NONE', *, *, #58539, .T. ) ;
#3141 = FACE_OUTER_BOUND ( 'NONE', #70981, .T. ) ;
#3142 = EDGE_CURVE ( 'NONE', #37130, #61283, #27060, .T. ) ;
#3143 = AXIS2_PLACEMENT_3D ( 'NONE', #16580, #63841, #46418 ) ;
#3144 = DIRECTION ( 'NONE',  ( 1.000000000000000000, 0.0000000000000000000, 0.0000000000000000000 ) ) ;
#3145 = CARTESIAN_POINT ( 'NONE',  ( 90.00000000000000000, 50.90000000000001300, 6.000000000000000000 ) ) ;
#3146 =( BOUNDED_CURVE ( )  B_SPLINE_CURVE ( 3, ( #67789, #54949, #13200, #62834 ),
 .UNSPECIFIED., .F., .F. ) 
 B_SPLINE_CURVE_WITH_KNOTS ( ( 4, 4 ),
 ( 1.570796326795193000, 3.141592653589793100 ),
 .UNSPECIFIED. ) 
 CURVE ( )  GEOMETRIC_REPRESENTATION_ITEM ( )  RATIONAL_B_SPLINE_CURVE ( ( 1.000000000000000000, 0.8047378541244347700, 0.8047378541244347700, 1.000000000000000000 ) ) 
 REPRESENTATION_ITEM ( '' )  );
#3147 = VECTOR ( 'NONE', #33301, 1000.000000000000000 ) ;
#3148 = CARTESIAN_POINT ( 'NONE',  ( -7.424837463021813000, -1.316388411656756600, 1.500000000000000000 ) ) ;
#3149 = CYLINDRICAL_SURFACE ( 'NONE', #19144, 1.750000000000001600 ) ;
#3150 = ORIENTED_EDGE ( 'NONE', *, *, #61979, .F. ) ;
#3151 = ORIENTED_EDGE ( 'NONE', *, *, #65445, .T. ) ;
#3152 =( LENGTH_UNIT ( ) NAMED_UNIT ( * ) SI_UNIT ( .MILLI., .METRE. ) );
#3153 = ORIENTED_EDGE ( 'NONE', *, *, #44953, .F. ) ;
#3154 = CARTESIAN_POINT ( 'NONE',  ( 3.749999999999999600, -0.2720065003127883400, -13.83064899203982300 ) ) ;
#3155 = FACE_OUTER_BOUND ( 'NONE', #9187, .T. ) ;
#3156 = STYLED_ITEM ( 'NONE', ( #74168 ), #9073 ) ;
#3157 = SURFACE_STYLE_USAGE ( .BOTH. , #15315 ) ;
#3158 = SURFACE_STYLE_FILL_AREA ( #21771 ) ;
#3159 = ADVANCED_FACE ( 'NONE', ( #54892 ), #6089, .F. ) ;
#3160 = SURFACE_STYLE_FILL_AREA ( #56793 ) ;
#3161 = UNCERTAINTY_MEASURE_WITH_UNIT (LENGTH_MEASURE( 1.000000000000000100E-005 ), #6822, 'distance_accuracy_value', 'NONE');
#3163 = EDGE_CURVE ( 'NONE', #75329, #62578, #72740, .T. ) ;
#3162 =( GEOMETRIC_REPRESENTATION_CONTEXT ( 3 ) GLOBAL_UNCERTAINTY_ASSIGNED_CONTEXT ( ( #64685 ) ) GLOBAL_UNIT_ASSIGNED_CONTEXT ( ( #23909, #60427, #36277 ) ) REPRESENTATION_CONTEXT ( 'NONE', 'WORKASPACE' ) );
#3164 = AXIS2_PLACEMENT_3D ( 'NONE', #34946, #18115, #29685 ) ;
#3165 = CARTESIAN_POINT ( 'NONE',  ( 156.0500000000000100, 6.000000000000000000, 3.000000000000000000 ) ) ;
#3166 = CARTESIAN_POINT ( 'NONE',  ( 9.351756600579392400, -8.714773038077448000, -0.1000000000000000100 ) ) ;
#3167 = EDGE_CURVE ( 'NONE', #13536, #5281, #5097, .T. ) ;
#3168 = LINE ( 'NONE', #14129, #68985 ) ;
#3169 = ORIENTED_EDGE ( 'NONE', *, *, #47607, .F. ) ;
#3170 = ADVANCED_FACE ( 'NONE', ( #6978 ), #20085, .F. ) ;
#3171 = CIRCLE ( 'NONE', #56096, 1.000000000000001600 ) ;
#3172 = ORIENTED_EDGE ( 'NONE', *, *, #72227, .T. ) ;
#3173 = CARTESIAN_POINT ( 'NONE',  ( -10.47817474074923400, -8.376829998103319900, 5.499999999999990200 ) ) ;
#3174 = CARTESIAN_POINT ( 'NONE',  ( 92.14999999999999100, 23.40000000000000200, 0.0000000000000000000 ) ) ;
#3175 = CARTESIAN_POINT ( 'NONE',  ( 9.300000000000000700, 3.774999999999979900, 3.500000000000000000 ) ) ;
#3176 = PRESENTATION_STYLE_ASSIGNMENT (( #70644 ) ) ;
#3177 = CARTESIAN_POINT ( 'NONE',  ( -7.493007908613014600, -3.057692307692307500, 1.525000000000000100 ) ) ;
#3178 =( LENGTH_UNIT ( ) NAMED_UNIT ( * ) SI_UNIT ( .MILLI., .METRE. ) );
#3179 = PLANE ( 'NONE',  #48447 ) ;
#3180 = EDGE_CURVE ( 'NONE', #19430, #31697, #53046, .T. ) ;
#3181 = VECTOR ( 'NONE', #48921, 1000.000000000000000 ) ;
#3182 = CARTESIAN_POINT ( 'NONE',  ( -7.384110575958629900, -1.697143896211352300, 1.524999999999999700 ) ) ;
#3183 = ORIENTED_EDGE ( 'NONE', *, *, #34171, .T. ) ;
#3184 = ADVANCED_FACE ( 'NONE', ( #68996 ), #32421, .F. ) ;
#3185 =( NAMED_UNIT ( * ) PLANE_ANGLE_UNIT ( ) SI_UNIT ( $, .RADIAN. ) );
#3186 = CARTESIAN_POINT ( 'NONE',  ( -15.35071491582310600, 0.0000000000000000000, 0.0000000000000000000 ) ) ;
#3187 = VERTEX_POINT ( 'NONE', #37681 ) ;
#3188 = ORIENTED_EDGE ( 'NONE', *, *, #74258, .T. ) ;
#3189 =( LENGTH_UNIT ( ) NAMED_UNIT ( * ) SI_UNIT ( .MILLI., .METRE. ) );
#3190 = ORIENTED_EDGE ( 'NONE', *, *, #69888, .F. ) ;
#3191 = PRESENTATION_LAYER_ASSIGNMENT (  '', '', ( #73137 ) ) ;
#3192 = CARTESIAN_POINT ( 'NONE',  ( -7.398703601116345400, -1.225652899797265800, 1.525000000000000600 ) ) ;
#3193 = LINE ( 'NONE', #14666, #75607 ) ;
#3194 = CARTESIAN_POINT ( 'NONE',  ( 30.81364608181765200, -6.246376811587397000, -0.7500000000000054400 ) ) ;
#3195 = VECTOR ( 'NONE', #52493, 1000.000000000000000 ) ;
#3196 = DIRECTION ( 'NONE',  ( 0.0000000000000000000, 0.7071067811865487900, 0.7071067811865463500 ) ) ;
#3197 = VECTOR ( 'NONE', #41536, 1000.000000000000000 ) ;
#3198 = ORIENTED_EDGE ( 'NONE', *, *, #70725, .T. ) ;
#3199 = CARTESIAN_POINT ( 'NONE',  ( -8.351756600579429700, -10.03477303807744600, -0.1000000000000000100 ) ) ;
#3200 = FILL_AREA_STYLE ('',( #51559 ) ) ;
#3201 = DIRECTION ( 'NONE',  ( 0.0000000000000000000, 0.0000000000000000000, 1.000000000000000000 ) ) ;
#3202 =( LENGTH_UNIT ( ) NAMED_UNIT ( * ) SI_UNIT ( .MILLI., .METRE. ) );
#3203 = STYLED_ITEM ( 'NONE', ( #30087 ), #35517 ) ;
#3204 = VECTOR ( 'NONE', #9972, 1000.000000000000000 ) ;
#3205 = VECTOR ( 'NONE', #57093, 1000.000000000000000 ) ;
#3206 = DIRECTION ( 'NONE',  ( 0.9958932064677037400, -0.09053574604251972400, 0.0000000000000000000 ) ) ;
#3207 = CARTESIAN_POINT ( 'NONE',  ( -10.54903119723744500, -8.683714995549316000, 4.999999999999990200 ) ) ;
#3208 = DIRECTION ( 'NONE',  ( 0.0000000000000000000, -1.000000000000000000, 0.0000000000000000000 ) ) ;
#3209 = CARTESIAN_POINT ( 'NONE',  ( -379.9526625136877600, -1562.399380678243500, -1.749999999999807300 ) ) ;
#3210 = ORIENTED_EDGE ( 'NONE', *, *, #34180, .T. ) ;
#3211 = SURFACE_STYLE_FILL_AREA ( #48580 ) ;
#3212 = MECHANICAL_DESIGN_GEOMETRIC_PRESENTATION_REPRESENTATION (  '', ( #40996 ), #43488 ) ;
#3213 = PRESENTATION_LAYER_ASSIGNMENT (  '', '', ( #4752 ) ) ;
#3214 = EDGE_LOOP ( 'NONE', ( #43284, #2683, #67927, #72161 ) ) ;
#3215 = FACE_OUTER_BOUND ( 'NONE', #9353, .T. ) ;
#3216 = LINE ( 'NONE', #14920, #14598 ) ;
#3217 = CIRCLE ( 'NONE', #11220, 8.500000000000007100 ) ;
#3218 = CARTESIAN_POINT ( 'NONE',  ( -2.349999999999999600, 0.6500000000000000200, -12.25000000000000000 ) ) ;
#3219 = FACE_OUTER_BOUND ( 'NONE', #68063, .T. ) ;
#3220 = EDGE_LOOP ( 'NONE', ( #24417, #23710, #26633, #25865 ) ) ;
#3221 = CARTESIAN_POINT ( 'NONE',  ( 0.0000000000000000000, 28.03477303807745000, -0.1000000000000000100 ) ) ;
#3222 = ORIENTED_EDGE ( 'NONE', *, *, #118, .T. ) ;
#3223 = ORIENTED_EDGE ( 'NONE', *, *, #1338, .T. ) ;
#3224 = DIRECTION ( 'NONE',  ( 0.0000000000000000000, -0.0000000000000000000, -1.000000000000000000 ) ) ;
#3225 = DIRECTION ( 'NONE',  ( 1.000000000000000000, 0.0000000000000000000, -0.0000000000000000000 ) ) ;
#3226 = SURFACE_SIDE_STYLE ('',( #3453 ) ) ;
#3227 = FACE_OUTER_BOUND ( 'NONE', #5155, .T. ) ;
#3229 = CARTESIAN_POINT ( 'NONE',  ( -4.517539514526262700, -3.142857142857144100, -3.000000000000000000 ) ) ;
#3228 = COLOUR_RGB ( '',1.000000000000000000, 1.000000000000000000, 0.0000000000000000000 ) ;
#3230 = ORIENTED_EDGE ( 'NONE', *, *, #73792, .F. ) ;
#3231 = ORIENTED_EDGE ( 'NONE', *, *, #9990, .F. ) ;
#3232 = CARTESIAN_POINT ( 'NONE',  ( -0.6707149158231057200, 14.53477303807744100, -0.1000000000000000100 ) ) ;
#3233 = SURFACE_STYLE_FILL_AREA ( #9683 ) ;
#3234 = DIRECTION ( 'NONE',  ( -1.000000000000000000, 0.0000000000000000000, -0.0000000000000000000 ) ) ;
#3235 = PRESENTATION_STYLE_ASSIGNMENT (( #52914 ) ) ;
#3236 = ORIENTED_EDGE ( 'NONE', *, *, #24033, .T. ) ;
#3237 = DIRECTION ( 'NONE',  ( -1.000000000000000000, 0.0000000000000000000, 0.0000000000000000000 ) ) ;
#3238 = DIRECTION ( 'NONE',  ( -1.000000000000000000, -0.0000000000000000000, -0.0000000000000000000 ) ) ;
#3239 = DIRECTION ( 'NONE',  ( 0.0000000000000000000, 0.0000000000000000000, 1.000000000000000000 ) ) ;
#3240 = EDGE_CURVE ( 'NONE', #27428, #50063, #323, .T. ) ;
#3241 = ORIENTED_EDGE ( 'NONE', *, *, #66704, .T. ) ;
#3242 = SURFACE_STYLE_FILL_AREA ( #34787 ) ;
#3243 = CARTESIAN_POINT ( 'NONE',  ( 89.45000000000000300, 31.00000000000000700, 0.0000000000000000000 ) ) ;
#3244 = FACE_OUTER_BOUND ( 'NONE', #13442, .T. ) ;
#3245 = ORIENTED_EDGE ( 'NONE', *, *, #769, .T. ) ;
#3246 =( NAMED_UNIT ( * ) SI_UNIT ( $, .STERADIAN. ) SOLID_ANGLE_UNIT ( ) );
#3247 = FACE_OUTER_BOUND ( 'NONE', #50053, .T. ) ;
#3248 = VERTEX_POINT ( 'NONE', #1341 ) ;
#3250 = VERTEX_POINT ( 'NONE', #2427 ) ;
#3249 = CARTESIAN_POINT ( 'NONE',  ( -7.558968399365367600, -0.04477964315981728500, 1.524999999999999900 ) ) ;
#3251 = CIRCLE ( 'NONE', #40436, 1.749999999999999800 ) ;
#3252 = CYLINDRICAL_SURFACE ( 'NONE', #26056, 1.200000000000000600 ) ;
#3253 = ADVANCED_FACE ( 'NONE', ( #57774 ), #61562, .T. ) ;
#3254 = EDGE_CURVE ( 'NONE', #12333, #75496, #41806, .T. ) ;
#3255 = LINE ( 'NONE', #59780, #8917 ) ;
#3256 = AXIS2_PLACEMENT_3D ( 'NONE', #1820, #32137, #67540 ) ;
#3257 =( NAMED_UNIT ( * ) PLANE_ANGLE_UNIT ( ) SI_UNIT ( $, .RADIAN. ) );
#3258 = VERTEX_POINT ( 'NONE', #74682 ) ;
#3259 = SURFACE_STYLE_FILL_AREA ( #77015 ) ;
#3260 = DIRECTION ( 'NONE',  ( 0.0000000000000000000, -1.000000000000000000, 0.0000000000000000000 ) ) ;
#3261 = ORIENTED_EDGE ( 'NONE', *, *, #73716, .T. ) ;
#3262 = DIRECTION ( 'NONE',  ( 0.0000000000000000000, -0.0000000000000000000, -1.000000000000000000 ) ) ;
#3263 = VERTEX_POINT ( 'NONE', #19568 ) ;
#3264 = EDGE_CURVE ( 'NONE', #69735, #23280, #36174, .T. ) ;
#3265 = VERTEX_POINT ( 'NONE', #39484 ) ;
#3266 = ORIENTED_EDGE ( 'NONE', *, *, #30361, .T. ) ;
#3267 = CARTESIAN_POINT ( 'NONE',  ( -8.374999999999998200, -4.000000000000000900, -18.75000000000000000 ) ) ;
#3268 = ADVANCED_FACE ( 'NONE', ( #73729 ), #23949, .F. ) ;
#3269 = PLANE ( 'NONE',  #74310 ) ;
#3270 =( NAMED_UNIT ( * ) PLANE_ANGLE_UNIT ( ) SI_UNIT ( $, .RADIAN. ) );
#3271 =( GEOMETRIC_REPRESENTATION_CONTEXT ( 3 ) GLOBAL_UNCERTAINTY_ASSIGNED_CONTEXT ( ( #50683 ) ) GLOBAL_UNIT_ASSIGNED_CONTEXT ( ( #22007, #27535, #4114 ) ) REPRESENTATION_CONTEXT ( 'NONE', 'WORKASPACE' ) );
#3272 = VECTOR ( 'NONE', #34736, 1000.000000000000000 ) ;
#3273 = MECHANICAL_DESIGN_GEOMETRIC_PRESENTATION_REPRESENTATION (  '', ( #31513 ), #15423 ) ;
#3274 = ORIENTED_EDGE ( 'NONE', *, *, #31746, .T. ) ;
#3275 = CARTESIAN_POINT ( 'NONE',  ( -7.546060256190563600, -1.942932109608367600, 1.525000000000000100 ) ) ;
#3276 = CARTESIAN_POINT ( 'NONE',  ( 3.000000000000002700, 98.99999999999998600, 0.0000000000000000000 ) ) ;
#3278 = EDGE_CURVE ( 'NONE', #63175, #59718, #39926, .T. ) ;
#3277 = AXIS2_PLACEMENT_3D ( 'NONE', #67630, #20629, #8327 ) ;
#3279 = APPLICATION_CONTEXT ( 'automotive_design' ) ;
#3280 = CARTESIAN_POINT ( 'NONE',  ( 3.000000000000000000, 16.97000000000000200, 3.500000000000000000 ) ) ;
#3281 = AXIS2_PLACEMENT_3D ( 'NONE', #42743, #13067, #13612 ) ;
#3282 = DIRECTION ( 'NONE',  ( 0.0000000000000000000, 0.0000000000000000000, 1.000000000000000000 ) ) ;
#3283 = EDGE_CURVE ( 'NONE', #23989, #65161, #46433, .T. ) ;
#3284 = CARTESIAN_POINT ( 'NONE',  ( -1.999903144572873200, 29.14215686274511400, 1.749999999999989800 ) ) ;
#3285 = CARTESIAN_POINT ( 'NONE',  ( -4.517018672145639800, 3.142857142858237000, -3.000000000000000000 ) ) ;
#3287 = EDGE_CURVE ( 'NONE', #69827, #31910, #3171, .T. ) ;
#3286 = MECHANICAL_DESIGN_GEOMETRIC_PRESENTATION_REPRESENTATION (  '', ( #76861 ), #7342 ) ;
#3288 = VERTEX_POINT ( 'NONE', #2956 ) ;
#3289 = CARTESIAN_POINT ( 'NONE',  ( 47.39582756697910100, -1.940535746042518600, 1.000000000000000000 ) ) ;
#3290 = CARTESIAN_POINT ( 'NONE',  ( 0.0000000000000000000, 17.53477303807743900, -0.1000000000000000100 ) ) ;
#3291 = LINE ( 'NONE', #65438, #76605 ) ;
#3292 = CARTESIAN_POINT ( 'NONE',  ( -7.388408607781663300, -1.754018523898948500, 1.525000000000000100 ) ) ;
#3293 = ORIENTED_EDGE ( 'NONE', *, *, #46771, .F. ) ;
#3294 = DIRECTION ( 'NONE',  ( 0.0000000000000000000, 1.000000000000000000, 0.0000000000000000000 ) ) ;
#3295 = EDGE_CURVE ( 'NONE', #68479, #8153, #53953, .T. ) ;
#3296 = COLOUR_RGB ( '',0.9098039215686274400, 0.4431372549019607600, 0.03137254901960784300 ) ;
#3297 =( NAMED_UNIT ( * ) SI_UNIT ( $, .STERADIAN. ) SOLID_ANGLE_UNIT ( ) );
#3298 = LINE ( 'NONE', #57451, #70991 ) ;
#3299 = EDGE_CURVE ( 'NONE', #5762, #68384, #44489, .T. ) ;
#3300 = DIRECTION ( 'NONE',  ( 1.000000000000000000, 0.0000000000000000000, 0.0000000000000000000 ) ) ;
#3301 = SURFACE_STYLE_FILL_AREA ( #73982 ) ;
#3303 = EDGE_LOOP ( 'NONE', ( #52768, #1640, #39637, #11221, #45973, #18406, #55272, #18834, #33400, #40498, #76810, #53087, #30591, #71113, #29822, #51313 ) ) ;
#3302 = AXIS2_PLACEMENT_3D ( 'NONE', #7960, #20280, #37330 ) ;
#3304 = VERTEX_POINT ( 'NONE', #50777 ) ;
#3305 = DIRECTION ( 'NONE',  ( -1.000000000000000000, -1.642730564371974000E-016, 0.0000000000000000000 ) ) ;
#3306 = ORIENTED_EDGE ( 'NONE', *, *, #25402, .T. ) ;
#3307 = CARTESIAN_POINT ( 'NONE',  ( -38.50000000000000700, 15.00000000000000200, -3.000000000000000000 ) ) ;
#3308 = DIRECTION ( 'NONE',  ( -0.0000000000000000000, -0.0000000000000000000, 1.000000000000000000 ) ) ;
#3309 = CIRCLE ( 'NONE', #26737, 1.000000000000000900 ) ;
#3310 = STYLED_ITEM ( 'NONE', ( #73265 ), #31040 ) ;
#3311 = ORIENTED_EDGE ( 'NONE', *, *, #64191, .F. ) ;
#3312 = ORIENTED_EDGE ( 'NONE', *, *, #49762, .T. ) ;
#3313 = ADVANCED_FACE ( 'NONE', ( #11660 ), #50152, .T. ) ;
#3314 = PLANE ( 'NONE',  #60073 ) ;
#3315 = DIRECTION ( 'NONE',  ( 0.0000000000000000000, -1.000000000000000000, 0.0000000000000000000 ) ) ;
#3316 = CYLINDRICAL_SURFACE ( 'NONE', #19673, 1.250000000000001100 ) ;
#3317 = VECTOR ( 'NONE', #71620, 1000.000000000000000 ) ;
#3318 = ORIENTED_EDGE ( 'NONE', *, *, #22440, .T. ) ;
#3319 = AXIS2_PLACEMENT_3D ( 'NONE', #43155, #38180, #56539 ) ;
#3320 = DIRECTION ( 'NONE',  ( -1.000000000000000000, 0.0000000000000000000, 0.0000000000000000000 ) ) ;
#3321 = DIRECTION ( 'NONE',  ( -0.0000000000000000000, 1.000000000000000000, -0.0000000000000000000 ) ) ;
#3322 = STYLED_ITEM ( 'NONE', ( #41586 ), #37502 ) ;
#3323 = UNCERTAINTY_MEASURE_WITH_UNIT (LENGTH_MEASURE( 1.000000000000000100E-005 ), #24022, 'distance_accuracy_value', 'NONE');
#3324 = CARTESIAN_POINT ( 'NONE',  ( 6.375000000000002700, 3.249999999999999600, -10.50000000000000000 ) ) ;
#3325 = VECTOR ( 'NONE', #51370, 1000.000000000000000 ) ;
#3326 = SURFACE_STYLE_FILL_AREA ( #6008 ) ;
#3327 = PRESENTATION_STYLE_ASSIGNMENT (( #24454 ) ) ;
#3328 = ORIENTED_EDGE ( 'NONE', *, *, #71192, .T. ) ;
#3329 = DIRECTION ( 'NONE',  ( -0.0000000000000000000, -0.0000000000000000000, 1.000000000000000000 ) ) ;
#3330 = ORIENTED_EDGE ( 'NONE', *, *, #46985, .F. ) ;
#3331 = AXIS2_PLACEMENT_3D ( 'NONE', #35519, #77016, #16653 ) ;
#3332 = CYLINDRICAL_SURFACE ( 'NONE', #24346, 1.250000000000001100 ) ;
#3333 = EDGE_LOOP ( 'NONE', ( #2601, #49690, #11960, #74949 ) ) ;
#3334 = STYLED_ITEM ( 'NONE', ( #2414 ), #62511 ) ;
#3335 =( NAMED_UNIT ( * ) SI_UNIT ( $, .STERADIAN. ) SOLID_ANGLE_UNIT ( ) );
#3336 = PRESENTATION_STYLE_ASSIGNMENT (( #5810 ) ) ;
#3337 = DIRECTION ( 'NONE',  ( 0.0000000000000000000, 0.0000000000000000000, 1.000000000000000000 ) ) ;
#3338 = CARTESIAN_POINT ( 'NONE',  ( -13.89999999999999500, 6.074999999999999300, 0.2000000000000000100 ) ) ;
#3339 = COLOUR_RGB ( '',0.0000000000000000000, 0.0000000000000000000, 0.7529411764705882200 ) ;
#3340 = CARTESIAN_POINT ( 'NONE',  ( -9.300000000000004300, -4.225000000000011200, 2.500000000000000000 ) ) ;
#3341 =( NAMED_UNIT ( * ) SI_UNIT ( $, .STERADIAN. ) SOLID_ANGLE_UNIT ( ) );
#3342 = CARTESIAN_POINT ( 'NONE',  ( 77.03999999999997800, 0.0000000000000000000, 0.2500000000000000000 ) ) ;
#3343 = EDGE_LOOP ( 'NONE', ( #15697, #29773 ) ) ;
#3344 = VECTOR ( 'NONE', #68089, 1000.000000000000000 ) ;
#3345 = DIRECTION ( 'NONE',  ( -1.000000000000000000, -3.304235192336776000E-016, 0.0000000000000000000 ) ) ;
#3346 = STYLED_ITEM ( 'NONE', ( #5581 ), #67911 ) ;
#3347 = ORIENTED_EDGE ( 'NONE', *, *, #68748, .T. ) ;
#3348 = ORIENTED_EDGE ( 'NONE', *, *, #65204, .F. ) ;
#3349 = PLANE ( 'NONE',  #37245 ) ;
#3350 = CARTESIAN_POINT ( 'NONE',  ( -2.349999999999999600, -0.6500000000000000200, -12.25000000000000000 ) ) ;
#3351 = CARTESIAN_POINT ( 'NONE',  ( 8.171756600579392700, 0.0000000000000000000, -0.1000000000000000100 ) ) ;
#3352 = CARTESIAN_POINT ( 'NONE',  ( 0.0000000000000000000, 3.000000000000000900, 3.500000000000000000 ) ) ;
#3353 = DIRECTION ( 'NONE',  ( -1.734723475976807500E-015, -6.686261026320252600E-031, 1.000000000000000000 ) ) ;
#3354 = LINE ( 'NONE', #6526, #59787 ) ;
#3355 = AXIS2_PLACEMENT_3D ( 'NONE', #44258, #8350, #33041 ) ;
#3356 = CIRCLE ( 'NONE', #18129, 1.200000000000014400 ) ;
#3357 = ORIENTED_EDGE ( 'NONE', *, *, #50021, .F. ) ;
#3358 = CARTESIAN_POINT ( 'NONE',  ( -7.899723763689968000, -0.2119272469226965700, 1.500000000000000000 ) ) ;
#3359 = EDGE_CURVE ( 'NONE', #12252, #28964, #16383, .T. ) ;
#3360 = DIRECTION ( 'NONE',  ( -0.0000000000000000000, -0.0000000000000000000, 1.000000000000000000 ) ) ;
#3361 = DIRECTION ( 'NONE',  ( -0.0000000000000000000, -0.0000000000000000000, -1.000000000000000000 ) ) ;
#3362 = ORIENTED_EDGE ( 'NONE', *, *, #63408, .F. ) ;
#3363 = ADVANCED_FACE ( 'NONE', ( #73651 ), #45757, .T. ) ;
#3364 = VECTOR ( 'NONE', #1079, 1000.000000000000000 ) ;
#3365 = ORIENTED_EDGE ( 'NONE', *, *, #32605, .F. ) ;
#3366 = FILL_AREA_STYLE ('',( #33650 ) ) ;
#3367 = LINE ( 'NONE', #57115, #76753 ) ;
#3368 = SURFACE_STYLE_USAGE ( .BOTH. , #64336 ) ;
#3369 = DIRECTION ( 'NONE',  ( -1.000000000000000000, 0.0000000000000000000, 0.0000000000000000000 ) ) ;
#3370 = EDGE_CURVE ( 'NONE', #39740, #4646, #1227, .T. ) ;
#3371 = DIRECTION ( 'NONE',  ( 1.000000000000000000, 6.595906752763525100E-017, 0.0000000000000000000 ) ) ;
#3372 = FACE_OUTER_BOUND ( 'NONE', #8136, .T. ) ;
#3373 = DIRECTION ( 'NONE',  ( 1.000000000000000000, -1.767147608333451800E-018, -6.776827310581127300E-018 ) ) ;
#3374 = ORIENTED_EDGE ( 'NONE', *, *, #67615, .T. ) ;
#3375 = ORIENTED_EDGE ( 'NONE', *, *, #58539, .F. ) ;
#3376 = DIRECTION ( 'NONE',  ( 0.0000000000000000000, 0.0000000000000000000, 1.000000000000000000 ) ) ;
#3377 = EDGE_CURVE ( 'NONE', #68745, #68728, #45460, .T. ) ;
#3378 = CARTESIAN_POINT ( 'NONE',  ( 207.4000000000000100, 33.93000000000000000, 3.500000000000000000 ) ) ;
#3379 = DIRECTION ( 'NONE',  ( -0.0000000000000000000, -0.0000000000000000000, 1.000000000000000000 ) ) ;
#3380 = EDGE_CURVE ( 'NONE', #67332, #63113, #254, .T. ) ;
#3381 = LINE ( 'NONE', #65618, #77673 ) ;
#3382 =( NAMED_UNIT ( * ) SI_UNIT ( $, .STERADIAN. ) SOLID_ANGLE_UNIT ( ) );
#3383 = EDGE_LOOP ( 'NONE', ( #46887, #60355, #8118, #55329, #75370, #5594 ) ) ;
#3384 = VERTEX_POINT ( 'NONE', #21902 ) ;
#3385 = CARTESIAN_POINT ( 'NONE',  ( 56.00000000000000000, 24.00000000000000000, 3.000000000000000000 ) ) ;
#3386 = DIRECTION ( 'NONE',  ( 0.0000000000000000000, -0.0000000000000000000, 1.000000000000000000 ) ) ;
#3387 = MECHANICAL_DESIGN_GEOMETRIC_PRESENTATION_REPRESENTATION (  '', ( #71278 ), #58748 ) ;
#3388 = CIRCLE ( 'NONE', #54383, 1.500000000000001300 ) ;
#3389 = CYLINDRICAL_SURFACE ( 'NONE', #65263, 0.09999999999999939500 ) ;
#3390 = DIRECTION ( 'NONE',  ( 1.000000000000000000, 0.0000000000000000000, 0.0000000000000000000 ) ) ;
#3392 = EDGE_CURVE ( 'NONE', #75214, #20182, #63370, .T. ) ;
#3391 = SURFACE_STYLE_USAGE ( .BOTH. , #41246 ) ;
#3393 = DIRECTION ( 'NONE',  ( 0.0000000000000000000, 0.0000000000000000000, 1.000000000000000000 ) ) ;
#3394 = DIRECTION ( 'NONE',  ( 0.0000000000000000000, -1.000000000000000000, 0.0000000000000000000 ) ) ;
#3395 = EDGE_CURVE ( 'NONE', #70133, #44638, #62375, .T. ) ;
#3396 = ADVANCED_FACE ( 'NONE', ( #46355 ), #10863, .F. ) ;
#3397 = DIRECTION ( 'NONE',  ( 1.000000000000000000, 0.0000000000000000000, 0.0000000000000000000 ) ) ;
#3398 = EDGE_CURVE ( 'NONE', #45142, #40229, #77467, .T. ) ;
#3399 = ITEM_DEFINED_TRANSFORMATION ( 'NONE', 'NONE', #11713,  #68544 ) ;
#3401 = CARTESIAN_POINT ( 'NONE',  ( -9.384809130410971500, -1.205128205128205300, 1.525000000000000100 ) ) ;
#3400 = DIRECTION ( 'NONE',  ( 1.000000000000000000, 2.312964634635457500E-016, 0.0000000000000000000 ) ) ;
#3403 = EDGE_CURVE ( 'NONE', #749, #3798, #29379, .T. ) ;
#3402 = AXIS2_PLACEMENT_3D ( 'NONE', #38762, #27236, #51612 ) ;
#3404 = DIRECTION ( 'NONE',  ( -1.000000000000000000, 0.0000000000000000000, 0.0000000000000000000 ) ) ;
#3405 = CARTESIAN_POINT ( 'NONE',  ( -353.7526625136879400, -1562.399380678243500, 24.67999999999998900 ) ) ;
#3406 = LINE ( 'NONE', #26718, #76793 ) ;
#3407 = FACE_OUTER_BOUND ( 'NONE', #1530, .T. ) ;
#3408 = ORIENTED_EDGE ( 'NONE', *, *, #25061, .F. ) ;
#3409 = ORIENTED_EDGE ( 'NONE', *, *, #41984, .F. ) ;
#3410 = ORIENTED_EDGE ( 'NONE', *, *, #29202, .F. ) ;
#3411 = FACE_OUTER_BOUND ( 'NONE', #39326, .T. ) ;
#3412 = PLANE ( 'NONE',  #56459 ) ;
#3413 = DIRECTION ( 'NONE',  ( 0.0000000000000000000, 0.0000000000000000000, 1.000000000000000000 ) ) ;
#3414 =( GEOMETRIC_REPRESENTATION_CONTEXT ( 3 ) GLOBAL_UNCERTAINTY_ASSIGNED_CONTEXT ( ( #9983 ) ) GLOBAL_UNIT_ASSIGNED_CONTEXT ( ( #65866, #29922, #71885 ) ) REPRESENTATION_CONTEXT ( 'NONE', 'WORKASPACE' ) );
#3416 = ORIENTED_EDGE ( 'NONE', *, *, #51617, .T. ) ;
#3415 = AXIS2_PLACEMENT_3D ( 'NONE', #1230, #49356, #48337 ) ;
#3417 = FACE_OUTER_BOUND ( 'NONE', #72358, .T. ) ;
#3419 = EDGE_CURVE ( 'NONE', #9921, #63292, #55810, .T. ) ;
#3418 = FILL_AREA_STYLE ('',( #39420 ) ) ;
#3420 = PRESENTATION_STYLE_ASSIGNMENT (( #68288 ) ) ;
#3421 = AXIS2_PLACEMENT_3D ( 'NONE', #28319, #40098, #51140 ) ;
#3422 = PLANE ( 'NONE',  #41039 ) ;
#3423 = DIRECTION ( 'NONE',  ( -0.0000000000000000000, -1.000000000000000000, -0.0000000000000000000 ) ) ;
#3424 = EDGE_LOOP ( 'NONE', ( #72478, #29367, #33775, #25385 ) ) ;
#3425 = ORIENTED_EDGE ( 'NONE', *, *, #37355, .T. ) ;
#3426 = ORIENTED_EDGE ( 'NONE', *, *, #58206, .T. ) ;
#3427 = MANIFOLD_SOLID_BREP ( 'Taglio-Estrusione7', #70029 ) ;
#3428 =( NAMED_UNIT ( * ) SI_UNIT ( $, .STERADIAN. ) SOLID_ANGLE_UNIT ( ) );
#3429 = CARTESIAN_POINT ( 'NONE',  ( -23.91000000000000000, -29.49972068696497000, -0.1000000000000000100 ) ) ;
#3430 = CARTESIAN_POINT ( 'NONE',  ( 0.0000000000000000000, 0.0000000000000000000, 0.0000000000000000000 ) ) ;
#3431 = DIRECTION ( 'NONE',  ( -1.000000000000000000, 0.0000000000000000000, 0.0000000000000000000 ) ) ;
#3432 = DIRECTION ( 'NONE',  ( -0.0000000000000000000, -0.0000000000000000000, -1.000000000000000000 ) ) ;
#3433 = UNCERTAINTY_MEASURE_WITH_UNIT (LENGTH_MEASURE( 1.000000000000000100E-005 ), #74558, 'distance_accuracy_value', 'NONE');
#3434 = STYLED_ITEM ( 'NONE', ( #55766 ), #20184 ) ;
#3435 = PRESENTATION_STYLE_ASSIGNMENT (( #37099 ) ) ;
#3436 = ORIENTED_EDGE ( 'NONE', *, *, #35908, .T. ) ;
#3437 = DIRECTION ( 'NONE',  ( -0.0000000000000000000, -0.0000000000000000000, 1.000000000000000000 ) ) ;
#3438 = FACE_OUTER_BOUND ( 'NONE', #58963, .T. ) ;
#3439 = ORIENTED_EDGE ( 'NONE', *, *, #3295, .F. ) ;
#3440 = DIRECTION ( 'NONE',  ( 1.000000000000000000, -1.734723475976807100E-015, 0.0000000000000000000 ) ) ;
#3442 = VERTEX_POINT ( 'NONE', #70969 ) ;
#3441 = ORIENTED_EDGE ( 'NONE', *, *, #33259, .T. ) ;
#3443 = AXIS2_PLACEMENT_3D ( 'NONE', #71482, #64952, #23955 ) ;
#3444 = AXIS2_PLACEMENT_3D ( 'NONE', #60807, #67102, #24808 ) ;
#3445 = DIRECTION ( 'NONE',  ( -0.0000000000000000000, -0.0000000000000000000, 1.000000000000000000 ) ) ;
#3446 = FACE_BOUND ( 'NONE', #22561, .T. ) ;
#3447 = VERTEX_POINT ( 'NONE', #36068 ) ;
#3448 = FACE_BOUND ( 'NONE', #3343, .T. ) ;
#3449 = DIRECTION ( 'NONE',  ( 0.0000000000000000000, 1.000000000000000000, 0.0000000000000000000 ) ) ;
#3450 = CARTESIAN_POINT ( 'NONE',  ( 8.171756600579392700, 0.0000000000000000000, -0.1000000000000000100 ) ) ;
#3451 = DIRECTION ( 'NONE',  ( 0.0000000000000000000, 1.000000000000000000, 0.0000000000000000000 ) ) ;
#3452 = DIRECTION ( 'NONE',  ( 0.0000000000000000000, 0.0000000000000000000, -1.000000000000000000 ) ) ;
#3453 = SURFACE_STYLE_FILL_AREA ( #57618 ) ;
#3454 = CIRCLE ( 'NONE', #23132, 1.250000000000001100 ) ;
#3455 = EDGE_LOOP ( 'NONE', ( #13705, #54832, #29600, #30380, #66414, #23329, #17620, #59504, #61419, #17947, #75159, #44901, #48257, #38349 ) ) ;
#3456 = ORIENTED_EDGE ( 'NONE', *, *, #49060, .T. ) ;
#3457 =( LENGTH_UNIT ( ) NAMED_UNIT ( * ) SI_UNIT ( .MILLI., .METRE. ) );
#3458 = AXIS2_PLACEMENT_3D ( 'NONE', #38154, #44165, #50209 ) ;
#3459 = CARTESIAN_POINT ( 'NONE',  ( -8.374999999999998200, -4.000000000000000900, -12.25000000000000000 ) ) ;
#3460 = CARTESIAN_POINT ( 'NONE',  ( -7.473934120656308800, -1.695671972425944600, 1.524999999999999900 ) ) ;
#3461 = CARTESIAN_POINT ( 'NONE',  ( 0.6717566005793895700, 8.670475782495845800E-017, -0.1000000000000000100 ) ) ;
#3462 = VECTOR ( 'NONE', #7634, 1000.000000000000000 ) ;
#3463 = CARTESIAN_POINT ( 'NONE',  ( -7.527702238827773200, -1.371690705187592000, 1.524999999999999900 ) ) ;
#3464 = ORIENTED_EDGE ( 'NONE', *, *, #39427, .F. ) ;
#3465 = ORIENTED_EDGE ( 'NONE', *, *, #63652, .F. ) ;
#3466 = DIRECTION ( 'NONE',  ( 0.0000000000000000000, -1.000000000000000000, 0.0000000000000000000 ) ) ;
#3467 = CARTESIAN_POINT ( 'NONE',  ( 0.08999999999999999700, -1.000000000000004000, -0.1000000000000000100 ) ) ;
#3468 = SURFACE_STYLE_FILL_AREA ( #14414 ) ;
#3469 = PLANE ( 'NONE',  #49313 ) ;
#3470 = SURFACE_SIDE_STYLE ('',( #44404 ) ) ;
#3471 = VERTEX_POINT ( 'NONE', #57876 ) ;
#3472 = CIRCLE ( 'NONE', #40954, 0.3999999999999993000 ) ;
#3473 = EDGE_CURVE ( 'NONE', #70663, #69465, #34152, .T. ) ;
#3474 = CARTESIAN_POINT ( 'NONE',  ( 0.0000000000000000000, 19.21477303807744300, 0.0000000000000000000 ) ) ;
#3475 = DIRECTION ( 'NONE',  ( 1.000000000000000000, 0.0000000000000000000, 0.0000000000000000000 ) ) ;
#3476 = CARTESIAN_POINT ( 'NONE',  ( -12.57064023002719100, -16.79755122037877200, -4.680231239914904000 ) ) ;
#3477 = FILL_AREA_STYLE ('',( #21904 ) ) ;
#3478 = LINE ( 'NONE', #24608, #17650 ) ;
#3479 = PRESENTATION_STYLE_ASSIGNMENT (( #63591 ) ) ;
#3480 = COLOUR_RGB ( '',0.6666666666666666300, 0.6666666666666666300, 0.6666666666666666300 ) ;
#3481 = ORIENTED_EDGE ( 'NONE', *, *, #5490, .F. ) ;
#3482 = ADVANCED_FACE ( 'NONE', ( #29493 ), #53335, .T. ) ;
#3483 = CYLINDRICAL_SURFACE ( 'NONE', #8351, 0.3999999999999993000 ) ;
#3484 = VERTEX_POINT ( 'NONE', #28237 ) ;
#3485 = ORIENTED_EDGE ( 'NONE', *, *, #16622, .T. ) ;
#3487 = ORIENTED_EDGE ( 'NONE', *, *, #38627, .F. ) ;
#3486 = PLANE ( 'NONE',  #6213 ) ;
#3488 = LINE ( 'NONE', #65288, #66454 ) ;
#3489 = VERTEX_POINT ( 'NONE', #71490 ) ;
#3490 = CYLINDRICAL_SURFACE ( 'NONE', #66748, 2.750000000000002700 ) ;
#3491 = EDGE_CURVE ( 'NONE', #24857, #66965, #70796, .T. ) ;
#3492 = CARTESIAN_POINT ( 'NONE',  ( 192.0000000000000000, 81.99999999999997200, 4.000000000000000000 ) ) ;
#3493 = VERTEX_POINT ( 'NONE', #77295 ) ;
#3494 = CARTESIAN_POINT ( 'NONE',  ( -8.170714915823106500, 11.53477303807744600, -0.1000000000000000100 ) ) ;
#3495 = ORIENTED_EDGE ( 'NONE', *, *, #3524, .F. ) ;
#3496 = ORIENTED_EDGE ( 'NONE', *, *, #45150, .F. ) ;
#3497 = EDGE_CURVE ( 'NONE', #24308, #13305, #71711, .T. ) ;
#3498 = CARTESIAN_POINT ( 'NONE',  ( 9.499999999999994700, -14.99999999999999800, -3.000000000000000000 ) ) ;
#3499 = SURFACE_STYLE_USAGE ( .BOTH. , #39499 ) ;
#3500 = DIRECTION ( 'NONE',  ( 0.0000000000000000000, 0.0000000000000000000, 1.000000000000000000 ) ) ;
#3501 = DIRECTION ( 'NONE',  ( -1.000000000000000000, 0.0000000000000000000, -0.0000000000000000000 ) ) ;
#3502 = DIRECTION ( 'NONE',  ( 1.000000000000000000, -3.738628180984498200E-017, 0.0000000000000000000 ) ) ;
#3503 = EDGE_LOOP ( 'NONE', ( #22515, #61010, #51820, #61764 ) ) ;
#3504 = ORIENTED_EDGE ( 'NONE', *, *, #6183, .F. ) ;
#3505 = EDGE_CURVE ( 'NONE', #49102, #67485, #55737, .T. ) ;
#3506 = EDGE_CURVE ( 'NONE', #23276, #45728, #36968, .T. ) ;
#3507 = ORIENTED_EDGE ( 'NONE', *, *, #10893, .F. ) ;
#3508 =( GEOMETRIC_REPRESENTATION_CONTEXT ( 3 ) GLOBAL_UNCERTAINTY_ASSIGNED_CONTEXT ( ( #8291 ) ) GLOBAL_UNIT_ASSIGNED_CONTEXT ( ( #51896, #15949, #3534 ) ) REPRESENTATION_CONTEXT ( 'NONE', 'WORKASPACE' ) );
#3509 = DIRECTION ( 'NONE',  ( 0.0000000000000000000, 0.2425356250363330800, 0.9701425001453318800 ) ) ;
#3510 = ADVANCED_FACE ( 'NONE', ( #39768 ), #5313, .F. ) ;
#3512 = EDGE_CURVE ( 'NONE', #33375, #71591, #54818, .T. ) ;
#3511 = PRESENTATION_LAYER_ASSIGNMENT (  '', '', ( #30702 ) ) ;
#3513 = FILL_AREA_STYLE ('',( #51348 ) ) ;
#3514 = DIRECTION ( 'NONE',  ( 0.0000000000000000000, 0.0000000000000000000, -1.000000000000000000 ) ) ;
#3515 = DIRECTION ( 'NONE',  ( -8.673617379884035500E-016, -1.000000000000000000, -0.0000000000000000000 ) ) ;
#3516 = CARTESIAN_POINT ( 'NONE',  ( -7.527739592143601200, -0.05722799948266392400, 1.500000000000000400 ) ) ;
#3517 = ORIENTED_EDGE ( 'NONE', *, *, #76857, .F. ) ;
#3518 = AXIS2_PLACEMENT_3D ( 'NONE', #36099, #9127, #41853 ) ;
#3519 = AXIS2_PLACEMENT_3D ( 'NONE', #43954, #13260, #18804 ) ;
#3520 = UNCERTAINTY_MEASURE_WITH_UNIT (LENGTH_MEASURE( 1.000000000000000100E-005 ), #69727, 'distance_accuracy_value', 'NONE');
#3521 = UNCERTAINTY_MEASURE_WITH_UNIT (LENGTH_MEASURE( 1.000000000000000100E-005 ), #29478, 'distance_accuracy_value', 'NONE');
#3522 = FACE_OUTER_BOUND ( 'NONE', #77214, .T. ) ;
#3524 = EDGE_CURVE ( 'NONE', #8610, #48568, #77391, .T. ) ;
#3523 = MECHANICAL_DESIGN_GEOMETRIC_PRESENTATION_REPRESENTATION (  '', ( #28231 ), #13106 ) ;
#3525 = SURFACE_SIDE_STYLE ('',( #40214 ) ) ;
#3526 = LINE ( 'NONE', #30017, #18589 ) ;
#3527 = CARTESIAN_POINT ( 'NONE',  ( 2.999999999999981300, 99.00000000000001400, 3.500000000000000000 ) ) ;
#3528 = CARTESIAN_POINT ( 'NONE',  ( -14.20000000000000500, -5.047700410575215500, 9.000000000000000000 ) ) ;
#3529 = VECTOR ( 'NONE', #4364, 1000.000000000000000 ) ;
#3530 = PRESENTATION_LAYER_ASSIGNMENT (  '', '', ( #53390 ) ) ;
#3531 = VECTOR ( 'NONE', #49886, 1000.000000000000000 ) ;
#3532 = ORIENTED_EDGE ( 'NONE', *, *, #74272, .F. ) ;
#3533 = VERTEX_POINT ( 'NONE', #36326 ) ;
#3534 =( NAMED_UNIT ( * ) SI_UNIT ( $, .STERADIAN. ) SOLID_ANGLE_UNIT ( ) );
#3535 = CARTESIAN_POINT ( 'NONE',  ( 7.249750964504833900, 4.130528621609724600, -5.600000000000000500 ) ) ;
#3536 = DIRECTION ( 'NONE',  ( 0.0000000000000000000, 0.0000000000000000000, 1.000000000000000000 ) ) ;
#3537 = DIRECTION ( 'NONE',  ( -0.0000000000000000000, -0.0000000000000000000, 1.000000000000000000 ) ) ;
#3538 = PRESENTATION_LAYER_ASSIGNMENT (  '', '', ( #31781 ) ) ;
#3539 = CARTESIAN_POINT ( 'NONE',  ( 61.53999999999999200, 44.90000000000001300, 3.000000000000000000 ) ) ;
#3540 = EDGE_CURVE ( 'NONE', #22882, #21165, #72671, .T. ) ;
#3541 = CYLINDRICAL_SURFACE ( 'NONE', #41342, 1.250000000000000400 ) ;
#3542 = CIRCLE ( 'NONE', #6317, 0.3999999999999993000 ) ;
#3543 = ORIENTED_EDGE ( 'NONE', *, *, #37475, .F. ) ;
#3544 = APPLICATION_CONTEXT ( 'automotive_design' ) ;
#3545 = DIRECTION ( 'NONE',  ( -0.0000000000000000000, -0.0000000000000000000, 1.000000000000000000 ) ) ;
#3546 = VERTEX_POINT ( 'NONE', #48348 ) ;
#3547 = DIRECTION ( 'NONE',  ( 0.0000000000000000000, 0.0000000000000000000, -1.000000000000000000 ) ) ;
#3548 = LINE ( 'NONE', #14596, #65614 ) ;
#3549 = DIRECTION ( 'NONE',  ( -0.0000000000000000000, 1.000000000000000000, -0.0000000000000000000 ) ) ;
#3551 = CARTESIAN_POINT ( 'NONE',  ( -1.765000000000002300, 2.170528621609724200, 6.200000000000002800 ) ) ;
#3550 = CARTESIAN_POINT ( 'NONE',  ( 107.4499999999999900, 99.00000000000000000, 0.0000000000000000000 ) ) ;
#3552 = ORIENTED_EDGE ( 'NONE', *, *, #61465, .F. ) ;
#3553 = LINE ( 'NONE', #59458, #2640 ) ;
#3554 = ORIENTED_EDGE ( 'NONE', *, *, #44949, .T. ) ;
#3555 = MECHANICAL_DESIGN_GEOMETRIC_PRESENTATION_REPRESENTATION (  '', ( #46815 ), #64472 ) ;
#3556 = EDGE_LOOP ( 'NONE', ( #33106, #74785, #55719, #20704 ) ) ;
#3557 = ORIENTED_EDGE ( 'NONE', *, *, #46309, .F. ) ;
#3558 = CARTESIAN_POINT ( 'NONE',  ( -7.486080971046461300, -1.495734819887317700, 1.500000000000000400 ) ) ;
#3559 = VERTEX_POINT ( 'NONE', #48093 ) ;
#3560 = VERTEX_POINT ( 'NONE', #42083 ) ;
#3561 = FACE_OUTER_BOUND ( 'NONE', #5377, .T. ) ;
#3562 = ADVANCED_FACE ( 'NONE', ( #73569 ), #52970, .F. ) ;
#3563 = DIRECTION ( 'NONE',  ( 1.000000000000000000, -3.025635279458773700E-017, 0.0000000000000000000 ) ) ;
#3564 =( NAMED_UNIT ( * ) PLANE_ANGLE_UNIT ( ) SI_UNIT ( $, .RADIAN. ) );
#3565 = PRESENTATION_STYLE_ASSIGNMENT (( #74683 ) ) ;
#3566 = ORIENTED_EDGE ( 'NONE', *, *, #3030, .F. ) ;
#3567 = AXIS2_PLACEMENT_3D ( 'NONE', #624, #24612, #42736 ) ;
#3568 = AXIS2_PLACEMENT_3D ( 'NONE', #14982, #63535, #75879 ) ;
#3569 = EDGE_LOOP ( 'NONE', ( #16516, #37122, #33460, #8243 ) ) ;
#3570 = CARTESIAN_POINT ( 'NONE',  ( -9.805254823389718800, -1.063299869999991800, 1.500000000000000000 ) ) ;
#3571 = VERTEX_POINT ( 'NONE', #65985 ) ;
#3572 = DIRECTION ( 'NONE',  ( 1.000000000000000000, -0.0000000000000000000, -0.0000000000000000000 ) ) ;
#3573 = ADVANCED_FACE ( 'NONE', ( #65176 ), #6107, .F. ) ;
#3574 = CARTESIAN_POINT ( 'NONE',  ( 39.99999999999998600, 36.00000000000000000, -3.000000000000000000 ) ) ;
#3575 = CARTESIAN_POINT ( 'NONE',  ( 4.750000000000000900, 24.50000000000000000, 0.0000000000000000000 ) ) ;
#3576 = DIRECTION ( 'NONE',  ( -1.000000000000000000, 1.553483709829976500E-016, 0.0000000000000000000 ) ) ;
#3577 = PRESENTATION_LAYER_ASSIGNMENT (  '', '', ( #45341 ) ) ;
#3578 = ORIENTED_EDGE ( 'NONE', *, *, #55985, .F. ) ;
#3579 = SURFACE_STYLE_USAGE ( .BOTH. , #75591 ) ;
#3580 = ITEM_DEFINED_TRANSFORMATION ( 'NONE', 'NONE', #64072,  #68544 ) ;
#3581 = FACE_OUTER_BOUND ( 'NONE', #74211, .T. ) ;
#3582 = DIRECTION ( 'NONE',  ( -1.000000000000000000, 0.0000000000000000000, 0.0000000000000000000 ) ) ;
#3583 = ORIENTED_EDGE ( 'NONE', *, *, #3254, .F. ) ;
#3584 = EDGE_CURVE ( 'NONE', #23498, #67964, #22906, .T. ) ;
#3585 = ADVANCED_FACE ( 'NONE', ( #57621 ), #63290, .T. ) ;
#3586 = CARTESIAN_POINT ( 'NONE',  ( -7.819818467053178100, -0.2794877810642222800, 1.525000000000000100 ) ) ;
#3587 = CIRCLE ( 'NONE', #69548, 2.750000000000000400 ) ;
#3588 = FILL_AREA_STYLE_COLOUR ( '', #34347 ) ;
#3589 = EDGE_LOOP ( 'NONE', ( #35113, #20080, #53773, #56006 ) ) ;
#3590 = CARTESIAN_POINT ( 'NONE',  ( -15.42400472137253500, 14.77601705104607000, -1.750000000000000000 ) ) ;
#3591 = DIRECTION ( 'NONE',  ( -0.0000000000000000000, 0.0000000000000000000, 1.000000000000000000 ) ) ;
#3592 = DIRECTION ( 'NONE',  ( 0.0000000000000000000, 0.0000000000000000000, 1.000000000000000000 ) ) ;
#3593 = FACE_OUTER_BOUND ( 'NONE', #4126, .T. ) ;
#3594 = DIRECTION ( 'NONE',  ( 1.000000000000000000, 0.0000000000000000000, 0.0000000000000000000 ) ) ;
#3595 = SHAPE_REPRESENTATION_RELATIONSHIP ( 'NONE' , 'NONE' ,  #19734, #70617 ) ;
#3596 = ORIENTED_EDGE ( 'NONE', *, *, #16681, .F. ) ;
#3597 = ORIENTED_EDGE ( 'NONE', *, *, #50557, .T. ) ;
#3598 = CARTESIAN_POINT ( 'NONE',  ( -4.310000000000000500, -6.275000000000001200, 8.199999999999999300 ) ) ;
#3599 = PRESENTATION_STYLE_ASSIGNMENT (( #45873 ) ) ;
#3600 = FILL_AREA_STYLE_COLOUR ( '', #7818 ) ;
#3601 = EDGE_CURVE ( 'NONE', #17291, #2147, #21928, .T. ) ;
#3602 = CARTESIAN_POINT ( 'NONE',  ( -7.396854062459167900, -2.505208333333333000, 1.500000000000000000 ) ) ;
#3603 = COLOUR_RGB ( '',0.2509803921568627400, 0.2509803921568627400, 0.2509803921568627400 ) ;
#3604 = VERTEX_POINT ( 'NONE', #20026 ) ;
#3605 = VERTEX_POINT ( 'NONE', #74340 ) ;
#3606 = CARTESIAN_POINT ( 'NONE',  ( -7.486597652202758200, -1.184395032051282200, 1.500000000000000000 ) ) ;
#3607 = LINE ( 'NONE', #62062, #69414 ) ;
#3608 = PRESENTATION_STYLE_ASSIGNMENT (( #437 ) ) ;
#3609 = EDGE_CURVE ( 'NONE', #75523, #48568, #1151, .T. ) ;
#3610 = UNCERTAINTY_MEASURE_WITH_UNIT (LENGTH_MEASURE( 1.000000000000000100E-005 ), #70455, 'distance_accuracy_value', 'NONE');
#3611 = LINE ( 'NONE', #32600, #47784 ) ;
#3612 = ORIENTED_EDGE ( 'NONE', *, *, #71848, .F. ) ;
#3613 = LINE ( 'NONE', #24991, #72221 ) ;
#3614 = DIRECTION ( 'NONE',  ( -1.000000000000000000, 0.0000000000000000000, 0.0000000000000000000 ) ) ;
#3615 = VERTEX_POINT ( 'NONE', #74092 ) ;
#3616 = CARTESIAN_POINT ( 'NONE',  ( -7.673959228044248300, -0.03263148790785980200, 1.524999999999999900 ) ) ;
#3617 = VECTOR ( 'NONE', #30882, 1000.000000000000000 ) ;
#3618 = DIRECTION ( 'NONE',  ( -1.000000000000000000, 0.0000000000000000000, -0.0000000000000000000 ) ) ;
#3620 = EDGE_CURVE ( 'NONE', #4196, #35467, #67935, .T. ) ;
#3619 =( GEOMETRIC_REPRESENTATION_CONTEXT ( 3 ) GLOBAL_UNCERTAINTY_ASSIGNED_CONTEXT ( ( #46739 ) ) GLOBAL_UNIT_ASSIGNED_CONTEXT ( ( #66865, #55554, #13030 ) ) REPRESENTATION_CONTEXT ( 'NONE', 'WORKASPACE' ) );
#3621 = AXIS2_PLACEMENT_3D ( 'NONE', #43592, #721, #42825 ) ;
#3622 = CARTESIAN_POINT ( 'NONE',  ( 1.204690800094122800, -1.000000000000005600, -3.000000000000000000 ) ) ;
#3623 =( LENGTH_UNIT ( ) NAMED_UNIT ( * ) SI_UNIT ( .MILLI., .METRE. ) );
#3624 = VECTOR ( 'NONE', #59959, 1000.000000000000000 ) ;
#3625 = VERTEX_POINT ( 'NONE', #38398 ) ;
#3626 = ORIENTED_EDGE ( 'NONE', *, *, #23915, .F. ) ;
#3627 = ORIENTED_EDGE ( 'NONE', *, *, #17062, .T. ) ;
#3628 = VERTEX_POINT ( 'NONE', #8758 ) ;
#3630 = PLANE ( 'NONE',  #18750 ) ;
#3629 = PRESENTATION_LAYER_ASSIGNMENT (  '', '', ( #30371 ) ) ;
#3631 = CARTESIAN_POINT ( 'NONE',  ( -12.97831137082319900, -9.793250992115741100, 4.999999999999990200 ) ) ;
#3632 = EDGE_LOOP ( 'NONE', ( #35147, #67437, #18157, #65236 ) ) ;
#3633 = STYLED_ITEM ( 'NONE', ( #74 ), #8096 ) ;
#3634 = VERTEX_POINT ( 'NONE', #18465 ) ;
#3635 = CIRCLE ( 'NONE', #62149, 1.250000000000001100 ) ;
#3636 = PLANE ( 'NONE',  #42997 ) ;
#3637 = CARTESIAN_POINT ( 'NONE',  ( 41.00009685542713100, -0.8578431372549023500, 8.949999999999995700 ) ) ;
#3638 = CARTESIAN_POINT ( 'NONE',  ( -7.550551267065156200, -1.371522492560500300, 1.500000000000000000 ) ) ;
#3639 = VECTOR ( 'NONE', #1887, 1000.000000000000000 ) ;
#3641 = EDGE_CURVE ( 'NONE', #76047, #67701, #17280, .T. ) ;
#3640 = AXIS2_PLACEMENT_3D ( 'NONE', #27531, #46100, #45588 ) ;
#3642 = DIRECTION ( 'NONE',  ( 1.000000000000000000, 4.159990838791813100E-017, 2.243004059785845400E-018 ) ) ;
#3643 = DIRECTION ( 'NONE',  ( 1.301042606982605100E-016, 0.0000000000000000000, 1.000000000000000000 ) ) ;
#3644 = MECHANICAL_DESIGN_GEOMETRIC_PRESENTATION_REPRESENTATION (  '', ( #58996 ), #69574 ) ;
#3645 = VERTEX_POINT ( 'NONE', #74618 ) ;
#3646 = CARTESIAN_POINT ( 'NONE',  ( -351.6526625136879100, -1562.399380678243500, 28.04999999999995500 ) ) ;
#3647 =( LENGTH_UNIT ( ) NAMED_UNIT ( * ) SI_UNIT ( .MILLI., .METRE. ) );
#3648 = DIRECTION ( 'NONE',  ( 0.0000000000000000000, 0.0000000000000000000, 1.000000000000000000 ) ) ;
#3649 = CARTESIAN_POINT ( 'NONE',  ( 0.0000000000000000000, 20.53477303807744300, -0.1000000000000000100 ) ) ;
#3650 = ORIENTED_EDGE ( 'NONE', *, *, #31736, .F. ) ;
#3651 = AXIS2_PLACEMENT_3D ( 'NONE', #64545, #10698, #76125 ) ;
#3652 = AXIS2_PLACEMENT_3D ( 'NONE', #65997, #30056, #45756 ) ;
#3653 =( NAMED_UNIT ( * ) PLANE_ANGLE_UNIT ( ) SI_UNIT ( $, .RADIAN. ) );
#3654 = CARTESIAN_POINT ( 'NONE',  ( -8.350714915823104400, 20.71477303807744300, -0.1000000000000000100 ) ) ;
#3655 = ADVANCED_FACE ( 'NONE', ( #51987 ), #12577, .T. ) ;
#3656 = EDGE_CURVE ( 'NONE', #14881, #6373, #14493, .T. ) ;
#3657 =( LENGTH_UNIT ( ) NAMED_UNIT ( * ) SI_UNIT ( .MILLI., .METRE. ) );
#3658 =( NAMED_UNIT ( * ) PLANE_ANGLE_UNIT ( ) SI_UNIT ( $, .RADIAN. ) );
#3659 = CARTESIAN_POINT ( 'NONE',  ( 8.171756600579392700, -10.21477303807744400, -0.1000000000000000100 ) ) ;
#3660 = VERTEX_POINT ( 'NONE', #56500 ) ;
#3661 = DIRECTION ( 'NONE',  ( 3.304235192336775500E-016, -1.000000000000000000, 0.0000000000000000000 ) ) ;
#3662 = LINE ( 'NONE', #13053, #56289 ) ;
#3663 = DIRECTION ( 'NONE',  ( -1.000000000000000000, 0.0000000000000000000, 0.0000000000000000000 ) ) ;
#3664 = DIRECTION ( 'NONE',  ( -1.000000000000000000, 0.0000000000000000000, 0.0000000000000000000 ) ) ;
#3665 =( LENGTH_UNIT ( ) NAMED_UNIT ( * ) SI_UNIT ( .MILLI., .METRE. ) );
#3666 = PRESENTATION_LAYER_ASSIGNMENT (  '', '', ( #57530 ) ) ;
#3667 = ADVANCED_FACE ( 'NONE', ( #2099 ), #46365, .F. ) ;
#3668 = CARTESIAN_POINT ( 'NONE',  ( 1.799999999999996700, -1.089957220536445800, -17.10245187293445200 ) ) ;
#3669 = LINE ( 'NONE', #74199, #65740 ) ;
#3670 = DIRECTION ( 'NONE',  ( -1.000000000000000000, 0.0000000000000000000, 0.0000000000000000000 ) ) ;
#3671 = ORIENTED_EDGE ( 'NONE', *, *, #60503, .T. ) ;
#3672 = CARTESIAN_POINT ( 'NONE',  ( -9.351756600579431500, -7.034773038077730700, 0.0000000000000000000 ) ) ;
#3673 = VECTOR ( 'NONE', #44872, 1000.000000000000000 ) ;
#3674 = PLANE ( 'NONE',  #69253 ) ;
#3675 = LINE ( 'NONE', #62737, #74152 ) ;
#3676 = SURFACE_SIDE_STYLE ('',( #26690 ) ) ;
#3677 = DIRECTION ( 'NONE',  ( 0.0000000000000000000, 0.0000000000000000000, -1.000000000000000000 ) ) ;
#3678 = STYLED_ITEM ( 'NONE', ( #53561 ), #35240 ) ;
#3679 = AXIS2_PLACEMENT_3D ( 'NONE', #44944, #15587, #26879 ) ;
#3680 = LINE ( 'NONE', #28400, #42286 ) ;
#3681 =( LENGTH_UNIT ( ) NAMED_UNIT ( * ) SI_UNIT ( .MILLI., .METRE. ) );
#3682 = CARTESIAN_POINT ( 'NONE',  ( -69.70854177124071800, -50.39247217095361700, 0.0000000000000000000 ) ) ;
#3683 = PRESENTATION_STYLE_ASSIGNMENT (( #61037 ) ) ;
#3684 = FILL_AREA_STYLE ('',( #69617 ) ) ;
#3686 = VERTEX_POINT ( 'NONE', #75150 ) ;
#3685 = EDGE_LOOP ( 'NONE', ( #10162, #32552, #28082, #5441 ) ) ;
#3687 = ORIENTED_EDGE ( 'NONE', *, *, #50237, .F. ) ;
#3688 = STYLED_ITEM ( 'NONE', ( #27114 ), #22889 ) ;
#3689 =( GEOMETRIC_REPRESENTATION_CONTEXT ( 3 ) GLOBAL_UNCERTAINTY_ASSIGNED_CONTEXT ( ( #19488 ) ) GLOBAL_UNIT_ASSIGNED_CONTEXT ( ( #6972, #49478, #72856 ) ) REPRESENTATION_CONTEXT ( 'NONE', 'WORKASPACE' ) );
#3690 = DIRECTION ( 'NONE',  ( 0.0000000000000000000, 0.0000000000000000000, 1.000000000000000000 ) ) ;
#3691 = CARTESIAN_POINT ( 'NONE',  ( -12.00179852546623100, -9.792561590703364500, 4.999999999999990200 ) ) ;
#3692 = VECTOR ( 'NONE', #60280, 1000.000000000000000 ) ;
#3693 = LINE ( 'NONE', #76213, #65759 ) ;
#3694 = ORIENTED_EDGE ( 'NONE', *, *, #47451, .F. ) ;
#3695 = VERTEX_POINT ( 'NONE', #32663 ) ;
#3696 = CARTESIAN_POINT ( 'NONE',  ( 12.50000000000000000, 0.0000000000000000000, 3.499999999999999600 ) ) ;
#3697 =( GEOMETRIC_REPRESENTATION_CONTEXT ( 3 ) GLOBAL_UNCERTAINTY_ASSIGNED_CONTEXT ( ( #75340 ) ) GLOBAL_UNIT_ASSIGNED_CONTEXT ( ( #39446, #9792, #28190 ) ) REPRESENTATION_CONTEXT ( 'NONE', 'WORKASPACE' ) );
#3698 = PLANE ( 'NONE',  #48426 ) ;
#3699 = SURFACE_STYLE_FILL_AREA ( #35158 ) ;
#3700 = PRESENTATION_STYLE_ASSIGNMENT (( #22112 ) ) ;
#3701 = LINE ( 'NONE', #2459, #63900 ) ;
#3702 = LINE ( 'NONE', #19681, #1774 ) ;
#3703 = ORIENTED_EDGE ( 'NONE', *, *, #35065, .T. ) ;
#3704 = ADVANCED_FACE ( 'NONE', ( #18264 ), #22822, .T. ) ;
#3705 = ORIENTED_EDGE ( 'NONE', *, *, #71013, .T. ) ;
#3706 = VERTEX_POINT ( 'NONE', #21314 ) ;
#3707 = VECTOR ( 'NONE', #32588, 1000.000000000000000 ) ;
#3708 = ORIENTED_EDGE ( 'NONE', *, *, #43060, .F. ) ;
#3709 = PLANE ( 'NONE',  #42682 ) ;
#3710 = DIRECTION ( 'NONE',  ( -1.000000000000000000, 0.0000000000000000000, 0.0000000000000000000 ) ) ;
#3711 = DIRECTION ( 'NONE',  ( -1.000000000000000000, 0.0000000000000000000, 0.0000000000000000000 ) ) ;
#3712 = VERTEX_POINT ( 'NONE', #15299 ) ;
#3713 = CIRCLE ( 'NONE', #34021, 1.250000000000001100 ) ;
#3714 = DIRECTION ( 'NONE',  ( 0.0000000000000000000, -1.000000000000000000, 0.0000000000000000000 ) ) ;
#3715 =( BOUNDED_CURVE ( )  B_SPLINE_CURVE ( 3, ( #2367, #67250, #7347, #9457 ),
 .UNSPECIFIED., .F., .F. ) 
 B_SPLINE_CURVE_WITH_KNOTS ( ( 4, 4 ),
 ( 0.0000000000000000000, 1.570796326794895200 ),
 .UNSPECIFIED. ) 
 CURVE ( )  GEOMETRIC_REPRESENTATION_ITEM ( )  RATIONAL_B_SPLINE_CURVE ( ( 1.000000000000000000, 0.8047378541243652700, 0.8047378541243652700, 1.000000000000000000 ) ) 
 REPRESENTATION_ITEM ( '' )  );
#3716 = DIRECTION ( 'NONE',  ( 0.0000000000000000000, 0.0000000000000000000, -1.000000000000000000 ) ) ;
#3717 = DIRECTION ( 'NONE',  ( 0.0000000000000000000, -1.000000000000000000, 0.0000000000000000000 ) ) ;
#3718 = CARTESIAN_POINT ( 'NONE',  ( -8.468719145406101500, 2.328542852034791300, 1.500000000000000000 ) ) ;
#3719 = EDGE_CURVE ( 'NONE', #20838, #40226, #58531, .T. ) ;
#3720 = DIRECTION ( 'NONE',  ( 0.0000000000000000000, 0.0000000000000000000, -1.000000000000000000 ) ) ;
#3721 = EDGE_CURVE ( 'NONE', #26344, #61554, #74586, .T. ) ;
#3722 = ORIENTED_EDGE ( 'NONE', *, *, #57964, .T. ) ;
#3723 = ORIENTED_EDGE ( 'NONE', *, *, #59344, .T. ) ;
#3724 = DIRECTION ( 'NONE',  ( 1.000000000000000000, 0.0000000000000000000, 0.0000000000000000000 ) ) ;
#3725 = SURFACE_SIDE_STYLE ('',( #1295 ) ) ;
#3726 = FILL_AREA_STYLE ('',( #21885 ) ) ;
#3727 = CARTESIAN_POINT ( 'NONE',  ( -7.896854062459167900, -1.394230769230769600, 1.525000000000000100 ) ) ;
#3728 = CARTESIAN_POINT ( 'NONE',  ( 5.719588137734950500, 3.749999999999999600, -10.63421216588569800 ) ) ;
#3729 = EDGE_CURVE ( 'NONE', #66528, #16776, #46279, .T. ) ;
#3730 = DIRECTION ( 'NONE',  ( -0.0000000000000000000, 0.0000000000000000000, 1.000000000000000000 ) ) ;
#3731 = COLOUR_RGB ( '',0.7921568627450980000, 0.8196078431372548800, 0.9333333333333333500 ) ;
#3732 = VECTOR ( 'NONE', #27029, 1000.000000000000000 ) ;
#3734 = AXIS2_PLACEMENT_3D ( 'NONE', #13531, #38201, #62356 ) ;
#3733 =( LENGTH_UNIT ( ) NAMED_UNIT ( * ) SI_UNIT ( .MILLI., .METRE. ) );
#3735 = EDGE_LOOP ( 'NONE', ( #33524, #56475, #21387, #61464 ) ) ;
#3736 = ORIENTED_EDGE ( 'NONE', *, *, #30604, .T. ) ;
#3737 = CARTESIAN_POINT ( 'NONE',  ( 45.58175254232958200, -11.84999999999999600, 0.0000000000000000000 ) ) ;
#3738 = EDGE_CURVE ( 'NONE', #30724, #20193, #24677, .T. ) ;
#3739 = DIRECTION ( 'NONE',  ( -0.0000000000000000000, -0.0000000000000000000, 1.000000000000000000 ) ) ;
#3741 = SURFACE_SIDE_STYLE ('',( #63634 ) ) ;
#3740 = PRODUCT_DEFINITION_FORMATION_WITH_SPECIFIED_SOURCE ( 'TUTTO', '', #1547, .NOT_KNOWN. ) ;
#3742 = CARTESIAN_POINT ( 'NONE',  ( 10.60000000000001000, -5.047700410575211900, 5.000000000000001800 ) ) ;
#3743 = CARTESIAN_POINT ( 'NONE',  ( 0.0000000000000000000, -82.99999999999998600, 38.00000000000000000 ) ) ;
#3744 = VECTOR ( 'NONE', #52749, 1000.000000000000000 ) ;
#3745 = PRESENTATION_LAYER_ASSIGNMENT (  '', '', ( #34537 ) ) ;
#3746 = EDGE_LOOP ( 'NONE', ( #36670, #38685 ) ) ;
#3747 = FACE_OUTER_BOUND ( 'NONE', #55969, .T. ) ;
#3748 = ORIENTED_EDGE ( 'NONE', *, *, #62446, .T. ) ;
#3750 = EDGE_CURVE ( 'NONE', #9163, #70256, #42626, .T. ) ;
#3749 = STYLED_ITEM ( 'NONE', ( #71211 ), #39437 ) ;
#3751 = SURFACE_STYLE_USAGE ( .BOTH. , #68918 ) ;
#3752 = CARTESIAN_POINT ( 'NONE',  ( 45.58175254232958200, -11.84999999999999600, 0.0000000000000000000 ) ) ;
#3753 = VECTOR ( 'NONE', #8957, 1000.000000000000000 ) ;
#3754 = AXIS2_PLACEMENT_3D ( 'NONE', #21564, #48913, #50622 ) ;
#3755 = CARTESIAN_POINT ( 'NONE',  ( -25.10000000000000100, -21.60000000000000500, 12.00000000000000200 ) ) ;
#3756 = EDGE_CURVE ( 'NONE', #69200, #23222, #37971, .T. ) ;
#3757 = CIRCLE ( 'NONE', #63567, 1.000000000000000900 ) ;
#3758 = EDGE_CURVE ( 'NONE', #13850, #43209, #40674, .T. ) ;
#3759 = FILL_AREA_STYLE_COLOUR ( '', #56993 ) ;
#3760 = DIRECTION ( 'NONE',  ( -1.000000000000000000, 0.0000000000000000000, 0.0000000000000000000 ) ) ;
#3761 = FACE_OUTER_BOUND ( 'NONE', #27644, .T. ) ;
#3762 = ADVANCED_FACE ( 'NONE', ( #66169 ), #33186, .F. ) ;
#3763 = ORIENTED_EDGE ( 'NONE', *, *, #28315, .T. ) ;
#3765 = EDGE_CURVE ( 'NONE', #46804, #54859, #266, .T. ) ;
#3764 = CARTESIAN_POINT ( 'NONE',  ( 177.6999999999999900, 102.0000000000000000, 5.000000000000000000 ) ) ;
#3766 = CARTESIAN_POINT ( 'NONE',  ( -9.884809130410971500, -0.4967948717948718100, 1.525000000000000100 ) ) ;
#3767 = SURFACE_STYLE_FILL_AREA ( #75794 ) ;
#3768 = SURFACE_STYLE_USAGE ( .BOTH. , #63705 ) ;
#3770 = EDGE_CURVE ( 'NONE', #43161, #62952, #36110, .T. ) ;
#3769 = CARTESIAN_POINT ( 'NONE',  ( 3.740000000000000200, -9.205000000000021400, 6.399999999999999500 ) ) ;
#3771 = VECTOR ( 'NONE', #74044, 1000.000000000000000 ) ;
#3772 = CIRCLE ( 'NONE', #4594, 0.2400000000000006300 ) ;
#3773 = VECTOR ( 'NONE', #25531, 1000.000000000000000 ) ;
#3774 = VERTEX_POINT ( 'NONE', #69884 ) ;
#3775 = DIRECTION ( 'NONE',  ( 1.553483709829976500E-016, 1.000000000000000000, 0.0000000000000000000 ) ) ;
#3776 = AXIS2_PLACEMENT_3D ( 'NONE', #36427, #60080, #5940 ) ;
#3778 = PRESENTATION_STYLE_ASSIGNMENT (( #18573 ) ) ;
#3777 = CARTESIAN_POINT ( 'NONE',  ( -4.310000000000003200, -9.455000000000001800, 4.049999999999989200 ) ) ;
#3779 = ORIENTED_EDGE ( 'NONE', *, *, #8544, .F. ) ;
#3780 = LINE ( 'NONE', #64898, #31088 ) ;
#3781 = DIRECTION ( 'NONE',  ( 0.0000000000000000000, 0.0000000000000000000, 1.000000000000000000 ) ) ;
#3782 = VECTOR ( 'NONE', #28868, 1000.000000000000000 ) ;
#3783 = COLOUR_RGB ( '',0.2509803921568627400, 0.2509803921568627400, 0.2509803921568627400 ) ;
#3784 = VECTOR ( 'NONE', #49135, 1000.000000000000000 ) ;
#3785 = FACE_OUTER_BOUND ( 'NONE', #1309, .T. ) ;
#3786 = AXIS2_PLACEMENT_3D ( 'NONE', #66360, #19077, #43194 ) ;
#3787 = CARTESIAN_POINT ( 'NONE',  ( -7.397667630227966000, -0.2075752588601060300, 1.524999999999999900 ) ) ;
#3788 = EDGE_LOOP ( 'NONE', ( #22799, #15819, #59658, #65767 ) ) ;
#3789 = EDGE_LOOP ( 'NONE', ( #70994, #17865, #58877, #2413 ) ) ;
#3790 = ORIENTED_EDGE ( 'NONE', *, *, #56218, .F. ) ;
#3791 = LINE ( 'NONE', #70126, #41414 ) ;
#3792 = EDGE_LOOP ( 'NONE', ( #58242, #50235, #75790, #65171 ) ) ;
#3793 = VERTEX_POINT ( 'NONE', #39424 ) ;
#3794 = DIRECTION ( 'NONE',  ( 0.0000000000000000000, -0.0000000000000000000, -1.000000000000000000 ) ) ;
#3795 = FILL_AREA_STYLE ('',( #46572 ) ) ;
#3796 = ADVANCED_FACE ( 'NONE', ( #30448 ), #3422, .F. ) ;
#3797 =( GEOMETRIC_REPRESENTATION_CONTEXT ( 3 ) GLOBAL_UNCERTAINTY_ASSIGNED_CONTEXT ( ( #39656 ) ) GLOBAL_UNIT_ASSIGNED_CONTEXT ( ( #8766, #63069, #33191 ) ) REPRESENTATION_CONTEXT ( 'NONE', 'WORKASPACE' ) );
#3798 = VERTEX_POINT ( 'NONE', #58830 ) ;
#3799 = PRESENTATION_STYLE_ASSIGNMENT (( #50277 ) ) ;
#3800 = DIRECTION ( 'NONE',  ( -0.0000000000000000000, -0.0000000000000000000, 1.000000000000000000 ) ) ;
#3801 = DIRECTION ( 'NONE',  ( 1.000000000000000000, 0.0000000000000000000, 0.0000000000000000000 ) ) ;
#3802 = DIRECTION ( 'NONE',  ( -0.0000000000000000000, 1.000000000000000000, -0.0000000000000000000 ) ) ;
#3803 = LINE ( 'NONE', #8142, #28298 ) ;
#3804 = PRODUCT_CONTEXT ( 'NONE', #35963, 'mechanical' ) ;
#3805 = EDGE_LOOP ( 'NONE', ( #26952, #42782, #53110, #6852 ) ) ;
#3806 = DIRECTION ( 'NONE',  ( -1.000000000000000000, 0.0000000000000000000, -0.0000000000000000000 ) ) ;
#3807 = LINE ( 'NONE', #39387, #22625 ) ;
#3808 = AXIS2_PLACEMENT_3D ( 'NONE', #48300, #54858, #31241 ) ;
#3809 = DIRECTION ( 'NONE',  ( -0.0000000000000000000, -0.0000000000000000000, 1.000000000000000000 ) ) ;
#3810 = FILL_AREA_STYLE ('',( #75560 ) ) ;
#3811 = DIRECTION ( 'NONE',  ( 0.0000000000000000000, -0.0000000000000000000, -1.000000000000000000 ) ) ;
#3812 = SURFACE_STYLE_FILL_AREA ( #1323 ) ;
#3813 = VECTOR ( 'NONE', #69536, 1000.000000000000000 ) ;
#3814 = ORIENTED_EDGE ( 'NONE', *, *, #43202, .T. ) ;
#3815 = PRESENTATION_STYLE_ASSIGNMENT (( #25436 ) ) ;
#3816 = ORIENTED_EDGE ( 'NONE', *, *, #36372, .T. ) ;
#3817 = DIRECTION ( 'NONE',  ( 1.000000000000000000, 0.0000000000000000000, 0.0000000000000000000 ) ) ;
#3818 = SURFACE_SIDE_STYLE ('',( #12005 ) ) ;
#3819 = CARTESIAN_POINT ( 'NONE',  ( 60.00000000000000000, 18.50000000000000000, 0.0000000000000000000 ) ) ;
#3820 = EDGE_CURVE ( 'NONE', #14473, #19275, #58611, .T. ) ;
#3821 = CYLINDRICAL_SURFACE ( 'NONE', #45899, 0.5000000000000004400 ) ;
#3822 = CARTESIAN_POINT ( 'NONE',  ( -7.698136113741219000, -2.846153846153845400, 1.525000000000000100 ) ) ;
#3823 = DIRECTION ( 'NONE',  ( 0.9497957346775115500, -0.3128706799756187900, 0.0000000000000000000 ) ) ;
#3824 = LINE ( 'NONE', #67240, #69634 ) ;
#3825 = ORIENTED_EDGE ( 'NONE', *, *, #12946, .F. ) ;
#3826 = DIRECTION ( 'NONE',  ( -1.000000000000000000, 0.0000000000000000000, 0.0000000000000000000 ) ) ;
#3827 = VECTOR ( 'NONE', #19610, 1000.000000000000000 ) ;
#3828 = EDGE_CURVE ( 'NONE', #20917, #75990, #7857, .T. ) ;
#3829 = PLANE ( 'NONE',  #47164 ) ;
#3830 = VECTOR ( 'NONE', #45219, 1000.000000000000000 ) ;
#3831 = FACE_OUTER_BOUND ( 'NONE', #62681, .T. ) ;
#3832 = VERTEX_POINT ( 'NONE', #34724 ) ;
#3833 = VERTEX_POINT ( 'NONE', #4742 ) ;
#3834 = FILL_AREA_STYLE ('',( #69512 ) ) ;
#3835 = PRESENTATION_STYLE_ASSIGNMENT (( #44148 ) ) ;
#3836 = ORIENTED_EDGE ( 'NONE', *, *, #3135, .T. ) ;
#3837 =( LENGTH_UNIT ( ) NAMED_UNIT ( * ) SI_UNIT ( .MILLI., .METRE. ) );
#3838 = EDGE_CURVE ( 'NONE', #17413, #54782, #31356, .T. ) ;
#3839 = DIRECTION ( 'NONE',  ( -0.0000000000000000000, -0.0000000000000000000, 1.000000000000000000 ) ) ;
#3840 = EDGE_CURVE ( 'NONE', #42606, #27210, #23812, .T. ) ;
#3841 = SURFACE_STYLE_USAGE ( .BOTH. , #39342 ) ;
#3842 = VECTOR ( 'NONE', #8538, 1000.000000000000000 ) ;
#3843 = VECTOR ( 'NONE', #36694, 1000.000000000000000 ) ;
#3844 = PLANE ( 'NONE',  #68473 ) ;
#3845 = SURFACE_STYLE_FILL_AREA ( #53965 ) ;
#3846 = ORIENTED_EDGE ( 'NONE', *, *, #36661, .T. ) ;
#3847 = ORIENTED_EDGE ( 'NONE', *, *, #63345, .T. ) ;
#3848 = ORIENTED_EDGE ( 'NONE', *, *, #31157, .F. ) ;
#3849 = LINE ( 'NONE', #33438, #61144 ) ;
#3850 = AXIS2_PLACEMENT_3D ( 'NONE', #71329, #53489, #34878 ) ;
#3851 = ORIENTED_EDGE ( 'NONE', *, *, #26372, .T. ) ;
#3852 = CARTESIAN_POINT ( 'NONE',  ( 0.0000000000000000000, 16.03477303807743900, -0.1000000000000000100 ) ) ;
#3853 = CARTESIAN_POINT ( 'NONE',  ( 9.851756600579390600, 0.0000000000000000000, -0.1000000000000000100 ) ) ;
#3854 = COLOUR_RGB ( '',0.6666666666666666300, 0.6666666666666666300, 0.6666666666666666300 ) ;
#3855 = DIRECTION ( 'NONE',  ( 0.0000000000000000000, 0.0000000000000000000, -1.000000000000000000 ) ) ;
#3857 = EDGE_CURVE ( 'NONE', #69734, #5877, #6923, .T. ) ;
#3856 = AXIS2_PLACEMENT_3D ( 'NONE', #74885, #39950, #14797 ) ;
#3858 = DIRECTION ( 'NONE',  ( 0.0000000000000000000, 0.0000000000000000000, -1.000000000000000000 ) ) ;
#3859 = UNCERTAINTY_MEASURE_WITH_UNIT (LENGTH_MEASURE( 1.000000000000000100E-005 ), #42917, 'distance_accuracy_value', 'NONE');
#3860 = AXIS2_PLACEMENT_3D ( 'NONE', #60206, #12367, #31016 ) ;
#3861 = EDGE_CURVE ( 'NONE', #44892, #19939, #43515, .T. ) ;
#3862 = ORIENTED_EDGE ( 'NONE', *, *, #63468, .F. ) ;
#3863 = VECTOR ( 'NONE', #57205, 1000.000000000000000 ) ;
#3865 = EDGE_CURVE ( 'NONE', #38494, #7113, #59546, .T. ) ;
#3864 = PRESENTATION_LAYER_ASSIGNMENT (  '', '', ( #6437 ) ) ;
#3866 = UNCERTAINTY_MEASURE_WITH_UNIT (LENGTH_MEASURE( 1.000000000000000100E-005 ), #14154, 'distance_accuracy_value', 'NONE');
#3867 = LINE ( 'NONE', #54597, #27446 ) ;
#3868 = ORIENTED_EDGE ( 'NONE', *, *, #39660, .F. ) ;
#3869 = PLANE ( 'NONE',  #76522 ) ;
#3870 = DIRECTION ( 'NONE',  ( 0.0000000000000000000, -0.0000000000000000000, 1.000000000000000000 ) ) ;
#3871 = ADVANCED_FACE ( 'NONE', ( #39783 ), #51084, .F. ) ;
#3872 = SURFACE_SIDE_STYLE ('',( #76224 ) ) ;
#3873 = SURFACE_SIDE_STYLE ('',( #2160 ) ) ;
#3874 = ORIENTED_EDGE ( 'NONE', *, *, #1480, .T. ) ;
#3875 = CARTESIAN_POINT ( 'NONE',  ( -7.494671659324300400, -1.253455339224630100, 1.525000000000000600 ) ) ;
#3876 = AXIS2_PLACEMENT_3D ( 'NONE', #59367, #71681, #60415 ) ;
#3877 = EDGE_CURVE ( 'NONE', #70514, #40757, #68936, .T. ) ;
#3878 = AXIS2_PLACEMENT_3D ( 'NONE', #63601, #32651, #9512 ) ;
#3879 = CARTESIAN_POINT ( 'NONE',  ( -15.40000000000000400, -4.774999999999991500, 2.500000000000000000 ) ) ;
#3880 = ORIENTED_EDGE ( 'NONE', *, *, #33394, .T. ) ;
#3881 = CARTESIAN_POINT ( 'NONE',  ( -7.905529906686692400, -0.2373528195213330200, 1.499999999999999800 ) ) ;
#3882 = VECTOR ( 'NONE', #37331, 1000.000000000000000 ) ;
#3883 = CARTESIAN_POINT ( 'NONE',  ( 2.500000000000000900, -6.000000000000000000, 3.000000000000000000 ) ) ;
#3884 = CARTESIAN_POINT ( 'NONE',  ( -7.647855665023270100, -1.532051282051282200, 1.525000000000000100 ) ) ;
#3885 = FACE_OUTER_BOUND ( 'NONE', #54364, .T. ) ;
#3886 = TOROIDAL_SURFACE ( 'NONE', #71078, 0.7000000000000002900, 0.2999999999999999900 ) ;
#3887 = CARTESIAN_POINT ( 'NONE',  ( 0.6717566005794740600, -28.21477303807744600, 0.0000000000000000000 ) ) ;
#3888 = DIRECTION ( 'NONE',  ( -0.0000000000000000000, -0.0000000000000000000, 1.000000000000000000 ) ) ;
#3889 = PRESENTATION_STYLE_ASSIGNMENT (( #42053 ) ) ;
#3890 = ORIENTED_EDGE ( 'NONE', *, *, #35095, .T. ) ;
#3891 = CARTESIAN_POINT ( 'NONE',  ( 8.374999999999994700, -4.000000000000000900, -12.25000000000000000 ) ) ;
#3892 = DIRECTION ( 'NONE',  ( -0.0000000000000000000, -0.0000000000000000000, 1.000000000000000000 ) ) ;
#3893 = DIRECTION ( 'NONE',  ( 0.0000000000000000000, 0.0000000000000000000, 1.000000000000000000 ) ) ;
#3894 = ORIENTED_EDGE ( 'NONE', *, *, #40028, .F. ) ;
#3895 = VERTEX_POINT ( 'NONE', #40472 ) ;
#3896 = MECHANICAL_DESIGN_GEOMETRIC_PRESENTATION_REPRESENTATION (  '', ( #55209 ), #10960 ) ;
#3897 = CARTESIAN_POINT ( 'NONE',  ( -2.349999999999999600, -0.6500000000000000200, -12.25000000000000000 ) ) ;
#3898 = DIRECTION ( 'NONE',  ( 2.196202645098039400E-017, 0.9999999999999998900, -1.110223024625156500E-016 ) ) ;
#3899 = SURFACE_SIDE_STYLE ('',( #52799 ) ) ;
#3900 = MECHANICAL_DESIGN_GEOMETRIC_PRESENTATION_REPRESENTATION (  '', ( #37634 ), #52711 ) ;
#3901 = CYLINDRICAL_SURFACE ( 'NONE', #9588, 0.7499999999999840100 ) ;
#3902 = CARTESIAN_POINT ( 'NONE',  ( 0.0000000000000000000, 2.714773038077437300, -0.1000000000000000100 ) ) ;
#3903 = DIRECTION ( 'NONE',  ( -0.0000000000000000000, 0.0000000000000000000, 1.000000000000000000 ) ) ;
#3904 = ADVANCED_FACE ( 'NONE', ( #67948 ), #40204, .T. ) ;
#3905 =( NAMED_UNIT ( * ) SI_UNIT ( $, .STERADIAN. ) SOLID_ANGLE_UNIT ( ) );
#3906 = DIRECTION ( 'NONE',  ( 0.0000000000000000000, -1.000000000000000000, 0.0000000000000000000 ) ) ;
#3907 = AXIS2_PLACEMENT_3D ( 'NONE', #58547, #2565, #68523 ) ;
#3909 =( NAMED_UNIT ( * ) SI_UNIT ( $, .STERADIAN. ) SOLID_ANGLE_UNIT ( ) );
#3908 = AXIS2_PLACEMENT_3D ( 'NONE', #29971, #76972, #17369 ) ;
#3910 = ORIENTED_EDGE ( 'NONE', *, *, #41624, .F. ) ;
#3911 = VECTOR ( 'NONE', #12345, 1000.000000000000000 ) ;
#3912 = CARTESIAN_POINT ( 'NONE',  ( -7.396854062459167900, -2.090845352564102600, 1.525000000000000100 ) ) ;
#3913 = FACE_OUTER_BOUND ( 'NONE', #43852, .T. ) ;
#3914 = VECTOR ( 'NONE', #40395, 1000.000000000000000 ) ;
#3915 = DIRECTION ( 'NONE',  ( 1.000000000000000000, 0.0000000000000000000, 0.0000000000000000000 ) ) ;
#3916 = CIRCLE ( 'NONE', #53490, 0.5000000000000000000 ) ;
#3917 = ORIENTED_EDGE ( 'NONE', *, *, #56917, .F. ) ;
#3918 = ORIENTED_EDGE ( 'NONE', *, *, #43683, .F. ) ;
#3919 = CARTESIAN_POINT ( 'NONE',  ( 0.0000000000000000000, 31.41000000000000700, -0.1000000000000000100 ) ) ;
#3920 = FACE_OUTER_BOUND ( 'NONE', #77448, .T. ) ;
#3921 = VERTEX_POINT ( 'NONE', #64644 ) ;
#3922 = AXIS2_PLACEMENT_3D ( 'NONE', #54752, #7491, #30888 ) ;
#3924 = CARTESIAN_POINT ( 'NONE',  ( -0.8507149158231057700, 25.03477303807744600, 0.0000000000000000000 ) ) ;
#3923 =( LENGTH_UNIT ( ) NAMED_UNIT ( * ) SI_UNIT ( .MILLI., .METRE. ) );
#3925 = CARTESIAN_POINT ( 'NONE',  ( -2.449293598294708900E-016, 27.50000000000000000, 0.0000000000000000000 ) ) ;
#3926 = CARTESIAN_POINT ( 'NONE',  ( -0.09000000000003853500, -1.500000000000004000, -3.000000000000000000 ) ) ;
#3927 = CYLINDRICAL_SURFACE ( 'NONE', #75624, 1.199999999999999700 ) ;
#3928 = FACE_BOUND ( 'NONE', #57132, .T. ) ;
#3929 = VECTOR ( 'NONE', #75094, 1000.000000000000000 ) ;
#3930 = PRODUCT_DEFINITION_CONTEXT ( 'detailed design', #40079, 'design' ) ;
#3931 = VERTEX_POINT ( 'NONE', #70658 ) ;
#3932 = DIRECTION ( 'NONE',  ( -1.000000000000000000, 0.0000000000000000000, 1.204669080539449100E-016 ) ) ;
#3933 = ORIENTED_EDGE ( 'NONE', *, *, #27591, .F. ) ;
#3935 = ORIENTED_EDGE ( 'NONE', *, *, #29125, .F. ) ;
#3934 = CARTESIAN_POINT ( 'NONE',  ( -22.75999999999999800, 2.939152317953647400E-017, 5.000000000000002700 ) ) ;
#3936 = DIRECTION ( 'NONE',  ( -0.0000000000000000000, -0.0000000000000000000, -1.000000000000000000 ) ) ;
#3937 = FACE_OUTER_BOUND ( 'NONE', #58015, .T. ) ;
#3938 = VECTOR ( 'NONE', #72972, 1000.000000000000000 ) ;
#3939 = DIRECTION ( 'NONE',  ( 1.000000000000000000, 0.0000000000000000000, 9.600215737523516100E-013 ) ) ;
#3940 = DIRECTION ( 'NONE',  ( 0.0000000000000000000, -1.000000000000000000, 0.0000000000000000000 ) ) ;
#3941 = SURFACE_SIDE_STYLE ('',( #2186 ) ) ;
#3942 = DIRECTION ( 'NONE',  ( 0.0000000000000000000, 0.0000000000000000000, 1.000000000000000000 ) ) ;
#3943 = EDGE_CURVE ( 'NONE', #12840, #24132, #53897, .T. ) ;
#3944 = ORIENTED_EDGE ( 'NONE', *, *, #47567, .T. ) ;
#3945 = LINE ( 'NONE', #35480, #28432 ) ;
#3946 =( NAMED_UNIT ( * ) SI_UNIT ( $, .STERADIAN. ) SOLID_ANGLE_UNIT ( ) );
#3947 = CARTESIAN_POINT ( 'NONE',  ( 6.351756600579391500, 2.714773038077437300, -0.1000000000000000100 ) ) ;
#3948 = B_SPLINE_CURVE_WITH_KNOTS ( 'NONE', 3,
 ( #13122, #25459, #55131, #13918, #14188, #55371 ),
 .UNSPECIFIED., .F., .F.,
 ( 4, 2, 4 ),
 ( 0.0002240157421256178400, 0.0006191277112692328800, 0.001014239680412847900 ),
 .UNSPECIFIED. ) ;
#3949 = DIRECTION ( 'NONE',  ( -1.000000000000000000, 0.0000000000000000000, -1.734723475976805500E-015 ) ) ;
#3950 = EDGE_LOOP ( 'NONE', ( #54511, #18073, #31729, #10026 ) ) ;
#3951 =( NAMED_UNIT ( * ) SI_UNIT ( $, .STERADIAN. ) SOLID_ANGLE_UNIT ( ) );
#3952 = ADVANCED_FACE ( 'NONE', ( #4045 ), #41237, .T. ) ;
#3953 = EDGE_CURVE ( 'NONE', #9418, #75334, #49152, .T. ) ;
#3954 = ORIENTED_EDGE ( 'NONE', *, *, #76072, .F. ) ;
#3955 = FILL_AREA_STYLE ('',( #22893 ) ) ;
#3956 = DIRECTION ( 'NONE',  ( 0.0000000000000000000, -1.000000000000000000, 0.0000000000000000000 ) ) ;
#3957 = CARTESIAN_POINT ( 'NONE',  ( -11.87500000000000000, -7.150000000000000400, 1.499999999999998700 ) ) ;
#3958 = EDGE_CURVE ( 'NONE', #3686, #48355, #73585, .T. ) ;
#3959 = ADVANCED_FACE ( 'NONE', ( #50078 ), #71430, .F. ) ;
#3960 = LINE ( 'NONE', #75826, #19076 ) ;
#3961 = DIRECTION ( 'NONE',  ( -0.0000000000000000000, -0.0000000000000000000, -1.000000000000000000 ) ) ;
#3962 = FILL_AREA_STYLE ('',( #57829 ) ) ;
#3963 = FACE_OUTER_BOUND ( 'NONE', #23382, .T. ) ;
#3964 = FACE_BOUND ( 'NONE', #1583, .T. ) ;
#3965 = CARTESIAN_POINT ( 'NONE',  ( 6.262323180469993000, 3.749999999999999600, -11.14981045648398900 ) ) ;
#3966 = ORIENTED_EDGE ( 'NONE', *, *, #37579, .F. ) ;
#3967 = VECTOR ( 'NONE', #21308, 1000.000000000000000 ) ;
#3968 = DIRECTION ( 'NONE',  ( -0.0000000000000000000, -0.0000000000000000000, 1.000000000000000000 ) ) ;
#3969 = PLANE ( 'NONE',  #69978 ) ;
#3970 = ORIENTED_EDGE ( 'NONE', *, *, #15805, .T. ) ;
#3971 = UNCERTAINTY_MEASURE_WITH_UNIT (LENGTH_MEASURE( 1.000000000000000100E-005 ), #6808, 'distance_accuracy_value', 'NONE');
#3972 = EDGE_CURVE ( 'NONE', #43931, #69670, #34168, .T. ) ;
#3973 = EDGE_CURVE ( 'NONE', #47616, #33916, #40776, .T. ) ;
#3974 = EDGE_CURVE ( 'NONE', #26180, #60066, #67063, .T. ) ;
#3975 = DIRECTION ( 'NONE',  ( -1.000000000000000000, 0.0000000000000000000, 0.0000000000000000000 ) ) ;
#3976 = PLANE ( 'NONE',  #53611 ) ;
#3978 = EDGE_CURVE ( 'NONE', #71473, #37601, #70809, .T. ) ;
#3977 = ADVANCED_FACE ( 'NONE', ( #19145 ), #56734, .F. ) ;
#3979 = DIRECTION ( 'NONE',  ( 0.0000000000000000000, -1.000000000000000000, 0.0000000000000000000 ) ) ;
#3980 = VECTOR ( 'NONE', #70682, 1000.000000000000000 ) ;
#3981 = DIRECTION ( 'NONE',  ( 0.0000000000000000000, -1.000000000000000000, 0.0000000000000000000 ) ) ;
#3982 =( NAMED_UNIT ( * ) PLANE_ANGLE_UNIT ( ) SI_UNIT ( $, .RADIAN. ) );
#3984 = EDGE_CURVE ( 'NONE', #13544, #43129, #57635, .T. ) ;
#3983 = STYLED_ITEM ( 'NONE', ( #40067 ), #49292 ) ;
#3985 =( LENGTH_UNIT ( ) NAMED_UNIT ( * ) SI_UNIT ( .MILLI., .METRE. ) );
#3986 = SURFACE_SIDE_STYLE ('',( #43794 ) ) ;
#3987 = DIRECTION ( 'NONE',  ( 8.906522175617123400E-018, -1.000000000000000000, 0.0000000000000000000 ) ) ;
#3988 = PRODUCT_DEFINITION_SHAPE ( 'NONE', 'NONE',  #78079 ) ;
#3989 = EDGE_LOOP ( 'NONE', ( #50584, #47625 ) ) ;
#3990 = MECHANICAL_DESIGN_GEOMETRIC_PRESENTATION_REPRESENTATION (  '', ( #10580 ), #34782 ) ;
#3991 = CARTESIAN_POINT ( 'NONE',  ( 0.0000000000000000000, 17.71477303807743900, -0.1000000000000000100 ) ) ;
#3992 = PRESENTATION_LAYER_ASSIGNMENT (  '', '', ( #57862 ) ) ;
#3993 = DIRECTION ( 'NONE',  ( 0.0000000000000000000, -1.000000000000000000, 0.0000000000000000000 ) ) ;
#3994 = FACE_OUTER_BOUND ( 'NONE', #10521, .T. ) ;
#3996 = VECTOR ( 'NONE', #10301, 1000.000000000000000 ) ;
#3995 = PLANE ( 'NONE',  #34124 ) ;
#3997 = DIRECTION ( 'NONE',  ( -0.0000000000000000000, -0.0000000000000000000, 1.000000000000000000 ) ) ;
#3998 = CARTESIAN_POINT ( 'NONE',  ( 87.74440281605329500, 93.00000000000001400, 0.2000000000000000900 ) ) ;
#3999 = CIRCLE ( 'NONE', #49, 0.1499999999999999700 ) ;
#4000 = COLOUR_RGB ( '',0.9686274509803921600, 0.8784313725490196000, 0.5999999999999999800 ) ;
#4002 = ORIENTED_EDGE ( 'NONE', *, *, #14897, .F. ) ;
#4001 = EDGE_CURVE ( 'NONE', #51938, #27440, #65193, .T. ) ;
#4003 = ORIENTED_EDGE ( 'NONE', *, *, #61257, .F. ) ;
#4004 = FILL_AREA_STYLE_COLOUR ( '', #72589 ) ;
#4005 = ORIENTED_EDGE ( 'NONE', *, *, #12958, .T. ) ;
#4006 = CIRCLE ( 'NONE', #35107, 1.500000000000001300 ) ;
#4007 = CARTESIAN_POINT ( 'NONE',  ( -0.6717566005794294300, -16.21477303807743900, 0.0000000000000000000 ) ) ;
#4008 = DIRECTION ( 'NONE',  ( 1.000000000000000000, 0.0000000000000000000, 0.0000000000000000000 ) ) ;
#4009 = FILL_AREA_STYLE_COLOUR ( '', #2440 ) ;
#4010 = DIRECTION ( 'NONE',  ( 1.000000000000000000, 0.0000000000000000000, 0.0000000000000000000 ) ) ;
#4011 = MECHANICAL_DESIGN_GEOMETRIC_PRESENTATION_REPRESENTATION (  '', ( #36274 ), #12085 ) ;
#4012 = LINE ( 'NONE', #32158, #43483 ) ;
#4013 = FACE_OUTER_BOUND ( 'NONE', #31735, .T. ) ;
#4014 = VERTEX_POINT ( 'NONE', #30229 ) ;
#4015 = SURFACE_STYLE_FILL_AREA ( #58260 ) ;
#4017 = ORIENTED_EDGE ( 'NONE', *, *, #3163, .T. ) ;
#4016 = DIRECTION ( 'NONE',  ( 0.0000000000000000000, 1.000000000000000000, 0.0000000000000000000 ) ) ;
#4018 = ORIENTED_EDGE ( 'NONE', *, *, #77099, .T. ) ;
#4019 = ORIENTED_EDGE ( 'NONE', *, *, #39644, .T. ) ;
#4020 = FACE_OUTER_BOUND ( 'NONE', #39753, .T. ) ;
#4021 = VECTOR ( 'NONE', #14307, 1000.000000000000000 ) ;
#4022 = VECTOR ( 'NONE', #55139, 1000.000000000000000 ) ;
#4023 = AXIS2_PLACEMENT_3D ( 'NONE', #15336, #63658, #9305 ) ;
#4024 = DIRECTION ( 'NONE',  ( -3.469446951953617300E-015, 0.0000000000000000000, 1.000000000000000000 ) ) ;
#4025 = CARTESIAN_POINT ( 'NONE',  ( -2.349999999999999600, -0.6500000000000000200, -12.25000000000000000 ) ) ;
#4026 = EDGE_LOOP ( 'NONE', ( #46732, #71474 ) ) ;
#4027 = CARTESIAN_POINT ( 'NONE',  ( 0.8517566005793921800, -23.71477303807744600, -0.1000000000000000100 ) ) ;
#4028 = COLOUR_RGB ( '',0.6666666666666666300, 0.6666666666666666300, 0.6666666666666666300 ) ;
#4029 = DIRECTION ( 'NONE',  ( -1.000000000000000000, -1.363240452634032700E-016, -0.0000000000000000000 ) ) ;
#4030 = CIRCLE ( 'NONE', #34299, 14.49999999999999800 ) ;
#4031 = VECTOR ( 'NONE', #6368, 1000.000000000000000 ) ;
#4032 = ORIENTED_EDGE ( 'NONE', *, *, #10354, .F. ) ;
#4033 = STYLED_ITEM ( 'NONE', ( #24210 ), #64752 ) ;
#4034 = DIRECTION ( 'NONE',  ( -1.000000000000000000, 0.0000000000000000000, -0.0000000000000000000 ) ) ;
#4035 = CARTESIAN_POINT ( 'NONE',  ( -9.570706566308407700, -2.032051282051281900, 1.525000000000000100 ) ) ;
#4036 = DIRECTION ( 'NONE',  ( -1.000000000000000000, 0.0000000000000000000, 0.0000000000000000000 ) ) ;
#4037 = CARTESIAN_POINT ( 'NONE',  ( -4.015000000000003200, -1.789471378390275600, -5.649999999999999500 ) ) ;
#4038 = CARTESIAN_POINT ( 'NONE',  ( 0.0000000000000000000, 17.53477303807743900, -0.1000000000000000100 ) ) ;
#4039 = CARTESIAN_POINT ( 'NONE',  ( -9.790095050518802500, -1.196474391479732900, 1.500000000000000400 ) ) ;
#4040 = CARTESIAN_POINT ( 'NONE',  ( 207.3999999999999500, 3.000000000000000000, 0.0000000000000000000 ) ) ;
#4041 = LINE ( 'NONE', #66482, #61305 ) ;
#4042 = ORIENTED_EDGE ( 'NONE', *, *, #8510, .F. ) ;
#4043 = AXIS2_PLACEMENT_3D ( 'NONE', #24962, #36540, #12366 ) ;
#4044 = MECHANICAL_DESIGN_GEOMETRIC_PRESENTATION_REPRESENTATION (  '', ( #20175 ), #44769 ) ;
#4045 = FACE_OUTER_BOUND ( 'NONE', #6171, .T. ) ;
#4046 = DIRECTION ( 'NONE',  ( 0.0000000000000000000, 0.2425356250363331100, 0.9701425001453318800 ) ) ;
#4047 = FILL_AREA_STYLE ('',( #16188 ) ) ;
#4048 = SURFACE_STYLE_USAGE ( .BOTH. , #16461 ) ;
#4049 = VECTOR ( 'NONE', #42480, 1000.000000000000000 ) ;
#4050 = PRODUCT_DEFINITION_SHAPE ( 'NONE', 'NONE',  #46526 ) ;
#4051 = CIRCLE ( 'NONE', #47118, 8.326666666666648500 ) ;
#4052 = VERTEX_POINT ( 'NONE', #42514 ) ;
#4053 = ADVANCED_FACE ( 'NONE', ( #24767 ), #35484, .T. ) ;
#4054 = ORIENTED_EDGE ( 'NONE', *, *, #65240, .T. ) ;
#4055 =( GEOMETRIC_REPRESENTATION_CONTEXT ( 3 ) GLOBAL_UNCERTAINTY_ASSIGNED_CONTEXT ( ( #73881 ) ) GLOBAL_UNIT_ASSIGNED_CONTEXT ( ( #17926, #77800, #12622 ) ) REPRESENTATION_CONTEXT ( 'NONE', 'WORKASPACE' ) );
#4056 =( NAMED_UNIT ( * ) PLANE_ANGLE_UNIT ( ) SI_UNIT ( $, .RADIAN. ) );
#4057 = EDGE_CURVE ( 'NONE', #55717, #63761, #1083, .T. ) ;
#4058 = PLANE ( 'NONE',  #35374 ) ;
#4059 = FACE_OUTER_BOUND ( 'NONE', #60717, .T. ) ;
#4060 = ORIENTED_EDGE ( 'NONE', *, *, #59088, .F. ) ;
#4061 = PRESENTATION_STYLE_ASSIGNMENT (( #12828 ) ) ;
#4062 = ADVANCED_FACE ( 'NONE', ( #27524 ), #53330, .F. ) ;
#4063 = ORIENTED_EDGE ( 'NONE', *, *, #48725, .F. ) ;
#4064 = DIRECTION ( 'NONE',  ( 1.190496503121338200E-016, 1.000000000000000000, -0.0000000000000000000 ) ) ;
#4065 = CARTESIAN_POINT ( 'NONE',  ( -9.746499093964088100, -1.203108917844044600, 1.524999999999999900 ) ) ;
#4066 =( LENGTH_UNIT ( ) NAMED_UNIT ( * ) SI_UNIT ( .MILLI., .METRE. ) );
#4067 = CARTESIAN_POINT ( 'NONE',  ( -40.00000000000000700, 36.00000000000000000, 0.0000000000000000000 ) ) ;
#4068 = CARTESIAN_POINT ( 'NONE',  ( 1.741820135445511700E-015, -8.534773038077450000, -0.1000000000000000100 ) ) ;
#4069 = UNCERTAINTY_MEASURE_WITH_UNIT (LENGTH_MEASURE( 1.000000000000000100E-005 ), #15460, 'distance_accuracy_value', 'NONE');
#4070 = UNCERTAINTY_MEASURE_WITH_UNIT (LENGTH_MEASURE( 1.000000000000000100E-005 ), #53654, 'distance_accuracy_value', 'NONE');
#4071 = LINE ( 'NONE', #50486, #62348 ) ;
#4072 = PRODUCT_CONTEXT ( 'NONE', #6523, 'mechanical' ) ;
#4073 = CYLINDRICAL_SURFACE ( 'NONE', #45851, 1.199999999999999100 ) ;
#4074 = ORIENTED_EDGE ( 'NONE', *, *, #77978, .F. ) ;
#4075 = ORIENTED_EDGE ( 'NONE', *, *, #11481, .F. ) ;
#4076 = SURFACE_STYLE_USAGE ( .BOTH. , #45561 ) ;
#4077 = DIRECTION ( 'NONE',  ( 0.0000000000000000000, 0.0000000000000000000, -1.000000000000000000 ) ) ;
#4078 = ORIENTED_EDGE ( 'NONE', *, *, #22085, .F. ) ;
#4079 = CARTESIAN_POINT ( 'NONE',  ( -7.392648915611981200, -0.2240677458465109900, 1.525000000000000400 ) ) ;
#4080 = LINE ( 'NONE', #47662, #64175 ) ;
#4082 =( NAMED_UNIT ( * ) PLANE_ANGLE_UNIT ( ) SI_UNIT ( $, .RADIAN. ) );
#4081 = CARTESIAN_POINT ( 'NONE',  ( -7.745612075279680700, -2.298076923076922900, 1.525000000000000100 ) ) ;
#4083 = EDGE_CURVE ( 'NONE', #6385, #10234, #66982, .T. ) ;
#4084 = LINE ( 'NONE', #55217, #46330 ) ;
#4085 = FILL_AREA_STYLE ('',( #40090 ) ) ;
#4086 = SURFACE_STYLE_FILL_AREA ( #71178 ) ;
#4087 = ORIENTED_EDGE ( 'NONE', *, *, #45512, .F. ) ;
#4088 = CARTESIAN_POINT ( 'NONE',  ( 0.0000000000000000000, -16.21477303807743900, -0.1000000000000000100 ) ) ;
#4089 = ORIENTED_EDGE ( 'NONE', *, *, #14643, .F. ) ;
#4090 = CARTESIAN_POINT ( 'NONE',  ( -12.50000000000000000, 0.0000000000000000000, 0.0000000000000000000 ) ) ;
#4091 = CIRCLE ( 'NONE', #22468, 1.500000000000000400 ) ;
#4092 = VECTOR ( 'NONE', #3855, 1000.000000000000000 ) ;
#4093 = DIRECTION ( 'NONE',  ( 0.0000000000000000000, 1.000000000000000000, 0.0000000000000000000 ) ) ;
#4094 = CARTESIAN_POINT ( 'NONE',  ( 190.0000000000000000, 81.99999999999998600, 4.000000000000000000 ) ) ;
#4095 = EDGE_CURVE ( 'NONE', #51972, #8811, #70746, .T. ) ;
#4096 = EDGE_CURVE ( 'NONE', #14552, #42829, #57559, .T. ) ;
#4097 =( GEOMETRIC_REPRESENTATION_CONTEXT ( 3 ) GLOBAL_UNCERTAINTY_ASSIGNED_CONTEXT ( ( #75700 ) ) GLOBAL_UNIT_ASSIGNED_CONTEXT ( ( #35187, #53802, #54053 ) ) REPRESENTATION_CONTEXT ( 'NONE', 'WORKASPACE' ) );
#4098 = DIRECTION ( 'NONE',  ( 0.0000000000000000000, 1.000000000000000000, -0.0000000000000000000 ) ) ;
#4099 = EDGE_LOOP ( 'NONE', ( #27053, #36272, #2503, #45046 ) ) ;
#4100 = FACE_OUTER_BOUND ( 'NONE', #77017, .T. ) ;
#4101 = CARTESIAN_POINT ( 'NONE',  ( 6.615100958247770900, 3.249999999999999600, -11.14981045648398900 ) ) ;
#4103 = EDGE_CURVE ( 'NONE', #63255, #30672, #31276, .T. ) ;
#4102 = AXIS2_PLACEMENT_3D ( 'NONE', #24192, #42808, #18188 ) ;
#4104 = CARTESIAN_POINT ( 'NONE',  ( -9.740298064477070000, -1.113790145581105500, 1.500000000000000000 ) ) ;
#4105 =( GEOMETRIC_REPRESENTATION_CONTEXT ( 3 ) GLOBAL_UNCERTAINTY_ASSIGNED_CONTEXT ( ( #19048 ) ) GLOBAL_UNIT_ASSIGNED_CONTEXT ( ( #65463, #16680, #5053 ) ) REPRESENTATION_CONTEXT ( 'NONE', 'WORKASPACE' ) );
#4106 = DIRECTION ( 'NONE',  ( 0.0000000000000000000, 0.0000000000000000000, -1.000000000000000000 ) ) ;
#4107 = VECTOR ( 'NONE', #74882, 1000.000000000000000 ) ;
#4108 = CYLINDRICAL_SURFACE ( 'NONE', #24139, 0.2400000000000031000 ) ;
#4109 = ORIENTED_EDGE ( 'NONE', *, *, #27618, .F. ) ;
#4110 = ADVANCED_FACE ( 'NONE', ( #3035 ), #58545, .F. ) ;
#4111 = DIRECTION ( 'NONE',  ( -0.7071067811865466800, -0.1714985851425090400, -0.6859943405700361700 ) ) ;
#4112 = DIRECTION ( 'NONE',  ( -1.000000000000000000, -1.095614826932720100E-016, 0.0000000000000000000 ) ) ;
#4113 = STYLED_ITEM ( 'NONE', ( #20448 ), #60072 ) ;
#4114 =( NAMED_UNIT ( * ) SI_UNIT ( $, .STERADIAN. ) SOLID_ANGLE_UNIT ( ) );
#4115 = AXIS2_PLACEMENT_3D ( 'NONE', #52356, #40525, #16672 ) ;
#4116 = LINE ( 'NONE', #55876, #68011 ) ;
#4117 = CARTESIAN_POINT ( 'NONE',  ( -16.12064023002719200, -13.17623087681912400, 6.119768760085094100 ) ) ;
#4118 = CIRCLE ( 'NONE', #26943, 0.2399999999999999900 ) ;
#4120 = EDGE_CURVE ( 'NONE', #66434, #19366, #73504, .T. ) ;
#4119 = STYLED_ITEM ( 'NONE', ( #28445 ), #37610 ) ;
#4121 = DIRECTION ( 'NONE',  ( 4.172734479193865600E-016, -1.000000000000000000, 0.0000000000000000000 ) ) ;
#4122 = LINE ( 'NONE', #13311, #66166 ) ;
#4123 = EDGE_LOOP ( 'NONE', ( #31467, #49861, #68677, #54000 ) ) ;
#4124 = PLANE ( 'NONE',  #18809 ) ;
#4125 = ORIENTED_EDGE ( 'NONE', *, *, #38639, .F. ) ;
#4126 = EDGE_LOOP ( 'NONE', ( #58095, #35809 ) ) ;
#4127 = DIRECTION ( 'NONE',  ( -0.001723503530942262300, -0.9999985147666864400, 0.0000000000000000000 ) ) ;
#4128 = PRESENTATION_LAYER_ASSIGNMENT (  '', '', ( #56944 ) ) ;
#4129 = DIRECTION ( 'NONE',  ( 1.000000000000000000, 0.0000000000000000000, 0.0000000000000000000 ) ) ;
#4130 = LINE ( 'NONE', #77454, #56741 ) ;
#4131 = LINE ( 'NONE', #40146, #22023 ) ;
#4132 = CARTESIAN_POINT ( 'NONE',  ( 3.749999999999999100, 0.1524308435007936900, -16.25600524240315200 ) ) ;
#4133 = COLOUR_RGB ( '',0.2509803921568627400, 0.2509803921568627400, 0.2509803921568627400 ) ;
#4134 = CARTESIAN_POINT ( 'NONE',  ( -7.589113622714806200, -1.193075736970136800, 1.524999999999999900 ) ) ;
#4135 = ORIENTED_EDGE ( 'NONE', *, *, #1573, .F. ) ;
#4136 = DIRECTION ( 'NONE',  ( 1.000000000000000000, -5.452961810536132800E-016, 0.0000000000000000000 ) ) ;
#4138 = EDGE_CURVE ( 'NONE', #6921, #41432, #75439, .T. ) ;
#4137 = FILL_AREA_STYLE_COLOUR ( '', #35118 ) ;
#4139 = LINE ( 'NONE', #17592, #74599 ) ;
#4140 = VECTOR ( 'NONE', #33757, 1000.000000000000000 ) ;
#4141 = ORIENTED_EDGE ( 'NONE', *, *, #61263, .F. ) ;
#4142 = SURFACE_STYLE_USAGE ( .BOTH. , #64833 ) ;
#4143 = DIRECTION ( 'NONE',  ( -0.0000000000000000000, -0.0000000000000000000, -1.000000000000000000 ) ) ;
#4144 = AXIS2_PLACEMENT_3D ( 'NONE', #46480, #64146, #11327 ) ;
#4145 = CARTESIAN_POINT ( 'NONE',  ( 46.39993436051140200, -0.8500000000000000900, 1.000000000000000000 ) ) ;
#4146 = ORIENTED_EDGE ( 'NONE', *, *, #43405, .F. ) ;
#4147 = CYLINDRICAL_SURFACE ( 'NONE', #20470, 2.750000000000002700 ) ;
#4148 = CARTESIAN_POINT ( 'NONE',  ( -7.489496533821668600, -1.235238659117442000, 1.525000000000000100 ) ) ;
#4149 = FACE_OUTER_BOUND ( 'NONE', #61073, .T. ) ;
#4150 = CARTESIAN_POINT ( 'NONE',  ( -9.170714915823106500, 7.214773038077446200, -0.1000000000000000100 ) ) ;
#4151 = ORIENTED_EDGE ( 'NONE', *, *, #5148, .F. ) ;
#4152 = EDGE_LOOP ( 'NONE', ( #59624, #5463, #54962, #27449 ) ) ;
#4153 = VERTEX_POINT ( 'NONE', #49569 ) ;
#4154 = CARTESIAN_POINT ( 'NONE',  ( -7.774382938104800200, -0.06015876356369830700, 1.500000000000000000 ) ) ;
#4155 = STYLED_ITEM ( 'NONE', ( #44242 ), #34808 ) ;
#4156 = DIRECTION ( 'NONE',  ( 0.0000000000000000000, -1.000000000000000000, 0.0000000000000000000 ) ) ;
#4157 = UNCERTAINTY_MEASURE_WITH_UNIT (LENGTH_MEASURE( 1.000000000000000100E-005 ), #18441, 'distance_accuracy_value', 'NONE');
#4158 = LINE ( 'NONE', #56622, #71841 ) ;
#4159 = CIRCLE ( 'NONE', #21674, 0.5000000000000000000 ) ;
#4160 = ORIENTED_EDGE ( 'NONE', *, *, #21062, .T. ) ;
#4161 = VERTEX_POINT ( 'NONE', #55356 ) ;
#4162 = ADVANCED_FACE ( 'NONE', ( #54758 ), #191, .F. ) ;
#4163 = AXIS2_PLACEMENT_3D ( 'NONE', #21619, #34241, #3979 ) ;
#4164 =( GEOMETRIC_REPRESENTATION_CONTEXT ( 3 ) GLOBAL_UNCERTAINTY_ASSIGNED_CONTEXT ( ( #35872 ) ) GLOBAL_UNIT_ASSIGNED_CONTEXT ( ( #44429, #14564, #8794 ) ) REPRESENTATION_CONTEXT ( 'NONE', 'WORKASPACE' ) );
#4165 =( NAMED_UNIT ( * ) SI_UNIT ( $, .STERADIAN. ) SOLID_ANGLE_UNIT ( ) );
#4166 =( NAMED_UNIT ( * ) PLANE_ANGLE_UNIT ( ) SI_UNIT ( $, .RADIAN. ) );
#4167 = FACE_OUTER_BOUND ( 'NONE', #9951, .T. ) ;
#4168 = CARTESIAN_POINT ( 'NONE',  ( 0.2899999999999994800, -9.455000000000001800, 7.799999999999999800 ) ) ;
#4169 = CARTESIAN_POINT ( 'NONE',  ( 0.0000000000000000000, 31.41000000000000700, -0.1000000000000000100 ) ) ;
#4170 = AXIS2_PLACEMENT_3D ( 'NONE', #65197, #29772, #71207 ) ;
#4171 = CARTESIAN_POINT ( 'NONE',  ( -7.771099059664931200, -0.1690499954560704100, 1.499999999999999800 ) ) ;
#4172 = UNCERTAINTY_MEASURE_WITH_UNIT (LENGTH_MEASURE( 1.000000000000000100E-005 ), #71434, 'distance_accuracy_value', 'NONE');
#4173 = DIRECTION ( 'NONE',  ( 1.214075149524667000E-017, 1.000000000000000000, -9.714451465470119700E-017 ) ) ;
#4174 = COLOUR_RGB ( '',0.7921568627450980000, 0.8196078431372548800, 0.9333333333333333500 ) ;
#4175 = AXIS2_PLACEMENT_3D ( 'NONE', #29548, #52894, #41314 ) ;
#4176 = LINE ( 'NONE', #43240, #41796 ) ;
#4177 = DIRECTION ( 'NONE',  ( 1.000000000000000000, 0.0000000000000000000, 0.0000000000000000000 ) ) ;
#4179 = ORIENTED_EDGE ( 'NONE', *, *, #74278, .F. ) ;
#4178 = CARTESIAN_POINT ( 'NONE',  ( -13.99005524519136900, -5.047700410575215500, 4.999999999999999100 ) ) ;
#4180 = LINE ( 'NONE', #43753, #77534 ) ;
#4181 = ORIENTED_EDGE ( 'NONE', *, *, #41042, .T. ) ;
#4182 = LINE ( 'NONE', #29159, #42690 ) ;
#4183 = DIRECTION ( 'NONE',  ( -0.0000000000000000000, -0.0000000000000000000, 1.000000000000000000 ) ) ;
#4184 = DIRECTION ( 'NONE',  ( 1.000000000000000000, -1.054869833868250300E-016, 0.0000000000000000000 ) ) ;
#4185 = DIRECTION ( 'NONE',  ( 0.0000000000000000000, 0.0000000000000000000, -1.000000000000000000 ) ) ;
#4186 = ORIENTED_EDGE ( 'NONE', *, *, #19632, .T. ) ;
#4187 = COLOUR_RGB ( '',0.6666666666666666300, 0.6666666666666666300, 0.6666666666666666300 ) ;
#4188 = EDGE_LOOP ( 'NONE', ( #63238, #24774, #18594, #36087 ) ) ;
#4189 =( LENGTH_UNIT ( ) NAMED_UNIT ( * ) SI_UNIT ( .MILLI., .METRE. ) );
#4190 = CARTESIAN_POINT ( 'NONE',  ( 77.99999999999998600, 0.0000000000000000000, 0.5000000000000000000 ) ) ;
#4191 = LINE ( 'NONE', #58454, #77540 ) ;
#4192 = LINE ( 'NONE', #58322, #21092 ) ;
#4193 = DIRECTION ( 'NONE',  ( 1.000000000000000000, 0.0000000000000000000, 0.0000000000000000000 ) ) ;
#4194 = FACE_OUTER_BOUND ( 'NONE', #3383, .T. ) ;
#4195 = DIRECTION ( 'NONE',  ( -0.0000000000000000000, -0.0000000000000000000, 1.000000000000000000 ) ) ;
#4196 = VERTEX_POINT ( 'NONE', #655 ) ;
#4197 = ADVANCED_FACE ( 'NONE', ( #12496 ), #37252, .T. ) ;
#4198 = CARTESIAN_POINT ( 'NONE',  ( 62.00000000000000000, 27.00000000000000000, 6.000000000000000000 ) ) ;
#4199 = VERTEX_POINT ( 'NONE', #1178 ) ;
#4200 = ORIENTED_EDGE ( 'NONE', *, *, #7227, .T. ) ;
#4201 = VERTEX_POINT ( 'NONE', #73736 ) ;
#4202 = ORIENTED_EDGE ( 'NONE', *, *, #43854, .F. ) ;
#4203 = EDGE_CURVE ( 'NONE', #46529, #103, #63217, .T. ) ;
#4204 = DIRECTION ( 'NONE',  ( -0.0000000000000000000, -0.0000000000000000000, 1.000000000000000000 ) ) ;
#4205 = CARTESIAN_POINT ( 'NONE',  ( 210.1500000000000100, 66.69999999999998900, 2.899999999999999900 ) ) ;
#4206 = ORIENTED_EDGE ( 'NONE', *, *, #77271, .T. ) ;
#4207 = LINE ( 'NONE', #68460, #33441 ) ;
#4208 = DIRECTION ( 'NONE',  ( 6.938893903907188900E-015, 6.938893903907210200E-015, 1.000000000000000000 ) ) ;
#4209 = DIRECTION ( 'NONE',  ( 0.0000000000000000000, 1.000000000000000000, 0.0000000000000000000 ) ) ;
#4210 = CARTESIAN_POINT ( 'NONE',  ( -13.37831137082320000, -9.793250992115741100, 4.999999999999990200 ) ) ;
#4211 = ORIENTED_EDGE ( 'NONE', *, *, #46144, .F. ) ;
#4212 = PLANE ( 'NONE',  #72651 ) ;
#4213 = CARTESIAN_POINT ( 'NONE',  ( 1.999999999999999100, 1.999999999999999600, 0.0000000000000000000 ) ) ;
#4214 = SURFACE_STYLE_USAGE ( .BOTH. , #34464 ) ;
#4215 =( GEOMETRIC_REPRESENTATION_CONTEXT ( 3 ) GLOBAL_UNCERTAINTY_ASSIGNED_CONTEXT ( ( #59306 ) ) GLOBAL_UNIT_ASSIGNED_CONTEXT ( ( #75212, #68903, #27974 ) ) REPRESENTATION_CONTEXT ( 'NONE', 'WORKASPACE' ) );
#4216 = COLOUR_RGB ( '',1.000000000000000000, 0.0000000000000000000, 0.0000000000000000000 ) ;
#4217 = EDGE_CURVE ( 'NONE', #21143, #31254, #65113, .T. ) ;
#4218 = PRODUCT_DEFINITION ( 'NON CONOSCIUTO', '', #22427, #5251 ) ;
#4219 = DIRECTION ( 'NONE',  ( -0.0000000000000000000, 1.000000000000000000, -0.0000000000000000000 ) ) ;
#4220 = ORIENTED_EDGE ( 'NONE', *, *, #30140, .F. ) ;
#4221 = DIRECTION ( 'NONE',  ( 0.0000000000000000000, 0.0000000000000000000, 1.000000000000000000 ) ) ;
#4222 = ORIENTED_EDGE ( 'NONE', *, *, #11357, .F. ) ;
#4223 = COLOUR_RGB ( '',0.2509803921568627400, 0.2509803921568627400, 0.2509803921568627400 ) ;
#4224 = AXIS2_PLACEMENT_3D ( 'NONE', #64638, #4478, #77235 ) ;
#4225 = DIRECTION ( 'NONE',  ( 1.000000000000000000, 0.0000000000000000000, 0.0000000000000000000 ) ) ;
#4226 = LINE ( 'NONE', #31148, #23019 ) ;
#4227 = EDGE_CURVE ( 'NONE', #20174, #64055, #48209, .T. ) ;
#4228 = ORIENTED_EDGE ( 'NONE', *, *, #12018, .T. ) ;
#4229 = ORIENTED_EDGE ( 'NONE', *, *, #10907, .T. ) ;
#4231 = ORIENTED_EDGE ( 'NONE', *, *, #64037, .T. ) ;
#4230 = AXIS2_PLACEMENT_3D ( 'NONE', #9146, #75840, #9904 ) ;
#4232 = DIRECTION ( 'NONE',  ( -0.0000000000000000000, -0.0000000000000000000, -1.000000000000000000 ) ) ;
#4233 =( LENGTH_UNIT ( ) NAMED_UNIT ( * ) SI_UNIT ( .MILLI., .METRE. ) );
#4234 = EDGE_CURVE ( 'NONE', #68257, #31233, #38800, .T. ) ;
#4235 = DIRECTION ( 'NONE',  ( 0.0000000000000000000, 0.0000000000000000000, 1.000000000000000000 ) ) ;
#4237 = EDGE_CURVE ( 'NONE', #45641, #66019, #42562, .T. ) ;
#4236 =( GEOMETRIC_REPRESENTATION_CONTEXT ( 3 ) GLOBAL_UNCERTAINTY_ASSIGNED_CONTEXT ( ( #13624 ) ) GLOBAL_UNIT_ASSIGNED_CONTEXT ( ( #70101, #51466, #46153 ) ) REPRESENTATION_CONTEXT ( 'NONE', 'WORKASPACE' ) );
#4238 = SURFACE_STYLE_FILL_AREA ( #37206 ) ;
#4239 = DIRECTION ( 'NONE',  ( -1.000000000000000000, -1.807003620809173600E-016, 0.0000000000000000000 ) ) ;
#4240 = ORIENTED_EDGE ( 'NONE', *, *, #54178, .F. ) ;
#4241 = EDGE_LOOP ( 'NONE', ( #76724, #46085, #18005, #30738 ) ) ;
#4242 = COLOUR_RGB ( '',0.6666666666666666300, 0.6666666666666666300, 0.6666666666666666300 ) ;
#4243 = DIRECTION ( 'NONE',  ( 0.0000000000000000000, -1.000000000000000000, 0.0000000000000000000 ) ) ;
#4244 = CARTESIAN_POINT ( 'NONE',  ( -23.00000000000000400, -3.000000000000006200, 0.0000000000000000000 ) ) ;
#4245 = DIRECTION ( 'NONE',  ( 0.0000000000000000000, -1.000000000000000000, 0.0000000000000000000 ) ) ;
#4246 = DIRECTION ( 'NONE',  ( -0.0000000000000000000, 0.0000000000000000000, 1.000000000000000000 ) ) ;
#4247 = DIRECTION ( 'NONE',  ( 0.0000000000000000000, -0.0000000000000000000, -1.000000000000000000 ) ) ;
#4248 = ORIENTED_EDGE ( 'NONE', *, *, #37029, .F. ) ;
#4249 = EDGE_CURVE ( 'NONE', #48088, #47184, #64216, .T. ) ;
#4250 =( GEOMETRIC_REPRESENTATION_CONTEXT ( 3 ) GLOBAL_UNCERTAINTY_ASSIGNED_CONTEXT ( ( #19836 ) ) GLOBAL_UNIT_ASSIGNED_CONTEXT ( ( #26965, #50022, #38740 ) ) REPRESENTATION_CONTEXT ( 'NONE', 'WORKASPACE' ) );
#4251 = CARTESIAN_POINT ( 'NONE',  ( -21.10000000000000100, -21.60000000000000100, 7.500000000000000000 ) ) ;
#4252 = CARTESIAN_POINT ( 'NONE',  ( 47.20000000000001700, 1.000000000000000000, 3.700000000000000200 ) ) ;
#4253 = DIRECTION ( 'NONE',  ( 1.000000000000000000, 0.0000000000000000000, 0.0000000000000000000 ) ) ;
#4254 = SURFACE_STYLE_USAGE ( .BOTH. , #57845 ) ;
#4255 = SURFACE_STYLE_FILL_AREA ( #29949 ) ;
#4256 = ORIENTED_EDGE ( 'NONE', *, *, #21614, .F. ) ;
#4257 = TOROIDAL_SURFACE ( 'NONE', #77477, 1.750000000000003300, 0.5000000000000000000 ) ;
#4258 = VECTOR ( 'NONE', #21372, 1000.000000000000000 ) ;
#4259 = VERTEX_POINT ( 'NONE', #12589 ) ;
#4260 =( NAMED_UNIT ( * ) PLANE_ANGLE_UNIT ( ) SI_UNIT ( $, .RADIAN. ) );
#4261 = VECTOR ( 'NONE', #19164, 1000.000000000000000 ) ;
#4262 = AXIS2_PLACEMENT_3D ( 'NONE', #192, #48329, #30269 ) ;
#4263 = FILL_AREA_STYLE ('',( #16921 ) ) ;
#4264 = ORIENTED_EDGE ( 'NONE', *, *, #25606, .T. ) ;
#4265 = VECTOR ( 'NONE', #34358, 1000.000000000000000 ) ;
#4266 = VERTEX_POINT ( 'NONE', #67968 ) ;
#4267 = DIRECTION ( 'NONE',  ( -0.0000000000000000000, -0.0000000000000000000, 1.000000000000000000 ) ) ;
#4268 = VECTOR ( 'NONE', #32652, 1000.000000000000000 ) ;
#4269 = DIRECTION ( 'NONE',  ( -1.000000000000000000, 0.0000000000000000000, 0.0000000000000000000 ) ) ;
#4270 = FILL_AREA_STYLE_COLOUR ( '', #72299 ) ;
#4271 =( NAMED_UNIT ( * ) SI_UNIT ( $, .STERADIAN. ) SOLID_ANGLE_UNIT ( ) );
#4272 = SURFACE_STYLE_USAGE ( .BOTH. , #5311 ) ;
#4273 = ORIENTED_EDGE ( 'NONE', *, *, #32587, .T. ) ;
#4274 = ORIENTED_EDGE ( 'NONE', *, *, #41599, .T. ) ;
#4275 = AXIS2_PLACEMENT_3D ( 'NONE', #18756, #24753, #19001 ) ;
#4276 = ORIENTED_EDGE ( 'NONE', *, *, #77212, .F. ) ;
#4277 = CARTESIAN_POINT ( 'NONE',  ( 10.99005524519136000, -4.225000000000019200, 5.000000000000000000 ) ) ;
#4278 = VERTEX_POINT ( 'NONE', #38570 ) ;
#4279 = DIRECTION ( 'NONE',  ( 0.0000000000000000000, 0.0000000000000000000, 1.000000000000000000 ) ) ;
#4280 = ORIENTED_EDGE ( 'NONE', *, *, #36034, .F. ) ;
#4281 = CARTESIAN_POINT ( 'NONE',  ( 89.45000000000000300, 30.64999999999999900, 0.0000000000000000000 ) ) ;
#4282 = CARTESIAN_POINT ( 'NONE',  ( -8.170714915823106500, 0.0000000000000000000, -0.1000000000000000100 ) ) ;
#4283 = ADVANCED_FACE ( 'NONE', ( #41590 ), #11516, .F. ) ;
#4284 = MECHANICAL_DESIGN_GEOMETRIC_PRESENTATION_REPRESENTATION (  '', ( #70212 ), #8358 ) ;
#4285 = AXIS2_PLACEMENT_3D ( 'NONE', #6549, #61385, #25425 ) ;
#4286 = VECTOR ( 'NONE', #59060, 1000.000000000000000 ) ;
#4287 = SURFACE_STYLE_USAGE ( .BOTH. , #40285 ) ;
#4288 = CARTESIAN_POINT ( 'NONE',  ( -7.487247672576148500, -1.213581678685330800, 1.500000000000000200 ) ) ;
#4289 = PLANE ( 'NONE',  #6254 ) ;
#4290 = FACE_BOUND ( 'NONE', #31433, .T. ) ;
#4291 = CARTESIAN_POINT ( 'NONE',  ( -8.599999999999996100, -4.225000000000012100, 2.500000000000000000 ) ) ;
#4292 = CARTESIAN_POINT ( 'NONE',  ( 0.0000000000000000000, 11.71477303807744400, 0.0000000000000000000 ) ) ;
#4293 = ORIENTED_EDGE ( 'NONE', *, *, #17020, .T. ) ;
#4294 = FILL_AREA_STYLE ('',( #9596 ) ) ;
#4295 = CYLINDRICAL_SURFACE ( 'NONE', #32477, 0.7000000000000009500 ) ;
#4296 = CYLINDRICAL_SURFACE ( 'NONE', #6699, 0.7499999999999840100 ) ;
#4297 = VERTEX_POINT ( 'NONE', #8410 ) ;
#4298 = CARTESIAN_POINT ( 'NONE',  ( -7.784545638424883200, -1.597572719277259300, 1.525000000000000100 ) ) ;
#4299 = VECTOR ( 'NONE', #67020, 1000.000000000000000 ) ;
#4300 = CARTESIAN_POINT ( 'NONE',  ( 15.19005524519136700, -3.725000000000021400, 3.500000000000006700 ) ) ;
#4301 = CARTESIAN_POINT ( 'NONE',  ( -9.518923713744305500, -0.2532051282051281900, 1.525000000000000100 ) ) ;
#4302 = LINE ( 'NONE', #71489, #55010 ) ;
#4303 = DIRECTION ( 'NONE',  ( -0.0000000000000000000, -0.0000000000000000000, 1.000000000000000000 ) ) ;
#4304 = VECTOR ( 'NONE', #75761, 1000.000000000000000 ) ;
#4305 = CARTESIAN_POINT ( 'NONE',  ( -4.336808689942017700E-015, -1.789471378390275600, 6.200000000000002800 ) ) ;
#4306 = ORIENTED_EDGE ( 'NONE', *, *, #20480, .T. ) ;
#4307 = VERTEX_POINT ( 'NONE', #32304 ) ;
#4308 = DIRECTION ( 'NONE',  ( -1.000000000000000000, 0.0000000000000000000, 0.0000000000000000000 ) ) ;
#4309 = ORIENTED_EDGE ( 'NONE', *, *, #16955, .F. ) ;
#4310 = EDGE_CURVE ( 'NONE', #42370, #53564, #10631, .T. ) ;
#4311 = ADVANCED_FACE ( 'NONE', ( #22835 ), #36908, .F. ) ;
#4312 = LINE ( 'NONE', #21080, #66355 ) ;
#4313 = SURFACE_STYLE_USAGE ( .BOTH. , #29300 ) ;
#4314 = CARTESIAN_POINT ( 'NONE',  ( 0.8136460818176439700, 7.503623188412607400, -6.938893903907228400E-015 ) ) ;
#4315 =( NAMED_UNIT ( * ) SI_UNIT ( $, .STERADIAN. ) SOLID_ANGLE_UNIT ( ) );
#4316 = ORIENTED_EDGE ( 'NONE', *, *, #58664, .F. ) ;
#4317 = EDGE_LOOP ( 'NONE', ( #4032, #65024, #28881, #56952 ) ) ;
#4318 = CARTESIAN_POINT ( 'NONE',  ( -7.384426390508427800, -0.2754438097682784800, 1.525000000000000100 ) ) ;
#4319 = DIRECTION ( 'NONE',  ( 1.224646799147353000E-016, -1.000000000000000000, 0.0000000000000000000 ) ) ;
#4320 = VECTOR ( 'NONE', #46866, 1000.000000000000000 ) ;
#4321 = FACE_OUTER_BOUND ( 'NONE', #4570, .T. ) ;
#4322 = EDGE_CURVE ( 'NONE', #164, #18887, #6856, .T. ) ;
#4323 = CARTESIAN_POINT ( 'NONE',  ( -4.171756600579373100, 0.0000000000000000000, 0.0000000000000000000 ) ) ;
#4324 = EDGE_CURVE ( 'NONE', #64769, #32177, #40686, .T. ) ;
#4325 = PRODUCT_RELATED_PRODUCT_CATEGORY ( 'part', '', ( #37753 ) ) ;
#4326 = UNCERTAINTY_MEASURE_WITH_UNIT (LENGTH_MEASURE( 1.000000000000000100E-005 ), #31103, 'distance_accuracy_value', 'NONE');
#4327 = VECTOR ( 'NONE', #53048, 1000.000000000000100 ) ;
#4328 = COLOUR_RGB ( '',0.0000000000000000000, 0.0000000000000000000, 0.7529411764705882200 ) ;
#4329 = ORIENTED_EDGE ( 'NONE', *, *, #20329, .T. ) ;
#4330 = LINE ( 'NONE', #40733, #62598 ) ;
#4331 = VERTEX_POINT ( 'NONE', #2259 ) ;
#4332 = ORIENTED_EDGE ( 'NONE', *, *, #49420, .F. ) ;
#4333 = DIRECTION ( 'NONE',  ( 0.0000000000000000000, 0.0000000000000000000, -1.000000000000000000 ) ) ;
#4334 = FACE_OUTER_BOUND ( 'NONE', #20920, .T. ) ;
#4335 = PRESENTATION_LAYER_ASSIGNMENT (  '', '', ( #31511 ) ) ;
#4336 = AXIS2_PLACEMENT_3D ( 'NONE', #11737, #23563, #58494 ) ;
#4337 = EDGE_LOOP ( 'NONE', ( #60460, #74627 ) ) ;
#4338 = FACE_OUTER_BOUND ( 'NONE', #45394, .T. ) ;
#4339 =( NAMED_UNIT ( * ) SI_UNIT ( $, .STERADIAN. ) SOLID_ANGLE_UNIT ( ) );
#4340 = DIRECTION ( 'NONE',  ( 0.0000000000000000000, 0.0000000000000000000, -1.000000000000000000 ) ) ;
#4341 = DIRECTION ( 'NONE',  ( 0.0000000000000000000, -0.0000000000000000000, -1.000000000000000000 ) ) ;
#4343 = EDGE_CURVE ( 'NONE', #719, #51013, #49079, .T. ) ;
#4342 = PRESENTATION_LAYER_ASSIGNMENT (  '', '', ( #76851 ) ) ;
#4344 = APPLICATION_PROTOCOL_DEFINITION ( 'draft international standard', 'automotive_design', 1998, #30671 ) ;
#4345 = CARTESIAN_POINT ( 'NONE',  ( 140.2000230177036700, 37.16251078954859100, 0.0000000000000000000 ) ) ;
#4346 = EDGE_CURVE ( 'NONE', #22444, #15799, #72606, .T. ) ;
#4347 = VERTEX_POINT ( 'NONE', #32842 ) ;
#4348 = CARTESIAN_POINT ( 'NONE',  ( 28.39999999999999900, 6.000000000000003600, 3.000000000000000000 ) ) ;
#4349 = LINE ( 'NONE', #7443, #3344 ) ;
#4350 = EDGE_CURVE ( 'NONE', #28004, #34377, #43445, .T. ) ;
#4351 = DIRECTION ( 'NONE',  ( 0.0000000000000000000, 1.000000000000000000, 0.0000000000000000000 ) ) ;
#4353 = CARTESIAN_POINT ( 'NONE',  ( -0.6707149158221811200, 0.0000000000000000000, -0.1000000000000000100 ) ) ;
#4352 = DIRECTION ( 'NONE',  ( -1.000000000000000000, 0.0000000000000000000, 0.0000000000000000000 ) ) ;
#4354 = ORIENTED_EDGE ( 'NONE', *, *, #64955, .F. ) ;
#4355 = VERTEX_POINT ( 'NONE', #27031 ) ;
#4357 = EDGE_CURVE ( 'NONE', #27022, #24359, #62308, .T. ) ;
#4356 = AXIS2_PLACEMENT_3D ( 'NONE', #24629, #60887, #49016 ) ;
#4358 = ORIENTED_EDGE ( 'NONE', *, *, #35665, .F. ) ;
#4359 = DIRECTION ( 'NONE',  ( 0.0000000000000000000, 0.0000000000000000000, 1.000000000000000000 ) ) ;
#4360 = CARTESIAN_POINT ( 'NONE',  ( -7.384264081500402800, -1.685623389079632400, 1.500000000000000000 ) ) ;
#4361 = ADVANCED_FACE ( 'NONE', ( #32290 ), #55896, .T. ) ;
#4362 = DIRECTION ( 'NONE',  ( 0.0000000000000000000, 0.0000000000000000000, 1.000000000000000000 ) ) ;
#4363 = EDGE_CURVE ( 'NONE', #43889, #25189, #6781, .T. ) ;
#4364 = DIRECTION ( 'NONE',  ( -0.0000000000000000000, 1.000000000000000000, -0.0000000000000000000 ) ) ;
#4365 = AXIS2_PLACEMENT_3D ( 'NONE', #18732, #18231, #24732 ) ;
#4366 = EDGE_LOOP ( 'NONE', ( #8779, #32437 ) ) ;
#4367 = DIRECTION ( 'NONE',  ( -1.000000000000000000, 0.0000000000000000000, -0.0000000000000000000 ) ) ;
#4368 = FACE_OUTER_BOUND ( 'NONE', #1715, .T. ) ;
#4369 = CIRCLE ( 'NONE', #75470, 2.250000000000003600 ) ;
#4370 = CARTESIAN_POINT ( 'NONE',  ( 6.166839572099760000, -3.769471378390278500, -5.900000000000000400 ) ) ;
#4371 = VERTEX_POINT ( 'NONE', #57701 ) ;
#4372 = SURFACE_SIDE_STYLE ('',( #61378 ) ) ;
#4373 = ORIENTED_EDGE ( 'NONE', *, *, #66332, .F. ) ;
#4374 = ADVANCED_FACE ( 'NONE', ( #44347 ), #9932, .T. ) ;
#4375 = DIRECTION ( 'NONE',  ( -8.673617379884035500E-016, -1.000000000000000000, -0.0000000000000000000 ) ) ;
#4376 = ORIENTED_EDGE ( 'NONE', *, *, #42630, .F. ) ;
#4377 = SURFACE_STYLE_USAGE ( .BOTH. , #28075 ) ;
#4378 = FACE_OUTER_BOUND ( 'NONE', #45585, .T. ) ;
#4379 = CARTESIAN_POINT ( 'NONE',  ( 0.0000000000000000000, 0.0000000000000000000, 6.000000000000000000 ) ) ;
#4380 = PRESENTATION_STYLE_ASSIGNMENT (( #51845 ) ) ;
#4381 = CARTESIAN_POINT ( 'NONE',  ( -17.62064023002719200, -14.67623087681912400, 7.619768760085095000 ) ) ;
#4382 = VECTOR ( 'NONE', #37680, 1000.000000000000000 ) ;
#4383 = DIRECTION ( 'NONE',  ( 0.0000000000000000000, 0.0000000000000000000, 1.000000000000000000 ) ) ;
#4384 = EDGE_LOOP ( 'NONE', ( #60079, #32678, #39218, #6866 ) ) ;
#4385 = ORIENTED_EDGE ( 'NONE', *, *, #48637, .T. ) ;
#4386 = FACE_OUTER_BOUND ( 'NONE', #59783, .T. ) ;
#4387 = AXIS2_PLACEMENT_3D ( 'NONE', #4604, #52932, #28811 ) ;
#4388 = ADVANCED_FACE ( 'NONE', ( #19960 ), #52831, .F. ) ;
#4389 =( LENGTH_UNIT ( ) NAMED_UNIT ( * ) SI_UNIT ( .MILLI., .METRE. ) );
#4390 = FACE_OUTER_BOUND ( 'NONE', #31317, .T. ) ;
#4391 = CARTESIAN_POINT ( 'NONE',  ( 0.0000000000000000000, 0.0000000000000000000, 0.0000000000000000000 ) ) ;
#4392 = CARTESIAN_POINT ( 'NONE',  ( 15.35175660057939200, 28.03477303807745000, -0.1000000000000000100 ) ) ;
#4393 = ORIENTED_EDGE ( 'NONE', *, *, #49778, .T. ) ;
#4394 = EDGE_LOOP ( 'NONE', ( #11411, #63435, #50040, #20779, #3016, #34974, #14971, #38075, #76774, #70705, #44789, #5823 ) ) ;
#4395 =( GEOMETRIC_REPRESENTATION_CONTEXT ( 3 ) GLOBAL_UNCERTAINTY_ASSIGNED_CONTEXT ( ( #68111 ) ) GLOBAL_UNIT_ASSIGNED_CONTEXT ( ( #17976, #60986, #48115 ) ) REPRESENTATION_CONTEXT ( 'NONE', 'WORKASPACE' ) );
#4396 = DIRECTION ( 'NONE',  ( 1.000000000000000000, 2.608348375706672300E-014, -0.0000000000000000000 ) ) ;
#4397 = DIRECTION ( 'NONE',  ( 0.0000000000000000000, 1.000000000000000000, 0.0000000000000000000 ) ) ;
#4398 = CARTESIAN_POINT ( 'NONE',  ( -7.561415044062888700, -1.277169219448052600, 1.524999999999999900 ) ) ;
#4399 = CARTESIAN_POINT ( 'NONE',  ( 6.999999999999986700, 83.99999999999998600, 4.000000000000000000 ) ) ;
#4400 = LINE ( 'NONE', #11956, #34516 ) ;
#4401 = CARTESIAN_POINT ( 'NONE',  ( 10.60000000000000900, -4.225000000000021800, 9.000000000000000000 ) ) ;
#4402 = COLOUR_RGB ( '',0.7921568627450980000, 0.8196078431372548800, 0.9333333333333333500 ) ;
#4403 = DIRECTION ( 'NONE',  ( 0.0000000000000000000, 0.0000000000000000000, -1.000000000000000000 ) ) ;
#4404 = FACE_OUTER_BOUND ( 'NONE', #61375, .T. ) ;
#4405 = CARTESIAN_POINT ( 'NONE',  ( -4.517539514526262700, -3.142857142857144100, -3.000000000000000000 ) ) ;
#4406 =( GEOMETRIC_REPRESENTATION_CONTEXT ( 3 ) GLOBAL_UNCERTAINTY_ASSIGNED_CONTEXT ( ( #61800 ) ) GLOBAL_UNIT_ASSIGNED_CONTEXT ( ( #43848, #20508, #26545 ) ) REPRESENTATION_CONTEXT ( 'NONE', 'WORKASPACE' ) );
#4407 = CARTESIAN_POINT ( 'NONE',  ( 0.0000000000000000000, 0.0000000000000000000, 0.0000000000000000000 ) ) ;
#4408 = CIRCLE ( 'NONE', #72391, 1.199999999999999700 ) ;
#4409 = LINE ( 'NONE', #44373, #76794 ) ;
#4410 = DIRECTION ( 'NONE',  ( -1.000000000000000000, 0.0000000000000000000, -1.864827736675066000E-015 ) ) ;
#4412 = ORIENTED_EDGE ( 'NONE', *, *, #41728, .T. ) ;
#4411 =( NAMED_UNIT ( * ) PLANE_ANGLE_UNIT ( ) SI_UNIT ( $, .RADIAN. ) );
#4413 = CARTESIAN_POINT ( 'NONE',  ( -7.473777139382245400, -1.701522435897435900, 1.525000000000000100 ) ) ;
#4414 = ORIENTED_EDGE ( 'NONE', *, *, #68169, .T. ) ;
#4416 = VERTEX_POINT ( 'NONE', #76380 ) ;
#4415 = DIRECTION ( 'NONE',  ( 0.0000000000000000000, 0.0000000000000000000, 1.000000000000000000 ) ) ;
#4417 =( LENGTH_UNIT ( ) NAMED_UNIT ( * ) SI_UNIT ( .MILLI., .METRE. ) );
#4418 = ORIENTED_EDGE ( 'NONE', *, *, #28453, .T. ) ;
#4419 = LINE ( 'NONE', #7786, #32661 ) ;
#4420 = MECHANICAL_DESIGN_GEOMETRIC_PRESENTATION_REPRESENTATION (  '', ( #14230 ), #16971 ) ;
#4421 = VECTOR ( 'NONE', #66246, 1000.000000000000000 ) ;
#4422 =( NAMED_UNIT ( * ) PLANE_ANGLE_UNIT ( ) SI_UNIT ( $, .RADIAN. ) );
#4423 = ORIENTED_EDGE ( 'NONE', *, *, #53036, .T. ) ;
#4424 =( NAMED_UNIT ( * ) SI_UNIT ( $, .STERADIAN. ) SOLID_ANGLE_UNIT ( ) );
#4425 = EDGE_CURVE ( 'NONE', #24549, #63609, #64144, .T. ) ;
#4426 = ORIENTED_EDGE ( 'NONE', *, *, #2219, .T. ) ;
#4427 = VERTEX_POINT ( 'NONE', #51940 ) ;
#4428 = MANIFOLD_SOLID_BREP ( 'Taglio-Estrusione4', #63633 ) ;
#4429 = CARTESIAN_POINT ( 'NONE',  ( 25.10000000000000500, -61.39999999999999900, 5.000000000000001800 ) ) ;
#4430 = SURFACE_SIDE_STYLE ('',( #44591 ) ) ;
#4431 = DIRECTION ( 'NONE',  ( 0.0000000000000000000, 0.0000000000000000000, -1.000000000000000000 ) ) ;
#4432 = DIRECTION ( 'NONE',  ( 0.0000000000000000000, -0.0000000000000000000, -1.000000000000000000 ) ) ;
#4433 = DIRECTION ( 'NONE',  ( -1.000000000000000000, 0.0000000000000000000, -0.0000000000000000000 ) ) ;
#4434 =( NAMED_UNIT ( * ) PLANE_ANGLE_UNIT ( ) SI_UNIT ( $, .RADIAN. ) );
#4435 = CARTESIAN_POINT ( 'NONE',  ( 0.8517566005793924000, 0.0000000000000000000, -0.1000000000000000100 ) ) ;
#4436 = UNCERTAINTY_MEASURE_WITH_UNIT (LENGTH_MEASURE( 1.000000000000000100E-005 ), #48080, 'distance_accuracy_value', 'NONE');
#4437 = EDGE_CURVE ( 'NONE', #61085, #48466, #20878, .T. ) ;
#4438 = ORIENTED_EDGE ( 'NONE', *, *, #19415, .T. ) ;
#4439 = CARTESIAN_POINT ( 'NONE',  ( -7.754502565768032000, -0.1550234996577765100, 1.525000000000000600 ) ) ;
#4440 = CARTESIAN_POINT ( 'NONE',  ( -58.85262843526577100, 7.184840447687010500, 240.3999999999998600 ) ) ;
#4441 = VERTEX_POINT ( 'NONE', #40111 ) ;
#4442 = DIRECTION ( 'NONE',  ( 0.0000000000000000000, 0.0000000000000000000, 1.000000000000000000 ) ) ;
#4443 = DIRECTION ( 'NONE',  ( 0.0000000000000000000, -1.000000000000000000, 0.0000000000000000000 ) ) ;
#4444 = DIRECTION ( 'NONE',  ( -1.000000000000000000, -0.0000000000000000000, -0.0000000000000000000 ) ) ;
#4445 =( NAMED_UNIT ( * ) SI_UNIT ( $, .STERADIAN. ) SOLID_ANGLE_UNIT ( ) );
#4446 = ORIENTED_EDGE ( 'NONE', *, *, #8170, .F. ) ;
#4447 = EDGE_CURVE ( 'NONE', #72853, #73460, #62236, .T. ) ;
#4448 = ORIENTED_EDGE ( 'NONE', *, *, #61648, .F. ) ;
#4449 = CARTESIAN_POINT ( 'NONE',  ( -5.460000000000000000, -9.455000000000001800, 6.000000000000000000 ) ) ;
#4450 = CARTESIAN_POINT ( 'NONE',  ( 39.99999999999998600, 36.00000000000000000, 3.000000000000000000 ) ) ;
#4451 = DIRECTION ( 'NONE',  ( -1.000000000000000000, 0.0000000000000000000, 0.0000000000000000000 ) ) ;
#4452 = VECTOR ( 'NONE', #32387, 1000.000000000000000 ) ;
#4453 = EDGE_LOOP ( 'NONE', ( #36138, #29070, #73005, #55739, #60686 ) ) ;
#4454 = AXIS2_PLACEMENT_3D ( 'NONE', #33209, #41264, #10313 ) ;
#4455 = VECTOR ( 'NONE', #35154, 1000.000000000000000 ) ;
#4456 = ADVANCED_FACE ( 'NONE', ( #22760 ), #70048, .T. ) ;
#4457 = CARTESIAN_POINT ( 'NONE',  ( -7.594867629325098500, -1.538693957425192100, 1.525000000000000600 ) ) ;
#4458 = FILL_AREA_STYLE_COLOUR ( '', #76092 ) ;
#4459 = EDGE_CURVE ( 'NONE', #1125, #29934, #65040, .T. ) ;
#4460 = VECTOR ( 'NONE', #53228, 1000.000000000000000 ) ;
#4461 = ORIENTED_EDGE ( 'NONE', *, *, #6647, .F. ) ;
#4462 = ORIENTED_EDGE ( 'NONE', *, *, #11383, .T. ) ;
#4463 = COLOUR_RGB ( '',0.0000000000000000000, 0.0000000000000000000, 0.7529411764705882200 ) ;
#4464 = EDGE_CURVE ( 'NONE', #75958, #18306, #4887, .T. ) ;
#4465 = EDGE_CURVE ( 'NONE', #18697, #26595, #66901, .T. ) ;
#4467 = DIRECTION ( 'NONE',  ( -0.0000000000000000000, 1.000000000000000000, -0.0000000000000000000 ) ) ;
#4466 =( NAMED_UNIT ( * ) PLANE_ANGLE_UNIT ( ) SI_UNIT ( $, .RADIAN. ) );
#4469 = EDGE_CURVE ( 'NONE', #50876, #45077, #2035, .T. ) ;
#4468 = AXIS2_PLACEMENT_3D ( 'NONE', #31119, #12989, #18290 ) ;
#4470 = ADVANCED_FACE ( 'NONE', ( #46224 ), #39856, .F. ) ;
#4471 = VERTEX_POINT ( 'NONE', #34103 ) ;
#4472 = ORIENTED_EDGE ( 'NONE', *, *, #67267, .F. ) ;
#4473 = CARTESIAN_POINT ( 'NONE',  ( 209.1499999999999500, 99.00000000000001400, 3.500000000000000000 ) ) ;
#4474 = DIRECTION ( 'NONE',  ( 1.642730564371978700E-016, -1.000000000000000000, 0.0000000000000000000 ) ) ;
#4475 =( GEOMETRIC_REPRESENTATION_CONTEXT ( 3 ) GLOBAL_UNCERTAINTY_ASSIGNED_CONTEXT ( ( #13801 ) ) GLOBAL_UNIT_ASSIGNED_CONTEXT ( ( #16554, #46135, #52486 ) ) REPRESENTATION_CONTEXT ( 'NONE', 'WORKASPACE' ) );
#4476 = CARTESIAN_POINT ( 'NONE',  ( 104.5034120991429600, 44.90000000000000600, 3.000000000000000000 ) ) ;
#4477 = AXIS2_PLACEMENT_3D ( 'NONE', #53059, #4734, #59628 ) ;
#4479 = EDGE_CURVE ( 'NONE', #54017, #70108, #8708, .T. ) ;
#4478 = DIRECTION ( 'NONE',  ( -0.0000000000000000000, -0.0000000000000000000, 1.000000000000000000 ) ) ;
#4480 = SURFACE_STYLE_FILL_AREA ( #36398 ) ;
#4481 = DIRECTION ( 'NONE',  ( 1.000000000000000000, 0.0000000000000000000, 0.0000000000000000000 ) ) ;
#4482 = ORIENTED_EDGE ( 'NONE', *, *, #67564, .T. ) ;
#4483 =( GEOMETRIC_REPRESENTATION_CONTEXT ( 3 ) GLOBAL_UNCERTAINTY_ASSIGNED_CONTEXT ( ( #34023 ) ) GLOBAL_UNIT_ASSIGNED_CONTEXT ( ( #41910, #552, #54250 ) ) REPRESENTATION_CONTEXT ( 'NONE', 'WORKASPACE' ) );
#4484 = ORIENTED_EDGE ( 'NONE', *, *, #12990, .T. ) ;
#4485 = VECTOR ( 'NONE', #14868, 1000.000000000000000 ) ;
#4486 = ADVANCED_FACE ( 'NONE', ( #69763 ), #70307, .T. ) ;
#4487 =( NAMED_UNIT ( * ) SI_UNIT ( $, .STERADIAN. ) SOLID_ANGLE_UNIT ( ) );
#4488 = DIRECTION ( 'NONE',  ( -0.0000000000000000000, -0.0000000000000000000, -1.000000000000000000 ) ) ;
#4489 = VECTOR ( 'NONE', #3892, 1000.000000000000000 ) ;
#4490 = CIRCLE ( 'NONE', #8095, 0.1499999999999999700 ) ;
#4491 = CIRCLE ( 'NONE', #75461, 1.500000000000001300 ) ;
#4492 = ORIENTED_EDGE ( 'NONE', *, *, #3584, .F. ) ;
#4493 = LINE ( 'NONE', #5384, #32739 ) ;
#4494 = CARTESIAN_POINT ( 'NONE',  ( -11.35071491582310600, 5.714773038077441700, 0.0000000000000000000 ) ) ;
#4495 = ORIENTED_EDGE ( 'NONE', *, *, #74280, .T. ) ;
#4496 = ORIENTED_EDGE ( 'NONE', *, *, #60288, .F. ) ;
#4497 = DIRECTION ( 'NONE',  ( 1.000000000000000000, 0.0000000000000000000, -0.0000000000000000000 ) ) ;
#4498 = COLOUR_RGB ( '',0.6666666666666666300, 0.6666666666666666300, 0.6666666666666666300 ) ;
#4499 = EDGE_LOOP ( 'NONE', ( #19105, #71145, #57289, #17500 ) ) ;
#4500 = CARTESIAN_POINT ( 'NONE',  ( -20.00000000000000400, -3.000000000000002700, -1.224646799147355200E-016 ) ) ;
#4501 = VERTEX_POINT ( 'NONE', #16257 ) ;
#4502 = VECTOR ( 'NONE', #4098, 1000.000000000000000 ) ;
#4503 = PRESENTATION_LAYER_ASSIGNMENT (  '', '', ( #76996 ) ) ;
#4504 = ORIENTED_EDGE ( 'NONE', *, *, #13547, .T. ) ;
#4505 = CARTESIAN_POINT ( 'NONE',  ( 1.224646799147354400E-016, 27.50000000000000000, 0.0000000000000000000 ) ) ;
#4506 = DIRECTION ( 'NONE',  ( -0.0000000000000000000, -0.0000000000000000000, 1.000000000000000000 ) ) ;
#4507 = ORIENTED_EDGE ( 'NONE', *, *, #61382, .T. ) ;
#4508 = ORIENTED_EDGE ( 'NONE', *, *, #28232, .T. ) ;
#4509 = CARTESIAN_POINT ( 'NONE',  ( -8.374999999999998200, -3.999999999999998200, 0.0000000000000000000 ) ) ;
#4510 = FILL_AREA_STYLE_COLOUR ( '', #8778 ) ;
#4511 = AXIS2_PLACEMENT_3D ( 'NONE', #21273, #2853, #62769 ) ;
#4512 = PRESENTATION_LAYER_ASSIGNMENT (  '', '', ( #62377 ) ) ;
#4513 = ADVANCED_FACE ( 'NONE', ( #23735 ), #7688, .F. ) ;
#4514 = SURFACE_SIDE_STYLE ('',( #57138 ) ) ;
#4515 = DIRECTION ( 'NONE',  ( 0.0000000000000000000, 0.0000000000000000000, 1.000000000000000000 ) ) ;
#4516 = SURFACE_STYLE_USAGE ( .BOTH. , #75730 ) ;
#4517 = DIRECTION ( 'NONE',  ( 0.0000000000000000000, 0.0000000000000000000, 1.000000000000000000 ) ) ;
#4518 = VERTEX_POINT ( 'NONE', #43354 ) ;
#4519 = SHAPE_DEFINITION_REPRESENTATION ( #21686, #71664 ) ;
#4520 = LINE ( 'NONE', #4839, #76000 ) ;
#4521 = ORIENTED_EDGE ( 'NONE', *, *, #61066, .T. ) ;
#4522 = DIRECTION ( 'NONE',  ( 0.0000000000000000000, 0.0000000000000000000, 1.000000000000000000 ) ) ;
#4523 = CARTESIAN_POINT ( 'NONE',  ( 207.4000000000000100, 6.000000000000000000, 3.000000000000000000 ) ) ;
#4524 = CARTESIAN_POINT ( 'NONE',  ( -7.459403087898741600, -1.349790118004517100, 1.499999999999999800 ) ) ;
#4525 = PRESENTATION_LAYER_ASSIGNMENT (  '', '', ( #42258 ) ) ;
#4526 = LINE ( 'NONE', #28295, #74992 ) ;
#4527 = PLANE ( 'NONE',  #34821 ) ;
#4528 = DIRECTION ( 'NONE',  ( -0.0000000000000000000, -0.0000000000000000000, 1.000000000000000000 ) ) ;
#4529 = SURFACE_STYLE_USAGE ( .BOTH. , #39724 ) ;
#4530 =( NAMED_UNIT ( * ) SI_UNIT ( $, .STERADIAN. ) SOLID_ANGLE_UNIT ( ) );
#4531 = ORIENTED_EDGE ( 'NONE', *, *, #4465, .F. ) ;
#4532 = ORIENTED_EDGE ( 'NONE', *, *, #3721, .T. ) ;
#4533 = CARTESIAN_POINT ( 'NONE',  ( 53.79999999999999700, 0.0000000000000000000, 3.000000000000000000 ) ) ;
#4534 = DIRECTION ( 'NONE',  ( -1.000000000000000000, 0.0000000000000000000, -0.0000000000000000000 ) ) ;
#4535 = DIRECTION ( 'NONE',  ( -1.000000000000000000, 0.0000000000000000000, 0.0000000000000000000 ) ) ;
#4536 = CARTESIAN_POINT ( 'NONE',  ( -2.965000000000003000, 0.1905286216097244200, 6.200000000000002800 ) ) ;
#4537 = UNCERTAINTY_MEASURE_WITH_UNIT (LENGTH_MEASURE( 1.000000000000000100E-005 ), #21217, 'distance_accuracy_value', 'NONE');
#4538 = LINE ( 'NONE', #26866, #66553 ) ;
#4539 = STYLED_ITEM ( 'NONE', ( #70240 ), #75621 ) ;
#4540 = UNCERTAINTY_MEASURE_WITH_UNIT (LENGTH_MEASURE( 1.000000000000000100E-005 ), #72101, 'distance_accuracy_value', 'NONE');
#4541 =( LENGTH_UNIT ( ) NAMED_UNIT ( * ) SI_UNIT ( .MILLI., .METRE. ) );
#4542 = FACE_OUTER_BOUND ( 'NONE', #37863, .T. ) ;
#4543 = EDGE_CURVE ( 'NONE', #74307, #24191, #64069, .T. ) ;
#4544 = COLOUR_RGB ( '',0.7921568627450980000, 0.8196078431372548800, 0.9333333333333333500 ) ;
#4545 = CARTESIAN_POINT ( 'NONE',  ( 0.0000000000000000000, 4.034773038077442000, -0.1000000000000000100 ) ) ;
#4546 = FILL_AREA_STYLE ('',( #35300 ) ) ;
#4547 = CARTESIAN_POINT ( 'NONE',  ( -9.897629643231486100, -1.041967147435897400, 1.525000000000000100 ) ) ;
#4548 = FACE_OUTER_BOUND ( 'NONE', #71911, .T. ) ;
#4549 = ORIENTED_EDGE ( 'NONE', *, *, #67941, .T. ) ;
#4550 = EDGE_LOOP ( 'NONE', ( #14101, #14543, #38368, #75873, #2311, #70353, #16550, #13052, #26791, #58239, #69444, #75257 ) ) ;
#4551 = DIRECTION ( 'NONE',  ( -0.0000000000000000000, -0.0000000000000000000, 1.000000000000000000 ) ) ;
#4552 = PRESENTATION_STYLE_ASSIGNMENT (( #27259 ) ) ;
#4553 = PRESENTATION_STYLE_ASSIGNMENT (( #72724 ) ) ;
#4554 = FACE_OUTER_BOUND ( 'NONE', #43639, .T. ) ;
#4555 = VERTEX_POINT ( 'NONE', #7144 ) ;
#4556 = DIRECTION ( 'NONE',  ( 0.0000000000000000000, 0.0000000000000000000, -1.000000000000000000 ) ) ;
#4557 = ORIENTED_EDGE ( 'NONE', *, *, #2593, .F. ) ;
#4558 = DIRECTION ( 'NONE',  ( -0.0000000000000000000, -0.0000000000000000000, 1.000000000000000000 ) ) ;
#4559 = LINE ( 'NONE', #32088, #41117 ) ;
#4560 = EDGE_CURVE ( 'NONE', #40511, #39806, #16170, .T. ) ;
#4561 = PLANE ( 'NONE',  #31539 ) ;
#4562 = MECHANICAL_DESIGN_GEOMETRIC_PRESENTATION_REPRESENTATION (  '', ( #31891 ), #46277 ) ;
#4563 = CARTESIAN_POINT ( 'NONE',  ( -4.150000000000049200, 0.1524308435007948900, -16.25600524240315200 ) ) ;
#4564 = VERTEX_POINT ( 'NONE', #25256 ) ;
#4565 = FACE_OUTER_BOUND ( 'NONE', #26317, .T. ) ;
#4566 = ORIENTED_EDGE ( 'NONE', *, *, #1157, .F. ) ;
#4567 = LINE ( 'NONE', #73134, #28127 ) ;
#4568 = ADVANCED_FACE ( 'NONE', ( #62158 ), #55709, .T. ) ;
#4569 = ORIENTED_EDGE ( 'NONE', *, *, #43526, .F. ) ;
#4570 = EDGE_LOOP ( 'NONE', ( #2252, #9572, #7368, #14387 ) ) ;
#4571 = DIRECTION ( 'NONE',  ( -0.0000000000000000000, 0.0000000000000000000, 1.000000000000000000 ) ) ;
#4572 = AXIS2_PLACEMENT_3D ( 'NONE', #13072, #59848, #71879 ) ;
#4573 = ORIENTED_EDGE ( 'NONE', *, *, #48188, .F. ) ;
#4574 = PLANE ( 'NONE',  #40881 ) ;
#4575 = FILL_AREA_STYLE_COLOUR ( '', #76609 ) ;
#4576 = ORIENTED_EDGE ( 'NONE', *, *, #57958, .F. ) ;
#4577 = FACE_OUTER_BOUND ( 'NONE', #69895, .T. ) ;
#4578 = CARTESIAN_POINT ( 'NONE',  ( -7.819737245460143700, -0.2979539014632086600, 1.525000000000000100 ) ) ;
#4579 = EDGE_CURVE ( 'NONE', #25520, #31500, #76293, .T. ) ;
#4580 = PRESENTATION_STYLE_ASSIGNMENT (( #40278 ) ) ;
#4581 = EDGE_CURVE ( 'NONE', #3560, #34587, #35888, .T. ) ;
#4582 = AXIS2_PLACEMENT_3D ( 'NONE', #76791, #41298, #40279 ) ;
#4583 = CARTESIAN_POINT ( 'NONE',  ( -3.035000000000003300, 2.170528621609724200, 6.200000000000002800 ) ) ;
#4584 = ORIENTED_EDGE ( 'NONE', *, *, #4922, .T. ) ;
#4586 = EDGE_CURVE ( 'NONE', #77226, #64812, #74344, .T. ) ;
#4585 = PRESENTATION_LAYER_ASSIGNMENT (  '', '', ( #10120 ) ) ;
#4587 = ORIENTED_EDGE ( 'NONE', *, *, #71389, .F. ) ;
#4588 = FILL_AREA_STYLE_COLOUR ( '', #11253 ) ;
#4589 =( NAMED_UNIT ( * ) PLANE_ANGLE_UNIT ( ) SI_UNIT ( $, .RADIAN. ) );
#4590 = FILL_AREA_STYLE_COLOUR ( '', #36162 ) ;
#4591 = STYLED_ITEM ( 'NONE', ( #18812 ), #77747 ) ;
#4592 = PRESENTATION_LAYER_ASSIGNMENT (  '', '', ( #6094 ) ) ;
#4593 = ORIENTED_EDGE ( 'NONE', *, *, #73562, .T. ) ;
#4595 = EDGE_CURVE ( 'NONE', #25216, #40317, #58394, .T. ) ;
#4594 = AXIS2_PLACEMENT_3D ( 'NONE', #12151, #6632, #67012 ) ;
#4596 = ORIENTED_EDGE ( 'NONE', *, *, #64288, .F. ) ;
#4597 = CARTESIAN_POINT ( 'NONE',  ( 22.05009685542713900, -0.8578431372549023500, 4.999999999999997300 ) ) ;
#4598 =( LENGTH_UNIT ( ) NAMED_UNIT ( * ) SI_UNIT ( .MILLI., .METRE. ) );
#4599 = DIRECTION ( 'NONE',  ( -3.309856213911768500E-018, -1.000000000000000000, 0.0000000000000000000 ) ) ;
#4600 = CARTESIAN_POINT ( 'NONE',  ( -7.542822771561651200, -1.371702877198046200, 1.525000000000000100 ) ) ;
#4601 = PRESENTATION_STYLE_ASSIGNMENT (( #68957 ) ) ;
#4602 = DIRECTION ( 'NONE',  ( 0.4384071392085695000, 0.8987764907311262000, 0.0000000000000000000 ) ) ;
#4603 =( GEOMETRIC_REPRESENTATION_CONTEXT ( 3 ) GLOBAL_UNCERTAINTY_ASSIGNED_CONTEXT ( ( #34367 ) ) GLOBAL_UNIT_ASSIGNED_CONTEXT ( ( #35729, #71915, #65648 ) ) REPRESENTATION_CONTEXT ( 'NONE', 'WORKASPACE' ) );
#4604 = CARTESIAN_POINT ( 'NONE',  ( 210.4000000000000100, 50.89999999999999900, 6.000000000000000000 ) ) ;
#4605 = DIRECTION ( 'NONE',  ( 0.0000000000000000000, -0.0000000000000000000, 1.000000000000000000 ) ) ;
#4606 = COLOUR_RGB ( '',0.6666666666666666300, 0.6666666666666666300, 0.6666666666666666300 ) ;
#4607 =( NAMED_UNIT ( * ) PLANE_ANGLE_UNIT ( ) SI_UNIT ( $, .RADIAN. ) );
#4608 = DIRECTION ( 'NONE',  ( -1.000000000000000000, 0.0000000000000000000, -0.0000000000000000000 ) ) ;
#4609 = EDGE_LOOP ( 'NONE', ( #19708, #60500, #7538, #7936 ) ) ;
#4610 = ORIENTED_EDGE ( 'NONE', *, *, #45945, .F. ) ;
#4611 = DIRECTION ( 'NONE',  ( 8.861267755891146500E-017, -1.000000000000000000, 0.0000000000000000000 ) ) ;
#4612 = EDGE_CURVE ( 'NONE', #38145, #29323, #60310, .T. ) ;
#4613 = APPLICATION_PROTOCOL_DEFINITION ( 'draft international standard', 'automotive_design', 1998, #30936 ) ;
#4614 = CARTESIAN_POINT ( 'NONE',  ( -7.384165330818762900, -0.2871564486961567000, 1.524999999999999900 ) ) ;
#4615 = VECTOR ( 'NONE', #71407, 1000.000000000000000 ) ;
#4617 = DIRECTION ( 'NONE',  ( -1.000000000000000000, -1.756682000989172000E-016, 0.0000000000000000000 ) ) ;
#4616 =( LENGTH_UNIT ( ) NAMED_UNIT ( * ) SI_UNIT ( .MILLI., .METRE. ) );
#4618 = UNCERTAINTY_MEASURE_WITH_UNIT (LENGTH_MEASURE( 1.000000000000000100E-005 ), #41457, 'distance_accuracy_value', 'NONE');
#4619 = DIRECTION ( 'NONE',  ( 0.0000000000000000000, 0.0000000000000000000, 1.000000000000000000 ) ) ;
#4620 = CARTESIAN_POINT ( 'NONE',  ( 25.00000000000000000, 15.00000000000000000, 6.000000000000000000 ) ) ;
#4621 = AXIS2_PLACEMENT_3D ( 'NONE', #27151, #45201, #75440 ) ;
#4623 = ORIENTED_EDGE ( 'NONE', *, *, #20406, .F. ) ;
#4622 = ORIENTED_EDGE ( 'NONE', *, *, #20684, .F. ) ;
#4624 = VERTEX_POINT ( 'NONE', #31846 ) ;
#4625 = DIRECTION ( 'NONE',  ( 0.0000000000000000000, -1.000000000000000000, 0.0000000000000000000 ) ) ;
#4626 = DIRECTION ( 'NONE',  ( -0.0000000000000000000, -0.0000000000000000000, 1.000000000000000000 ) ) ;
#4627 = SURFACE_STYLE_FILL_AREA ( #52019 ) ;
#4628 = UNCERTAINTY_MEASURE_WITH_UNIT (LENGTH_MEASURE( 1.000000000000000100E-005 ), #24411, 'distance_accuracy_value', 'NONE');
#4629 = CYLINDRICAL_SURFACE ( 'NONE', #56568, 0.2400000000000031000 ) ;
#4630 = EDGE_LOOP ( 'NONE', ( #12145, #11283, #31272, #38988, #55796, #68416, #12788, #62835, #52565, #12026, #7510, #4584 ) ) ;
#4631 = FACE_OUTER_BOUND ( 'NONE', #18347, .T. ) ;
#4632 = VERTEX_POINT ( 'NONE', #55184 ) ;
#4633 = FILL_AREA_STYLE ('',( #34616 ) ) ;
#4634 = FACE_OUTER_BOUND ( 'NONE', #13430, .T. ) ;
#4635 = MECHANICAL_DESIGN_GEOMETRIC_PRESENTATION_REPRESENTATION (  '', ( #15729 ), #32879 ) ;
#4636 =( GEOMETRIC_REPRESENTATION_CONTEXT ( 3 ) GLOBAL_UNCERTAINTY_ASSIGNED_CONTEXT ( ( #14355 ) ) GLOBAL_UNIT_ASSIGNED_CONTEXT ( ( #22461, #64975, #29553 ) ) REPRESENTATION_CONTEXT ( 'NONE', 'WORKASPACE' ) );
#4637 = CARTESIAN_POINT ( 'NONE',  ( 89.99999999999998600, 16.96000000000001500, 3.000000000000000000 ) ) ;
#4638 =( NAMED_UNIT ( * ) SI_UNIT ( $, .STERADIAN. ) SOLID_ANGLE_UNIT ( ) );
#4639 = CARTESIAN_POINT ( 'NONE',  ( -9.785417493220149900, -0.9848842398056867300, 1.525000000000000600 ) ) ;
#4640 = FACE_OUTER_BOUND ( 'NONE', #18747, .T. ) ;
#4641 = FACE_OUTER_BOUND ( 'NONE', #71787, .T. ) ;
#4642 = VECTOR ( 'NONE', #36679, 1000.000000000000000 ) ;
#4643 = EDGE_LOOP ( 'NONE', ( #59542, #21126, #24107, #52985, #36963, #32429, #3172, #34576 ) ) ;
#4644 = CIRCLE ( 'NONE', #7752, 16.00000000000000000 ) ;
#4645 = ORIENTED_EDGE ( 'NONE', *, *, #59830, .T. ) ;
#4646 = VERTEX_POINT ( 'NONE', #37072 ) ;
#4648 = ORIENTED_EDGE ( 'NONE', *, *, #74504, .T. ) ;
#4647 =( LENGTH_UNIT ( ) NAMED_UNIT ( * ) SI_UNIT ( .MILLI., .METRE. ) );
#4649 = ORIENTED_EDGE ( 'NONE', *, *, #67379, .T. ) ;
#4650 =( NAMED_UNIT ( * ) PLANE_ANGLE_UNIT ( ) SI_UNIT ( $, .RADIAN. ) );
#4651 = ORIENTED_EDGE ( 'NONE', *, *, #20726, .F. ) ;
#4652 = CIRCLE ( 'NONE', #74214, 1.749999999999987600 ) ;
#4653 = AXIS2_PLACEMENT_3D ( 'NONE', #67584, #26378, #62083 ) ;
#4654 = CARTESIAN_POINT ( 'NONE',  ( 56.00000000000000000, 24.00000000000000000, 1.800000000000000300 ) ) ;
#4655 = FACE_OUTER_BOUND ( 'NONE', #51179, .T. ) ;
#4656 =( NAMED_UNIT ( * ) SI_UNIT ( $, .STERADIAN. ) SOLID_ANGLE_UNIT ( ) );
#4657 = DIRECTION ( 'NONE',  ( -1.553483709829976500E-016, -1.000000000000000000, -0.0000000000000000000 ) ) ;
#4658 = EDGE_CURVE ( 'NONE', #65098, #19340, #29351, .T. ) ;
#4659 = CARTESIAN_POINT ( 'NONE',  ( 204.6499999999999500, 34.40000000000002700, 5.999999999999998200 ) ) ;
#4660 = AXIS2_PLACEMENT_3D ( 'NONE', #22785, #77149, #22538 ) ;
#4661 = ORIENTED_EDGE ( 'NONE', *, *, #57397, .T. ) ;
#4662 = EDGE_LOOP ( 'NONE', ( #12986, #25705, #23945, #72960 ) ) ;
#4663 = DIRECTION ( 'NONE',  ( -0.0000000000000000000, 1.000000000000000000, -0.0000000000000000000 ) ) ;
#4664 = PLANE ( 'NONE',  #76554 ) ;
#4665 = CARTESIAN_POINT ( 'NONE',  ( -9.884809130410971500, -1.858974358974359000, 1.500000000000000000 ) ) ;
#4666 = CARTESIAN_POINT ( 'NONE',  ( -7.570396026601491400, -1.270808875301650700, 1.525000000000000400 ) ) ;
#4667 = DIRECTION ( 'NONE',  ( 1.290716872006524200E-016, -1.000000000000000000, 0.0000000000000000000 ) ) ;
#4668 = DIRECTION ( 'NONE',  ( -0.0000000000000000000, -0.0000000000000000000, -1.000000000000000000 ) ) ;
#4669 = CYLINDRICAL_SURFACE ( 'NONE', #15042, 0.5000000000000004400 ) ;
#4670 = EDGE_LOOP ( 'NONE', ( #41847, #9504, #77153, #5725 ) ) ;
#4671 = ORIENTED_EDGE ( 'NONE', *, *, #74061, .T. ) ;
#4672 = EDGE_CURVE ( 'NONE', #17234, #11222, #23653, .T. ) ;
#4673 = CARTESIAN_POINT ( 'NONE',  ( 120.0000000000000000, 18.00000000000000400, 2.000000000000000000 ) ) ;
#4674 = VERTEX_POINT ( 'NONE', #12672 ) ;
#4675 = ADVANCED_FACE ( 'NONE', ( #26459, #13334, #15253 ), #13450, .T. ) ;
#4676 = COLOUR_RGB ( '',0.7921568627450980000, 0.8196078431372548800, 0.9333333333333333500 ) ;
#4677 = DIRECTION ( 'NONE',  ( -0.0000000000000000000, -0.0000000000000000000, 1.000000000000000000 ) ) ;
#4678 = CARTESIAN_POINT ( 'NONE',  ( -4.461886001471192000E-015, 32.73000000000001800, 3.000000000000000000 ) ) ;
#4679 = FACE_OUTER_BOUND ( 'NONE', #70832, .T. ) ;
#4680 = DIRECTION ( 'NONE',  ( -0.0000000000000000000, 0.0000000000000000000, 1.000000000000000000 ) ) ;
#4681 = FACE_OUTER_BOUND ( 'NONE', #61298, .T. ) ;
#4682 = EDGE_LOOP ( 'NONE', ( #30645, #72924, #38636, #67555 ) ) ;
#4683 = EDGE_CURVE ( 'NONE', #13869, #55079, #14264, .T. ) ;
#4684 = AXIS2_PLACEMENT_3D ( 'NONE', #44793, #45299, #75546 ) ;
#4685 = CARTESIAN_POINT ( 'NONE',  ( -7.390450019845273400, -0.3525698380407530400, 1.524999999999999900 ) ) ;
#4686 = CARTESIAN_POINT ( 'NONE',  ( -11.17817474074923500, -8.376829998103319900, 4.999999999999990200 ) ) ;
#4687 = PRESENTATION_STYLE_ASSIGNMENT (( #69591 ) ) ;
#4688 = EDGE_CURVE ( 'NONE', #25601, #31024, #10480, .T. ) ;
#4689 = PRESENTATION_LAYER_ASSIGNMENT (  '', '', ( #557 ) ) ;
#4690 = DIRECTION ( 'NONE',  ( -1.000000000000000000, 0.0000000000000000000, 0.0000000000000000000 ) ) ;
#4691 = DIRECTION ( 'NONE',  ( 0.0000000000000000000, 1.000000000000000000, 0.0000000000000000000 ) ) ;
#4692 = ORIENTED_EDGE ( 'NONE', *, *, #60851, .F. ) ;
#4694 = DIRECTION ( 'NONE',  ( -1.000000000000000000, 0.0000000000000000000, -0.0000000000000000000 ) ) ;
#4693 =( GEOMETRIC_REPRESENTATION_CONTEXT ( 3 ) GLOBAL_UNCERTAINTY_ASSIGNED_CONTEXT ( ( #11832 ) ) GLOBAL_UNIT_ASSIGNED_CONTEXT ( ( #20081, #62090, #14322 ) ) REPRESENTATION_CONTEXT ( 'NONE', 'WORKASPACE' ) );
#4696 = AXIS2_PLACEMENT_3D ( 'NONE', #19085, #43201, #13564 ) ;
#4695 = VECTOR ( 'NONE', #71782, 1000.000000000000000 ) ;
#4697 = FILL_AREA_STYLE ('',( #71637 ) ) ;
#4698 = CARTESIAN_POINT ( 'NONE',  ( 155.8419601084501900, 44.90000000000000600, 1.799999999999985800 ) ) ;
#4699 = DIRECTION ( 'NONE',  ( 1.000000000000000000, 0.0000000000000000000, 0.0000000000000000000 ) ) ;
#4700 = CARTESIAN_POINT ( 'NONE',  ( -7.645852459895065700, -0.1217948717948718100, 1.500000000000000000 ) ) ;
#4701 = PRESENTATION_STYLE_ASSIGNMENT (( #69599 ) ) ;
#4702 = VECTOR ( 'NONE', #61766, 1000.000000000000000 ) ;
#4704 = EDGE_CURVE ( 'NONE', #9872, #71241, #56505, .T. ) ;
#4703 = AXIS2_PLACEMENT_3D ( 'NONE', #38032, #19917, #61934 ) ;
#4705 = VERTEX_POINT ( 'NONE', #20282 ) ;
#4706 = CARTESIAN_POINT ( 'NONE',  ( 29.95525460764198300, 3.848675528507757600, 184.4637267670234700 ) ) ;
#4707 = CARTESIAN_POINT ( 'NONE',  ( 0.0000000000000000000, 0.0000000000000000000, 0.0000000000000000000 ) ) ;
#4708 = LINE ( 'NONE', #52106, #16973 ) ;
#4709 = ORIENTED_EDGE ( 'NONE', *, *, #50428, .T. ) ;
#4710 = MECHANICAL_DESIGN_GEOMETRIC_PRESENTATION_REPRESENTATION (  '', ( #66596 ), #51527 ) ;
#4711 = LINE ( 'NONE', #908, #55397 ) ;
#4712 = ADVANCED_FACE ( 'NONE', ( #70602 ), #20534, .F. ) ;
#4713 = FILL_AREA_STYLE ('',( #16319 ) ) ;
#4714 = MECHANICAL_DESIGN_GEOMETRIC_PRESENTATION_REPRESENTATION (  '', ( #63639 ), #75722 ) ;
#4715 = CYLINDRICAL_SURFACE ( 'NONE', #43366, 0.5000000000000000000 ) ;
#4716 = SHAPE_REPRESENTATION_RELATIONSHIP ( 'NONE' , 'NONE' ,  #70885, #21547 ) ;
#4717 = VECTOR ( 'NONE', #17305, 1000.000000000000000 ) ;
#4718 = CARTESIAN_POINT ( 'NONE',  ( -12.49005524519137300, -4.225000000000015600, 2.299999999999999800 ) ) ;
#4719 = CARTESIAN_POINT ( 'NONE',  ( 6.351756600579391500, 0.0000000000000000000, 0.0000000000000000000 ) ) ;
#4720 = CIRCLE ( 'NONE', #37540, 1.499999999999999600 ) ;
#4721 = CARTESIAN_POINT ( 'NONE',  ( -9.891575770609025000, -0.9929065371174251600, 1.524999999999999700 ) ) ;
#4723 = ORIENTED_EDGE ( 'NONE', *, *, #40025, .F. ) ;
#4722 = CARTESIAN_POINT ( 'NONE',  ( -7.589161754766860400, -0.6858974358974360100, 1.500000000000000000 ) ) ;
#4724 = ORIENTED_EDGE ( 'NONE', *, *, #57155, .F. ) ;
#4725 = ORIENTED_EDGE ( 'NONE', *, *, #10008, .T. ) ;
#4726 = VECTOR ( 'NONE', #22097, 1000.000000000000000 ) ;
#4727 = ORIENTED_EDGE ( 'NONE', *, *, #7957, .F. ) ;
#4728 = ORIENTED_EDGE ( 'NONE', *, *, #23770, .F. ) ;
#4729 = DIRECTION ( 'NONE',  ( 1.000000000000000000, 0.0000000000000000000, 0.0000000000000000000 ) ) ;
#4730 = EDGE_CURVE ( 'NONE', #42111, #64376, #75368, .T. ) ;
#4731 = CARTESIAN_POINT ( 'NONE',  ( 29.13864608181765100, -4.746376811587397900, 25.74999999999999300 ) ) ;
#4732 = ORIENTED_EDGE ( 'NONE', *, *, #34081, .T. ) ;
#4733 = SURFACE_SIDE_STYLE ('',( #36587 ) ) ;
#4734 = DIRECTION ( 'NONE',  ( 2.409338161078899200E-016, -1.000000000000000000, 0.0000000000000000000 ) ) ;
#4735 = CYLINDRICAL_SURFACE ( 'NONE', #25509, 1.750000000000000000 ) ;
#4736 = CARTESIAN_POINT ( 'NONE',  ( 158.8999999999999800, 93.00000000000000000, 4.500000000000000900 ) ) ;
#4737 = AXIS2_PLACEMENT_3D ( 'NONE', #57041, #26088, #50733 ) ;
#4738 = DIRECTION ( 'NONE',  ( 1.000000000000000000, 0.0000000000000000000, 0.0000000000000000000 ) ) ;
#4739 = DIRECTION ( 'NONE',  ( 0.0000000000000000000, -1.000000000000000000, 0.0000000000000000000 ) ) ;
#4740 = DIRECTION ( 'NONE',  ( 1.000000000000000000, 0.0000000000000000000, 0.0000000000000000000 ) ) ;
#4741 = LINE ( 'NONE', #54100, #50772 ) ;
#4742 = CARTESIAN_POINT ( 'NONE',  ( -5.950000000000000200, -0.6500000000000000200, -12.25000000000000000 ) ) ;
#4743 = DIRECTION ( 'NONE',  ( 1.000000000000000000, 0.0000000000000000000, 2.891205793294679300E-016 ) ) ;
#4744 = ORIENTED_EDGE ( 'NONE', *, *, #64761, .F. ) ;
#4745 = EDGE_LOOP ( 'NONE', ( #75062, #68963, #10440, #47592 ) ) ;
#4746 = AXIS2_PLACEMENT_3D ( 'NONE', #37975, #67640, #67890 ) ;
#4747 = STYLED_ITEM ( 'NONE', ( #32555 ), #73023 ) ;
#4748 = COLOUR_RGB ( '',0.2509803921568627400, 0.2509803921568627400, 0.2509803921568627400 ) ;
#4749 = SURFACE_STYLE_USAGE ( .BOTH. , #10800 ) ;
#4750 = DIRECTION ( 'NONE',  ( 0.0000000000000000000, 0.0000000000000000000, 1.000000000000000000 ) ) ;
#4751 = AXIS2_PLACEMENT_3D ( 'NONE', #30128, #36408, #43163 ) ;
#4752 = STYLED_ITEM ( 'NONE', ( #76999 ), #60710 ) ;
#4753 = VERTEX_POINT ( 'NONE', #74332 ) ;
#4754 = SURFACE_STYLE_USAGE ( .BOTH. , #22632 ) ;
#4755 = ADVANCED_FACE ( 'NONE', ( #32140 ), #59380, .F. ) ;
#4756 = ORIENTED_EDGE ( 'NONE', *, *, #54285, .T. ) ;
#4757 =( NAMED_UNIT ( * ) PLANE_ANGLE_UNIT ( ) SI_UNIT ( $, .RADIAN. ) );
#4758 = AXIS2_PLACEMENT_3D ( 'NONE', #21774, #51695, #70325 ) ;
#4759 = CIRCLE ( 'NONE', #29886, 1.200000000000014400 ) ;
#4760 = CARTESIAN_POINT ( 'NONE',  ( -3.035000000000003300, 2.170528621609724200, 6.200000000000002800 ) ) ;
#4761 = CARTESIAN_POINT ( 'NONE',  ( 24.19999999999999900, 93.50000000000000000, 2.899999999999999900 ) ) ;
#4762 = ADVANCED_FACE ( 'NONE', ( #24541 ), #9593, .F. ) ;
#4763 = SURFACE_STYLE_FILL_AREA ( #41785 ) ;
#4764 = VERTEX_POINT ( 'NONE', #14519 ) ;
#4765 = CARTESIAN_POINT ( 'NONE',  ( 190.2500000000000000, 9.499999999999976900, 0.0000000000000000000 ) ) ;
#4766 = FILL_AREA_STYLE_COLOUR ( '', #32782 ) ;
#4767 = DIRECTION ( 'NONE',  ( -0.0000000000000000000, -0.0000000000000000000, -1.000000000000000000 ) ) ;
#4768 = DIRECTION ( 'NONE',  ( -0.0000000000000000000, -0.9701425001453319900, 0.2425356250363330500 ) ) ;
#4769 = ORIENTED_EDGE ( 'NONE', *, *, #4350, .T. ) ;
#4770 = ORIENTED_EDGE ( 'NONE', *, *, #23670, .F. ) ;
#4771 = CARTESIAN_POINT ( 'NONE',  ( 106.4499999999999900, 2.999999999999998200, 5.000000000000000000 ) ) ;
#4772 = ORIENTED_EDGE ( 'NONE', *, *, #47202, .F. ) ;
#4773 = CARTESIAN_POINT ( 'NONE',  ( 3.184999999999996100, -1.789471378390275600, -5.649999999999999500 ) ) ;
#4774 = ADVANCED_FACE ( 'NONE', ( #43367 ), #44912, .T. ) ;
#4775 = DIRECTION ( 'NONE',  ( 0.0000000000000000000, -1.000000000000000000, 0.0000000000000000000 ) ) ;
#4776 = LINE ( 'NONE', #55683, #34890 ) ;
#4777 = EDGE_CURVE ( 'NONE', #31889, #67207, #69688, .T. ) ;
#4778 = CARTESIAN_POINT ( 'NONE',  ( -9.884955178435781400, -1.112308710955608900, 1.499999999999999800 ) ) ;
#4779 = CARTESIAN_POINT ( 'NONE',  ( 1.440000000000000400, -9.455000000000001800, 6.000000000000000000 ) ) ;
#4780 = EDGE_CURVE ( 'NONE', #19589, #11401, #21785, .T. ) ;
#4781 = DIRECTION ( 'NONE',  ( -0.0000000000000000000, -0.0000000000000000000, 1.000000000000000000 ) ) ;
#4782 = DIRECTION ( 'NONE',  ( -0.0000000000000000000, -0.0000000000000000000, -1.000000000000000000 ) ) ;
#4783 =( LENGTH_UNIT ( ) NAMED_UNIT ( * ) SI_UNIT ( .MILLI., .METRE. ) );
#4784 = FACE_OUTER_BOUND ( 'NONE', #40306, .T. ) ;
#4785 = CARTESIAN_POINT ( 'NONE',  ( -2.449293598294708900E-016, 27.50000000000000000, 6.000000000000000000 ) ) ;
#4786 = COLOUR_RGB ( '',0.0000000000000000000, 0.0000000000000000000, 0.7529411764705882200 ) ;
#4787 = ORIENTED_EDGE ( 'NONE', *, *, #40929, .T. ) ;
#4788 = ORIENTED_EDGE ( 'NONE', *, *, #76405, .F. ) ;
#4789 = VERTEX_POINT ( 'NONE', #74080 ) ;
#4790 = DIRECTION ( 'NONE',  ( -0.0000000000000000000, -0.0000000000000000000, -1.000000000000000000 ) ) ;
#4791 = ORIENTED_EDGE ( 'NONE', *, *, #46648, .T. ) ;
#4792 = CARTESIAN_POINT ( 'NONE',  ( 52.50000000000000000, -0.1000000000000000200, 1.000000000000000000 ) ) ;
#4793 = DIRECTION ( 'NONE',  ( -0.0000000000000000000, -0.0000000000000000000, 1.000000000000000000 ) ) ;
#4794 = FILL_AREA_STYLE ('',( #4270 ) ) ;
#4795 = CARTESIAN_POINT ( 'NONE',  ( 0.0000000000000000000, 17.71477303807743900, -0.1000000000000000100 ) ) ;
#4796 = EDGE_CURVE ( 'NONE', #54695, #26703, #37750, .T. ) ;
#4797 =( LENGTH_UNIT ( ) NAMED_UNIT ( * ) SI_UNIT ( .MILLI., .METRE. ) );
#4799 = AXIS2_PLACEMENT_3D ( 'NONE', #74895, #2893, #44925 ) ;
#4798 =( NAMED_UNIT ( * ) SI_UNIT ( $, .STERADIAN. ) SOLID_ANGLE_UNIT ( ) );
#4800 = VERTEX_POINT ( 'NONE', #49915 ) ;
#4801 = LINE ( 'NONE', #54521, #50836 ) ;
#4802 =( LENGTH_UNIT ( ) NAMED_UNIT ( * ) SI_UNIT ( .MILLI., .METRE. ) );
#4803 = EDGE_CURVE ( 'NONE', #35564, #17197, #49925, .T. ) ;
#4804 = DIRECTION ( 'NONE',  ( 0.0000000000000000000, 1.000000000000000000, -0.0000000000000000000 ) ) ;
#4806 = DIRECTION ( 'NONE',  ( 1.000000000000000000, 0.0000000000000000000, 0.0000000000000000000 ) ) ;
#4805 = PRODUCT_DEFINITION_FORMATION_WITH_SPECIFIED_SOURCE ( 'TUTTO', '', #61908, .NOT_KNOWN. ) ;
#4807 = FACE_OUTER_BOUND ( 'NONE', #31664, .T. ) ;
#4808 = CARTESIAN_POINT ( 'NONE',  ( 0.5000000000000000000, 9.000000000000001800, 2.500000000000000000 ) ) ;
#4809 = AXIS2_PLACEMENT_3D ( 'NONE', #1386, #13837, #7534 ) ;
#4810 = EDGE_CURVE ( 'NONE', #21102, #45011, #43286, .T. ) ;
#4811 = CARTESIAN_POINT ( 'NONE',  ( 195.0000000000000000, 2.000000000000000000, 4.000000000000000000 ) ) ;
#4812 = AXIS2_PLACEMENT_3D ( 'NONE', #69032, #15770, #57732 ) ;
#4813 = VERTEX_POINT ( 'NONE', #69085 ) ;
#4814 = EDGE_CURVE ( 'NONE', #62183, #54280, #53747, .T. ) ;
#4815 = VECTOR ( 'NONE', #75955, 1000.000000000000000 ) ;
#4817 = EDGE_CURVE ( 'NONE', #58479, #8811, #65942, .T. ) ;
#4816 = AXIS2_PLACEMENT_3D ( 'NONE', #65959, #42810, #187 ) ;
#4818 =( LENGTH_UNIT ( ) NAMED_UNIT ( * ) SI_UNIT ( .MILLI., .METRE. ) );
#4819 = LINE ( 'NONE', #7845, #40549 ) ;
#4820 = LINE ( 'NONE', #10873, #75291 ) ;
#4821 = EDGE_CURVE ( 'NONE', #33982, #8214, #62093, .T. ) ;
#4822 = PRESENTATION_STYLE_ASSIGNMENT (( #45369 ) ) ;
#4823 = SURFACE_STYLE_USAGE ( .BOTH. , #33530 ) ;
#4824 = VERTEX_POINT ( 'NONE', #69601 ) ;
#4825 = CARTESIAN_POINT ( 'NONE',  ( 6.000000000000000000, 24.00000000000000000, 3.000000000000000000 ) ) ;
#4826 = DIRECTION ( 'NONE',  ( -1.224646799147353200E-016, 1.000000000000000000, 0.0000000000000000000 ) ) ;
#4827 = ORIENTED_EDGE ( 'NONE', *, *, #72006, .T. ) ;
#4829 = EDGE_CURVE ( 'NONE', #64107, #18134, #36761, .T. ) ;
#4828 = DIRECTION ( 'NONE',  ( 0.0000000000000000000, -1.000000000000000000, 0.0000000000000000000 ) ) ;
#4830 = SURFACE_SIDE_STYLE ('',( #57234 ) ) ;
#4831 = STYLED_ITEM ( 'NONE', ( #76556 ), #52748 ) ;
#4832 = PLANE ( 'NONE',  #379 ) ;
#4833 = VECTOR ( 'NONE', #30516, 1000.000000000000000 ) ;
#4834 = CARTESIAN_POINT ( 'NONE',  ( -9.795065540667380300, -0.8012820512820512100, 1.525000000000000100 ) ) ;
#4835 = CARTESIAN_POINT ( 'NONE',  ( -4.351756600579372900, 0.0000000000000000000, -0.1000000000000000100 ) ) ;
#4836 = CARTESIAN_POINT ( 'NONE',  ( 0.0000000000000000000, 27.00000000000000000, 0.0000000000000000000 ) ) ;
#4837 = PRESENTATION_LAYER_ASSIGNMENT (  '', '', ( #53176 ) ) ;
#4838 = ORIENTED_EDGE ( 'NONE', *, *, #71975, .T. ) ;
#4839 = CARTESIAN_POINT ( 'NONE',  ( 0.8517566005793924000, -22.03477303807744300, -0.1000000000000000100 ) ) ;
#4840 = ADVANCED_FACE ( 'NONE', ( #9526 ), #33439, .T. ) ;
#4841 = LINE ( 'NONE', #43706, #48085 ) ;
#4842 = CYLINDRICAL_SURFACE ( 'NONE', #7701, 1.169999999999996600 ) ;
#4843 = VERTEX_POINT ( 'NONE', #3925 ) ;
#4844 = EDGE_LOOP ( 'NONE', ( #20492, #49653, #40543, #6281, #37402, #66767, #58240, #3868, #60858, #3496, #71099, #33357, #2571 ) ) ;
#4845 = DIRECTION ( 'NONE',  ( 1.000000000000000000, 0.0000000000000000000, 0.0000000000000000000 ) ) ;
#4846 = VECTOR ( 'NONE', #28525, 1000.000000000000100 ) ;
#4847 = ORIENTED_EDGE ( 'NONE', *, *, #38286, .F. ) ;
#4848 = PLANE ( 'NONE',  #60332 ) ;
#4849 = AXIS2_PLACEMENT_3D ( 'NONE', #71108, #63788, #47181 ) ;
#4850 = CARTESIAN_POINT ( 'NONE',  ( -7.602413422136106800, -1.358882540930042000, 1.525000000000000400 ) ) ;
#4851 = CARTESIAN_POINT ( 'NONE',  ( 15.19005524519136900, -3.725000000000021400, 3.500000000000000000 ) ) ;
#4852 = VECTOR ( 'NONE', #63278, 1000.000000000000000 ) ;
#4853 = ADVANCED_FACE ( 'NONE', ( #64006 ), #33680, .F. ) ;
#4854 = AXIS2_PLACEMENT_3D ( 'NONE', #13861, #50578, #73961 ) ;
#4855 = PRESENTATION_STYLE_ASSIGNMENT (( #2684 ) ) ;
#4856 = AXIS2_PLACEMENT_3D ( 'NONE', #36182, #54772, #42702 ) ;
#4857 = VERTEX_POINT ( 'NONE', #27623 ) ;
#4858 = DIRECTION ( 'NONE',  ( 0.0000000000000000000, -0.0000000000000000000, -1.000000000000000000 ) ) ;
#4859 = ORIENTED_EDGE ( 'NONE', *, *, #19302, .F. ) ;
#4860 = VERTEX_POINT ( 'NONE', #27367 ) ;
#4861 = ORIENTED_EDGE ( 'NONE', *, *, #72317, .T. ) ;
#4862 = CARTESIAN_POINT ( 'NONE',  ( -2.010000000000002900, -9.455000000000001800, 3.800000000000000300 ) ) ;
#4863 = DIRECTION ( 'NONE',  ( -1.000000000000000000, 0.0000000000000000000, 0.0000000000000000000 ) ) ;
#4864 = FACE_OUTER_BOUND ( 'NONE', #22885, .T. ) ;
#4865 = APPLICATION_PROTOCOL_DEFINITION ( 'draft international standard', 'automotive_design', 1998, #65882 ) ;
#4866 = UNCERTAINTY_MEASURE_WITH_UNIT (LENGTH_MEASURE( 1.000000000000000100E-005 ), #23168, 'distance_accuracy_value', 'NONE');
#4867 = DIRECTION ( 'NONE',  ( -1.000000000000000000, 0.0000000000000000000, 0.0000000000000000000 ) ) ;
#4868 = LINE ( 'NONE', #39981, #12408 ) ;
#4869 = ADVANCED_FACE ( 'NONE', ( #31128 ), #61166, .F. ) ;
#4870 = CARTESIAN_POINT ( 'NONE',  ( 0.0000000000000000000, 0.0000000000000000000, 2.949999999999999700 ) ) ;
#4871 = ORIENTED_EDGE ( 'NONE', *, *, #29094, .T. ) ;
#4872 = AXIS2_PLACEMENT_3D ( 'NONE', #26383, #56049, #7468 ) ;
#4874 = CARTESIAN_POINT ( 'NONE',  ( -2.400000000000004400, -1.789471378390275600, 6.200000000000002800 ) ) ;
#4873 = DIRECTION ( 'NONE',  ( -0.0000000000000000000, -0.0000000000000000000, 1.000000000000000000 ) ) ;
#4875 = UNCERTAINTY_MEASURE_WITH_UNIT (LENGTH_MEASURE( 1.000000000000000100E-005 ), #46262, 'distance_accuracy_value', 'NONE');
#4876 = CONICAL_SURFACE ( 'NONE', #40591, 0.1500000000000112400, 0.7853981633974471700 ) ;
#4877 = CARTESIAN_POINT ( 'NONE',  ( -9.782245027846869300, -0.1442307692307692500, 1.525000000000000100 ) ) ;
#4878 = CARTESIAN_POINT ( 'NONE',  ( 0.0000000000000000000, -23.71477303807744600, -0.1000000000000000100 ) ) ;
#4879 = DIRECTION ( 'NONE',  ( -1.000000000000000000, -0.0000000000000000000, -0.0000000000000000000 ) ) ;
#4880 = DIRECTION ( 'NONE',  ( 1.000000000000000000, 0.0000000000000000000, 0.0000000000000000000 ) ) ;
#4881 = UNCERTAINTY_MEASURE_WITH_UNIT (LENGTH_MEASURE( 1.000000000000000100E-005 ), #15113, 'distance_accuracy_value', 'NONE');
#4882 =( NAMED_UNIT ( * ) PLANE_ANGLE_UNIT ( ) SI_UNIT ( $, .RADIAN. ) );
#4883 = SHAPE_REPRESENTATION_RELATIONSHIP ( 'NONE' , 'NONE' ,  #20515, #37796 ) ;
#4884 = SURFACE_STYLE_FILL_AREA ( #71965 ) ;
#4885 = ORIENTED_EDGE ( 'NONE', *, *, #55358, .F. ) ;
#4886 = EDGE_CURVE ( 'NONE', #33331, #3571, #59305, .T. ) ;
#4887 = CIRCLE ( 'NONE', #4937, 2.749999999999999600 ) ;
#4888 = DIRECTION ( 'NONE',  ( -1.051830606278087700E-016, -0.9701425001453318800, 0.2425356250363331100 ) ) ;
#4889 = CARTESIAN_POINT ( 'NONE',  ( -7.485936065476551900, -0.2242292509204093500, 1.500000000000000000 ) ) ;
#4890 = SURFACE_STYLE_USAGE ( .BOTH. , #40618 ) ;
#4891 = FILL_AREA_STYLE_COLOUR ( '', #40928 ) ;
#4892 = EDGE_LOOP ( 'NONE', ( #16757, #40121, #52588, #25347 ) ) ;
#4893 = VECTOR ( 'NONE', #35090, 1000.000000000000000 ) ;
#4894 = ADVANCED_FACE ( 'NONE', ( #49852, #20804, #46075 ), #16336, .F. ) ;
#4895 = CARTESIAN_POINT ( 'NONE',  ( 8.351756600579392400, 17.71477303807743900, -0.1000000000000000100 ) ) ;
#4896 = CARTESIAN_POINT ( 'NONE',  ( -24.00000000000000400, 15.00000000000000000, -3.000000000000000000 ) ) ;
#4897 = VECTOR ( 'NONE', #22225, 1000.000000000000000 ) ;
#4898 = ORIENTED_EDGE ( 'NONE', *, *, #40600, .T. ) ;
#4899 = ORIENTED_EDGE ( 'NONE', *, *, #40721, .F. ) ;
#4900 = EDGE_CURVE ( 'NONE', #63152, #55639, #2898, .T. ) ;
#4901 = FILL_AREA_STYLE ('',( #70050 ) ) ;
#4902 = EDGE_CURVE ( 'NONE', #53484, #8470, #38660, .T. ) ;
#4903 = EDGE_CURVE ( 'NONE', #26312, #37716, #68715, .T. ) ;
#4904 = DIRECTION ( 'NONE',  ( 1.000000000000000000, 0.0000000000000000000, 0.0000000000000000000 ) ) ;
#4905 = ORIENTED_EDGE ( 'NONE', *, *, #73921, .F. ) ;
#4906 = DIRECTION ( 'NONE',  ( 1.000000000000000000, 0.0000000000000000000, -0.0000000000000000000 ) ) ;
#4907 = CARTESIAN_POINT ( 'NONE',  ( 2.321007515366940100E-015, -10.03477303807744500, -0.1000000000000000100 ) ) ;
#4908 = CARTESIAN_POINT ( 'NONE',  ( -7.589021460177413300, -1.201258865390871800, 1.525000000000000600 ) ) ;
#4909 = CIRCLE ( 'NONE', #66927, 1.300000000000000000 ) ;
#4910 = DIRECTION ( 'NONE',  ( -0.0000000000000000000, -0.0000000000000000000, 1.000000000000000000 ) ) ;
#4911 = FACE_OUTER_BOUND ( 'NONE', #4844, .T. ) ;
#4912 = VECTOR ( 'NONE', #53814, 1000.000000000000000 ) ;
#4913 = EDGE_CURVE ( 'NONE', #8770, #55299, #35827, .T. ) ;
#4914 = FACE_BOUND ( 'NONE', #28749, .T. ) ;
#4915 = ORIENTED_EDGE ( 'NONE', *, *, #2552, .T. ) ;
#4916 = VERTEX_POINT ( 'NONE', #15831 ) ;
#4917 = DIRECTION ( 'NONE',  ( 0.0000000000000000000, -1.000000000000000000, 0.0000000000000000000 ) ) ;
#4918 = EDGE_CURVE ( 'NONE', #18818, #15089, #73361, .T. ) ;
#4919 = SURFACE_STYLE_FILL_AREA ( #9611 ) ;
#4920 = ORIENTED_EDGE ( 'NONE', *, *, #9336, .T. ) ;
#4921 = DIRECTION ( 'NONE',  ( -0.0000000000000000000, -0.0000000000000000000, 1.000000000000000000 ) ) ;
#4922 = EDGE_CURVE ( 'NONE', #68530, #28491, #45188, .T. ) ;
#4924 = EDGE_CURVE ( 'NONE', #24705, #55601, #64968, .T. ) ;
#4923 = STYLED_ITEM ( 'NONE', ( #26421 ), #48693 ) ;
#4925 = DIRECTION ( 'NONE',  ( 0.7071067811865486800, 0.7071067811865464600, -0.0000000000000000000 ) ) ;
#4926 = VECTOR ( 'NONE', #20978, 1000.000000000000000 ) ;
#4927 = DIRECTION ( 'NONE',  ( 1.000000000000000000, 0.0000000000000000000, 0.0000000000000000000 ) ) ;
#4928 = LINE ( 'NONE', #1671, #73468 ) ;
#4929 = DIRECTION ( 'NONE',  ( -0.0000000000000000000, -0.0000000000000000000, -1.000000000000000000 ) ) ;
#4930 = CIRCLE ( 'NONE', #31469, 0.3999999999999993000 ) ;
#4931 = DIRECTION ( 'NONE',  ( 0.0000000000000000000, 0.0000000000000000000, -1.000000000000000000 ) ) ;
#4932 = EDGE_LOOP ( 'NONE', ( #8172, #51446 ) ) ;
#4933 = ORIENTED_EDGE ( 'NONE', *, *, #28747, .F. ) ;
#4934 = ORIENTED_EDGE ( 'NONE', *, *, #2050, .T. ) ;
#4935 = MECHANICAL_DESIGN_GEOMETRIC_PRESENTATION_REPRESENTATION (  '', ( #72341 ), #37137 ) ;
#4936 = CARTESIAN_POINT ( 'NONE',  ( 14.43107929314530000, -8.683714995549314300, 5.499999999999990200 ) ) ;
#4937 = AXIS2_PLACEMENT_3D ( 'NONE', #69776, #75871, #3582 ) ;
#4938 = EDGE_CURVE ( 'NONE', #27390, #16993, #29282, .T. ) ;
#4939 = ORIENTED_EDGE ( 'NONE', *, *, #11853, .F. ) ;
#4940 = AXIS2_PLACEMENT_3D ( 'NONE', #21506, #8685, #27825 ) ;
#4941 = DIRECTION ( 'NONE',  ( -1.000000000000000000, 0.0000000000000000000, 0.0000000000000000000 ) ) ;
#4942 = DIRECTION ( 'NONE',  ( 0.0000000000000000000, -1.000000000000000000, 0.0000000000000000000 ) ) ;
#4944 = ORIENTED_EDGE ( 'NONE', *, *, #14029, .T. ) ;
#4943 = CARTESIAN_POINT ( 'NONE',  ( -380.3920023419079800, -1563.149380678243700, -0.7499999999999844600 ) ) ;
#4945 = FACE_BOUND ( 'NONE', #53991, .T. ) ;
#4946 = SURFACE_STYLE_FILL_AREA ( #65137 ) ;
#4947 = DIRECTION ( 'NONE',  ( 1.000000000000000000, -0.0000000000000000000, -0.0000000000000000000 ) ) ;
#4948 = CARTESIAN_POINT ( 'NONE',  ( 2.943362825688632600E-016, -2.714773038077439100, 0.0000000000000000000 ) ) ;
#4950 = ORIENTED_EDGE ( 'NONE', *, *, #10817, .T. ) ;
#4949 = ADVANCED_FACE ( 'NONE', ( #5712 ), #6700, .F. ) ;
#4951 = CARTESIAN_POINT ( 'NONE',  ( -0.0000000000000000000, 31.41000000000000700, 0.0000000000000000000 ) ) ;
#4952 = FILL_AREA_STYLE ('',( #5219 ) ) ;
#4953 =( GEOMETRIC_REPRESENTATION_CONTEXT ( 3 ) GLOBAL_UNCERTAINTY_ASSIGNED_CONTEXT ( ( #59775 ) ) GLOBAL_UNIT_ASSIGNED_CONTEXT ( ( #33212, #68866, #32959 ) ) REPRESENTATION_CONTEXT ( 'NONE', 'WORKASPACE' ) );
#4954 = CARTESIAN_POINT ( 'NONE',  ( -7.745450560516228900, -0.1488148732299232100, 1.500000000000000200 ) ) ;
#4955 =( LENGTH_UNIT ( ) NAMED_UNIT ( * ) SI_UNIT ( .MILLI., .METRE. ) );
#4956 = SURFACE_STYLE_FILL_AREA ( #58593 ) ;
#4957 = VECTOR ( 'NONE', #60688, 1000.000000000000000 ) ;
#4958 = ORIENTED_EDGE ( 'NONE', *, *, #76729, .F. ) ;
#4959 = DIRECTION ( 'NONE',  ( -1.000000000000000000, 0.0000000000000000000, 0.0000000000000000000 ) ) ;
#4960 = CARTESIAN_POINT ( 'NONE',  ( 7.249750964504833900, 3.130528621609724100, -0.2999999999999999300 ) ) ;
#4961 = AXIS2_PLACEMENT_3D ( 'NONE', #42072, #36320, #30276 ) ;
#4964 = EDGE_LOOP ( 'NONE', ( #62762, #41201, #26748, #62738 ) ) ;
#4963 = CARTESIAN_POINT ( 'NONE',  ( -9.888062854162821900, -0.9816575831378443500, 1.525000000000000400 ) ) ;
#4962 =( GEOMETRIC_REPRESENTATION_CONTEXT ( 3 ) GLOBAL_UNCERTAINTY_ASSIGNED_CONTEXT ( ( #58950 ) ) GLOBAL_UNIT_ASSIGNED_CONTEXT ( ( #68680, #67354, #30612 ) ) REPRESENTATION_CONTEXT ( 'NONE', 'WORKASPACE' ) );
#4965 = SURFACE_STYLE_USAGE ( .BOTH. , #52530 ) ;
#4966 = FACE_OUTER_BOUND ( 'NONE', #54296, .T. ) ;
#4967 = ORIENTED_EDGE ( 'NONE', *, *, #75236, .F. ) ;
#4968 = CIRCLE ( 'NONE', #70046, 0.7599999999999993400 ) ;
#4969 = ORIENTED_EDGE ( 'NONE', *, *, #61152, .F. ) ;
#4970 = UNCERTAINTY_MEASURE_WITH_UNIT (LENGTH_MEASURE( 1.000000000000000100E-005 ), #17797, 'distance_accuracy_value', 'NONE');
#4971 =( LENGTH_UNIT ( ) NAMED_UNIT ( * ) SI_UNIT ( .MILLI., .METRE. ) );
#4972 = DIRECTION ( 'NONE',  ( 1.000000000000000000, 0.0000000000000000000, 0.0000000000000000000 ) ) ;
#4973 = CYLINDRICAL_SURFACE ( 'NONE', #65366, 0.7499999999999729100 ) ;
#4974 = AXIS2_PLACEMENT_3D ( 'NONE', #42890, #12718, #18781 ) ;
#4975 = DIRECTION ( 'NONE',  ( 0.0000000000000000000, 1.000000000000000000, -0.0000000000000000000 ) ) ;
#4976 = DIRECTION ( 'NONE',  ( 0.0000000000000000000, 0.0000000000000000000, 1.000000000000000000 ) ) ;
#4977 = EDGE_LOOP ( 'NONE', ( #65827, #50761, #45904, #6588, #2775, #56200, #43577, #59461, #46691, #41900, #25201, #54050, #71794 ) ) ;
#4978 = CARTESIAN_POINT ( 'NONE',  ( 0.0000000000000000000, 14.53477303807744100, -0.1000000000000000100 ) ) ;
#4979 = DIRECTION ( 'NONE',  ( -1.000000000000000000, -1.807003620809174400E-016, 0.0000000000000000000 ) ) ;
#4980 = LINE ( 'NONE', #27313, #68886 ) ;
#4981 = VECTOR ( 'NONE', #37564, 1000.000000000000000 ) ;
#4982 = PRESENTATION_STYLE_ASSIGNMENT (( #74638 ) ) ;
#4983 = DIRECTION ( 'NONE',  ( 0.0000000000000000000, -1.000000000000000000, 0.0000000000000000000 ) ) ;
#4984 = STYLED_ITEM ( 'NONE', ( #76976 ), #75305 ) ;
#4985 = LINE ( 'NONE', #8669, #23763 ) ;
#4986 = EDGE_LOOP ( 'NONE', ( #31861, #4661, #48584, #27463 ) ) ;
#4987 = ORIENTED_EDGE ( 'NONE', *, *, #23748, .T. ) ;
#4988 = CARTESIAN_POINT ( 'NONE',  ( 0.2899999999999968700, -9.455000000000001800, 4.350000000000012100 ) ) ;
#4989 = ORIENTED_EDGE ( 'NONE', *, *, #49518, .T. ) ;
#4990 = EDGE_CURVE ( 'NONE', #73743, #42706, #52761, .T. ) ;
#4991 = FACE_OUTER_BOUND ( 'NONE', #56534, .T. ) ;
#4992 =( NAMED_UNIT ( * ) SI_UNIT ( $, .STERADIAN. ) SOLID_ANGLE_UNIT ( ) );
#4993 = CARTESIAN_POINT ( 'NONE',  ( -13.89999999999999300, -6.075000000000001100, 0.2000000000000000900 ) ) ;
#4994 = VECTOR ( 'NONE', #51534, 1000.000000000000000 ) ;
#4995 = VECTOR ( 'NONE', #1813, 1000.000000000000000 ) ;
#4996 = VERTEX_POINT ( 'NONE', #16868 ) ;
#4997 = SURFACE_STYLE_USAGE ( .BOTH. , #47243 ) ;
#4998 = ORIENTED_EDGE ( 'NONE', *, *, #3540, .F. ) ;
#4999 = CARTESIAN_POINT ( 'NONE',  ( 0.0000000000000000000, 0.0000000000000000000, 0.0000000000000000000 ) ) ;
#5000 = EDGE_LOOP ( 'NONE', ( #15160, #7725, #13514, #73302 ) ) ;
#5001 = ORIENTED_EDGE ( 'NONE', *, *, #64529, .T. ) ;
#5002 = FILL_AREA_STYLE_COLOUR ( '', #25720 ) ;
#5003 = VECTOR ( 'NONE', #46642, 1000.000000000000200 ) ;
#5004 = CYLINDRICAL_SURFACE ( 'NONE', #60392, 1.750000000000001600 ) ;
#5005 = EDGE_CURVE ( 'NONE', #23470, #30066, #13255, .T. ) ;
#5006 = CARTESIAN_POINT ( 'NONE',  ( -9.850714915823104400, 23.71477303807744600, -0.1000000000000000100 ) ) ;
#5007 = CARTESIAN_POINT ( 'NONE',  ( 4.351756600579392400, 5.714773038077441700, -0.1000000000000000100 ) ) ;
#5008 = ORIENTED_EDGE ( 'NONE', *, *, #41171, .T. ) ;
#5009 = FACE_OUTER_BOUND ( 'NONE', #63344, .T. ) ;
#5010 = ORIENTED_EDGE ( 'NONE', *, *, #34984, .F. ) ;
#5011 = CARTESIAN_POINT ( 'NONE',  ( 2.999999999999981300, 99.00000000000001400, 3.500000000000000000 ) ) ;
#5012 = EDGE_CURVE ( 'NONE', #55118, #35115, #50853, .T. ) ;
#5013 = CIRCLE ( 'NONE', #23001, 4.000000000000003600 ) ;
#5014 = DIRECTION ( 'NONE',  ( 0.0000000000000000000, 0.0000000000000000000, -1.000000000000000000 ) ) ;
#5015 = SURFACE_STYLE_FILL_AREA ( #13993 ) ;
#5016 = EDGE_LOOP ( 'NONE', ( #76799, #9976, #28182, #12545 ) ) ;
#5017 =( GEOMETRIC_REPRESENTATION_CONTEXT ( 3 ) GLOBAL_UNCERTAINTY_ASSIGNED_CONTEXT ( ( #18341 ) ) GLOBAL_UNIT_ASSIGNED_CONTEXT ( ( #69475, #10160, #45570 ) ) REPRESENTATION_CONTEXT ( 'NONE', 'WORKASPACE' ) );
#5018 = CARTESIAN_POINT ( 'NONE',  ( -7.896854062459167900, -1.394230769230769600, 1.500000000000000000 ) ) ;
#5019 = LINE ( 'NONE', #73720, #40762 ) ;
#5020 = SURFACE_SIDE_STYLE ('',( #3259 ) ) ;
#5021 = CARTESIAN_POINT ( 'NONE',  ( 5.749999999999982200, 66.70000000000001700, 5.999999999999998200 ) ) ;
#5022 = FILL_AREA_STYLE ('',( #29229 ) ) ;
#5023 = FACE_OUTER_BOUND ( 'NONE', #20144, .T. ) ;
#5024 = EDGE_CURVE ( 'NONE', #25826, #16727, #17084, .T. ) ;
#5025 = DIRECTION ( 'NONE',  ( 1.000000000000000000, 0.0000000000000000000, 0.0000000000000000000 ) ) ;
#5026 = EDGE_CURVE ( 'NONE', #45829, #67447, #27381, .T. ) ;
#5027 = LINE ( 'NONE', #68696, #57632 ) ;
#5028 = EDGE_CURVE ( 'NONE', #63117, #8418, #1884, .T. ) ;
#5029 = DIRECTION ( 'NONE',  ( -0.0000000000000000000, -0.0000000000000000000, 1.000000000000000000 ) ) ;
#5031 = DIRECTION ( 'NONE',  ( -0.0000000000000000000, -0.0000000000000000000, 1.000000000000000000 ) ) ;
#5030 = LINE ( 'NONE', #75456, #70806 ) ;
#5032 = VERTEX_POINT ( 'NONE', #65131 ) ;
#5033 = DIRECTION ( 'NONE',  ( 1.000000000000000000, 0.0000000000000000000, 0.0000000000000000000 ) ) ;
#5034 = CARTESIAN_POINT ( 'NONE',  ( -7.396854062459167900, -1.168669871794872000, 1.500000000000000000 ) ) ;
#5035 = VERTEX_POINT ( 'NONE', #11535 ) ;
#5036 = EDGE_CURVE ( 'NONE', #12875, #40454, #932, .T. ) ;
#5037 = PLANE ( 'NONE',  #77072 ) ;
#5038 = DIRECTION ( 'NONE',  ( 0.0000000000000000000, 0.0000000000000000000, 1.000000000000000000 ) ) ;
#5039 = DIRECTION ( 'NONE',  ( 0.0000000000000000000, 0.0000000000000000000, -1.000000000000000000 ) ) ;
#5040 = CIRCLE ( 'NONE', #16427, 1.199999999999999300 ) ;
#5041 = PRESENTATION_LAYER_ASSIGNMENT (  '', '', ( #45744 ) ) ;
#5042 = CARTESIAN_POINT ( 'NONE',  ( 210.1499999999999500, 99.00000000000001400, 3.500000000000000000 ) ) ;
#5043 = VECTOR ( 'NONE', #5205, 1000.000000000000000 ) ;
#5044 = STYLED_ITEM ( 'NONE', ( #64466 ), #6271 ) ;
#5045 = ORIENTED_EDGE ( 'NONE', *, *, #38249, .T. ) ;
#5046 = DIRECTION ( 'NONE',  ( -0.7195305946994571300, -0.6944607428008048300, 0.0000000000000000000 ) ) ;
#5047 = CARTESIAN_POINT ( 'NONE',  ( 6.615100958247770900, 3.749999999999999600, -9.765836097509630800 ) ) ;
#5048 =( NAMED_UNIT ( * ) PLANE_ANGLE_UNIT ( ) SI_UNIT ( $, .RADIAN. ) );
#5049 = ORIENTED_EDGE ( 'NONE', *, *, #26336, .F. ) ;
#5050 = DIRECTION ( 'NONE',  ( 0.0000000000000000000, 0.0000000000000000000, -1.000000000000000000 ) ) ;
#5052 = EDGE_CURVE ( 'NONE', #56889, #25462, #69613, .T. ) ;
#5051 = AXIS2_PLACEMENT_3D ( 'NONE', #58967, #76871, #11436 ) ;
#5053 =( NAMED_UNIT ( * ) SI_UNIT ( $, .STERADIAN. ) SOLID_ANGLE_UNIT ( ) );
#5054 = LINE ( 'NONE', #11504, #9830 ) ;
#5055 = DIRECTION ( 'NONE',  ( -1.000000000000000000, -7.859880601346715100E-016, 0.0000000000000000000 ) ) ;
#5056 = FILL_AREA_STYLE_COLOUR ( '', #13554 ) ;
#5057 = SURFACE_STYLE_USAGE ( .BOTH. , #29007 ) ;
#5058 = DIRECTION ( 'NONE',  ( 1.000000000000000000, 0.0000000000000000000, 0.0000000000000000000 ) ) ;
#5059 = DIRECTION ( 'NONE',  ( 1.000000000000000000, -2.891205793294679300E-016, 0.0000000000000000000 ) ) ;
#5060 = AXIS2_PLACEMENT_3D ( 'NONE', #56337, #27461, #9092 ) ;
#5061 = ORIENTED_EDGE ( 'NONE', *, *, #5275, .F. ) ;
#5062 = ADVANCED_FACE ( 'NONE', ( #71497, #53670 ), #71418, .T. ) ;
#5063 = SURFACE_STYLE_FILL_AREA ( #59617 ) ;
#5064 = ORIENTED_EDGE ( 'NONE', *, *, #64795, .F. ) ;
#5065 = PLANE ( 'NONE',  #117 ) ;
#5066 = LINE ( 'NONE', #63178, #21059 ) ;
#5067 = PRESENTATION_LAYER_ASSIGNMENT (  '', '', ( #78029 ) ) ;
#5068 = CYLINDRICAL_SURFACE ( 'NONE', #45914, 8.500000000000007100 ) ;
#5069 = UNCERTAINTY_MEASURE_WITH_UNIT (LENGTH_MEASURE( 1.000000000000000100E-005 ), #29805, 'distance_accuracy_value', 'NONE');
#5070 = UNCERTAINTY_MEASURE_WITH_UNIT (LENGTH_MEASURE( 1.000000000000000100E-005 ), #44106, 'distance_accuracy_value', 'NONE');
#5071 = ORIENTED_EDGE ( 'NONE', *, *, #25036, .F. ) ;
#5072 = VERTEX_POINT ( 'NONE', #23373 ) ;
#5073 = ORIENTED_EDGE ( 'NONE', *, *, #47301, .T. ) ;
#5074 = CARTESIAN_POINT ( 'NONE',  ( 59.95000000000000300, 51.00000000000000000, 5.000000000000000000 ) ) ;
#5075 = VECTOR ( 'NONE', #74495, 1000.000000000000000 ) ;
#5076 = SURFACE_SIDE_STYLE ('',( #44762 ) ) ;
#5077 = LINE ( 'NONE', #76587, #46404 ) ;
#5079 = DIRECTION ( 'NONE',  ( 0.0000000000000000000, -1.000000000000000000, 0.0000000000000000000 ) ) ;
#5078 = PRESENTATION_STYLE_ASSIGNMENT (( #17143 ) ) ;
#5080 = ORIENTED_EDGE ( 'NONE', *, *, #41268, .F. ) ;
#5081 = EDGE_LOOP ( 'NONE', ( #16144, #32122, #56920, #31387 ) ) ;
#5082 = AXIS2_PLACEMENT_3D ( 'NONE', #53283, #65356, #4690 ) ;
#5083 = ORIENTED_EDGE ( 'NONE', *, *, #9082, .T. ) ;
#5084 = CARTESIAN_POINT ( 'NONE',  ( 6.123233995736772200E-017, 18.50000000000000000, 14.00000000000000000 ) ) ;
#5085 = CARTESIAN_POINT ( 'NONE',  ( -13.44481795760177400, -9.793250992115741100, 5.499999999999990200 ) ) ;
#5086 = CARTESIAN_POINT ( 'NONE',  ( -12.50000000000000000, 0.0000000000000000000, 0.0000000000000000000 ) ) ;
#5087 = DIRECTION ( 'NONE',  ( 1.000000000000000000, 0.0000000000000000000, 0.0000000000000000000 ) ) ;
#5088 = SURFACE_STYLE_FILL_AREA ( #26360 ) ;
#5089 = DIRECTION ( 'NONE',  ( 0.0000000000000000000, 0.0000000000000000000, 1.000000000000000000 ) ) ;
#5090 = SURFACE_SIDE_STYLE ('',( #74102 ) ) ;
#5091 = DIRECTION ( 'NONE',  ( 1.000000000000000000, 4.167503846190527600E-016, -0.0000000000000000000 ) ) ;
#5092 = MECHANICAL_DESIGN_GEOMETRIC_PRESENTATION_REPRESENTATION (  '', ( #28271 ), #68485 ) ;
#5093 = CYLINDRICAL_SURFACE ( 'NONE', #47959, 1.500000000000001300 ) ;
#5094 = ADVANCED_FACE ( 'NONE', ( #15182 ), #23618, .T. ) ;
#5095 =( LENGTH_UNIT ( ) NAMED_UNIT ( * ) SI_UNIT ( .MILLI., .METRE. ) );
#5096 = SURFACE_SIDE_STYLE ('',( #20486 ) ) ;
#5097 = LINE ( 'NONE', #32206, #34306 ) ;
#5099 = EDGE_LOOP ( 'NONE', ( #15055, #20428, #19973, #74109 ) ) ;
#5098 = CARTESIAN_POINT ( 'NONE',  ( 77.66999999999998700, 59.50000000000000000, 0.009999999999996908900 ) ) ;
#5100 = CIRCLE ( 'NONE', #65635, 1.500000000000001300 ) ;
#5101 = DIRECTION ( 'NONE',  ( 8.659560562354907000E-017, 0.7071067811865496800, -0.7071067811865453500 ) ) ;
#5102 = FACE_OUTER_BOUND ( 'NONE', #56611, .T. ) ;
#5103 = SURFACE_SIDE_STYLE ('',( #67236 ) ) ;
#5104 = AXIS2_PLACEMENT_3D ( 'NONE', #57508, #27607, #15816 ) ;
#5105 = FACE_OUTER_BOUND ( 'NONE', #64831, .T. ) ;
#5106 = DIRECTION ( 'NONE',  ( -0.0000000000000000000, -1.000000000000000000, -0.0000000000000000000 ) ) ;
#5108 = VERTEX_POINT ( 'NONE', #59074 ) ;
#5107 = EDGE_CURVE ( 'NONE', #39388, #37323, #63067, .T. ) ;
#5109 = CARTESIAN_POINT ( 'NONE',  ( -7.619694573364918200, -1.348732409990926400, 1.525000000000000100 ) ) ;
#5110 = ORIENTED_EDGE ( 'NONE', *, *, #6995, .T. ) ;
#5111 = ORIENTED_EDGE ( 'NONE', *, *, #65332, .T. ) ;
#5112 = CARTESIAN_POINT ( 'NONE',  ( 2.589999999999996700, -6.275000000000001200, 4.200000000000000200 ) ) ;
#5113 = ORIENTED_EDGE ( 'NONE', *, *, #61942, .F. ) ;
#5114 = VECTOR ( 'NONE', #63749, 1000.000000000000000 ) ;
#5115 = DIRECTION ( 'NONE',  ( -0.6909727889856413000, 0.7228807680948529100, 0.0000000000000000000 ) ) ;
#5116 = DIRECTION ( 'NONE',  ( 0.0000000000000000000, -0.0000000000000000000, 1.000000000000000000 ) ) ;
#5117 = VECTOR ( 'NONE', #47552, 1000.000000000000000 ) ;
#5118 = CARTESIAN_POINT ( 'NONE',  ( -7.581048773997629600, -2.150641025641025500, 1.525000000000000100 ) ) ;
#5119 = ORIENTED_EDGE ( 'NONE', *, *, #54276, .T. ) ;
#5120 = DIRECTION ( 'NONE',  ( -1.000000000000000000, -1.445602896647339700E-016, -0.0000000000000000000 ) ) ;
#5121 = SURFACE_SIDE_STYLE ('',( #33350 ) ) ;
#5122 =( REPRESENTATION_RELATIONSHIP ('NONE','NONE', #46238, #71793 ) REPRESENTATION_RELATIONSHIP_WITH_TRANSFORMATION ( #65575 )SHAPE_REPRESENTATION_RELATIONSHIP( ) );
#5123 = CARTESIAN_POINT ( 'NONE',  ( -7.384426390508427800, -0.2754438097682784800, 1.525000000000000100 ) ) ;
#5124 = FACE_OUTER_BOUND ( 'NONE', #58233, .T. ) ;
#5126 = DIRECTION ( 'NONE',  ( -0.0000000000000000000, 1.000000000000000000, -0.0000000000000000000 ) ) ;
#5125 =( NAMED_UNIT ( * ) SI_UNIT ( $, .STERADIAN. ) SOLID_ANGLE_UNIT ( ) );
#5127 = EDGE_CURVE ( 'NONE', #60610, #25886, #47060, .T. ) ;
#5128 = EDGE_LOOP ( 'NONE', ( #33227, #10911, #29163, #57027 ) ) ;
#5129 = FILL_AREA_STYLE ('',( #35110 ) ) ;
#5130 = DIRECTION ( 'NONE',  ( -1.000000000000000000, 0.0000000000000000000, 0.0000000000000000000 ) ) ;
#5131 = DIRECTION ( 'NONE',  ( 0.0000000000000000000, 0.0000000000000000000, 1.000000000000000000 ) ) ;
#5132 = VERTEX_POINT ( 'NONE', #46971 ) ;
#5133 = CARTESIAN_POINT ( 'NONE',  ( -7.634955658086195000, -1.335651943175026700, 1.525000000000000400 ) ) ;
#5134 = CIRCLE ( 'NONE', #31047, 0.2999999999999999300 ) ;
#5135 = LINE ( 'NONE', #8865, #42732 ) ;
#5136 = DIRECTION ( 'NONE',  ( 0.0000000000000000000, 1.000000000000000000, 0.0000000000000000000 ) ) ;
#5137 = ADVANCED_FACE ( 'NONE', ( #77179 ), #35224, .F. ) ;
#5138 = VECTOR ( 'NONE', #25358, 1000.000000000000000 ) ;
#5139 = DIRECTION ( 'NONE',  ( 1.000000000000000000, 0.0000000000000000000, 0.0000000000000000000 ) ) ;
#5140 = EDGE_CURVE ( 'NONE', #43443, #20780, #47968, .T. ) ;
#5141 = VERTEX_POINT ( 'NONE', #62617 ) ;
#5142 = ORIENTED_EDGE ( 'NONE', *, *, #33866, .F. ) ;
#5143 = AXIS2_PLACEMENT_3D ( 'NONE', #71375, #5717, #29675 ) ;
#5144 = ORIENTED_EDGE ( 'NONE', *, *, #63392, .F. ) ;
#5145 = B_SPLINE_CURVE_WITH_KNOTS ( 'NONE', 3,
 ( #24264, #24508, #21083, #69630, #55316, #20152, #44529, #54640, #75638, #41695, #55307, #73410, #65515, #25543, #43278, #47557, #61170, #55375, #19178 ),
 .UNSPECIFIED., .F., .F.,
 ( 4, 1, 1, 1, 1, 1, 1, 1, 1, 1, 1, 1, 1, 1, 1, 1, 4 ),
 ( 0.0000000000000000000, 0.06571539181803458300, 0.1294942879729220600, 0.1917019061466432300, 0.2531344557972148900, 0.3141789755718320500, 0.3758085186960480900, 0.4384697781378579800, 0.5028163000494956200, 0.5669652855344918800, 0.6293823535076882300, 0.6905093884811508400, 0.7510985611508123000, 0.8116877338204755400, 0.8729427415664612300, 0.9355081651828195400, 1.000000000000000000 ),
 .UNSPECIFIED. ) ;
#5146 = DIRECTION ( 'NONE',  ( 0.0000000000000000000, 0.0000000000000000000, 1.000000000000000000 ) ) ;
#5148 = EDGE_CURVE ( 'NONE', #33423, #60934, #23586, .T. ) ;
#5147 = STYLED_ITEM ( 'NONE', ( #8673 ), #51069 ) ;
#5149 = CARTESIAN_POINT ( 'NONE',  ( -7.523286240761581900, -0.1700869860177428000, 1.500000000000000000 ) ) ;
#5150 =( GEOMETRIC_REPRESENTATION_CONTEXT ( 3 ) GLOBAL_UNCERTAINTY_ASSIGNED_CONTEXT ( ( #30608 ) ) GLOBAL_UNIT_ASSIGNED_CONTEXT ( ( #6101, #30771, #65981 ) ) REPRESENTATION_CONTEXT ( 'NONE', 'WORKASPACE' ) );
#5151 = CARTESIAN_POINT ( 'NONE',  ( -9.729363084101002800, -0.9684348589981017800, 1.525000000000000400 ) ) ;
#5152 = UNCERTAINTY_MEASURE_WITH_UNIT (LENGTH_MEASURE( 1.000000000000000100E-005 ), #2844, 'distance_accuracy_value', 'NONE');
#5153 = COLOUR_RGB ( '',0.7921568627450980000, 0.8196078431372548800, 0.9333333333333333500 ) ;
#5154 = ADVANCED_FACE ( 'NONE', ( #32063 ), #46707, .F. ) ;
#5155 = EDGE_LOOP ( 'NONE', ( #72330, #40152, #1940, #40748 ) ) ;
#5156 = VERTEX_POINT ( 'NONE', #48591 ) ;
#5157 = PRESENTATION_LAYER_ASSIGNMENT (  '', '', ( #19776 ) ) ;
#5158 = VECTOR ( 'NONE', #49663, 1000.000000000000000 ) ;
#5159 = MECHANICAL_DESIGN_GEOMETRIC_PRESENTATION_REPRESENTATION (  '', ( #57978 ), #21270 ) ;
#5160 = DIRECTION ( 'NONE',  ( -0.0000000000000000000, -1.000000000000000000, -0.0000000000000000000 ) ) ;
#5161 = UNCERTAINTY_MEASURE_WITH_UNIT (LENGTH_MEASURE( 1.000000000000000100E-005 ), #25541, 'distance_accuracy_value', 'NONE');
#5163 = EDGE_CURVE ( 'NONE', #58498, #10557, #16098, .T. ) ;
#5162 = STYLED_ITEM ( 'NONE', ( #20965 ), #37891 ) ;
#5164 = AXIS2_PLACEMENT_3D ( 'NONE', #76025, #63414, #39746 ) ;
#5165 = ADVANCED_FACE ( 'NONE', ( #11379 ), #42819, .T. ) ;
#5166 = CARTESIAN_POINT ( 'NONE',  ( 3.740000000000000200, -9.455000000000001800, 5.849999999999978300 ) ) ;
#5167 = CIRCLE ( 'NONE', #15832, 0.5000000000000022200 ) ;
#5168 = ORIENTED_EDGE ( 'NONE', *, *, #19341, .F. ) ;
#5169 = DIRECTION ( 'NONE',  ( 4.622441349722776300E-019, -1.000000000000000000, 0.0000000000000000000 ) ) ;
#5170 = AXIS2_PLACEMENT_3D ( 'NONE', #73998, #32035, #1442 ) ;
#5171 = COLOUR_RGB ( '',0.2509803921568627400, 0.2509803921568627400, 0.2509803921568627400 ) ;
#5172 = MECHANICAL_DESIGN_GEOMETRIC_PRESENTATION_REPRESENTATION (  '', ( #77065 ), #55382 ) ;
#5173 = VECTOR ( 'NONE', #66233, 1000.000000000000000 ) ;
#5174 = VERTEX_POINT ( 'NONE', #61191 ) ;
#5175 = VERTEX_POINT ( 'NONE', #6357 ) ;
#5176 = CYLINDRICAL_SURFACE ( 'NONE', #57910, 0.2999999999999999300 ) ;
#5178 = B_SPLINE_CURVE_WITH_KNOTS ( 'NONE', 3,
 ( #57358, #10099, #26941, #14878, #63423, #62886, #9076, #45506, #27715, #15643, #57610, #33766, #75771, #22944, #4288, #29278, #52381, #64463, #10608 ),
 .UNSPECIFIED., .F., .F.,
 ( 4, 1, 1, 1, 1, 1, 1, 1, 1, 1, 1, 1, 1, 1, 1, 1, 4 ),
 ( 0.0000000000000000000, 0.06376337119536085200, 0.1252513266723432900, 0.1853973328725166400, 0.2467851321550926800, 0.3093952708254028600, 0.3725000331564009000, 0.4369906514896307900, 0.5050009564957471700, 0.5432613493992152200, 0.5884027017031545600, 0.6396207137094711600, 0.6979238770998328300, 0.7632923663586928000, 0.8349930664457414500, 0.9138812040247487100, 1.000000000000000000 ),
 .UNSPECIFIED. ) ;
#5177 = DIRECTION ( 'NONE',  ( 0.0000000000000000000, -0.0000000000000000000, 1.000000000000000000 ) ) ;
#5179 = VERTEX_POINT ( 'NONE', #36315 ) ;
#5180 = SURFACE_STYLE_FILL_AREA ( #35378 ) ;
#5181 = VERTEX_POINT ( 'NONE', #25231 ) ;
#5182 =( LENGTH_UNIT ( ) NAMED_UNIT ( * ) SI_UNIT ( .MILLI., .METRE. ) );
#5183 = CARTESIAN_POINT ( 'NONE',  ( -40.00000000000000700, -36.00000000000000000, -3.000000000000000000 ) ) ;
#5184 = CARTESIAN_POINT ( 'NONE',  ( -7.588593956766651200, -1.213027267996316300, 1.524999999999999900 ) ) ;
#5186 = EDGE_CURVE ( 'NONE', #29404, #8703, #55517, .T. ) ;
#5185 = DIRECTION ( 'NONE',  ( -1.000000000000000000, 7.228014483236698500E-016, -2.891205793294679300E-016 ) ) ;
#5187 = EDGE_LOOP ( 'NONE', ( #21182, #76993, #58525, #52340 ) ) ;
#5188 = SURFACE_STYLE_FILL_AREA ( #23156 ) ;
#5189 = ORIENTED_EDGE ( 'NONE', *, *, #35981, .F. ) ;
#5190 = CARTESIAN_POINT ( 'NONE',  ( 39.99999999999998600, 36.00000000000000000, -3.000000000000000000 ) ) ;
#5191 = ORIENTED_EDGE ( 'NONE', *, *, #28103, .T. ) ;
#5192 = ORIENTED_EDGE ( 'NONE', *, *, #43311, .F. ) ;
#5193 = ORIENTED_EDGE ( 'NONE', *, *, #33877, .T. ) ;
#5194 = DIRECTION ( 'NONE',  ( 1.000000000000000000, 0.0000000000000000000, 0.0000000000000000000 ) ) ;
#5195 = FILL_AREA_STYLE_COLOUR ( '', #9417 ) ;
#5196 = CARTESIAN_POINT ( 'NONE',  ( 6.123233995736768300E-016, -5.000000000000000900, 2.000000000000000000 ) ) ;
#5197 = AXIS2_PLACEMENT_3D ( 'NONE', #59058, #71385, #17854 ) ;
#5198 = FACE_OUTER_BOUND ( 'NONE', #61575, .T. ) ;
#5199 = VECTOR ( 'NONE', #60203, 1000.000000000000000 ) ;
#5200 = VERTEX_POINT ( 'NONE', #55154 ) ;
#5201 = CARTESIAN_POINT ( 'NONE',  ( 6.171756600579392700, 0.0000000000000000000, 0.0000000000000000000 ) ) ;
#5202 = DIRECTION ( 'NONE',  ( 1.000000000000000000, 0.0000000000000000000, 0.0000000000000000000 ) ) ;
#5203 = CARTESIAN_POINT ( 'NONE',  ( 15.35175660057939200, 31.41000000000000700, 0.0000000000000000000 ) ) ;
#5204 = DIRECTION ( 'NONE',  ( 0.0000000000000000000, 0.0000000000000000000, -1.000000000000000000 ) ) ;
#5205 = DIRECTION ( 'NONE',  ( 0.0000000000000000000, 1.000000000000000000, 0.0000000000000000000 ) ) ;
#5206 = AXIS2_PLACEMENT_3D ( 'NONE', #47443, #29656, #77691 ) ;
#5207 = AXIS2_PLACEMENT_3D ( 'NONE', #30378, #12242, #24822 ) ;
#5208 = DIRECTION ( 'NONE',  ( 1.000000000000000000, 0.0000000000000000000, -0.0000000000000000000 ) ) ;
#5209 = COLOUR_RGB ( '',1.000000000000000000, 1.000000000000000000, 1.000000000000000000 ) ;
#5210 = SURFACE_STYLE_FILL_AREA ( #37684 ) ;
#5211 = CARTESIAN_POINT ( 'NONE',  ( -7.777305013492697800, -1.588639582479836500, 1.500000000000000000 ) ) ;
#5212 = ORIENTED_EDGE ( 'NONE', *, *, #72870, .T. ) ;
#5213 = FACE_OUTER_BOUND ( 'NONE', #50287, .T. ) ;
#5214 = AXIS2_PLACEMENT_3D ( 'NONE', #74496, #39061, #3300 ) ;
#5215 =( GEOMETRIC_REPRESENTATION_CONTEXT ( 3 ) GLOBAL_UNCERTAINTY_ASSIGNED_CONTEXT ( ( #61333 ) ) GLOBAL_UNIT_ASSIGNED_CONTEXT ( ( #75773, #28249, #69420 ) ) REPRESENTATION_CONTEXT ( 'NONE', 'WORKASPACE' ) );
#5216 = ORIENTED_EDGE ( 'NONE', *, *, #27513, .F. ) ;
#5217 = CARTESIAN_POINT ( 'NONE',  ( -24.00000000000000400, 15.00000000000000000, 0.0000000000000000000 ) ) ;
#5218 = CYLINDRICAL_SURFACE ( 'NONE', #65346, 1.750000000000001600 ) ;
#5219 = FILL_AREA_STYLE_COLOUR ( '', #18541 ) ;
#5220 = CARTESIAN_POINT ( 'NONE',  ( -14.35071491582310600, 0.0000000000000000000, -0.1000000000000000100 ) ) ;
#5221 = LINE ( 'NONE', #9439, #18444 ) ;
#5222 = DIRECTION ( 'NONE',  ( -0.006106480395106129300, 1.111307226797641900E-018, 0.9999813552747791600 ) ) ;
#5223 = VERTEX_POINT ( 'NONE', #54895 ) ;
#5224 = ORIENTED_EDGE ( 'NONE', *, *, #55290, .T. ) ;
#5225 = SURFACE_SIDE_STYLE ('',( #55858 ) ) ;
#5226 = EDGE_LOOP ( 'NONE', ( #15776, #52293, #62989, #11688 ) ) ;
#5227 =( GEOMETRIC_REPRESENTATION_CONTEXT ( 3 ) GLOBAL_UNCERTAINTY_ASSIGNED_CONTEXT ( ( #66185 ) ) GLOBAL_UNIT_ASSIGNED_CONTEXT ( ( #66462, #72466, #36517 ) ) REPRESENTATION_CONTEXT ( 'NONE', 'WORKASPACE' ) );
#5228 = CARTESIAN_POINT ( 'NONE',  ( 0.0000000000000000000, 27.00000000000000000, 0.0000000000000000000 ) ) ;
#5229 = DIRECTION ( 'NONE',  ( 0.0000000000000000000, 0.0000000000000000000, 1.000000000000000000 ) ) ;
#5230 = COLOUR_RGB ( '',0.8980392156862745400, 0.9176470588235293700, 0.9294117647058823800 ) ;
#5231 = DIRECTION ( 'NONE',  ( -0.1663765121213780000, -0.9860622983434287300, 0.0000000000000000000 ) ) ;
#5232 = DIRECTION ( 'NONE',  ( 1.000000000000000000, 0.0000000000000000000, -0.0000000000000000000 ) ) ;
#5233 = EDGE_LOOP ( 'NONE', ( #11671, #56930, #57437, #69871, #21912, #27581, #30142, #11476 ) ) ;
#5234 = ORIENTED_EDGE ( 'NONE', *, *, #9344, .F. ) ;
#5235 = CARTESIAN_POINT ( 'NONE',  ( 26.99999999999999600, 27.50000000000000000, 6.000000000000000000 ) ) ;
#5236 =( LENGTH_UNIT ( ) NAMED_UNIT ( * ) SI_UNIT ( .MILLI., .METRE. ) );
#5237 = FACE_OUTER_BOUND ( 'NONE', #40099, .T. ) ;
#5238 = ADVANCED_FACE ( 'NONE', ( #73279 ), #67257, .T. ) ;
[truncated: 5,661,083 more chars]
